# Supplementary material for: Comparison of Quantitative Mass Spectrometric Methods for Drug Target Identification by Thermal Proteome Profiling
Source: J Proteome Res. 2023 Jul 13;22(8):2629–40. doi: 10.1021/acs.jproteome.3c00111 (PMC10407934; doi:10.1021/acs.jproteome.3c00111)
Supplement: Supplementary file 1 — pr3c00111_si_001.zip [file pr3c00111_si_001.zip]

Archive with 11 entries (11 files):
- Supporting Information/~$pporting Information.docx
- Supporting Information/Supporting Information.docx
- Supporting Information/Table S1.xlsx
- Supporting Information/Table S2.xlsx
- Supporting Information/Table S3.xlsx
- Supporting Information/Table S4.xlsx
- Supporting Information/Table S5.xlsx
- Supporting Information/Table S6.xlsx
- Supporting Information/Table S7.xlsx
- Supporting Information/Table S8.xlsx
- Supporting Information/Table S9.xlsx
