# Supplementary material for: Comparison of Quantitative Mass Spectrometric Methods for Drug Target Identification by Thermal Proteome Profiling
Source: J Proteome Res. 2023 Jul 13;22(8):2629–40. doi: 10.1021/acs.jproteome.3c00111 (PMC10407934; doi:10.1021/acs.jproteome.3c00111)
Supplement: Supplementary file 1 — pr3c00111_si_001.zip [file pr3c00111_si_001.zip › Supporting Information/Table S3.xlsx]

## Sheet: S3A. TMT-DDA_(MSFragger)
Accession	Gene	DMSO_40_1.mzML	DMSO_44_1.mzML	DMSO_48_1.mzML	DMSO_52_1.mzML	DMSO_56_1.mzML	DMSO_60_1.mzML	DMSO_64_1.mzML	DMSO_68_1.mzML	Los_40_1.mzML	Los_44_1.mzML	Los_48_1.mzML	Los_52_1.mzML	Los_56_1.mzML	Los_60_1.mzML	Los_64_1.mzML	Los_68_1.mzML	DMSO_40_2.mzML	DMSO_44_2.mzML	DMSO_48_2.mzML	DMSO_52_2.mzML	DMSO_56_2.mzML	DMSO_60_2.mzML	DMSO_64_2.mzML	DMSO_68_2.mzML	Los_40_2.mzML	Los_44_2.mzML	Los_48_2.mzML	Los_52_2.mzML	Los_56_2.mzML	Los_60_2.mzML	Los_64_2.mzML	Los_68_2.mzML	DMSO_40_3.mzML	DMSO_44_3.mzML	DMSO_48_3.mzML	DMSO_52_3.mzML	DMSO_56_3.mzML	DMSO_60_3.mzML	DMSO_64_3.mzML	DMSO_68_3.mzML	Los_40_3.mzML	Los_44_3.mzML	Los_48_3.mzML	Los_52_3.mzML	Los_56_3.mzML	Los_60_3.mzML	Los_64_3.mzML	Los_68_3.mzML
A0A096LP55	UQCRHL	15.5075	15.9258	15.82	16.8013	17.4779	17.4179	17.6044	17.8028	15.939	15.6498	15.8449	15.8016	16.6137	16.9762	17.1696	17.2711	15.8119	16.1353	16.3812	16.5278	16.7757	17.0141	16.8881	17.9261	15.3587	15.5479	16.0039	16.3988	16.7538	16.6661	18.2675	17.7402	15.53	15.6636	15.9866	16.4967	16.94	16.5745	17.8345	18.3723	16.1112	15.9786	16.3841	16.1111	16.6075	16.7411	17.9486	17.6839
A0A0B4J2D5	GATD3B	20.6247	20.7017	21.0413	21.9181	22.332	22.7944	23.2344	23.3206	20.6872	20.9371	21.2239	22.1489	22.5041	22.8449	23.2814	23.3333	20.4978	20.8712	21.3992	21.9681	22.5169	22.8513	23.2846	23.2855	20.9414	20.95	21.4319	21.9531	22.5181	22.9823	23.3229	23.4482	20.7446	20.9225	21.4337	22.0806	22.5423	23.0949	23.5067	23.442	20.9886	20.9924	21.408	22.0313	22.629	22.9503	23.3989	23.5958
A0AV96-2	RBM47																	12.4508	11.4318					11.6648		12.3595	11.0404							11.2876			12.1552					11.7112	11.6153
A0AVT1	UBA6	19.5652	19.6961	19.1695	18.6464	18.4023	17.3171	17.2244	17.0461	19.5415	19.7078	19.1589	18.2533	17.5079	16.4517	16.2706	16.5318	19.5796	19.6205	19.1602	18.5677	17.8318	17.2081	16.9739	17.1003	19.6335	19.65	19.3034	18.5138	17.7485	17.0381	16.3486	16.2136	19.5595	19.5702	19.1754	18.2938	17.8341	16.9723	17.2551	16.9981	19.5525	19.5238	19.1148	18.3952	17.5062	17.1077	16.579	16.6174
A0FGR8-2	ESYT2	19.5276	19.5189	19.2774	18.8689	18.7631	17.947	17.763	17.789	19.4015	19.0515	18.8082	18.1307	17.7286	17.8981	18.5779	18.0536	19.4176	19.2003	18.9325	18.6038	17.9478	17.7925	17.8701	17.5935	19.3798	19.0954	18.8086	18.3838	18.1059	17.9295	17.5138	17.551	19.5057	19.1087	18.9162	18.2868	17.8781	17.3835	17.7815	17.7023	19.5417	19.1782	18.6788	18.3253	17.6833	17.5332	17.3145	17.9828
A0JNW5	UHRF1BP1L	13.5996	14.1828	14.0938	14.3637	14.2675	14.3924	14.595	14.3901	14.3344	14.2717	13.7153	14.4427	14.138	14.5693	15.1453	15.4461	14.394	14.5499	14.2729	14.1485	14.0152	14.3601	14.7861	14.7338	14.526	14.1843	14.489	14.2083	14.5409	14.4977	14.4802	15.4549	14.3609	14.1049	14.3049	14.5892			14.3471	14.1598	14.2998	13.9463	14.1316	13.9644				14.6987
A0MZ66	SHTN1	17.9111	17.9762	17.8905	18.1014	17.9471	17.66	17.4372	17.7519	18.0349	18.2187	18.3622	18.0471	18.0458	17.7437	17.639	17.6478	17.8656	17.9889	18.2031	18.2062	17.9862	17.6277	17.6734	17.572	17.9869	17.9412	18.2297	17.994	17.8618	17.8507	17.9098	18.5262	18.157	18.1499	18.4265	18.1489	17.9505	17.8954	17.1887	17.7667	17.9468	18.0357	18.2725	17.9909	17.8904	17.2843	17.2358	17.876
A1L020	MEX3A	10.943	10.9898	11.5517		11.9185			11.869	11.321	10.9188	12.2342		12.519	11.6619	11.4984	12.3945	11.7178	11.7214	11.4272	11.1272	11.8276	11.5334	12.3661	12.5052	11.295	11.1172	11.0925	11.2565	11.5138	12.4497	12.8616	11.5759
A1L0T0	ILVBL	18.7956	18.919	18.7424	18.4269	17.9884	18.2213	17.3075	17.3438	19.12	18.8698	18.718	18.5631	18.1058	17.7421	17.6335	16.5573	18.8666	19.0339	18.8034	18.4294	17.7725	17.5776	17.5502	17.0022	19.0606	18.9563	19.0611	18.4434	17.6539	17.7313	17.4779	16.9454	18.8971	19.1787	18.7142	18.507	18.0065	17.6291	17.5762	16.8816	18.9523	18.9312	18.3312	18.6889	17.82	17.3631	17.2135	16.4875
A1X283	SH3PXD2B	14.7068	14.0974	14.5019	14.434	14.3554	14.3953	15.4009	15.9035	14.2794	14.3427	14.1919	14.6977	14.7761	14.7882	15.635	15.6681	13.7415	14.3387	14.744	14.8167	14.8011	14.7677	15.7356	15.7381	14.4308	14.2088	15.0291	14.7403	14.1782	14.5306	15.3326	15.3308	14.8429	14.8322	14.868	14.028	13.6408	15.2805	14.9524	15.1865	14.7978	14.7699	14.5737	14.2552	14.7355	14.7417	14.5527	15.0708
A2RRD8	ZNF320																	15.3022	14.9182	14.6279	14.2785	13.9644	13.1801	12.9539	14.2424	14.8905	14.7865	14.2141	14.1371	13.9433	13.8004	14.1431	14.4919	14.9187	14.6332	13.8872	14.1626	13.2391		13.5442	14.4942	15.1713	14.8173	13.7046	14.5031	14.0716	14.1397	14.1117	13.4225
A2RU14	TMEM218	12.3615	12.7239	13.0208	13.8251	13.7564	14.4669	14.5541	14.6541	12.3074	12.386	12.7721	13.4868	13.6984	14.0167	14.2413	14.3714	11.5054	12.0659	12.6894	13.6877	14.2897	14.0433	14.5955	14.951	12.4669	11.7448	12.7295	13.2917	13.8481	14.3821	14.8086	14.7132	10.8234	12.3247	12.3635	14.1248	13.9696	14.3288	15.1539	14.8968	12.4116	12.2822	12.7853	13.7142	13.9027	14.4249	14.8138	14.4801
A2RU67	FAM234B	13.9722	13.7185		14.2463		15.4497	14.8926	14.9777	14.077	13.5888		15.2004	14.8978	15.5243	14.7868	15.0562	13.686	13.9219	14.6574	14.9525	15.6269	15.4803	15.482	13.9136	13.4161		13.5924	14.5521	15.0795	15.6838	14.2815	15.7253	13.5764	14.2563	13.9326	14.6219	15.3289	15.1983	15.2109	14.9753	13.8771	13.9633	14.4819	14.7794	14.9806	15.195	15.8964	15.4378
A2RUC4-2	TYW5	13.1784	12.4615	13.4646	13.2343	13.4185	13.0067	13.5344	12.8735	13.4872	13.1297	13.334	13.4099	13.1731	12.6913	12.196	12.7356	12.4888	12.9679	13.5246	14.0221	13.071	12.7762	11.6639		13.5745	13.0896	13.0259	13.5685	13.3447	12.8277	11.7987		12.0395	11.9604	13.4049	12.9435	11.9787	12.3818	12.7008	12.8893	12.6303	13.4817	13.7955	14.1087	13.6454	13.7116	13.4108	13.9327
A2RUS2-2	DENND3	16.2093	15.3076	14.7759	12.8951	14.1602	12.6267	13.4309	12.2394	15.2084	15.4605	14.521	12.8024				12.0434	15.5719	15.3804	14.7782	14.1371	13.838	13.2166	13.9373	13.6837	15.4189	15.3931	14.4539	14.1496	13.6451	14.8042	14.3882	14.4679	15.2076	15.3331	15.0014	14.6551	14.0676	15.128	14.2787	15.0876	15.4618	15.1493	14.9979	14.2401	15.121	14.0644	14.754	14.0953
A3KMH1-3	VWA8	16.8482	17.1651	17.0987	16.4019	15.8779	15.9837	16.312	16.5525	17.0437	16.8739	17.1619	16.5517	16.2607	15.5822	15.7496	15.7788	16.7356	16.982	16.9437	16.2466	16.0035	16.0044	16.1262	16.1002	17.1145	16.9895	16.8466	16.7702	16.1123	16.2773	16.3633	16.3942	16.9119	16.8243	16.8936	16.3956	16.0971	16.1705	16.2549	16.2193	16.8993	16.9267	16.8398	16.4436	16.1033	16.1555	16.3359	16.7978
A3KN83-2	SBNO1	17.5275	17.7669	17.6397	16.7405	16.781	17.1957	17.5648	17.8727	17.3751	17.6144	17.8838	16.7634	16.9346	16.9506	17.5098	17.6661	17.4758	17.4504	17.8116	16.1894	16.8278	16.9091	17.099	17.7523	17.6363	17.5947	17.6353	16.5095	17.1299	17.1492	17.5934	17.8544	17.5975	17.5948	17.5384	16.3378	16.6056	16.5371	17.1056	17.2628	17.6008	17.5316	17.6575	15.9	16.179	16.7078	17.3897	17.9153
A4D126-2	ISPD	13.1156	13.072	13.1815	13.147	13.6914	12.6003	12.7357	12.8808	13.0672	13.2574	13.2215	12.8122	12.9602	12.4052	12.6928		12.7783	12.8587	12.9648	13.4118	13.5352	13.3068	13.397	13.2178	12.5348	12.5598	12.7302	13.2492	12.8627	13.429	12.9407	13.1161
A4D161-2	FAM221A				14.683		14.4089	15.086	15.3264					14.0636	14.1794		15.1855		13.7176		13.7916	14.8369	15.2114	14.2543	15.6132	13.6364					14.756	14.9081	15.442	13.4882	13.7826	12.6981	14.1734	14.3643	15.0702	15.401	15.8091	13.5544	13.8928	14.3531	14.084	14.5242	14.6426	15.3545	15.6191
A4D1E9	GTPBP10	14.8491	14.0743	12.5523	13.0621	13.8381	14.7776	14.2007	15.7706	14.8568	13.851	13.4419	12.9978	13.9069	14.0906	14.9366	15.7013	14.7932	14.3657	13.451	14.2196	14.1344	14.4645	14.8077	14.6487	14.9269	14.4101	13.499	13.5537	14.0898	14.4341	15.0293	14.5591	15.0297	14.221	13.4602	13.4424	13.9215	14.2699	14.3126	15.3764	14.7706	14.2691	13.3276	13.9838	13.9419	13.916	14.2172	15.292
A4D1P6	WDR91	16.5347	16.3467	16.5898	16.9635	16.9779	17.2174	17.5301	16.986	16.6031	16.6878	16.7708	17.0862	17.2299	17.4282	17.5313	17.1911	16.7159	16.6946	16.8395	17.1106	17.1399	16.8443	16.9476	17.0749	16.8875	16.9069	17.0016	16.8223	17.1828	17.2072	17.4621	17.39	16.5367	16.5627	17.071	17.1781	17.1894	17.656	17.5839	17.2167	16.5866	16.6979	17.0178	17.1224	17.1702	17.2423	17.437	17.263
A5PLL7	TMEM189	15.1965	15.6581	15.5897	16.0049	16.1062	16.0913	16.0042	16.1747	15.6224	15.6431	15.7978	15.9762	16.2633	16.0333	16.5512	16.0844	14.8082	15.4332	15.3493	16.2915	16.2726	16.2778	15.8549	16.5927	15.3243	15.3514	15.7843	15.9804	16.3371	16.7094	16.2518	16.3434	15.1281	15.8848	15.847	15.9154	16.4494	16.2572	16.5426	16.324	15.6379	15.7339	15.8392	14.9691	16.3703	15.6557	16.4157	16.8678
A5PLN9-2	TRAPPC13	15.6473	15.6483	14.5564	14.2338	13.5892	14.0064	14.1791	15.2269	15.0948	15.6373	15.1328	14.4712	14.2464		14.4119	14.4595	14.7901	15.3	15.0661	14.6259	14.6871	14.5165	15.2815	15.5	15.194	15.0813	15.0761	14.1947	14.4464	15.2124	15.229	15.5379	15.2184	15.2653	15.5195	14.4126	14.1533	14.308	13.6892	14.3914	15.7314	15.7566	15.3403	14.7898			14.6056	14.4737
A5YKK6	CNOT1	18.5865	18.3815	17.8951	17.1554	17.0175	16.0022	16.5542	15.9306	18.5657	18.2253	17.5429	16.7764	16.362	15.9917	15.8909	16.3849	18.296	18.153	17.3751	17.1689	16.4844	16.7119	16.7399	16.594	18.2704	18.1313	17.4205	16.9224	16.699	17.0596	16.8765	16.3919	18.2308	18.0269	17.4788	17.0419	16.8633	16.9737	16.7229	16.9116	18.2679	18.0816	17.5179	16.7449	16.8164	16.7038	16.8056	17.0467
A6H8Y1-6	BDP1	15.5238	16.017	15.4414	16.2108	16.1272	16.684	17.2592	17.7827	15.7574	16.3013	16.1073	16.3499	16.6318	17.3085	17.4845	17.1233	15.6582	15.4607	15.969	15.9467	16.6072	16.5361	17.0173	17.279	15.8092	15.6887	15.9243	16.339	16.673	16.9724	17.5897	18.0035	15.8754	15.9093	16.3376	16.3843	16.7034	17.2554	17.2734	17.2586	15.5486	15.8549	16.2934	16.6434	16.8675	17.0999	17.0431	17.6996
A6NC98	CCDC88B	15.6085	15.3231	15.452	15.4898	15.3236	15.5159	15.9083	15.7693	15.6966	15.6332	15.4023	15.6026	15.2918	15.5597	16.0723	16.133	15.3491	15.4111	15.1634	15.3713	15.6051	15.8583	15.7381	16.3416	15.6472	15.2079	15.1032	15.2366	15.3876	15.9404	15.865	16.1257	15.6466	15.2763	15.298	15.7074	15.6509	15.1429	15.5341	15.8884	15.8849	15.3244	15.5195	15.5629	15.4545	15.336	15.6826	15.4836
A6NCC3	GOLGA8O	16.7517	16.9537	16.6712	17.1635	17.5233	17.3552	17.663	18.0754	17.1283	16.6421	17.2466	17.426	17.5192	17.7798	17.8494	18.1677	16.7786	16.7395	16.7947	17.2457	17.438	17.4737	18.1658	18.3394	16.8344	16.9363	17.2172	17.1129	17.4248	17.6847	17.7528	18.2526	16.6642	16.8186	17.0005	17.4326	17.4713	17.5729	18.2406	18.1868	16.9429	17.0037	17.0373	17.2116	17.5867	17.6054	18.1111	18.4035
A6NCE7	MAP1LC3B2																	15.6913	15.661	15.7129	15.6471	14.6586	12.715	14.2664	14.2587	14.9858	15.5853	15.6038	15.3046	14.3074	13.6259	13.538	13.4764	15.282	15.2641	15.5262	15.2491	14.9728	14.2036	13.5698	13.1143	15.1332	15.3103	15.5315	15.467	14.8762	14.136	13.7767	13.0375
A6NDG6	PGP	18.8782	19.0015	19.4409	20.05	20.4426	20.9218	21.1652	19.1908	18.8177	18.9326	19.5111	20.2793	20.7926	21.0605	21.1064	19.0594	18.8822	18.9558	19.4088	20.1835	20.6074	21.0433	21.3528	19.6265	19.1722	18.9858	19.5268	20.0987	20.8356	21.0346	21.4674	19.5205	18.7912	18.9651	19.551	20.1636	20.7846	21.2363	21.5514	19.5186	19.1594	18.9949	19.6485	20.0924	20.8387	21.3096	21.4506	19.6849
A6NDU8	C5orf51																	15.3227	15.3844	15.356	15.2328	14.7821	15.2208	15.5448	15.7342	15.2762	15.3847	15.4306	15.2675	14.7477	14.9561	15.3293	15.8334
A6NED2	RCCD1	12.6814	12.635	12.6502	13.5469	14.3792	13.7117	14.3405	14.355	12.6346	13.2566	13.2777	13.0876	13.7324	14.0051	15.0754	14.5735	13.5739	13.7326	14.4909	13.8193	13.4411	13.4357	13.4434	12.556	14.2882	13.9958	13.6954	13.9599	13.7027	12.5352	13.2561	11.9541	12.7102	13.1543	13.2921	13.5352	14.4037	14.0106	14.5093	14.8057	13.4653	13.3646	13.7758	13.577	13.8728	14.2939	14.1281	14.6707
A6NFI3	ZNF316																		13.7735	13.8497	13.5966		14.687	15.7042	16.4945	13.9202	13.4046			14.7023	14.8704	16.3273	16.9689	14.2385	14.5552	15.6577	15.0394			15.4668		14.8977	15.2089		15.0672	15.1058	15.8521	15.0856	15.6702
A6NHL2-2	TUBAL3	13.568	13.9362	14.3365	14.9361	15.0893	15.0226	14.9157	13.0871	13.4488	13.4866	13.5343	14.4422	14.4879	14.0986	14.9855	12.6461	14.0644	13.6919	14.4667	14.958	14.8214	15.4937	15.0652	13.3761	13.368	12.899	14.254	14.6253	14.6093	13.8397	14.4425	13.1162	13.6731	13.4364	14.0795	14.6671	15.0599	14.4653	14.5145		13.9846	13.4879	14.4931	14.7022	14.7245	14.7142	13.8564
A6NHR9	SMCHD1	18.1259	16.6542	16.431	16.5272	15.8034	15.5362	16.1086	16.3884	17.8601	16.4275	15.272	15.721	15.4775	16.6236	16.635	16.3721	17.3435	16.6088	16.161	16.3197	16.4314	16.1514	16.0855	16.1446	17.0607	16.1132	15.8488	16.1799	16.0159	15.5683	16.2361	16.1984	17.5048	15.9727	16.2145	15.3239	15.7794	15.9026	15.948	16.0215	17.0543	16.2061	16.0402	15.348	15.0793	16.0291	15.9046	15.4674
A6NHS7	MANSC4	17.5336	17.5466	17.4571	17.8802	17.7079	17.355	17.344	17.1878	17.5862	16.9684	17.4232	17.6884	17.5879	17.5984	17.3575	17.57	17.6394	17.625	17.8874	17.7149	17.6569	17.4265	17.5351	17.7698	17.1401	17.1175	17.0209	17.3733	17.6546	17.5739	17.4052	17.475	17.5475	17.4069	17.2328	17.3898	17.2214	17.4338	17.7451	17.7934	17.6023	17.6397	17.4418	17.6128	17.1509	17.5824	17.7663	17.8581
A6NI72	NCF1B	23.4289	23.0961	22.0604	21.2018	21.0384	20.4355	20.9125	20.5669	23.4	23.3551	22.3685	20.9987	20.4514	20.7026	21.2733	20.5696	23.1099	23.1202	22.1541	21.2249	20.5507	21.1922	20.708	20.874	23.2068	23.1783	22.1815	20.8706	20.7208	20.453	21.6283	20.9827	22.8868	22.9569	21.8282	20.9723	20.4131	21.6772	20.7622	20.6263	23.0899	22.8529	21.8364	20.7489	21.2892	21.268	22.7411	20.9527
A6NIH7	UNC119B	14.7282	14.9234	15.1559	15.1604	13.9045			13.2516	14.8442	14.8359	15.4853	15.5383	13.9561	13.2096			15.2057	14.5892	15.1877	15.1807		14.5208	14.0925		14.1756	14.2311	14.8128	15.3382					14.7295	14.9725	15.3304	15.0041	14.3239	13.8087	13.0779	13.4079	15.1301	15.1599	15.3493	15.3253	13.6531	13.4454	14.1661	14.1322
A6NJG2	SOWAHD																	13.4507	13.4039	12.1581	13.2976	13.2036	12.6056	12.577	12.7026	13.7475	11.855	13.429	12.6965	13.1673	12.8937	13.669	13.1183	12.3755	12.279	13.3248	12.9411				13.218	13.3555	12.8344	13.2696			13.0403	12.7983	12.3518
A6NJT0	UNCX																	14.5111	14.2748	14.9532	15.6989	15.9858	16.4057	17.153	17.2846	14.6771	14.5993	15.1636	15.555	16.1149	16.727	17.0195	16.8276	14.3216	14.8325	14.7907	15.3568	16.1388	16.6505	17.0462	17.1389	14.6751	14.8302	15.0538	15.8408	16.3864	16.783	17.2485	17.2723
A8CG34	POM121C	16.0388	16.4703	16.8047	16.8635	16.9877	17.614	17.8161	18.3144	16.5162	16.7678	16.7666	16.6424	17.1825	17.5448	17.7404	18.1189	16.4689	16.0441	16.3635	17.0683	17.2804	17.5095	17.8667	18.2685	16.3485	16.5852	16.7955	17.1492	17.3074	17.5356	18.1058	18.4193	16.2488	16.2858	16.6359	16.9278	17.288	17.7532	18.3115	18.3269	16.2871	16.5677	16.4304	16.9652	17.376	17.7086	18.0945	18.3297
A8MPP1	DDX11L8	14.9719	14.6371	14.8679	15.8757	15.1894	13.4844		15.1732	14.7991	14.8557	15.0848	15.8014	14.9283	12.2806			15.227	14.3289	14.6145	15.184	15.148	14.9918	15.1007	15.4877	14.7789	14.5657	14.4813	14.3591	15.2139	15.0803	14.9279	15.55	15.1732	14.5241	14.3761	14.9809	15.1652	15.4323	15.278	15.3191	14.6562	14.8633	14.5122	14.5881	14.7513	14.8617	15.0526	14.7971
A8MVS5	HIDE1	15.5755	14.8967	17.3027	16.077	16.1798	16.5056	16.7806	16.8937	15.0792	15.2642	15.1176	16.4725	16.2979	16.7193	16.6832	16.9676	14.6848	15.2351	15.121	16.0848	16.9611	16.6623	17.0814	17.3969	15.0015	14.8552	15.8339	14.8911	16.435	16.6687	17.3283	17.6285	15.2278	16.1817	16.0559	16.4003	16.0175	16.8791	17.1277	17.2876	15.6144	14.9457	16.0153	15.2188	15.9205	16.8376	17.017	17.0983
A8MW92-4	PHF20L1	14.1216	13.9122	14.2188	14.5202	15.1321	14.9574	15.4411	15.9118	14.3276	15.2629	14.9008	14.4794	15.1154	15.352	15.812	16.111	14.4414	14.0449	15.0907	14.5857	14.7615	15.6061	16.0187	15.8413	14.1219	14.2227	14.928	14.9788	15.2121	15.9508	15.6931	16.0539	14.1552	13.9361	13.9917	14.8998	15.5645	15.4956	16.0884	16.0883	13.8904	14.1013	14.7659	14.9041	15.5353	15.7889	15.4901	16.5603
A8MWD9	SNRPGP15	19.9499	20.159	20.578	21.592	21.8147	21.9335	22.0442	21.8984	19.9334	20.062	20.713	21.5146	21.9372	21.878	21.9719	21.8419	20.0851	20.2509	20.7414	21.6464	21.9368	22.0484	22.0757	21.9392	20.1194	20.1551	20.5486	21.5291	21.8919	22.0143	22.2143	22.0588	20.6143	20.3969	20.5431	21.4983	21.9138	21.9103	22.1931	22.1235	20.4386	20.5511	20.7162	21.6081	21.8016	22.0649	22.1604	22.0893
A8MXV4	NUDT19	18.4324	18.6188	18.6263	18.9674	18.1273	16.5912	16.6709	16.7835	18.4456	18.6461	19.0721	19.1669	18.2307	16.1367	18.0618	17.767	18.572	18.5111	18.8091	18.962	18.1937	17.4138	17.2487	17.3068	18.4408	18.6177	18.9857	19.2407	18.4409	17.0674	17.0076	17.3647	18.6575	18.5131	19.1329	19.1801	18.2126	16.4358	16.4254	15.7941	18.6212	18.6591	18.9145	19.1001	18.0807	16.6491	16.4935	15.5489
A9UHW6	MIF4GD	15.2722	15.67	15.6743	15.8304	14.8772	15.6845	15.6301	15.7589	15.4764	15.6568	15.531	15.6068	15.2532	15.0453	16.3924	15.5094	15.5794	15.5697	15.6525	15.9663	15.0309	14.973	15.5078	15.5994	15.5355	15.4855	16.1389	15.5987	15.2594	14.5477	15.1623	15.3349	15.4145	15.2744	15.7149	15.8439	16.0393	15.7697	15.4519	16.008	15.4918	15.4096	15.9392	15.5095	15.5098	15.4338	15.2207	15.8766
B0I1T2	MYO1G	17.8241	17.5205	17.1885	16.7188	16.8845	16.1721	15.8222	15.5613	17.9209	17.3472	16.9846	16.0519	15.5768	14.7194	14.8585	16.1254	18.1186	17.2834	16.6969	16.2092	15.5186	16.1265	16.5711	17.0073	17.4126	17.0985	16.5655	16.2792	16.9408	16.053	16.0909	16.4794	17.4322	17.1121	16.7464	15.873	15.5198	14.8032	15.6548	14.7389	17.0025	16.7651	16.6522	15.9037	15.2479	14.3352	14.1981	13.987
B2RTY4-2	MYO9A	11.8727	12.9289		13.867	12.3864	12.1758			12.4373	11.8219	12.8997	12.3425	13.7956	12.1692			12.7626	12.8201	12.6912	13.0629	12.9802	12.2047	13.1019	13.5114	12.6683	12.7984	13.3028	12.0887	12.417	13.092	13.0824	12.9903
B2RUZ4	SMIM1	13.6885	14.1697	14.2992	15.7619	15.7234	16.5516	16.6558	16.7964	14.2501	14.1797	14.6429	15.5749	15.8921	16.3728	16.3396	16.7012	14.6842	14.3162	14.3804	15.9367	15.5876	16.6757	16.8169	16.4684	13.8875	14.3126	14.4225	15.693	15.6108	16.3608	16.8806	16.8662	13.425		14.8109	15.2349	16.1438	16.7473	16.9549	16.8896	13.3727	13.9905	14.7447	15.5344	15.9886	16.5665	16.7966	16.9844
C4AMC7	WASH3P	18.5045	18.556	18.7145	18.6842	18.5401	19.0241	18.9967	18.995	18.4823	18.6226	18.5327	18.5983	18.744	18.8015	19.0457	18.8492	18.3598	18.6786	18.7645	18.5321	18.7041	18.6598	18.9923	19.1911	18.6244	18.5447	18.7051	18.6937	18.491	18.6671	18.7895	19.1913	18.1718	18.4726	18.2334	18.2953	18.5505	18.6525	19.6132	19.7761	18.4487	18.4419	18.3654	18.4983	18.024	19.0171	19.5455	19.779
C9JLW8	MCRIP1	16.1066	16.5093	16.1509	17.3871	17.2182	17.7532	17.9675	18.2818	16.2498	16.1994	16.6041	17.1067	17.3991	17.8985	18.3647	18.7019	16.0873	16.4268	16.9031	17.0653	17.4768	17.6489	18.2205	18.0855	16.7245	16.6053	16.4682	17.1408	17.331	17.9017	18.1577	18.6143	16.2542	16.1962	16.4832	17.1681	17.3753	18.0218	18.741	18.876	16.2307	16.1852	16.5915	17.2329	17.3041	17.8738	18.4619	18.6718
E9PAV3	CA	21.2745	21.64	21.8212	22.7129	22.6857	23.4893	23.8467	23.8167	21.4435	21.7757	21.9456	22.941	23.0867	23.7601	23.7461	24.2073	21.5409	21.6347	21.9444	22.8227	23.1521	23.6523	23.8672	24.2738	21.6579	21.6972	21.8939	22.7819	23.2134	23.7709	23.8685	24.2287	21.5111	21.7664	22.0307	22.9731	23.2867	23.8217	23.8122	24.2843	21.62	22.1668	22.3469	22.9325	23.1856	23.7817	23.9257	24.3431
E9PRG8	C11orf98	12.8074	13.4571	14.0263	13.4605	14.4544	15.211	15.7725	16.1727	13.8533	13.5415	13.8641	14.0617	14.3956	15.4709	16.2368	16.5019	13.3557	13.7005	13.6715	13.6372	14.5378	15.8355	16.1257	16.2569	13.517	12.8692	13.7749	13.9972	13.8251	15.3764	15.6295	16.7953	13.0065	13.1483	14.0545	13.9576	14.7474	15.336	16.1126	16.5716	13.3644		13.4694	13.3676	14.7132	15.3277	16.2868	16.7186
G9CGD6-2	CNK3/IPCEF1	16.4992	16.4006	16.6473	17.2066	17.0465	17.1876	17.2347	16.8451	16.9649	16.9211	17.1082	17.6521	17.5037	17.3393	17.3447	17.7509	16.9674	16.9762	17.3626	17.5376	17.6289	17.1015	17.1912	16.9615	17.1353	17.0431	17.498	17.1258	17.4127	17.0384	17.0704	16.8954	16.7166	16.9405	16.8933	17.3474	17.3664	17.2701	16.9629	17.0639	16.6941	16.861	17.1806	17.2065	17.3012	17.4491	16.7436	17.3974
H3BSY2	GOLGA8M	14.8198	14.5905	14.0052	14.7124	14.6199	15.3867	15.6546	16.3186	14.7267	14.8527	14.6271	15.0423	15.0775	15.0218	15.5605	16.1972	15.019	14.8121	14.68	14.9801	15.3755	15.0988	15.1828	16.3539	14.7396	14.7482	14.6046	14.662	14.7936	15.4327	15.5319	15.9122
L0R6Q1	SLC35A4	15.7645	15.833	16.0102	16.8489	17.0772	17.2945	17.2429	17.2902	15.8275	15.9461	16.2297	16.8204	17.3003	17.3012	17.3325	17.5791	15.7246	16.2347	16.4624	16.9472	17.1427	17.0622	17.0511	17.5608	15.5569	16.0053	16.5312	16.9006	17.1694	16.986	17.7861	17.6317	15.1767	15.9665	16.3267	16.6536	16.8916	17.0113	17.9676	18.198	16.0304	16.0911	16.2297	16.738	16.9394	17.4036	17.6779	17.3943
L0R819	ASDURF	17.6998	17.2848	17.2133	17.7858	18.02	18.5244	18.6514	19.192	16.4464	17.1114	17.5935	17.7057	18.2759	18.3501	18.4961	18.9291	16.6477	16.6601	17.6487	17.8786	18.1208	18.4326	18.7885	19.2787	16.9062	17.0294	17.216	17.961	17.8946	18.4633	19.0181	19.4658	17.7121	17.1719	17.4394	18.131	18.1782	18.2985	19.0799	19.3218	17.1228	17.2785	17.4146	17.9339	18.0315	18.5683	19.0101	19.2542
L0R8F8	MIEF1	15.545	15.2263	15.4817	16.0369	15.6963	15.4884	15.8124	15.4337	15.4553	15.3772	15.2833	15.8126	15.7467	15.6924	15.359	15.5407																	15.6954	15.6203	15.4702	15.7451	15.4856	15.227	15.6626	14.9846	15.7757	15.5259	15.6259	15.5773	15.9512	15.4857	15.3774	15.0292
O00115-2	DSE2	17.6286	17.6958	18.3331	19.0164	19.4167	19.8657	20.3594	20.2129	18.1673	18.206	18.8324	19.5436	20.0978	20.4022	20.8274	20.7351	17.8892	18.129	18.6341	19.1372	19.5409	20.1568	20.5527	20.6741	18.0552	18.0561	18.5391	19.1435	19.6547	20.0586	20.6967	20.6846	17.9943	18.2386	18.3893	19.2839	19.6819	20.2338	20.9101	20.7908	18.4247	18.1281	18.608	19.1797	19.5835	20.3069	20.5776	20.9635
O00116	AGPS	20.3245	20.327	19.6049	18.8257	18.6261	17.9193	18.2595	18.6324	20.6396	20.4471	19.7246	18.5611	18.0152	17.9066	17.8133	18.9383	20.5446	20.243	19.6682	18.8624	18.4053	18.268	18.3125	18.4912	20.4597	20.2001	19.618	18.7608	18.1972	18.2396	18.0873	18.1817	20.3645	20.1843	19.4825	18.3782	17.701	17.3478	17.9809	18.4645	20.3235	20.219	19.4557	18.2613	17.3442	17.4804	17.2858	18.0434
O00124-3	UBXN8	13.1795	13.1046		13.2091		13.3193	13.3907		13.932	13.4982	13.7196					13.4393	12.9063	12.4347	12.7059	13.35	13.4931	14.3883	14.9726	13.9658	12.2085	13.0892	12.2907	13.7879		13.7345	14.3352	14.5097	13.4501			13.6513			14.1522	13.7735	12.7932	13.3155		13.4316		13.6754	13.6067
O00139-1;O00139-2	KIF2A	18.3821	18.3944	17.5317	16.8658	17.6506	17.5707	17.5686	18.1187	18.6795	18.2337	17.3379	16.784	17.3167	17.6355	16.8701	17.5555	18.5148	18.3562	17.6639	17.3753	17.1117	17.5894	17.4934	17.2651	18.3675	18.1775	17.3308	17.2217	17.3746	17.529	18.0058	18.033	18.4874	18.4675	17.349	16.7434	16.3393	16.8953	17.5146	17.2202	18.5282	18.2854	17.231	16.7819	17.1163	16.7436	17.4174	17.0498
O00148	DDX39A	19.5567	19.5546	19.0745	18.6364	18.4014	17.8437	17.2802	16.858	19.6027	19.4771	18.9588	18.1881	17.8256	16.9665	16.3553	16.0163	19.7975	19.511	18.8602	18.693	18.1985	17.6552	17.0741	17.1622	19.588	19.5155	18.9344	18.78	18.2967	17.2701	16.5573	16.3268	19.5141	19.0441	18.8641	18.6125	18.0719	17.6609	17.7532	17.4292	19.253	19.0245	18.4993	18.4805	17.9491	17.8111	17.4042	17.2666
O00151	PDLIM1	20.0138	20.0592	20.523	21.3302	21.522	22.0855	22.4027	22.5666	19.8746	20.1695	20.6118	21.3887	21.7512	22.107	22.5091	22.6604	19.7017	19.8738	20.5783	21.3158	21.7546	22.0933	22.5889	22.7755	19.9973	20.2289	20.4442	21.2507	21.9211	22.2658	22.726	22.9483	20.1172	20.2564	20.4873	21.3352	21.8871	22.2398	22.677	22.9642	20.1954	20.3929	20.7348	21.3539	21.9572	22.4213	22.8112	22.9944
O00154-4	ACOT7	18.7417	18.9497	19.2959	19.9728	20.1695	20.5142	19.4571	17.8281	18.9013	18.8281	19.5063	20.247	20.6666	20.7248	19.6457	17.6385	18.6465	19.0764	19.4539	20.2812	20.5693	20.7296	19.8992	18.26	19.0219	19.0512	19.5155	20.3007	20.6772	20.83	19.7039	17.7845	18.8897	19.0912	19.5333	20.3127	20.7221	20.9111	20.1179	18.1113	19.1049	19.1585	19.5316	20.2576	20.454	20.7873	20.0113	17.5373
O00160	MYO1F	20.9037	20.6576	20.3257	18.7812	18.7994	18.734	19.3773	19.1852	20.9157	20.729	20.3869	18.57	18.2727	18.9632	19.5069	19.5624	20.7854	20.5133	20.1916	18.9083	18.4534	18.6916	19.1116	19.3707	20.684	20.6628	20.1845	18.6373	18.4417	18.8457	18.9959	19.6218	20.7083	20.4272	20.2767	18.901	18.3769	18.3501	19.0041	19.4737	20.8039	20.5289	20.2549	18.7227	18.4983	18.5455	19.1274	19.4613
O00161	SP23	19.3447	19.6621	19.6124	20.669	20.8682	21.4171	21.7962	22.0215	19.658	19.7235	19.997	20.6951	21.1558	21.5093	21.8821	22.1699	19.3153	19.5329	19.9605	20.7051	20.9644	21.4532	21.877	22.1449	19.6058	19.8391	20.0192	20.6228	21.0731	21.4918	21.9848	22.3326	19.6448	19.7911	20.0832	20.8577	21.0193	21.5836	22.2128	22.3295	19.6455	19.7669	20.1347	20.7501	21.2327	21.5994	21.781	22.2307
O00165-2	HAX1	12.8343	12.9423	12.7255	12.4652	13.0538	12.9487	12.6162	12.0242	13.044	13.0834	12.8462	12.2863	12.6966	12.3241			12.3324	12.6606	12.3389	12.4341	12.8025	13.5738	13.7389	13.677	12.3071	12.3805	12.6654	12.34	12.7112	13.0471	13.4995	13.7376	12.2222	12.8002	12.8731	12.7564	12.9035	12.6017	13.4098	12.828	12.8277	12.658	13.098	12.7478	13.5204	13.3145
O00170	AIP	19.3044	19.7375	19.1217	18.7123	18.0519	16.9671	17.1388	16.9757	19.4816	19.3425	19.3621	18.7492	17.0886	16.427	15.9273	16.3652	19.5194	19.566	19.592	18.5377	17.6696	17.134	17.0211	17.2691	19.5067	19.49	19.498	18.8073	17.5085	16.5425	16.8468	16.4176	19.1728	19.1322	19.3435	18.2527	16.5889	16.104	16.6726	16.6036	19.3054	19.3717	19.3528	18.3809	17.0064	16.2585	16.0282	16.0959
O00178	GTPBP1	17.3666	16.8736	17.0712	16.5173	16.4092	15.9187	16.3485	16.8416	17.0333	17.2379	16.7278	16.2553	16.1594	16.5281	16.5452	16.5786	17.1306	17.1776	16.8383	16.3796	15.567	15.2696	16.0764	16.3497	16.9818	17.1227	16.467	16.3086	15.3597	15.7826	16.2878	16.9337	17.1734	17.0386	16.9598	17.0058	16.0108	15.8809	16.9049	16.0793	17.2376	17.1648	16.8831	16.6686	16.644	15.913	15.8723	16.4988
O00182-2	LGALS9	18.4612	18.5341	18.9223	19.1673	18.7463	17.9384	17.5677	17.7706	18.9174	18.7678	19.3627	19.324	18.9834	17.5853	17.2786	17.2888	18.6869	18.9627	19.0884	19.2061	18.9501	17.7689	17.2501	17.1012	18.5666	18.7859	19.1024	19.3151	18.7264	17.7461	16.8078	17.7076	18.7176	19.0242	19.0809	19.4128	18.7621	17.5468	16.8487	16.965	18.7892	18.9531	19.1698	19.4578	18.5905	17.0826	16.6624	16.5501
O00186	STXBP3	20.4228	20.2262	19.2642	18.6038	18.5173	17.9746	17.7647	17.7845	20.452	20.2841	19.2495	18.4541	17.6234	17.1846	17.5792	17.1428	20.5827	20.2032	19.2156	18.669	17.8244	17.45	17.8819	17.5831	20.4452	20.1889	19.0883	18.356	17.4616	17.3743	16.8497	17.2881	20.1561	20.0956	19.1942	18.2026	17.4963	18.1013	17.7215	17.5119	20.4183	19.9996	18.8105	18.2555	17.2643	17.8169	17.4497	17.371
O00193	SMAP	20.5204	20.6035	21.0682	21.9729	22.2084	22.8166	23.2963	23.5682	20.734	20.9444	21.2128	22.0141	22.6815	23.0295	23.479	23.5779	20.454	20.8752	21.2982	21.9793	22.392	23.0884	23.3245	23.6388	20.9788	21.1247	21.4199	22.0842	22.3197	23.1397	23.4437	23.7536	20.9845	20.5817	21.5041	22.1617	22.6683	23.0642	23.6166	23.5478	20.914	21.2341	21.5197	21.9293	22.7773	22.9602	23.7389	23.7678
O00203-3	AP3B1	18.7603	18.9135	18.3777	17.5322	17.483	16.58	17.075	16.7686	18.9286	18.8391	18.3026	17.4379	16.8185	16.1959	16.3444	16.1754	18.9301	18.9781	18.1682	17.5331	16.864	16.3333	16.3459	16.2344	18.8283	18.9061	18.2749	17.395	16.7386	16.258	16.2693	16.4078	18.58	18.7071	18.0891	17.2607	16.4127	15.6268	16.6202	16.5799	18.6021	18.6073	17.987	17.1569	16.3835	16.4838	16.476	16.7997
O00214-2	LGALS8	15.4591	15.9393	16.3971	16.4493	16.2078	15.502	15.531	15.4556	16.3853	16.0627	16.4634	16.5263	15.702	15.152	15.358	14.9175	16.2041	16.7219	16.3202	16.4964	15.9151	15.8693	15.256	14.8905	15.5942	15.9123	16.3975	16.4258	15.8077	15.3798	14.8287	14.7755	15.8149	16.2484	16.2098	16.5579	15.7721	15.6649	15.544	15.6242	16.0007	16.1569	16.1665	16.7361	16.1912	14.9364	15.3692	15.1597
O00217	NDUFS8	18.8603	18.8527	18.2118	17.8365	17.4469	16.9735	16.9833	17.08	19.125	18.9781	18.0273	17.3804	16.9031	16.56	16.6704	16.9115	18.9819	18.7474	18.0848	17.7104	16.975	17.0634	17.2063	17.388	19.0166	18.7391	18.0567	17.725	16.6198	16.4711	16.7758	17.2402	19.0444	18.5547	17.9827	17.502	16.9753	16.394	17.37	17.3624	18.8735	18.7218	18.064	17.7711	16.9641	16.8576	16.2338	16.4265
O00220	TNFRSF10A	14.38	15.2359	15.7374	16.3991	16.5581	16.9011	16.795	17.2192	15.4297	15.617	15.6926	16.5515	16.8337	17.161	16.4018	16.3766	15.3145	15.0536	15.9949	16.5728	17.0533	16.9614	17.0821	16.9046	15.1769	15.4561	16.147	16.334	16.8306	17.2088	16.747	17.0017	15.0475	15.1487	15.4771	16.5284	16.6079	16.8566	17.4131	17.7265	15.4057	15.3744	15.8824	16.2251	16.9385	16.9859	17.4067	17.7492
O00221	NFKBIE	14.7471	14.4344	15.0527	13.7992	14.0281	14.7012	13.8459		14.4474		14.4168						14.44	14.9703	13.9961	13.6179				12.4679	14.1568	14.585	14.6256	13.5483					14.9052	14.3337	14.6261	13.9636		13.5353	12.918		14.9002	14.7535	14.2532	13.1655		12.9347
O00231	PSMD11	19.9034	20.2269	20.3872	20.0269	19.6087	18.147	17.6616	17.2824	20.0437	20.0866	20.388	20.0381	18.8846	17.5162	16.7033	16.3164	19.8446	20.0558	20.3686	20.1344	19.2295	18.0889	17.8785	17.4254	19.8471	19.982	20.2492	20.1367	19.1677	17.8186	17.9978	18.4134	19.8315	19.8782	20.2813	19.9669	19.2413	18.3134	17.803	17.6069	19.9385	19.7857	20.0561	19.9953	18.9418	18.053	17.6616	18.5252
O00232	PSMD12	20.1987	20.4367	20.5339	20.4146	19.9649	18.6149	17.9835	17.7891	20.4463	20.4746	20.6805	20.423	19.2585	18.0694	17.3852	16.727	20.4436	20.4495	20.673	20.5152	19.5388	18.5659	18.1019	18.2303	20.3973	20.3111	20.733	20.4752	19.3892	18.2425	17.8068	17.498	20.1947	20.3225	20.7602	20.3727	19.4032	18.2263	18.0387	17.9175	20.1093	20.3331	20.4627	20.4267	19.392	17.9893	17.3352	17.05
O00233-2	PSMD9	18.351	18.4868	18.4961	19.6438	19.9212	20.7016	20.9736	20.8754	18.4546	18.5824	18.7023	19.7983	20.3194	20.83	21.0761	20.9442	18.6685	18.5667	18.6398	19.7568	20.323	20.7124	21.0755	20.9421	18.6418	18.8178	18.818	19.8002	20.2658	20.7948	21.0598	21.0227	18.6324	18.437	18.4495	20.0184	20.5064	21.0976	21.1767	21.0665	18.7491	18.7	18.6966	19.818	20.4341	20.9263	21.2145	20.9083
O00241	SIRPB1	17.5877	17.694	17.939	18.216	18.1487	18.1845	18.2097	18.2207	17.6357	17.8582	18.2167	18.5458	18.4381	18.209	17.7772	18.4294	17.686	17.4435	17.7735	18.284	18.3468	18.4445	18.6314	18.7128	17.6132	17.5031	18.0035	18.2464	18.4128	18.5243	18.5131	18.6539	17.429	17.4453	17.9016	18.2501	18.5369	18.689	18.8298	18.5777	17.6381	17.4796	17.8352	18.3906	18.429	18.5968	18.8651	18.8408
O00244	ATOX1	17.1327	17.5035	17.4367	19.1006	18.8713	19.9164	20.0317	20.2065	17.4713	17.7489	18.2722	18.9644	19.5692	19.8272	19.9149	20.394	17.263	17.665	18.2575	18.9771	19.2195	19.7446	20.1942	20.4216	17.7928	17.8304	18.1	18.6958	19.4206	19.6056	20.3777	20.4578	17.357	18.1877	17.7975	18.7859	19.3527	19.7671	20.4726	20.5591	18.0523	18.0135	18.4341	18.8986	19.4559	19.8154	20.248	20.2194
O00257	CBX4	15.7639	15.7911	16.2159	16.5975	16.9554	17.3257	17.7785	17.9736	15.9149	15.997	16.0794	16.5198	16.9269	17.2525	17.6773	17.8128	15.9487	16.3543	16.2463	16.6445	17.0378	17.2444	17.625	17.6277	16.2906	16.324	16.4379	16.6835	16.8417	17.1596	17.4632	17.9267	16.5517	16.567	16.426	16.3809	16.8762	17.3468	17.36	18.0135	16.3708	16.4974	16.3878	16.6676	16.7871	17.5526	17.6469	17.8218
O00264	PGRMC1	20.2872	20.3168	20.4589	21.26	21.4985	21.7841	22.0128	22.4444	20.3129	20.5833	20.7416	21.276	21.4466	21.7752	22.0579	22.3947	20.0908	20.3681	20.6491	21.3191	21.5482	21.8828	22.4229	22.6233	20.183	20.4665	20.7189	21.0008	21.4076	21.81	22.1924	22.5105	20.5743	20.5876	20.9041	21.316	21.6657	21.5793	22.4496	22.821	20.585	20.6953	20.838	21.2952	21.5052	21.8914	22.1288	22.3242
O00267-2	SUPT5H	20.3694	20.5622	20.6064	19.9101	19.4786	19.0532	19.5585	19.7802	20.44	20.646	20.8134	19.8709	19.1535	19.4765	19.4909	19.9567	20.4644	20.3924	20.6425	19.719	19.3878	19.4034	19.3794	19.6465	20.3348	20.2842	20.7032	19.9407	19.2518	19.5043	19.4623	19.9899	20.4905	20.3433	20.563	19.6995	19.1817	19.3044	19.3469	19.3551	20.3626	20.4738	20.5709	19.7994	19.1797	19.1122	19.2465	19.7977
O00268	TAF4	16.0255	16.2133	16.3479	16.4882	16.164	16.5388	16.1715	16.9335	15.8986	16.2541	16.3885	15.9645	16.2818	16.2845	16.284	16.5849	16.236	16.3981	16.4616	16.1267	16.0398	16.3372	16.4254	16.5941	16.3153	16.5599	16.6886	16.1724	16.5105	16.4612	16.3885	16.4213	15.8717	16.0666	16.1883	15.9877	16.2628	16.3791	16.6336	16.2204	15.9981	15.9124	16.4887	16.9437	16.4993	16.5206	16.3995	16.8021
O00273;O00273-2	DFFA	18.5151	18.6143	18.9191	19.7255	19.8112	20.3193	20.6437	20.6392	18.5398	18.6734	19.3001	19.7537	20.1412	20.5481	20.6236	20.6475	18.371	18.481	18.9032	19.6511	19.9751	20.382	20.5457	20.7342	18.4118	18.6329	19.0426	19.5804	20.2099	20.4974	20.8229	20.8616	18.5133	18.7519	19.0599	19.8566	20.1078	20.5284	20.8481	20.8148	18.6523	18.9087	19.233	19.8304	20.2101	20.6304	20.7929	20.8913
O00287	RFXAP	14.6575	15.0377	14.9876	15.6228	15.2402	15.4602	16.3508	15.9788	14.3411	14.4714	14.3554	15.487	15.4985	15.6582	15.7179	15.876	14.8537	14.1691	14.9029	15.3135	15.4561	15.8017	16.0145	16.3385	14.7812	14.8906	15.1373	14.7564	15.9105	15.5922	15.7358	16.3375	14.8023	14.3928		15.1528		15.2949	15.9134	15.9202	15.1125	14.8656	14.788			15.0828	15.898	16.4632
O00291	HIP1	18.4407	18.4292	18.1476	17.9821	18.0215	17.7362	17.3556	17.5881	18.4919	18.461	18.2928	18.0074	17.7548	17.3277	17.2901	17.4382	18.2681	18.2829	18.2201	18.1283	17.8391	17.5622	17.4633	17.5018	18.3435	18.4086	18.242	18.0453	17.748	17.6747	17.375	17.0649	18.4078	18.1617	18.3195	17.9406	17.3785	17.3009	17.3787	17.2519	18.4006	18.4073	18.2477	18.1102	17.6072	17.5029	17.1944	16.9946
O00299	CLIC1	24.7764	24.9057	24.8327	24.2322	23.4377	22.5417	22.3182	22.3096	24.5861	24.8824	24.7274	24.5347	22.8935	22.5676	21.5929	21.2967	24.5781	24.6242	24.7632	24.3425	23.2574	22.694	22.5344	22.678	24.3794	24.6296	24.7502	24.4692	23.3094	22.4225	22.5918	22.411	24.5728	24.6208	25.0636	24.0471	22.8026	22.2059	22.2718	22.2638	24.5728	24.4781	24.9384	24.311	22.7604	22.169	21.7712	21.616
O00303	EIF3F	20.743	20.8879	20.1446	19.4185	19.4055	18.4101	17.9463	17.6207	20.593	20.617	19.9977	19.0244	18.249	17.5312	16.8629	16.8636	20.6033	20.6773	19.7743	19.3864	18.7833	18.2074	18.1187	17.9778	20.5332	20.6173	19.8324	19.1606	18.5697	17.7027	17.3825	17.2023	20.6162	20.5894	19.9589	19.2805	18.531	17.6954	18.0578	17.8796	20.4996	20.5403	19.92	19.1634	18.4946	17.9642	17.5441	17.5354
O00308-4	WWP2	13.7997	13.528	13.8065	13.2536	12.7926	13.5224	14.2198	14.0139	13.418	13.0942	12.922	13.106	12.8603	13.1497	14.0104	14.2587	13.5908	13.4419	12.9077	13.2663	13.3727	13.87	14.069	14.5795	12.9572	13.4984	13.0772	13.6672	13.112	13.1467	14.2728	14.3759								14.1054								14.1384
O00311	CDC7	11.4615	11.7128	12.4189	12.794	12.6095	12.6072	13.1485	13.0562	12.1062	12.3323	12.4786	13.2234	12.895	12.8396	13.5795	13.5952																	12.2202	11.718	12.4777	12.6115	12.9312	12.4801	13.5473	13.9272	12.1664	12.8145	11.4316	12.3486	12.0675	13.3205	13.3564	13.8447
O00329	PIK3CD	18.1472	18.0517	17.8412	16.1786	16.3037	16.0052	16.414	15.9954	18.186	18.3099	17.5673	15.676	15.6453	16.0717	16.8258	15.6778	18.2625	18.0093	17.8708	16.2317	15.4522	14.6351	14.7475	15.3799	18.0515	18.1683	17.776	15.8774	15.0641	14.7358	17.0175	14.7993	18.0034	18.087	17.6853	15.5893	15.3427	15.6053	15.1075	15.9278	18.0184	17.9284	17.6899	15.4638	15.3617	15.3369	15.9674	16.6738
O00330-3	PDHX	16.7791	17.6748	17.87	18.1074	18.33	16.7369	16.1745	15.9682	17.3197	17.3506	17.8922	17.9389	17.8902	16.5805	16.3966	15.8856	17.434	17.7399	17.7973	18.288	17.7947	16.6725	16.5588	15.7888	17.0437	17.5441	17.8767	18.3801	17.8467	16.6638	15.9944	16.0383	17.2483	17.4584	17.8787	18.0773	17.7104	17.1062	16.9171	16.6627	17.1412	17.5265	17.7579	18.2709	17.7972	16.4657	16.3986	15.6767
O00391-2	QSOX1	13.4955	13.6556	13.8996	13.9299	14.4203	14.5337	14.5327	13.244	13.5585	13.4513	14.0821	14.3584	14.7656	14.893	14.5841	13.966	13.9073	13.374	14.0425	14.3095	14.5997	15.0437	14.7291	13.8161	13.3999	13.4527	13.7648	13.9229	14.7858	14.7596	15.0959	13.6668
O00399	DCTN6	18.2218	18.3498	18.8094	19.5498	19.357	19.2552	18.9627	17.3664	18.3063	18.3288	18.7858	19.1923	19.5115	18.9592	18.7532	16.5174	18.2131	18.3584	18.7593	19.2103	19.4984	19.4627	19.0457	17.4816	18.4309	18.3042	18.8636	19.2732	19.5188	19.4854	19.0256	17.4531	18.3033	18.4356	18.8414	19.2944	19.5163	19.5805	19.1629	17.5879	18.2191	18.252	18.8144	19.4528	19.4284	19.4849	19.141	16.9674
O00410-3	IPO5	22.122	22.1269	22.0456	21.9003	21.6146	20.8941	20.6717	20.4836	22.2178	21.9706	22.1411	21.8086	21.398	20.7547	20.2246	19.7256	21.9503	21.9032	21.9467	21.7896	21.4647	21.0381	20.8257	20.4889	21.9366	21.9623	22.1505	21.8234	21.5541	20.8197	20.625	20.5859	22.0208	22.0744	22.0917	21.7659	21.325	20.9116	21.0675	20.5865	21.8931	21.9227	22.0969	21.8703	21.3272	20.6392	20.1347	20.6502
O00411	POLRMT		14.212	14.762	14.1518	14.6458	15.1266	15.4859	15.7499	13.8408	14.2637	14.4677	14.7206		14.8872		15.6737	14.1014	13.387	14.6708	14.183	15.1019	14.7336	15.3541	16.25	14.0764		14.3142	14.2604	14.9895	15.1666	16.1653	15.7925	14.1073	15.0539	13.857	14.6315	14.8385	15.8181	15.7231	15.6952	14.1459	13.9148	15.0048	14.8193	14.5754	14.9169	15.797	15.2818
O00418	EEF2K	15.737	15.6921	15.6856	15.8881	15.1168	15.0372	15.3518	15.5649	16.6291	15.6877	15.4114	15.2815	14.8953	15.4224	15.0702	15.1781	16.5732	15.5869	13.825	14.2105	14.7043	14.7393	15.2605		16.72	15.578	14.5439						16.2335	15.3545	14.3707		14.5036		14.7627	14.6721	16.2466	15.3572	15.0686	14.869		14.7619	16.1385	15.1236
O00422	SAP18	18.3693	18.8816	19.116	19.2065	19.4305	19.4214	19.8432	20.377	18.5818	18.8348	19.0931	19.0525	18.9541	19.4107	19.8718	20.3589	18.5826	19.0846	19.2092	19.2159	19.1474	19.2883	19.7061	20.2281	18.5371	18.857	19.2108	19.2818	19.2021	19.4395	19.6122	20.4692	18.8134	19.2069	19.4466	19.3649	19.2761	19.1499	19.7117	20.2712	18.7661	19.3406	19.3472	19.1153	19.0801	19.2877	19.7921	20.3531
O00425	IGF2BP3	16.3441	16.2845	15.7683	15.5192	15.4945	15.6353	15.8119	16.5027	16.5653	16.3038	15.7076	15.2847	14.9525	15.8087	16.4279	15.8354	16.4413	16.3297	15.6607	15.4635	14.984	15.0939	15.7523	16.0143	16.4175	16.3416	15.7106	15.5882	15.1806	15.1817	16.2144	16.108	16.2426	16.1886	15.6205	15.9075	15.8171	15.5718	15.7627	15.7835	16.3074	16.37	15.7434	15.7385	15.4986	15.611	15.7374	16.425
O00429;O00429-2;O00429-4	DNM1L	20.0878	20.0658	19.1528	18.0391	17.7521	17.2421	17.2778	17.3937	20.0134	20.073	19.0379	17.5213	16.9604	16.6747	16.9139	17.3014	19.906	19.8452	18.966	18.1092	17.5372	17.2736	17.6538	17.809	19.8326	19.9085	18.9181	17.919	17.2624	17.3426	17.0498	17.1573	19.8225	19.6931	18.8206	17.3787	16.2966	16.3905	16.9668	17.1541	19.6254	19.6662	18.6549	17.5416	16.6102	16.2928	16.5168	17.1859
O00442-2	RTCA	18.9588	18.6441	18.0597	17.6054	17.3693	16.4588	16.8289	16.7611	19.0703	19.0284	18.5419	17.5606	16.6779	16.2401	15.9604	16.2975	18.8438	18.7971	17.8789	17.5329	17.2767	16.7971	17.406	17.6042	18.7971	18.714	18.0251	17.4249	17.1199	16.6819	16.5798	17.3769	18.5683	18.5877	17.7403	17.0999	16.4867	15.8933	16.4625	16.9447	18.6714	18.6535	18.0473	17.4026	16.362	15.6105	15.6076	16.3817
O00453-10	LST1	15.7833		16.5404	17.6748	17.3927	17.7648	18.1717	18.5408	16.9535	16.8547	17.2397	17.8411	17.7902	18.5422	19.2057	19.1742	16.0958	16.5979	17.5324	17.5929	17.608	17.6674	19.1111	18.9091	16.7261	17.0335	17.0362	16.9095	17.694	18.3165	19.0999	19.0773	15.5695	15.9449	17.4542	17.8268	18.5386	18.3966	19.0587	19.2511	16.4718	16.2942	16.7986	17.1916	18.3229	18.6351	19.3837	18.6155
O00459	PIK3R2	15.6844	15.824	15.3551	14.0458	14.7461		14.4111		15.0574	15.2309	14.7861		14.4182	14.6144		15.5825	15.7898	15.3738	14.962	14.5259	14.6819	14.4144	15.0171	15.334	15.6597	16.0204	15.5415	14.4314	14.1424	14.9884	15.2302	14.9168	14.7748	15.0663	15.2371	14.8277	15.0386			14.8188	14.822	15.4102	15.8269	15.1483	14.7276			14.9275
O00461	GOLIM4	18.6075	18.834	18.8404	19.5449	19.7154	20.1648	20.585	20.8255	18.7292	18.862	18.7353	19.4398	19.9061	20.4821	20.8551	20.9557	18.5343	18.7442	18.9795	19.509	19.8498	20.3032	20.7268	20.9266	18.8177	18.824	18.8853	19.5086	19.792	20.5349	20.7612	21.1395	18.6203	18.6985	19.0717	19.7252	19.9581	20.3672	20.838	21.0916	18.6654	18.8287	19.1424	19.5068	19.9563	20.4367	20.8622	21.2137
O00462	MANBA	15.9855	16.0468	16.4379	16.9546	16.7972	15.5186	16.2323	15.3494	16.5464	16.5875	17.1083	17.4767	17.4876	16.136	15.6051	15.2272	16.5942	16.3636	16.8705	17.4324	17.4459	15.978	15.3327	15.9761	16.293	16.5982	17.0294	17.4075	17.1767	16.3163	15.633	15.4117	16.4664	16.4734	16.7148	17.5492	17.3206	16.3249	15.2591	15.3719	16.2235	16.5028	16.7741	17.0934	17.0829	16.1783	15.0382	15.799
O00469-2	PLOD2	15.2734	15.2848	15.2745			14.2307	14.598		14.8205	15.6481							15.0176	15.3747	15.2321	15.2395	15.2468	14.5908	14.1382	13.8223	14.9976	15.1939	15.4893	15.0348	15.4592	15.4186	15.6632	15.2638	15.7602	15.3297	15.3256	14.7484	14.1754	14.4374	14.1652	13.7473	15.7161	15.3764	15.3789	14.6938	14.328	13.8833	13.9053	14.2498
O00471	EXOC5	14.267	14.1687	14.6101					14.5861	14.5628	14.6185	14.6287		14.5803				14.4778	14.2	14.2978	14.7096			14.04	14.3099	14.9087	13.8824	14.4036	14.547			13.8502		14.585	14.2722	12.8595	13.3277					14.5528	14.3608	14.0286		13.6506	14.0478
O00479	HMGN4	17.0976	17.4603	17.4365	18.504	18.7305	19.4757	19.9389	20.4249	17.3971	17.5138	17.6293	18.362	18.94	19.5592	19.9726	20.4583	17.381	17.3943	17.7313	18.4511	18.9727	19.3639	19.8666	20.4919	17.487	17.7639	17.9037	18.4984	19.0667	19.2955	19.7464	20.6173	17.4717	17.8809	18.0425	18.5173	18.8088	19.4064	20.1495	20.5081	17.5314	17.9173	18.0895	18.3717	19.0409	19.6587	20.141	20.7889
O00483	NDUFA4	19.5477	19.224	19.1188	18.7834	18.9142	18.2789	18.1579	18.5016	19.592	18.6955	18.3512	18.0969	17.4754	17.8224	17.8638	18.0471	19.0759	18.8177	18.4794	18.3513	18.4602	18.6621	18.9378	19.238	18.6387	18.6247	18.428	18.0833	18.333	18.6353	18.8167	19.4365	19.6878	19.196	18.6304	17.8914	17.2487	17.1951	18.3159	18.2907	19.6857	19.0401	18.5965	17.886	17.6549	17.3463	17.8766	17.8022
O00487	PSMD14	18.9724	19.5434	19.6376	19.1967	18.4114	17.0006	16.5296	16.5193	19.2341	19.3669	19.6702	19.4585	17.6094	16.1992	17.4177	16.7784	19.2309	19.4416	19.7012	19.4817	18.0882	16.8869	16.6207	16.4546	19.1251	19.4088	19.6284	19.4655	17.8573	16.2656	15.1952	15.557	19.2565	19.3778	19.7332	19.3192	17.799	16.6985	16.778	16.4877	19.2297	19.3064	19.6491	19.2396	17.9279	16.2926	16.9105	17.767
O00488	ZNF593	13.905	14.5268	14.596	15.2152	15.0107	15.5696	15.6271	15.3593	13.1747	14.5123	14.898	15.3902	15.5571	15.5125	16.0224	15.4926	13.4634	13.8542	14.3516	15.0752	15.2606	16.0034	16.2344	16.2491	14.0983	13.9608	14.1793	14.6177	15.6439	15.6781	15.942	16.4135
O00499-2	BIN1	12.4136	12.6372	12.3354	12.3257	12.7039	12.9383	12.9896	13.4907	12.9125	12.5285	12.3194	12.4107	12.2946	13.1305	12.7553	13.3565	12.2758	12.5841	12.7598	12.2903	12.5	12.0526	12.636	13.8378	12.8551	12.5359	12.9536	12.1057	12.1291	13.109	13.6986	13.2311	12.7606	12.6605	12.4817				12.1499	14.0795	12.6295	12.4975	12.2031			12.024	12.3219	12.7071
O00505	KP3	19.685	19.7103	19.2495	19.0209	18.2721	17.0812	17.4548	17.4554	19.7494	19.7056	19.246	18.2852	17.643	16.9323	17.3324	17.3691	19.6918	19.5955	19.0726	19.0353	17.7888	16.8552	16.861	17.4353	19.5564	19.777	19.2514	18.9303	17.6336	16.4842	16.923	16.466	19.5106	19.4967	19.1035	18.6471	17.3795	16.6177	17.3147	16.8411	19.6214	19.5095	19.0743	18.9952	17.298	17.0386	15.909	16.5016
O00519	FAAH	12.6849		13.1021	13.3065	12.3776				12.6492	12.9065	13.2214	13.5938	13.4617				12.4745	12.5205	13.9756	13.4568	13.756		11.8444	12.5722	12.2485	12.7347	13.9845	14.3201	12.4149	12.341			11.979	13.1308	13.0028	13.7887	12.3792	12.4076	11.5432		12.8564	13.0449	13.4085	13.2546	13.2722
O00534	VWA5A	15.2286	15.4108	14.9835	15.1908	15.1107	14.5112	15.1409	15.5197	15.4385	14.965	15.2759	15.1548	15.1727	14.6844	15.0296	15.712	15.4385	15.3044	15.5575	14.1996	14.8355				14.8604	15.4776	15.7511	15.2997	14.7914	14.2543	14.52		15.2812	14.862	15.386	15.1363	14.5219	14.7158	14.8925	14.8066	15.1849	14.9995	15.9176	15.674	14.3847	14.8485	15.0457	15.3048
O00541	PES1	17.072	16.9259	16.3271	16.1529	16.281	16.1575	16.3312	16.9248	17.2418	16.7	16.5803	16.462	16.2342	16.8624	16.8065	16.5321	17.1171	16.8217	16.6752	16.3094	16.558	16.3053	16.7779	17.0133	17.1412	16.2442	16.399	16.2023	16.0642	15.94	16.0051	16.3128	16.0989	16.1712	16.425	16.0081	16.7461	16.3306	17.4499	17.1303	16.4071	15.9054	16.009	15.8519	16.7776	16.9952	17.1106	17.1187
O00559-2	EBAG9	15.2266	15.8285	16.04	16.6013	16.835	17.245	17.6199	17.8887	15.7405	15.7552	16.1276	16.7548	17.004	17.2781	17.6997	17.9249	15.5738	15.5713	16.1176	16.6234	17.0686	17.5592	17.8457	18.0439	15.3787	15.8619	16.1433	16.3437	17.1473	17.5483	17.7399	18.3107	15.7989	16.039	16.0137	16.6348	17.0028	17.511	17.9382	18.2144	15.8796	16.1017	15.9352	16.6733	16.7903	17.4513	17.7296	18.2657
O00560;O00560-2	SDCBP	16.9217	17.121	17.8375	17.3919	16.5369	15.8834	16.0377	15.0987	17.3244	17.1677	17.9088	17.6038	16.6427	16.5176	16.6365	16.4834	17.2501	17.1676	17.684	17.4298	15.6947	15.7629	15.474	15.0804	17.2924	17.5664	17.6829	17.7772	16.2241	16.3877	15.6515	16.5153	17.4054	17.302	17.7887	17.5053	16.3709	16.3085	16.677	16.7975	17.323	17.5016	17.738	17.6638	16.4518	16.6803	16.5273	16.4918
O00566	MPHOSPH10	17.1475	17.3424	17.5822	18.009	18.5392	18.3549	18.7524	18.9106	17.4406	17.2761	17.5611	18.1488	18.5983	18.3282	18.5855	18.8929	16.8646	16.917	17.7865	17.7839	18.6086	18.7959	18.9458	19.0044	17.0599	17.3653	17.9158	18.226	18.4659	18.5258	18.9112	19.3216	16.8557	17.0585	17.199	18.0637	18.5264	18.4501	18.8024	19.795	16.777	17.4911	17.501	18.1882	18.62	19.0544	19.264	19.0384
O00567	NOP56	18.5138	18.6951	18.9554	19.5787	19.8154	20.2904	20.5954	20.9195	18.9027	18.9518	19.1687	19.7036	20.2022	20.6727	20.8365	21.2504	18.6614	18.5736	19.0583	19.6649	20.0154	20.5759	20.974	21.1581	18.785	18.8091	19.2432	19.6382	20.1171	20.6485	21.0536	21.2953	19.0248	19.0941	19.4463	19.7902	20.1326	20.6576	20.8591	21.0534	19.3845	19.4838	19.571	19.7604	20.1736	20.6232	20.6908	21.082
O00571	DDX3X	21.6047	21.1488	20.4182	20.2856	20.4522	20.5258	21.0133	21.0338	21.5262	21.2465	20.1137	20.4146	20.1464	20.9117	21.2612	21.9727	21.4943	21.417	20.1633	20.1617	20.2642	20.9144	20.2736	20.8199	21.5328	21.2135	20.1669	20.1754	20.059	20.9968	20.4857	21.5767	21.01	20.6051	20.1953	20.0072	20.8844	21.1631	21.3896	21.1871	20.9223	20.7871	20.1079	20.5122	20.9508	21.5382	21.4773	22.1809
O00584	RSET2	22.069	21.9847	22.7567	23.3718	23.4734	23.5484	23.4544	23.3606	22.1443	22.3971	22.8417	23.533	23.888	23.5703	23.4509	23.3725	22.2056	22.2831	22.7401	23.3682	23.7562	23.4493	23.7224	23.5703	22.1199	22.2392	22.6493	23.3315	23.8915	23.6836	23.7537	23.4682	22.2973	22.4132	22.6926	23.5897	23.8969	23.7739	23.7941	23.5122	22.3686	22.3052	22.9643	23.3764	23.8137	23.7485	23.7027	23.3958
O00592-2	PODXL	16.356	16.3731	16.8151	17.2695	17.9033	18.7322	18.7835	19.1643	16.4115	16.674	16.9885	17.7369	18.2313	18.6004	18.8295	19.0647	16.5717	16.6214	17.0769	17.6302	18.1267	18.5275	18.8974	19.0027	16.6974	16.7921	17.1604	17.7286	18.2499	18.6577	19.0179	19.106	16.7465	16.875	17.0761	17.5847	18.2496	18.7991	19.1704	19.0992	16.7614	16.865	17.2772	17.8468	18.0307	18.673	18.9099	19.0875
O00628-2	PEX7	11.0152	12.1026	11.0809	12.1341	12.2765	11.5191		11.1236	11.3271	10.8941	11.4081	11.968	12.2465	11.8131
O00629	KP4	19.4845	19.4439	19.6896	19.915	18.5585	17.858	16.8256	18.6241	19.4629	19.5315	20.0708	20.0143	17.8043	17.4017	17.921	18.7106	19.3473	19.5847	19.8405	19.614	18.5276	17.987	17.8931	18.2029	19.5152	19.7033	19.9557	19.8345	18.4263	17.8449	18.1581	18.304	19.1748	19.4814	19.7746	19.7974	18.3962	17.6389	18.5316	18.3718	19.3094	19.3756	19.8478	19.811	18.3861	18.3307	18.4257	18.4981
O00635	TRIM38	17.3092	16.7272	16.8347			14.6282	15.0372		16.4737	16.4808	16.1497					16.5177	17.4878	16.588	16.5833	15.3802	14.8734	15.3844	14.5169	15.306	16.3929	16.4276	15.8066	15.1241	14.3991	13.9009	15.1711	15.1854	16.4038	16.5794	16.4235	16.0878			16.147		16.2713	16.4623	16.0075	15.9887
O00743	PPP6C	19.6161	19.9595	19.9113	20.7327	21.1945	21.8068	21.9762	21.9992	19.8478	20.0496	20.0802	20.8919	21.4753	22.0462	22.2151	22.1153	19.7582	19.7009	20.0836	20.7609	21.305	22.0562	22.1714	22.1321	20.1061	19.9591	19.8696	20.6228	21.4454	22.0242	22.3324	22.3083	19.9457	19.922	20.2043	20.7961	21.506	22.0501	22.4581	22.1936	20.0187	20.0673	20.2435	20.6674	21.4223	22.1202	22.3392	22.3085
O00748-2	CES2	14.7487	13.3851	13.9437	14.1057	14.231	14.5347	15.0341	15.4569	14.0552	13.8596	14.7715	14.7218	15.126	14.9248	15.4359	15.4602		14.0098	14.1021	15.403	14.1926				13.8226	14.4697	14.1612	15.0069	15.7147				14.4808	14.264	14.7097	15.1216	15.2532	14.1376	14.0363	14.632	14.2268	14.0494	14.5558	15.3008	15.7113	14.0852	14.9684	14.5855
O00754	MAN2B1	20.6693	21.0403	21.2786	22.0368	22.4536	22.9282	23.2869	23.4948	21.1052	21.1939	21.6146	22.2814	22.9091	23.3189	23.5639	23.8562	20.8032	21.0384	21.3281	22.2388	22.735	23.1549	23.5563	23.7221	21.0013	21.1589	21.5008	22.1578	22.7239	23.2791	23.5994	23.9037	20.9841	21.1339	21.5494	22.2736	22.7857	23.3068	23.7252	23.8954	21.2307	21.3326	21.6519	22.3441	22.7668	23.3041	23.6537	23.9156
O00757	FBP2	13.5203	13.8369	14.3245	14.9388	15.7061	15.9284	16.5396	16.8479	13.8864	14.2165	14.6052	15.5411	15.8433	16.3306	16.8802	16.7975	14.0502	14.1051	14.318	15.3651	15.8998	16.1869	16.8066	16.7664	14.3873	13.8869	14.3651	15.2094	15.6869	16.3123	16.7623	17.0062	14.3012	14.1135	15.2906	15.2991	15.7465	16.1429	16.6852	16.7298	14.9897	14.9101	15.3931	15.4198	15.8144	16.0289	16.6887	16.6152
O00762	UBE2C	17.0107	16.8913	16.8935	16.847	16.4431	16.2615	16.0809	15.9803	16.8744	16.4444	16.8559	16.2604	15.9898	15.5451	15.6041	16.0469	16.5051	16.9947	17.1291	17.0274	16.4522	15.8791	15.7991	16.2856	16.3606	16.6967	16.8081	16.6787	15.9921	15.5819	15.9444	16.1082	16.6009	16.83	16.6182	16.3701	16.3211	15.4427	16.0364	16.4022	16.7499	16.6707	16.7977	16.4758	15.692	15.6994	16.1627	16.4884
O00764	PDXK	17.6239	18.3833	18.1364	18.5716	17.6245	17.6811	17.9131	18.2881	17.5703	18.0342	18.4359	18.7021	17.4638	17.8735	17.9605	18.4136	18.148	18.3135	18.794	18.661	17.4732	16.6789	16.8093	17.1663	18.0986	18.3221	18.7863	18.8061	17.4468	17.0259	16.0437	16.9516	18.0688	18.2578	18.7327	18.6916	17.5785	17.8939	16.1299	17.1552	18.216	18.4013	18.6793	18.8729	17.193	16.3934	17.3316	16.956
O00767	SCD	18.1418	17.9061	17.5268	17.0802	16.5977	15.696	15.4376	15.3877	17.851	17.8073	17.2103	16.2633	15.4703	15.3876	14.911	15.3033	17.9441	17.967	17.4282	16.5836	15.7432	15.1069	15.622	15.2805	18.0633	17.8694	17.4007	16.472	15.613	15.415	14.8023	14.2661	17.5384	17.2684	17.1241	16.694	15.9722	14.8753	15.4565	15.1325	17.5769	17.2022	17.1532	15.8566	15.5459	14.51	14.386	14.2966
O14497	ARID1A	17.7935	17.5342	17.3383	17.4587	17.5523	17.6445	17.8895	18.0864	17.6638	17.5959	17.5111	17.4325	17.4593	17.7047	18.0262	18.2076	17.7806	17.4555	17.1056	17.2225	17.5698	17.8499	17.9713	17.9531	17.5417	17.5795	17.2948	17.5125	17.4911	17.5753	18.0228	18.1633	17.7657	17.4054	17.2504	17.2088	17.3625	17.5863	17.8954	18.4379	17.62	17.4404	17.2974	17.2359	17.7044	17.7122	17.9659	18.171
O14508	SOCS2	14.8816	14.9173	15.9707	15.9744	14.4846	14.6169	14.5232	12.6662	15.3425	15.0997	15.5328	16.142	15.4924	14.3194	12.413		15.1355	15.427	15.9733	15.8843	15.3622	14.3796	13.9229	13.6237	14.7385	15.1787	15.9264	16.0361	15.0517	13.819	13.6508		15.5658	15.7969	16.0654	16.2855	14.8835	12.9057	12.8738	12.5415	15.3406	15.6361	15.9819	16.2651	14.3736	13.061		12.5903
O14519-2	CDK2AP1																	15.1107	15.7362	16.2472	16.3163	16.8447	17.0398	16.8356	17.3754	15.4829	15.4709	15.8138	16.1899	17.0523	17.2261	17.8349	17.1465	16.3973		16.4	16.3602		16.6127	17.5344	17.4812	16.0091	15.3792		16.6983	16.5988	17.2626	16.6093	17.3357
O14521-2	SDHD	14.6775	13.9752	14.166	14.464	13.5818	12.9874	12.7051	12.9452	14.6301	14.6671	13.9091	13.7866	12.3475	11.5911	10.9055	11.2686																	14.0925	12.4055	13.029						14.0157	13.5501		12.8454
O14524-2	NEMP1	15.3342	15.2695	14.9116	15.1128	15.0601	15.3449	15.8884	15.9002	15.1518	14.8998	15.2128	15.0323	14.4862	15.7657	16.1511	15.631	16.1954	16.0591	15.4359	15.1642	14.9098	14.5398	14.9932	14.7889	16.1712	15.9563	15.4182	15.3213	14.4351	14.7729	14.4612	14.4636	15.7737	15.4545	15.2997	15.2771	14.5963	14.9414	15.1029	15.6579	16.0372	15.6759	15.3086	15.4905	14.323	15.5285	15.829	15.6821
O14526-2	FCHO1	16.7561	16.5911	16.2684	16.0471	15.946	15.8585	15.2839	15.2513	16.7473	16.7054	16.2433	16.0213	16.0645	16.0164	15.1951	14.5849	16.6468	16.7156	16.299	16.2887	15.9618	15.9479	15.9418	15.5971	16.8623	16.7383	16.1797	15.9136	15.8688	15.6974	15.5912	15.8397	16.8058	16.712	16.1381	15.7523	15.6496	15.6108	15.982	15.8831	16.8807	16.7246	16.0814	16.0205	15.9088	15.3697	15.5279	15.7476
O14530	TXNDC9	17.7364	17.9509	18.2096	17.9631	17.0797	16.5904	16.3314	16.2929	17.8932	17.8711	18.2328	18.0987	16.8062	15.8581	16.1891	16.7343	17.908	18.2089	18.5686	18.0392	16.9516	16.2322	16.4351	16.1892	17.9118	18.0874	18.3988	18.0534	16.7075	15.9641	15.9369	16.1572	18.0329	18.1379	18.553	18.0427	16.2391	15.2012	15.79	15.838	17.9434	18.0146	18.3324	18.0559	15.9963	15.5564	15.1541	14.9861
O14545	TRAFD1	16.2157	16.2441	15.9548	16.8929	16.9471	17.4584	17.9654	18.0155	16.4497	16.6992	16.4381	16.495	17.5144	17.9698	17.9219	18.2238	16.6353	16.7827	16.6569	16.6678	17.4922	17.7205	18.0828	18.3407	16.0702	16.5286	16.4145	17.0702	17.591	17.8705	17.9321	18.4057	15.8151	16.3851	16.7422	16.8749	16.841	17.6132	18.4055	18.5233	16.5811	16.2203	16.3356	16.8765	17.6597	18.0679	18.6109	18.3262
O14548	COX7A2L	16.1091	15.6198	15.2667	14.2693	14.8417	13.9259		14.088	15.7171	15.6075	15.0857	14.8303	14.1809	13.9475	14.2674		16.0961	16.1904	15.1456	15.0961	14.0084	14.0716	14.1109	14.3798	15.9244	15.929	15.1008	14.2055	14.0206	14.1318	13.906	13.4462	15.2991	15.1474	14.7303	15.6497	15.3308	15.2032	14.6035	15.4992	15.3674	15.1573	15.4574	14.6082	15.2915	15.0684	15.3688	16.1793
O14561	NDUFAB1	16.7406	16.8586	16.7563	16.7093	17.163	16.4786	16.0369	15.8053	16.1134	15.2639	15.6028	15.4545	14.795	15.6048	15.3403	15.2934	15.585	16.0768	16.9915	16.2345	16.3324	15.7399	15.7001	16.5612	15.4904	15.793	15.8904	16.079	16.4297	15.4492	17.2766	16.5398
O14562	UBFD1	18.5267	18.6285	19.0088	19.1223	18.387	17.3904	17.3356	17.2832	18.756	18.9562	19.2916	19.4873	18.3321	17.3014	17.0872	17.097	18.6459	18.6355	19.0606	19.2475	18.4458	17.5241	17.3728	17.4189	18.5547	18.5631	19.1394	19.2303	18.5009	17.4847	16.992	16.874	18.5813	18.8478	19.2422	19.1074	18.2588	17.3382	17.3709	16.9649	18.5913	18.6868	19.235	19.1438	18.2399	16.7327	16.7707	17.0283
O14578-4	CIT	16.0073	16.4015	15.9673	15.9742	16.0565	15.8045	16.0503	16.4526	16.1589	16.2302	16.334	16.0688	16.1725	15.9964	16.0635	16.574	15.9843	16.0473	16.0431	16.1037	16.1961	16.1454	16.2721	16.4435	15.7088	16.0342	16.2468	15.7891	16.57	16.2283	16.8548	16.5484	16.4964	16.3593	16.4288	15.9107	15.7153	15.4219	15.5281	16.0269	16.5608	16.5307	16.3893	15.8143	15.8072	16.1465	16.0147	15.5638
O14579-3	COPE	18.4626	17.8203	18.3367	18.1591	17.697	16.3758	15.8868	16.1662	18.4201	18.3551	18.0286	18.2096	16.8794	16.393	15.2023		18.2401	18.0964	18.0958	18.0875	17.296	16.4992	15.5942	16.2014	18.4256	17.9027	18.5343	17.6596	16.7768	16.224	16.2657	16.1545	18.2057	18.1356	18.3279	17.7056	16.8754	16.5942	16.3678	15.7771	18.2894	18.0875	18.1232	17.8441	16.8022	15.8417	15.0921
O14602	EIF1AY	18.728	18.4893	18.5524	18.2572	18.0249	17.6507	17.5487	17.488	19.0849	18.8131	18.5925	18.3749	17.5154	17.0336	17.1312	16.9939	18.6674	18.2286	17.9469	18.1155	17.8503	17.898	17.2708	17.8339	18.0061	18.6226	17.9246	17.9486	17.5745	17.6246	18.6528	18.9893	18.2949	18.057	18.1617	17.966	17.7158	17.5384	17.6328	17.6647	18.5721	18.538	18.4952	18.0229	17.4452	17.9065	17.4374	17.5052
O14617-5	AP3D1	17.9992	18.2217	17.54	16.7424	16.8575	16.8317	16.8619	16.2073	18.0608	18.2027	17.7083	16.6875	16.8136	17.4293	17.3725	18.1404	18.0231	18.0142	17.5373	16.3434	16.8291	16.6969	16.7279	17.017	17.9787	18.0895	17.2095	17.0943	16.2171	17.0299	17.046	18.1873	17.9548	17.6971	17.2339	16.6085	16.7249	17.3053	16.2352	16.3792	17.8572	17.6628	17.3186	16.667	17.2138	17.7058	17.4697	18.6168
O14618	CCS	17.4595	17.4625	17.742	18.0474	17.6495	17.318	17.1263	17.075	17.3295	17.4506	17.6983	17.8388	17.658	16.8401	16.7946	16.7583	17.3497	17.5814	17.7743	17.9144	17.7332	17.2326	17.0248	17.2323	17.6483	17.4631	17.5893	17.9584	17.8583	16.8918	16.6763	17.1039	17.2931	17.4459	17.8026	17.9574	17.785	17.1761	16.9324	16.8167	17.6463	17.5959	17.9176	18.0652	17.767	17.0021	16.7413	16.6383
O14641	DVL2	19.3737	19.292	19.4283	19.6769	19.685	20.1783	20.439	20.5308	19.2983	19.2681	19.6017	19.9724	20.1434	20.307	20.405	20.3234	19.2896	19.3047	19.471	20.0921	19.8955	19.858	20.2673	20.4057	19.4078	19.7812	19.3803	20.222	19.9796	20.0845	20.3481	20.7806	18.1261	18.3987	19.3421	19.6942	20.4723	20.3836	20.9013	20.386	19.7848	18.5587	19.3348	19.8958	20.3736	20.3644	20.9995	20.7335
O14646-2	CHD1	17.5439	17.4992	17.6463	17.7997	18.1807	18.6101	18.9036	19.0172	17.1928	17.2686	17.5986	18.2711	18.4849	18.372	18.8376	18.8684	17.7127	17.8952	17.6831	18.0017	18.1951	18.4801	18.9391	18.896	17.6032	17.8186	17.8989	18.102	18.366	18.1592	19.072	18.9042	17.9133	17.8033	17.5529	18.7183	18.6025	18.309	18.8838	19.1329	17.751	17.6796	18.2094	18.4447	18.6515	18.5253	18.7393	18.5487
O14647-2	CHD2	14.7231	15.6871	15.2601	16.0116	16.172	16.5056	16.9205	17.2116	15.5197	15.7802	15.7847	15.7316	16.1897	16.4174	16.7894	17.3398	14.8419	15.3814	15.1173	15.6999	16.2192	16.6488	17.236	17.2696	14.9902	14.942	15.5491	15.7724	16.0284	16.5862	17.3722	17.5152	14.4249	14.7752	15.3598	15.3589	16.3914	17.0223	17.446	17.7078	15.0039	14.9022	15.7044	15.3939	16.3605	16.7026	17.3792	17.7381
O14653-2	GOSR2	16.6385	16.6706	16.5949	16.0717	15.7873	15.1403	15.185	15.3715	16.5471	16.6337	16.5228	16.0789	15.5866	15.2964	15.3316	15.4287	16.2345	16.4641	16.714	16.0652	15.8319	15.1601	16.004	15.607	16.475	16.3745	16.3937	16.3557	15.8177	15.2948	15.6676	15.5863	16.5366	16.6622	16.5912	15.7742	15.4161	15.1993	15.6141	15.6921	16.2314	16.2439	16.5502	15.8336	14.9756	15.0794	15.5339	14.8901
O14656	TOR1A	17.4629	16.9474	16.6754	16.0334	16.1891	15.3668	16.0353	16.3812	16.7814	16.8342	16.7361	16.2755	16.1182	15.8434	14.9686	15.3086	16.8707	16.912	17.1725	16.5089	15.9111	16.1696	15.9725	15.6414	16.3152	16.8176	16.6344	16.2782	16.1942	16.1317	15.1012	15.4712	17.0306	16.936	16.312	16.8712	16.4365	15.8796	16.7557	14.7829	16.7736	16.8886	16.6534	16.6108	15.8297	16.155	15.7954	16.3931
O14657	TOR1B	13.7726	13.7046	13.8003		12.6215	13.2237	13.81	12.9504	14.1541	12.968	13.2268	13.0839		12.5627	13.5405																		13.4871	13.1264	12.9229	12.0906	12.0514		11.8187		13.6686	13.7218	12.8867	12.297	12.6081
O14662	STX16	15.3692	15.0093	15.4217	15.5531	15.4522		14.5847	14.8247	15.2381	14.9284	14.9581	15.0374	15.2786	15.0157		14.9521	15.1638	15.4584	15.1756	15.5544	14.5344	14.3829	14.7123	14.6472	15.0056	15.7919	15.5259	15.2544	15.13	14.8836	14.6045	14.9806	15.1586	15.711	14.4502	14.308		14.3743	14.8467	15.2573	14.945	15.2955	15.583	15.0983	14.4854		14.5343
O14672	ADAM10	19.7867	19.8749	20.1017	20.1453	19.6346	19.0173	18.8279	18.9553	19.7666	19.8113	20.2935	20.3286	19.6231	18.9177	18.898	18.6007	19.6939	19.6943	20.0086	20.2342	19.6269	19.1802	19.224	19.1063	19.7437	19.8116	20.0962	20.2821	19.5872	19.1134	19.0996	18.6359	19.8195	19.6111	20.1616	20.2272	19.5281	18.9815	19.328	19.0022	19.859	19.7842	20.2329	20.2368	19.5781	18.8859	18.9594	18.7266
O14683	TP53I11	14.4389	14.2617	14.549	14.5676	14.3028	13.7781	13.2312	13.4304	13.923	14.2785	14.5001	14.4879	14.1864	13.5791	13.3309	12.6139																	14.349	14.1191	14.1267	14.5784	14.1831	13.8538	13.36	13.6416	14.4761	14.0079	14.4563	14.777	14.4569	13.4632	13.0865	13.1573
O14686-3	KMT2D	16.3352	16.538	16.5297	16.8432	16.984	17.104	17.2053	17.1667	16.328	16.3293	16.5063	16.5025	16.6812	16.8318	16.8398	17.3162	16.6966	16.3697	16.798	16.8935	16.5419	16.781	16.7139	17.2614	16.5851	16.4375	16.8799	16.8586	16.9	16.5399	17.0188	17.1419	16.4989	16.4366	16.6884	16.6266	16.7099	16.6302	17.0719	17.4179	16.585	16.642	16.7051	16.6758	16.8709	16.9781	16.9788	16.9078
O14727-2	APAF1																	12.2502	12.1826	11.7858	10.9985	10.6712	10.7001	10.713		11.7713	12.0837	11.1845	11.6132		10.7316			11.6698	11.5123	10.923						11.938	11.0619	11.173	10.9377
O14732-2	IMPA2	15.3877	15.6363	15.5709	15.9563	15.7219	15.3096	14.5346	15.0089	15.2099	15.5736	15.3653	16.0348	15.7803	15.7781	14.5006	13.6853	15.4489	15.4025	15.9743	16.3089	16.1217	15.1187	14.2879	13.7385	15.4106	15.4325	15.9527	16.2723	16.1698	14.5854	14.0294	12.2109	15.4391	15.0958	15.7277	16.2749	16.3215	15.4465	14.2508	13.4257	15.5379	15.3139	15.6758	16.0197	16.0777	14.9883	13.8421	13.7219
O14734	ACOT8		13.3745								13.3981	13.9316						14.1147	13.9269	13.2345	12.5181	11.9806				14.0098	13.5268	13.7354	12.9933		11.9638			13.7184	13.532	13.3361	12.9637					13.7907	13.2936	13.0914	12.7488
O14735	CDIPT	15.0068	14.7074	14.5415	14.4238	13.4235	13.7626	14.5623	14.6747	14.9261	14.2705	14.2766	14.205	13.2876		14.4635		14.7381	14.5858	14.7237	14.2231	14.2071	13.8372	14.4436	14.2826	14.8429	14.7842	14.0217	13.9106	14.6401	14.0174	14.5458	14.0363	14.8736	14.3515	14.252	14.0507	14.2574	14.3149	14.7849	14.4652	14.869	14.424	14.4132	14.7403	14.1375	14.4875	13.4836	13.8345
O14737	PDCD5	20.9288	21.2934	21.5488	22.3413	22.4439	23.323	23.4645	23.9498	21.2703	21.1454	21.3629	22.0602	22.4743	23.1096	23.4127	23.8495	21.0603	21.4173	21.7801	22.208	22.3805	23.0522	23.6382	23.8895	21.2765	21.4017	21.5623	22.1328	22.3112	22.9935	23.7644	23.8757	21.2818	21.3674	21.5566	22.1892	22.3214	22.9595	23.9946	24.3058	21.5742	21.6023	21.7445	22.2539	22.1996	23.2091	23.6632	23.8591
O14744	PRMT5	19.8286	20.0141	20.3032	20.0339	18.3263	17.4528	17.1506	16.8089	19.9486	19.9781	20.4992	20.3553	17.8475	17.3644	17.4125	17.6803	19.9029	20.0334	20.3892	20.2299	18.2143	17.5616	17.0056	16.9709	19.8627	20.0428	20.3623	20.3361	17.9292	17.1612	16.3696	16.3998	19.6535	19.7393	20.155	20.2403	17.8608	17.4468	17.3065	16.8047	19.6574	19.7337	20.2079	20.3341	17.82	17.273	17.4707	18.0639
O14745	SLC9A3R1	20.3744	20.6639	20.8175	21.6898	21.8158	22.276	22.5905	22.8199	20.6175	20.729	21.1463	21.8133	22.1278	22.6177	22.8497	22.9813	20.3103	20.4764	20.9432	21.6194	22.0498	22.4629	22.8174	23.0838	20.5756	20.7471	20.9533	21.6466	22.1083	22.602	22.8931	23.1613	20.3648	20.6108	20.9679	21.8434	22.2076	22.6586	22.9629	23.1698	20.5435	20.6801	21.096	21.741	22.2563	22.6959	23.0555	23.262
O14757	CHEK1	16.602	16.6632	16.8247	16.2762	15.5546	15.3338	15.1464	14.9559	16.5915	16.7525	16.7217	16.4228	15.7889	15.2898	15.0653	15.4367	16.3495	16.4401	16.1512	15.8858	14.2273	15.2117	16.2554	14.8281	16.2374	16.2541	16.5803	16.0127	15.1959	14.7316	15.4776		15.9548	16.4959	16.2138	15.8643	15.1603	15.0564	15.6694	16.0099	16.0489	16.3016	16.6697	16.0531	15.7693	15.8754	15.1076	16.6614
O14763-2	TNFRSF10B	11.5469	11.0458	11.136	11.7331	12.4131	12.5085	13.553	12.6605				12.0831	12.1271	12.6134	13.1673	12.6529	12.1168	10.4868	12.1335	12.3637	11.6812	11.762	12.9377	12.3964	12.2259	12.117	12.2926	12.835	12.8737	12.4748	12.7265	12.9373
O14773	TPP1	19.0298	18.9423	18.8444	18.4265	18.1816	17.7294	18.0017	17.5823	19.1824	18.9507	18.9393	18.5146	17.4753	17.5261	16.9117	17.4899	18.7408	18.7729	18.7293	18.5096	18.1813	17.9466	17.5652	17.4216	18.7899	19.0101	18.309	18.9288	18.3093	17.8932	17.6342	16.5311	19.1388	18.7083	18.7865	18.5532	18.5877	17.4392	17.7841	16.8144	18.9945	18.7957	18.7528	18.3163	17.7687	16.9764	17.301	17.3802
O14776-2	TCERG1	19.5336	19.5391	19.3912	19.0341	18.9881	19.1322	19.3875	19.3643	19.5431	19.6751	19.3107	19.0306	18.9848	18.9581	19.099	19.1542	19.5836	19.5812	19.3096	19.0222	18.8516	18.8361	19.1932	19.4421	19.549	19.689	19.2657	19.0041	18.7043	18.8109	19.2579	19.1476	19.7802	19.6677	19.5	18.9773	18.8237	18.8216	19.0798	19.0195	19.6936	19.7485	19.3493	19.0348	18.6167	18.7743	18.8531	18.9037
O14777	NDC80	17.1107	16.8633	16.4576	16.0137	15.8036	15.4933	15.7619	16.1188	17.2651	16.6344	16.2667	15.7719	15.8738	15.5683	15.9293	15.7206	17.3601	16.8041	16.1662	16.263	15.7863	15.5597	15.7899	15.7111	17.3538	16.6941	16.4119	16.1137	15.624	15.3604	15.4876	15.6394	17.1347	16.5617	15.9165	15.6958	15.8329	16.0796	15.8557	15.8772	16.9965	16.6406	15.8175	15.1093	15.6002	15.8085	15.9646	16.286
O14787-2	TNPO2	17.3892	17.9724	18.1033	18.2517	17.9402	17.4745	17.0106	17.3122	17.8415	17.6099	17.8764	18.1979	18.0347	17.3203	16.9001	16.6486	17.8551	17.626	18.0581	18.3296	18.1111	17.4328	17.0785	16.6484	17.8051	17.7651	17.9567	18.2421	18.0071	17.6341	16.9852	16.2918	17.7988	17.7537	17.8577	18.1261	18.0744	17.4656	17.2989	16.7492	17.7729	17.7471	18.0091	18.1761	18.0811	17.4505	17.2821	16.6325
O14802	POLR3A	13.021	13.3148	13.2472	11.3344	10.9705	10.2949			12.9027	12.9875	13.6388	12.1919	10.4879					11.9283															12.4637	11.6042	12.3874	12.2442		13.2833	13.9714	13.8087	12.6928	12.0473	12.7239	12.607	12.6778	12.4705	13.5966	12.2535
O14818	PSMA7	21.0727	21.3209	21.6129	22.4928	22.9288	23.4713	23.7275	24.0002	21.3263	21.3817	21.8314	22.4772	23.0963	23.6344	23.9285	24.0707	21.1299	21.428	21.6041	22.7016	23.0047	23.5374	23.9598	24.0686	21.4418	21.5613	21.8926	22.5543	23.101	23.6875	23.8852	24.1295	21.2332	21.2367	21.7879	22.5835	23.2084	23.734	24.0986	24.1593	21.4991	21.6431	21.8474	22.747	23.2137	23.7399	24.0381	24.2524
O14828	SCAMP3	18.566	18.4768	18.3731	18.4321	18.1228	17.9321	17.8901	17.9647	18.7665	18.5961	18.3157	18.2091	17.9655	17.7836	17.6024	17.6264	18.8727	18.7576	18.4578	18.3603	18.2657	18.0108	18.0449	18.0618	18.6315	18.7477	18.2264	18.2066	17.9342	17.9787	17.7816	17.632	18.6931	18.5525	18.5679	18.1574	17.9448	17.5111	17.8884	18.0537	18.7548	18.6378	18.4914	18.2817	17.9279	17.6771	17.9374	17.6561
O14832	PHYH	17.8412	17.8208	17.7239	16.7581	16.8056	15.8937	16.0788	15.5199	17.5774	17.7266	17.8076	16.7514	16.3535	15.8228	15.5355	15.8242	17.4744	17.5559	17.6593	16.8138	16.2363	16.4499	15.8167	15.8872	17.4502	17.517	17.7669	17.1019	16.3993	15.6901	15.4875	14.9953	17.45	17.779	17.8416	16.7384	16.3738	16.3911	16.486	16.4371	17.5958	17.3828	17.7441	16.7826	15.9428	15.8689	15.6592	15.5494
O14841	OPLAH	16.0885	16.37	16.167	15.9874	16.0561	16.3565	16.2057	16.4009	15.9028	16.0209	16.2996	15.8894	15.804	15.9881	15.2657	16.0411	16.1144	16.3492	16.0901	15.9907	15.5111	15.4925	15.9364	15.9917	16.0535	16.2491	16.263	15.6573	15.8529	16.4404	15.7247	16.2014	15.6677	16.1097	16.3745	16.374	15.7794	16.3192	16.1113	16.092	15.7993	16.1352	16.3813	16.1567	15.8019	16.4358	15.6512	15.7087
O14867	BACH1	15.2386	15.5833	15.4989	16.5527	16.3577	17.0662	17.1384	17.0564	15.581	15.6891	15.9607	16.336	16.7377	17.2156	17.355	17.0442	15.5748	15.463	15.8905	16.611	16.8308	17.1102	17.4252	17.0732	15.4995	15.668	15.8831	16.4497	16.8488	17.2755	17.338	16.8494	15.5788	15.6241	16.0422	16.8191	16.9755	17.3912	17.382	17.0253	15.558	15.5834	15.7894	16.5277	17.1108	17.2575	17.2823	16.7857
O14874-2	BCKDK	12.6264	13.6187	13.5306	14.4983	13.9628	13.1135			13.2256	12.8781	13.7399	13.8126	14.2133	12.863			13.3312	13.2968	13.2998	13.5169	14.9977				13.2037	13.0966	13.963	13.7186	13.621				13.447	13.6344	13.746	13.8528	14.2525		12.8031		13.462	13.5924	14.0773	13.4837	13.2814		13.2819
O14880	MGST3	19.6112	19.5884	19.2462	19.5345	19.6743	19.1627	18.7101	18.6795	19.1114	19.1659	19.1833	19.6137	19.4915	19.0392	18.7906	18.3933	19.049	19.3466	18.8331	19.5983	19.4303	19.4868	19.277	19.2447	19.1997	19.1708	19.3299	19.6182	19.7063	18.9042	18.9549	18.9561	18.9421	19.2233	19.3087	19.9106	19.408	19.5973	19.541	18.5734	19.0595	19.1354	19.3949	19.4425	19.567	19.5134	19.1264	18.7702
O14893-2	GEMIN2	15.4198	15.6522	16.2241	16.8397	16.5002	16.6111	16.3949	16.9574	15.3521	15.4468	16.5379	16.5449	16.5222	16.7908	16.6139	16.9336	15.4864	15.8146	16.5368	17.0237	16.8295	16.6176	16.5114	16.8582	15.6317	15.8306	16.034	16.7377	16.4962	16.2529	16.9378	16.8129	15.6593	15.6162	15.8271	16.8338	16.5235	16.8953	16.8079	16.7351	15.3083	15.753	16.3603	16.5891	16.6946	16.9616	17.3153	16.9982
O14907	TAX1BP3	14.1992	14.6506	14.0132	13.7714	13.6267	13.087	13.447		14.5783	14.5748	14.2073	12.7427	13.4287		12.9459	14.008	14.5323	14.7447	14.2622	13.974	13.3679	12.7307	13.0677	13.8092	14.4335	14.9286	14.7059	13.4991	13.1135			12.4354	14.4902	14.774	14.2012	13.3655		13.4946	14.1522	14.3658	14.7034	14.6995	14.344	12.9688	14.0304	12.8161	12.852	13.7968
O14910	LIN7A	14.0095	13.4762	14.0419	12.6662		12.9191	12.994	13.4069	13.9315	14.0687	13.826	13.5569	12.5032	12.88	13.1814		12.8109	12.6172	13.2393			13.4155		13.3854	13.9942	13.7044					13.3448		13.5781	13.9178	13.5391	13.4712			12.6133		13.0314	13.7671	12.9688	12.9506			13.8292	13.5426
O14920	IKBKB	17.0703	16.7165	16.0371	15.4387	15.0743	15.2724	14.3792	14.491	16.9351	16.5286	15.6994	15.2099	14.322	13.9214	14.3509	14.0956	16.6784	16.5961	15.6114	15.3556	15.4488	14.9039	16.1374	15.258	16.5304	16.3834	15.6767	15.41	15.4147	15.7	13.98	16.1035	16.2259	16.1978	15.8575	15.5819	15.3761	14.5889	14.2585	14.5668	16.2201	16.075	15.161	15.479	15.3524	14.3287	14.5285
O14925	TIMM23	16.9068	16.9425	16.3872	15.834	15.4967	14.3313	14.4719	14.6578	16.5554	16.6638	16.2678	15.2873	14.3297	13.6524	14.0995	13.8026	16.2198	16.1395	15.9186	15.5736	15.787	15.5101	15.785	15.1073	16.8867	16.5031	15.7881	15.8806	15.7141	15.1528	14.8277	15.8052	15.9562	15.5788	14.9887						15.8429	15.1127	15.1482
O14929	HAT1	19.6507	19.4597	19.0896	18.5103	18.624	17.4469	18.2346	17.6926	19.7303	19.5409	19.1212	18.8676	18.5822	18.1782	18.5107	18.1423	19.6016	19.672	18.7339	18.6565	18.3054	17.5592	17.4844	17.5426	19.5097	19.585	19.0592	18.5123	18.2781	17.7046	17.3249	17.7312	19.5898	19.2794	18.792	18.3549	17.6477	17.0771	17.1963	16.9208	19.5589	19.2733	18.7219	18.0011	17.5371	17.5511	17.1243	16.3465
O14933-2	UBE2L6	16.4252	16.343	16.3482	15.6278	16.0522	14.7678	14.741	14.9443	16.266	16.1558	16.2045	15.1285	14.9627	14.4951	14.5967	14.3293	15.4529	15.4167	15.3465	15.4481					15.6086	15.9667	15.0837		15.4194				15.0492	14.6145							15.4297	15.2951	15.5054	15.6654
O14949	UQCRQ	19.7091	19.4433	19.1543	18.723	19.0432	17.5727	17.8389	19.0363	19.8384	19.5612	19.4117	18.5588	18.3365	18.2994	18.2201	17.4239	20.1333	20.1838	19.2241	18.58	18.2045	17.7398	18.0593	17.8988	19.7019	19.5918	19.2763	18.5631	17.929	18.0721	18.0739	17.9206	19.7999	19.8634	19.4086	18.6746	18.1953	17.6946	18.3018	18.1255	19.978	19.9215	19.5758	18.8404	18.0283	18.0704	17.8109	17.9073
O14950	MYL12B	21.0608	21.4108	21.3237	19.9227	19.6315	19.4371	19.3853	19.2245	20.3547	20.7532	21.1533	19.6329	18.9632	19.0902	18.8822	18.669	20.5992	21.0776	21.1885	19.8998	19.4856	19.0655	19.3998	19.9791	20.3532	20.6199	21.1259	19.8367	19.0708	18.8905	19.6038	19.5541	20.1446	20.4849	21.4051	20.1579	19.3928	18.9617	19.9084	19.8803	20.3949	20.7259	21.5146	20.5896	19.6362	19.6052	19.2818	19.8222
O14964	HGS	19.4396	19.5472	19.5767	19.4388	18.8947	18.3455	18.5684	18.7912	19.3644	19.501	19.7683	19.3669	18.6466	18.4759	18.1734	18.4622	19.3537	19.4523	19.7891	19.4159	18.7973	18.3113	18.5194	18.4017	19.3287	19.4229	19.6961	19.3969	18.756	18.4364	18.2193	18.5368	19.3933	19.5947	19.6791	19.2826	18.4986	18.2134	18.5128	18.5591	19.4196	19.5441	19.8141	19.4631	18.5473	18.2315	18.1239	18.1467
O14965	AURKA	16.0529	16.1487	15.7789	15.5639	15.9865	15.8771	16.6886	16.8456	15.8769	15.7332	15.8214	15.3278	15.0767	15.6231	16.2925	16.7211	15.7559	15.5862	15.893	15.4544	16.2327	15.2886	16.1426	16.3547	15.8342	16.128	15.6712	15.9533	15.8305	16.1438	16.1494	16.4887	16.1775	16.0597	16.1265	15.9254	15.3997	15.511	16.2284	16.7295	16.0444	16.2207	16.1013	15.431	15.1248	14.9716	17.3239	17.0221
O14967	CLGN	17.2605	16.5814	16.7585	16.6198	16.4506	15.9699	15.7962	16.136	17.7821	18.06	17.7583	17.477	17.2511	16.5047	16.6009	16.4082	17.4373	17.3714	17.3042	17.5073	17.5534	16.8992	17.0525	17.206	17.5902	17.4555	17.5272	17.2402	17.2456	17.3257	16.5506	17.0028	17.2325	17.0477	17.1114	17.4065	16.9674	17.6688	17.2377	18.1185	17.0718	16.9812	17.333	17.216	17.2894	17.2264	17.418	17.5662
O14972-2	DSCR3	12.6212	12.431	13.1377						12.5055
O14974-4;O14974-5	PPP1R12A	18.1451	18.2626	18.4216	19.0506	19.2438	19.7635	20.0536	20.5146	18.3526	18.3425	18.4691	18.8655	19.2937	19.8534	20.1476	20.4636	18.3917	18.3601	18.6676	19.0416	19.26	19.681	20.2306	20.4798	18.5354	18.4246	18.449	19.0106	19.3372	19.7994	20.2118	20.548	18.4416	18.5102	18.536	18.9733	19.3563	19.9386	20.3137	20.5534	18.5437	18.5381	18.5137	18.951	19.3638	19.9109	20.277	20.7278
O14975	SLC27A2	16.0231	15.9495	15.1724	14.5965	14.3718	13.2503	13.9815	14.307	16.1141	15.7357	15.6292	14.9123	14.5287	15.0607		14.5804	15.9042	16.1012	16.1972	14.8764	14.6037	14.5463	14.2977		16.1193	15.8774	16.1638	15.3891	13.9972	14.485	13.8984		15.7401	15.41	14.5948	12.7602					15.8523	15.243	13.923	13.5782	14.5017		14.5097
O14976	GAK	17.791	17.4922	17.2369	17.6368	17.4822	17.4368	17.6746	18.0058	17.8628	17.3548	17.6295	17.871	17.0645	17.5079	17.985	17.2578	17.7463	17.4775	17.1687	17.4688	17.6328	18.1209	17.7159	18.2934	17.7035	17.4942	17.2523	17.3173	17.4424	17.9669	17.637	18.299	17.2576	17.4815	17.2873	17.4584	17.6166	17.8115	17.8505	18.2963	17.5863	17.4623	17.7087	17.3119	17.5766	17.4747	18.0107	18.0645
O14979;O14979-3	HNRNPDL	21.496	21.6432	21.4984	22.1268	22.5255	23.3663	23.7582	24.0077	21.7203	21.8415	21.6249	22.1843	22.7879	23.4849	23.9438	24.0329	21.5907	21.5587	21.4622	22.0979	22.5157	23.3991	23.8977	24.0891	21.4298	21.5677	21.555	22.0062	22.5923	23.441	23.973	24.2326	21.7936	21.7511	21.9007	22.1055	22.6409	23.5167	24.0566	24.3888	21.7406	21.8518	21.898	22.1479	22.574	23.4618	23.9244	24.1464
O14980	XPO1	20.1996	20.1403	19.7227	19.3053	18.9764	18.0787	18.013	17.717	20.2976	20.0681	19.6125	19.085	18.6471	17.6073	17.5295	16.9514	20.0805	20.098	19.4525	19.1521	18.7754	18.0997	18.0591	17.7968	20.3035	20.0745	19.5205	19.2846	18.6557	18.1889	17.7155	17.0867	20.1799	19.8168	19.4375	19.1712	18.5647	17.9673	18.1586	17.9616	20.1821	19.8863	19.4686	19.1128	18.6307	17.6081	17.7632	17.532
O14981	BTAF1	14.5926	14.628	14.2437		14.563	14.6647		14.772	14.9319	14.7261	13.8686	14.6472					15.1969	14.6786	13.9989	14.0934	13.9221	14.5234	14.6684	15.5146	14.8647	14.6647	14.4882	14.3939	14.6155	14.7569	15.3592	15.2127	15.1645	14.8576	14.1051	14.3173	13.878	13.795	13.8066	13.7978	15.113	14.9136	14.6408	13.4273	14.8181	14.7757	15.2839	14.6234
O15013-4	ARHGEF10																	10.7766	10.7766	11.5592	10.5708	10.7803	10.3974	10.6398	10.5607	10.8697	11.2285	11.1215	10.6691	11.1565	10.8809		10.3519	10.7858	10.7933	11.1951	10.6512	10.3228	10.0358	11.191	11.2652	11.2223	11.0522	11.2263	10.5094	10.8356	10.4002	10.7016	11.1691
O15014	ZNF609	16.1971	16.4734	16.5312	16.876	16.7595	17.3517	17.7459	18.1855	16.2119	16.2918	16.5047	16.8657	17.1705	17.2397	17.9569	18.1173	16.1862	16.2054	16.3646	16.8911	17.01	17.3812	17.9167	18.2098	16.2476	16.3151	16.5287	16.7954	17.1824	17.411	18.0123	18.4281	16.3171	16.2439	16.4524	16.8665	17.1553	17.5688	18.0283	18.5728	16.316	16.4726	16.3773	16.8392	16.9835	17.5757	17.9815	18.5105
O15015-2	ZNF646	14.3141	13.9655	14.3485	14.7011	15.493	15.273	15.8503	16.2185	14.4125	14.299	14.4797	14.2049	15.0022	15.0633	16.1488	16.3702	14.3734	14.5413	14.5948	14.9463	14.9784	15.5059	15.597	16.3371	14.9558	14.8121	14.5747	14.8353	14.9734	15.3917	15.6286	15.7859	14.3951	14.6436	14.918	15.1236	15.2245	14.9406	15.176	16.4145	15.0935	14.8786	14.5734	15.1591	15.2552	15.8592	15.6346	15.7956
O15027-2	SEC16A	17.6718	17.8344	17.9286	18.1235	18.3363	18.722	19.0532	19.2388	17.7806	18.1481	18.0049	18.0963	18.494	18.8356	19.137	19.2278	17.8637	17.8528	18.0626	18.2731	18.4053	18.7987	18.9616	19.0571	17.9011	17.8374	18.0969	18.3174	18.4703	18.9292	19.1708	19.3391	17.6444	17.9672	17.9426	18.0968	18.5539	18.9517	19.306	19.573	17.7039	17.9422	17.9243	18.248	18.4247	18.9274	19.3591	19.7336
O15031	PLXNB2	18.24	18.2968	18.3278	18.2287	18.2659	17.8674	18.5281	18.4879	18.4142	18.3619	18.6506	18.4617	18.0672	17.9161	18.3042	18.208	18.2418	18.224	18.2522	18.401	18.2256	18.126	18.4817	18.5903	18.2822	18.1653	18.2067	18.1117	18.4525	18.3505	18.3484	18.8078	18.5552	18.4634	18.3318	18.2824	17.9363	18.0004	18.1893	18.1782	18.3696	18.4981	18.4469	18.2901	17.9494	17.8523	18.2427	17.3322
O15042-2	U2SURP	19.2592	19.605	19.571	19.4225	19.5545	19.6916	19.9919	20.1316	19.256	19.3786	19.5946	19.4162	19.7515	19.9412	20.2731	20.5154	19.5408	19.4787	19.6102	19.4542	19.4699	19.8719	19.949	20.3551	19.5503	19.5396	19.5218	19.3044	19.6163	19.9088	20.1201	20.4643	19.5722	19.2952	19.3564	19.2483	19.5105	20.2155	20.341	20.1334	19.2882	19.334	19.3652	19.3546	19.7861	20.2289	20.2725	20.6679
O15047	SETD1A	15.7177	15.2682	14.6235	14.596	14.7531	14.8056	15.1197	15.5227	15.017	15.0949	15.2826	14.5486	15.3814		14.3037		14.9642	14.7555	14.5659	14.4832	14.8195	15.4887	16.0871	16.3713	15.0729	14.5404	14.3561	14.6463	15.298	15.5881	16.0104	16.412	14.938	14.4601	14.1269	14.2871	14.6384	16.1285	16.1807	16.1195	14.7782	14.7775	14.2496	14.5487	15.096	15.7167	16.2789	16.3583
O15061	SYNM	14.0169	14.8296	15.0319	16.309	16.6098	15.9985	15.6613	15.494	14.5264	15.0273	15.4449	16.2033	16.3635	16.0058	15.6975	15.9914																	15.2031	15.2142	15.329	15.8293	15.9326	16.0499	16.3733	16.1195	15.3507	15.4442	15.4949	15.939	15.6937	16.0785	16.4539	16.6742
O15066-2	KIF3B	12.7145	12.2704	11.9053	12.4756	11.7932	12.6729	12.8974	13.6909	12.9675	12.6124	11.9509	12.1044	12.2575	12.7388	13.2751	13.7275	11.9373	12.3553	11.4073	11.9324	12.1716	12.9507	13.0681	13.9161	12.4322	12.5843	12.4033	11.9717	12.5999	13.0714	13.2876	13.7676
O15067	PFAS	19.7713	19.8891	19.23	18.1737	18.1093	17.0859	17.183	17.4524	19.7675	19.9351	19.5252	17.704	16.9135	18.3337	18.0177	17.2704	19.702	19.7604	19.3952	18.4941	17.8837	17.7368	17.8626	17.9838	19.6769	19.7549	19.4686	17.8417	17.4119	17.4258	17.3847	18.5754	19.7037	19.5544	19.5028	18.067	17.4168	18.1654	17.5698	17.5948	19.6796	19.6548	19.3858	17.6325	17.3875	16.6488	16.9683	17.6303
O15078	CEP290	20.7115	20.608	20.3135	19.5399	19.1723	18.6417	18.6713	18.4318	20.6092	20.6071	20.3634	19.103	18.7048	18.0662	18.0412	18.1447	20.5865	20.3894	20.395	19.1977	18.8919	18.503	18.603	18.6136	20.5908	20.5389	20.3059	19.1536	18.6709	18.0087	18.624	18.4145	20.482	20.4395	20.1509	18.842	18.445	17.6512	18.6406	18.3056	20.7126	20.3608	20.4372	19.3301	18.7778	18.0681	18.1203	17.9868
O15084-1	ANKRD28																	15.9975	15.9312	15.8332	15.6139	14.5993	14.2013	14.9357	15.2184	15.8509	15.8182	15.67	15.2317	14.465	14.8725	14.7289	14.2219	15.4515	15.5852	15.8034	15.4621	15.4747	15.8625	15.467	15.1517	15.8752	15.5192	15.2203	15.5033	15.0217	14.9172	15.0795	16.2494
O15085-2	ARHGEF11	10.1247	10.7203	10.2943	10.0472	10.0507	9.79609	10.2182	10.3194	10.5102	9.89334	10.3067	10.0492	10.0127	9.49044	9.67663	9.59778	10.5873	10.4524	10.1628	10.2123	9.40452	10.2531	9.9838	9.75867	9.93877	10.5085	10.6833	9.22211	9.66508		9.15609	9.51906
O15091-2	KIAA0391	12.7563	12.1446	12.753	11.3805	11.9028	11.1289	11.2709	10.5962	12.4611	12.1237	12.0367	11.0758	11.5838		11.0081
O15111	CHUK	15.2261	14.9087	14.1746	13.1091	14.244	11.8826	12.3331		15.2286	14.7317	13.8464	12.8898					15.6596	15.2839	14.533	14.3269	14.2133	13.9381	14.1394	14.6697	15.3103	15.2529	14.454	13.5948	13.6273	14.3636	13.883	15.0966	15.1558	14.3186	13.4331	12.8644	13.6848		13.0492	12.571	15.296	14.5475	13.7882	12.6671
O15116	LSM1	16.8025	16.8164	17.0639	18.334	18.4588	18.991	18.7445	18.6993	17.1575	16.7043	17.4244	18.0646	18.5002	18.7377	19.1493	18.5218	17.2928	16.9061	17.8406	18.1135	18.7673	18.5987	18.9366	18.8181	16.9622	16.9826	17.4381	18.135	18.238	18.2424	18.8941	18.9725	17.0299	17.8303	17.6577	18.3087	18.6482	18.8606	19.1665	19.1111	16.9519	17.5272	17.6406	18.2273	18.3853	18.6568	19.214	18.8104
O15117-2	FYB1	16.8079	16.9818	17.0899	17.2458	16.9013	16.6987	17.2243	17.4237	16.709	17.0035	17.2556	17.114	16.6681	16.9777	16.7801	17.5872	16.9678	16.8282	16.7596	16.8764	16.9924	16.9125	17.2907	17.7125	16.8519	16.9659	17.0731	16.919	17.0061	17.1113	17.2656	17.9061	16.9162	16.6057	17.0579	16.9569	16.693	16.827	17.3402	17.0717	16.7938	16.971	16.9162	17.1098	17.1573	16.7818	17.1096	17.3779
O15118	NPC1	16.6316	16.5194	16.8951	17.2163	17.1288	17.2604	17.2151	17.5201	16.7488	16.8709	17.1564	17.4352	17.4233	17.1689	17.3312	17.3163	16.7452	16.758	17.0994	17.4222	17.3326	17.2467	17.6763	17.3764	16.5766	16.7798	17.1499	17.5855	17.3178	17.2605	17.1867	16.9891	16.8664	16.9239	17.322	17.5897	17.3524	17.2055	17.3812	17.3093	16.8816	16.9574	17.1969	17.5935	17.1291	17.1017	17.3874	17.2141
O15121	DEGS1	15.4462	15.2295	15.536	15.0518	14.3808	14.1743	14.2855	14.4038	14.6566	15.2229	15.7022	15.1813	13.6116	13.5503	13.6341	14.0517	15.3525	14.9716	15.1524	15.2533	14.0587	13.9945	14.6169	15.3305	15.4489	15.256	15.2503	14.8544	14.2699	14.3934	14.0189	13.7189	14.871	14.9489	15.2174	15.5366	15.2715	13.6985	15.2058	15.4759	14.6549	14.7253	14.9576	14.7628	14.8802	15.1484	15.1977	14.73
O15126	SCAMP1	17.9827	18.3473	18.6039	19.3417	19.5342	19.9514	20.4375	20.6405	18.117	18.0997	18.458	19.1512	19.4757	19.8922	20.0736	20.3023	18.0277	18.1874	18.6281	19.477	19.6412	20.0579	20.4158	20.5687	18.0702	18.3383	18.5763	19.2304	19.6725	20.1441	20.312	20.5336	18.2888	18.1549	18.6534	19.4835	19.8246	20.189	20.5967	20.4587	18.3328	18.4041	18.6693	19.4374	19.7	20.0716	20.4426	20.643
O15127	SCAMP2	19.3482	19.5513	19.8859	20.6284	20.839	21.2046	21.5372	21.5653	19.4341	19.3962	19.8673	20.3722	20.7756	21.1427	21.2191	21.3705	19.4362	19.7099	19.8645	20.7994	20.7996	21.3208	21.5004	21.6971	19.7218	19.6318	19.7186	20.5321	20.8661	21.1662	21.2998	21.486	19.7154	19.6054	20.2291	20.6374	20.938	21.251	21.4286	21.6059	19.8506	19.7826	20.0801	20.5953	20.9536	21.2632	21.4873	21.6645
O15143	ARPC1B	22.6988	22.9155	23.0387	23.5301	23.5493	22.9799	21.2384	21.3548	22.7636	22.8224	23.1335	23.7178	23.8847	23.0629	20.8874	21.0275	22.7539	22.8692	23.2501	23.7718	23.8667	23.2225	21.1535	20.9499	22.7003	22.9438	23.3323	23.6801	23.8022	23.304	20.2954	20.7043	22.8028	22.7885	23.2843	23.7008	23.8097	23.3163	20.9457	20.5833	22.842	22.8416	23.2484	23.6554	23.7765	23.1722	20.4751	19.9491
O15144	ARPC2	22.0867	22.2035	22.5789	23.1321	23.2276	22.5648	20.4202	19.814	22.1002	22.2063	22.6722	23.1789	23.3781	22.6101	19.9619	19.1688	22.1396	22.1727	22.6963	23.2429	23.3935	22.8734	20.6649	19.9443	22.1408	22.2795	22.6774	23.2778	23.4005	22.9331	20.0859	19.0741	22.1925	22.3447	22.7862	23.3047	23.3649	22.958	20.5932	20.0694	22.0578	22.2587	22.7354	23.2172	23.262	22.9441	19.8022	19.2186
O15145	ARPC3	21.1357	21.2711	21.6715	22.0329	21.7755	20.8035	19.3364	18.9072	21.2409	21.1958	21.8187	22.1468	22.1084	20.4235	18.5791	18.0789	21.1541	21.3323	21.8624	22.2336	22.1447	20.8379	19.3291	19.0698	21.2289	21.3399	21.7498	22.0742	21.8295	20.6881	18.8488	18.4617	21.3327	21.5075	21.7203	22.1192	22.1792	21.1039	19.6921	19.719	21.2774	21.1969	21.7759	22.1034	21.9081	20.6915	19.0076	18.6375
O15155	BET1	16.7841	16.8811	17.2883	17.5179	17.8372	17.978	18.5259	18.5895	17.139	17.125	17.2107	17.6195	17.8737	18.1783	18.7961	18.7849	16.9094	16.9555	17.6677	17.0974	17.6365	18.4152	18.4722	18.6261	16.7448	16.945		17.0026	18.3588	18.3488	18.6263	18.6083	16.7991	16.4953	16.8938	17.564	17.8712	18.2443	18.7521	19.3381	16.8844	16.9789	17.0707	17.6874	18.1106	18.4386	18.8741	19.2806
O15156-2	ZBTB7B	13.3053	13.5566	13.63	14.4388	14.449	14.8501	15.0386	15.3873	13.4842	13.5224	13.6772	14.514	14.622	15.2077	15.3507	15.331																	13.8482	13.0374	13.6607	14.6834	14.813	14.9355	15.5342	15.4691	13.3621	14.0029	14.051	14.2066	14.8321	14.9617	15.5356	15.9583
O15160	POLR1C	17.7772	17.4966	16.6325	15.8446	15.6786	15.6889	15.7275	15.0814	17.7435	17.4355	15.3926	15.8329	15.9135	15.4281		14.328	17.5769	17.5191	16.2427	16.1237	15.7924	15.9099	15.404	15.913	17.5451	17.062	16.6976	16.1947	15.8618	15.892	15.4047	15.4873	17.5734	16.935	16.5651	16.1573	15.9155	16.3466	15.6416	16.2794	17.6321	17.0383	16.6377	15.8135	16.3784	15.8593	16.4855	16.2713
O15162-2	PLSCR1	19.0687	19.3556	19.5311	19.805	19.806	20.1595	20.0937	20.5954	18.7437	19.2835	19.7946	20.1655	20.4409	20.3387	20.6442	20.6982	19.7684	19.8863	20.3967	19.8607	20.3084	19.9291	20.3668	20.2013	20.0075	19.9481	20.1554	20.1149	20.2353	20.0401	20.1314	19.7095	19.1203	19.138	19.4911	19.786	20.6041	20.6218	20.9924	20.7604	18.4307	18.9959	19.3277	19.7813	20.1785	20.6635	21.1086	21.3263
O15164-2	TRIM24	17.4339	17.2917	16.9751	16.4404	16.306	15.9028	16.5883	15.7834	17.4163	17.2896	16.7494	16.189	15.8488	15.8057	16.1059	15.7135	17.15	17.3467	16.6319	16.147	15.9845	15.7313	16.063	15.5752	17.4555	17.3562	16.7278	16.3257	15.9365	15.8547	15.9708	15.9754	17.5956	17.0151	16.7048	16.3204	15.8046	15.8439	16.3366	16.4395	17.4974	16.9109	16.663	16.2927	15.8766	16.1279	16.1467	16.3556
O15173	PGRMC2	19.8953	19.9942	20.3177	20.9619	20.9505	21.212	21.5289	21.908	20.0554	20.3012	20.5872	21.1954	21.2571	21.4163	21.6131	21.9213	19.6827	20.1523	20.3402	20.9252	21.1414	21.4408	21.7619	22.0159	19.8145	20.0994	20.4531	20.9325	21.016	21.4265	21.7388	21.9274	19.9851	20.1517	20.5665	20.9631	21.2972	21.4349	21.7879	22.0784	20.2297	20.2727	20.5185	21.118	21.0816	21.3642	21.6836	21.9479
O15182	CETN3	15.313	15.0674	14.5465	16.0031	15.974	16.5488	17.177	17.2518	15.1307	15.0911	14.8408	15.62	16.1197	16.9713	17.0806	17.2852	14.8671	14.7043	14.9291	15.5109	15.7165	16.6341	17.3897	17.4724	14.9199	14.9755	15.0836	15.5833	16.338	16.9052	17.3966	17.594	15.1035	14.9695	15.1288	16.261	15.9987	16.9515	17.3116	17.3525	15.244	15.2099	15.1519	16.1528	16.397	16.8795	17.2921	17.3008
O15211	RGL2					13.2504		13.4798															13.3386	13.9417	13.4779						12.4966	13.845	13.4206
O15212	PFDN6	19.3587	20.1691	19.6709	20.4544	21.7521	21.4929	21.3385	22.5361	20.6141	20.2111	20.3878	21.6097	21.7744	20.6892	21.5821	21.2822	19.762	19.5612	20.6097	20.2385	21.7826	22.0861	22.1439	22.3971	19.7246	19.8736	20.4765	20.2852	21.8135	22.0386	21.1145	21.8641	19.8286	19.908	20.244	20.8089	21.8121	20.5643	21.2888	21.6312	20.3212	20.6607	20.1128	21.4304	22.0353	22.25	22.7237	21.49
O15213	WDR46	16.8312	16.7849	17.1128	17.9149	17.9755	18.6798	18.898	18.9425	16.514	16.4003	17.4951	17.7821	18.1658	18.5768	18.961	19.1384	16.2712	16.6387	17.4112	17.8342	18.2461	18.6611	19.1745	19.0201	16.2566	16.5493	17.3313	17.7334	18.2326	18.695	18.8114	19.1897	16.3419	16.6766	17.3825	18.1058	18.4279	18.8125	19.279	19.3112	16.1545	16.6303	17.1308	17.6938	18.1479	18.805	19.2128	19.3872
O15226-2	NKRF	17.7169	17.9413	18.2988	18.5344	18.7632	19.0671	19.4516	19.6547	17.8602	17.8902	18.3699	18.4437	18.7633	19.2979	19.5653	19.731	18.1485	18.013	18.2563	18.3971	18.7128	19.4237	19.2592	19.5778	18.0396	18.0935	17.924	18.5495	19.0244	19.3088	19.65	19.7968	18.2532	17.847	18.3737	18.6401	18.8978	19.2819	19.6203	19.4849	17.9304	18.2299	18.3668	18.7263	18.792	19.3591	19.385	19.9115
O15228-2	GNPAT	15.9491	15.5322	15.3659	16.0109	15.5166	15.5454	15.3337	15.0727	15.9298	15.5795	15.6174	15.9311	15.8726	15.8044	14.8455	14.8137	16.2309	15.4339	14.9381	14.2527	13.2947	13.2672		13.4538	16.2466	15.56	14.9048	14.7427	14.3779				15.826	15.4303	15.2687	15.3611	14.6201	15.0232	15.1758	14.8598	16.0286	15.732	15.2734	15.1401	15.2884	15.4466	15.2522	14.4956
O15234	CASC3	15.6523	15.8289	15.9557	17.3267	17.7483	18.6214	19.0748	19.2624	16.117	16.1829	16.4676	17.5857	18.2638	19.0337	19.4649	19.7258	15.7687	15.7793	16.5904	17.1664	17.8633	18.7035	19.4353	19.5713	15.8218	16.0947	16.7921	17.0988	18.0862	19.0223	19.6121	19.7012	15.5114	16.5366	16.6321	17.1714	18.3502	18.7728	19.5091	19.4945	15.848	15.9174	17.5127	17.3142	18.2969	18.9052	19.4161	19.8145
O15235	MRPS12	15.9504	15.9964	16.4736	16.8118	16.0567	16.2712	16.9661	17.3052	15.992	16.1765	16.574	17.0177	16.0093	16.4808	16.8839	17.5058	14.1096	15.2052	14.6074	15.7606	16.1895	16.9852	17.5481	18.3311	15.2663	15.0138	15.0035	15.5478	16.1028	16.9587	17.7885	18.3621	15.3136	15.1487	14.8184	15.5353	15.9425	16.9951	17.7201	18.4372	15.1331	15.4224	14.9289	15.6112	16.0147	16.9194	17.9683	18.5513
O15254	ACOX3	17.1531	17.5631	17.799	17.8399	17.2067	16.7952	16.2289	15.5432	17.1173	17.4128	17.9125	18.0499	17.1762	16.9209	16.3748	15.5579	17.2586	17.3035	17.7639	18.1225	17.1205	16.9751	16.4727	16.2238	17.3145	17.3597	17.9578	17.9889	17.169	16.8407	16.9217	16.8913	17.081	17.4681	17.6415	17.7351	17.2343	17.0705	16.8762	16.7129	17.3639	17.2623	17.6734	17.7938	17.3369	17.0878	16.7441	17.0792
O15258	RER1	19.1023	19.1275	19.4911	19.9868	20.1787	20.5101	20.7959	20.6734	19.1501	19.2615	19.5173	19.953	20.1606	20.4827	20.5404	20.6451	19.1173	19.1518	19.4803	20.0394	20.3607	20.6853	20.8569	20.8864	19.128	19.35	19.4153	19.9653	20.3151	20.4971	20.6557	20.7967	19.0675	19.3194	19.5999	20.2818	20.4033	20.6078	20.8185	20.8398	19.308	19.3357	19.6187	20.0695	20.1336	20.5862	20.8045	20.8948
O15260	SURF4	18.3876	18.3337	18.6709	19.0754	19.5695	19.9063	20.0929	20.143	18.4434	18.3499	18.8569	19.2531	19.4405	19.6997	19.6062	19.6152	18.4659	18.4114	18.965	19.2389	19.6972	19.9464	20.2419	19.8731	18.3778	18.4496	18.6319	19.1952	19.5437	19.8158	19.8641	19.9225	18.612	18.9795	19.0895	19.3745	19.8426	19.5252	19.529	19.4582	18.575	18.4498	18.9788	19.699	19.422	19.7066	19.8369	19.4309
O15265-2	ATXN7		11.7606	12.4836	13.5201	13.6829	14.4161	14.7295	15.2406	11.5542	12.8548	12.1261	13.7528	13.5555	14.7002	14.8544	15.0845	13.2578	12.8822	12.7306	13.5127	13.9407	14.4401	14.6978	14.6221	13.4551	12.5113	12.9486	13.6041	14.0936	14.1561	14.6645	15.1445	13.2802	12.8804	13.4527	13.7281	13.9486	14.4197	14.9463	15.1262	13.1763	13.3589	13.1718	13.7789	14.0714	14.3276	14.9967	14.8494
O15269	SPTLC1	17.1208	17.3258	17.1277	16.5564	16.4355	15.2532	15.6811	15.5437	17.6961	17.5405	16.9011	16.3188	15.7542	15.7654	15.993	14.829	17.3034	17.2833	16.7687	16.6686	16.2188	15.6352	16.2439	16.088	17.4365	17.4931	16.8026	16.4367	16.257	16.0302	15.4552	16.1135	17.195	17.0357	16.9718	16.1537	15.9831	15.9035	16.5431	16.0797	17.261	17.1846	16.6191	16.3413	15.9409	16.1209	15.8888	16.5683
O15270	SPTLC2	15.6239	15.8293	15.2344	14.6256	14.2421	13.4877	12.7967	13.737	15.9193	15.0334	14.9574	14.2413	13.5694	12.6375	12.8496	13.9948	14.9845	14.7879	14.9043	14.7476	14.9997	14.661	14.8231	14.9008	15.5282	15.2687	15.3117	14.5195	15.4102	15.3677	15.2502	15.2121	15.0259	15.0406	14.699	14.6233			13.3081	13.5941	15.14	15.3434	14.4864	13.997	13.8731
O15294	OGT	18.2838	18.3627	17.7143	17.0622	16.9344	17.1373	17.1901	16.2357	18.0817	18.2021	17.5993	16.6788	16.4811	16.2753	17.1556	16.3621	18.4931	18.2553	17.7986	17.0801	16.196	16.0282	16.1095	15.9788	18.3025	18.2823	17.6175	17.0707	16.056	16.068	16.1342	16.1646	18.1559	17.9392	17.5156	16.9073	16.6773	16.85	16.3849	16.5859	18.149	18.0022	17.3166	16.6994	16.6923	16.5034	17.0854	17.4205
O15305	PMM2	19.0848	18.9654	19.2033	18.8481	18.1658	16.7634	16.2469	16.2705	18.9285	18.8669	19.1608	18.9082	18.0814	16.0303	15.3855	14.8991	18.9331	19.0088	19.2692	19.0549	18.2157	16.6519	16.4443	16.248	18.9746	19.008	19.2114	18.9185	18.112	16.4373	15.8789	15.72	18.9104	18.9334	19.2029	18.9969	17.9565	16.649	16.5538	16.1789	19.0207	18.9092	19.2689	19.0006	18.1259	16.5884	15.6526	15.3216
O15318	POLR3G	14.1374	14.3222	14.5954	14.4481	14.9244	13.9883	14.6694	14.9553	14.7992	14.5421	14.1173	14.5166	14.4128	14.4871			13.2318	13.571	14.0854	14.7404	14.7812	14.3547	15.3899	16.0022	13.5785	13.1252	13.9418	14.7494	14.909	14.8557	15.2292	15.6948	13.3799	14.4192		14.6863	14.4968	15.3262	14.9451		14.3585	14.4212		14.9996	14.9964	14.7655	14.7668
O15347	HMGB3	20.9804	21.0221	21.3929	22.4934	22.7063	23.1792	23.6965	23.8237	20.9917	21.2306	21.9193	22.4944	23.0199	23.3607	23.6414	23.8331	21.1316	21.075	21.606	22.4118	23.013	23.3108	23.7162	23.9178	21.2169	21.2641	21.7138	22.4561	23.0827	23.4156	23.7172	24.1282	21.1742	21.224	21.8426	22.6239	23.2133	23.6339	23.9774	23.9677	21.225	21.3334	22.0397	22.5436	22.9917	23.3478	23.8462	23.9103
O15355	PPM1G	19.7393	19.5302	19.4092	19.6976	19.7707	19.7788	20.336	20.481	19.7718	19.4934	19.4137	19.3583	19.567	19.6917	19.9208	20.2862	19.9222	19.5378	19.3923	19.4862	19.3745	19.6864	20.2608	20.3839	20.0411	19.6006	19.2666	19.4522	19.5415	19.8608	20.3502	20.4237	20.1001	19.5987	19.3965	19.3503	19.4645	19.5922	20.0886	20.1586	20.0434	19.7153	19.5363	19.5384	19.6348	19.6845	20.2557	20.4978
O15357	INPPL1	17.6885	17.5909	17.2193	16.5537	16.7248	16.1553	16.9179	16.3037	17.6214	17.5484	17.2121	16.7102	16.5532	16.5168	16.6069	16.5592	17.677	17.4116	16.8721	16.6458	16.4826	16.6054	16.2409	16.892	17.7997	17.733	16.9278	16.5439	16.3278	16.3827	17.0709	16.7189	17.5431	17.5351	16.8609	16.4611	16.3707	16.4383	16.5895	16.7293	17.2978	17.2627	16.8709	16.7811	16.4856	16.3062	16.5392	16.5944
O15370	SOX12																	13.4184	13.6004	13.9779	14.1981	14.5664	14.8741	14.9057	15.1616	13.5914	13.6956	13.415	14.1875	14.6795	14.842	15.0132	15.1323	13.1991	12.9807	13.6339	14.059	14.4905	14.891	15.5567	15.5968	13.2995	13.4478	13.513	13.9617	14.2709	15.1253	15.5375	15.8793
O15371-2	EIF3D	21.27	21.0241	19.3925	19.2162	19.4448	19.5253	19.2806	19.6399	21.0812	20.7386	19.195	19.025	18.5918	19.3185	19.4064	19.7527	21.0552	20.8404	19.1879	18.9835	18.2658	18.7717	19.1502	19.1811	21.0841	20.9161	19.0674	18.2705	18.2152	19.2428	20.3752	20.4234	20.6623	20.7426	19.3467	18.6427	19.0433	19.1994	18.5962	18.6663	20.815	20.8174	18.9628	18.5835	18.6339	19.9771	19.8099	20.4454
O15372	EIF3H	21.5216	21.7399	21.4189	21.169	20.6926	19.7294	19.3946	19.1892	21.3998	21.587	21.2623	21.0557	20.2012	19.1652	18.5657	18.6615	21.5212	21.372	21.2823	21.0863	20.6109	19.6931	19.3308	19.6732	21.3351	21.4612	21.2656	20.811	20.2974	19.7394	19.2514	20.2706	21.3755	21.5405	21.2944	20.954	20.3214	19.188	19.0844	19.3446	21.3203	21.5436	21.3955	21.1517	20.3015	19.0906	18.7946	19.2234
O15379-2	HDAC3	16.6647	16.8508	16.8754	17.4579	17.0762	15.9478	14.4314	16.7671	16.6824	16.9255	16.8918	17.508	17.1694	15.7304	15.3282	16.7567	16.6235	16.809	16.9743	17.5315	17.2502	15.8593	15.7683	15.3002	16.7709	16.7202	16.9904	17.6307	16.6295	15.9425	15.8027	16.0975	16.596	16.6321	17.0428	17.5337	16.461	16.4099	16.558	15.6959	16.4933	16.5339	17.0138	17.3403	17.0231	16.6136	16.17	15.8195
O15381	NVL	16.7569	16.8967	16.6739	16.797	16.2472	16.5048	16.2582	16.7106	16.8456	16.7939	16.5209	16.439	15.9926	15.7174	15.6959	16.6149	16.7385	16.7414	16.5509	15.9536	16.308	16.0988	15.9298	16.6176	16.6728	16.6077	16.3675	16.3806	16.2039	15.9752	16.1973	16.7581	16.5207	16.2975	16.0811	16.1689	16.2496	16.238	16.649	16.3092	16.4545	16.665	16.2879	16.7494	16.4712	16.2692	16.9056	17.1553
O15382	BCAT2	17.433	17.4099	17.5894	18.5489	18.3665	18.2164	17.4333	16.6119	17.1048	17.3262	17.742	18.6508	18.8988	18.3923	17.7891	17.1859	16.7185	17.6956	17.9818	18.5834	18.7013	18.5125	17.6925	16.6802	17.7516	17.7245	18.1431	18.5696	18.718	18.6234	17.4741	16.5898	17.3624	17.6757	18.3071	18.7062	18.9405	18.5551	17.7774	16.8181	17.4638	17.6131	18.0759	18.6833	18.7275	18.4989	17.6882	17.302
O15394	NCAM2	11.3011	11.9445		12.6232	12.0924	12.7495	12.9568	12.9762	11.5199	12.3132	12.8395	12.6837	12.3042	12.5874	12.7465	13.4099	11.6029	11.9041	13.1194	13.0642	13.3454	12.7613	11.6955	12.059	12.0106	12.1837	12.7727	13.0669		12.474		12.0064
O15397	IPO8	15.8585	15.3106	15.7309	15.1616	15.4495	15.4604	15.656	15.4154	16.1042	15.999	15.7404	15.724	15.8751	15.0327	15.5092	15.3632	15.5806	15.5435	15.4594	15.2364	15.3131	15.6626	15.1399	15.0545	15.553	15.6363	15.3226	15.1185	15.1201	15.8801	15.6672	15.6321	15.4818	15.6071	14.965	15.6211	15.3525	15.6193	15.464	15.844	15.7616	15.399	15.2401	15.2273	14.291	14.8398	13.8576	14.8483
O15400-2	STX7	19.0557	19.3375	19.7234	20.5252	20.7938	21.2245	21.5693	21.8273	19.1042	19.4647	19.9702	20.4721	21.1334	21.4189	21.7818	22.0343	19.4117	19.3902	19.9105	20.6473	20.9822	21.0951	21.6944	22.0543	19.3738	19.2689	19.9079	20.5299	21.02	21.3364	21.7722	21.8255	19.1732	19.3841	19.8529	20.5291	21.0475	21.4221	21.9565	22.1685	19.359	19.4721	19.8331	20.5983	21.0022	21.5176	21.7816	22.1455
O15409-4	FOXP2	14.4552	13.663	13.7044	13.5329	14.2235	14.0297	14.0057		13.9889	13.4864	13.4587		13.674	13.7975	14.1941	15.0308	14.1245	13.8028	14.2621	13.88	13.601	13.055	13.5379	14.0173	14.2747	13.9912	14.0103	14.1338	14.2256	13.199	13.705	13.3508	14.5007	13.9403	13.853	13.6831	13.6432	13.3656	13.5973	13.5999	14.5534	14.1492	13.8956	13.8804	13.3459	13.2847	13.6609	14.1827
O15417-2	TNRC18										14.1712		14.9166		14.6638		15.0447	14.0748	14.6391	14.5987	15.2412	14.4219	14.1508	14.6887	14.6775	14.1657	14.723	14.3139	14.758	14.0009	14.1498	14.9722	15.0554	14.2578	14.2372	14.2217	14.4616	15.0938	15.2768	15.2028	15.6578	13.8232	13.9219	13.7489	14.6448	14.8842	15.3257	15.1551	15.2531
O15427	SLC16A3	20.4837	20.4279	20.3189	20.2375	20.1038	19.902	19.5944	19.4117	20.0916	20.0198	19.8974	19.7836	19.4499	19.126	19.1618	18.9921	20.4143	20.0993	20.2138	20.1906	19.9113	19.783	19.7325	19.5755	20.1821	19.9233	19.9678	19.8222	19.5724	19.4786	19.2738	19.1864	20.1523	20.0394	20.0919	20.0967	19.7935	19.594	19.7398	19.6182	20.2944	20.1027	20.0293	20.0002	19.5526	19.3102	19.3416	19.5207
O15439-2	ABCC4	14.4054	14.5873	14.8788	14.8908	14.9342	15.4837	15.9249	15.9428	14.8091	14.8253	14.7771	15.1987	15.6517	15.6809	15.9429	16.1662	15.3566	15.1584	15.1528	15.2956	15.0539	14.9422	15.2682	15.3913	15.5204	15.1557	15.2856	15.2137	15.1218	15.1986	15.2265	15.296	15.3871	15.3244	15.2324	15.1857	14.953	15.1161	15.2528	14.9151	15.4627	15.394	15.3087	14.5203	15.0974	15.4145	14.8271	14.81
O15446-2	CD3EAP	18.2257	18.4951	18.6273	19.4507	19.8984	20.3449	20.5593	20.8618	18.5619	18.5276	19.1042	19.6812	20.274	20.5824	20.8885	21.1191	18.5039	18.5191	18.9215	19.4956	20.0673	20.5743	20.8595	21.0155	18.5587	18.6197	18.763	19.8032	20.0947	20.5964	21.0272	21.172	18.8833	18.4715	18.9008	19.7529	20.2011	20.7223	21.1908	21.1861	18.5861	18.5675	19.1675	19.6514	20.3128	20.7019	21.018	21.2299
O15460	P4HA2	12.5274	12.7473	12.5548	12.7575	12.1613	12.4563	12.815	12.9874	12.9754	12.7984	13.0584	12.6983	12.8615	12.6213	12.8742	12.2163																	12.3904	11.9538	11.7032	12.3888	12.3136	12.5545	13.6691	13.5201	12.8462	12.8217	12.4715	12.4876	12.6748	12.4141	13.2167	13.6446
O15479	MAGEB2	15.6261	15.9685	15.4244	15.2487	15.4466	15.2525	14.9628	15.1188	15.611	15.4181	15.0834	15.2534	15.1853	15.6398	15.4341	15.832	15.6927	16.1568	14.9457	15.2116	14.419	15.0029	15.8169	15.5287	15.748	15.0705	15.0322	15.1605	15.0167	15.994	15.4873	15.3257	15.1956	15.5832	15.0307	14.3802	14.7171	15.2651	15.3884	15.4986	15.7118	15.5513	15.2536	14.5914		15.7748	15.4928	15.3916
O15498	YKT6	19.3108	19.1747	19.7055	20.2825	20.1558	18.7935	17.6673	17.2136	19.1969	19.3221	19.7231	20.3288	20.4612	18.7713	17.1582	17.3254	19.1675	19.3395	19.8549	20.4827	20.4936	18.9539	17.4916	17.428	19.1961	19.3404	19.8033	20.2986	20.4628	18.8807	17.1511	17.3174	19.2667	19.3784	19.7639	20.4973	20.455	19.101	17.6336	17.3259	19.1559	19.2512	19.7638	20.29	20.3211	18.8938	16.9048	16.7904
O15504	NUPL2	15.991	14.9322	15.9999	15.8098	15.1892	14.7217	14.9378	15.4235	15.2138	15.5785	15.3915	15.9359	14.5825	14.6801	14.7109	14.7514	15.583	15.0216	15.9395	15.8814	15.0145	15.3105	15.2128	15.7446	15.1023	15.1573	15.2938	15.501	15.4875	15.2051	15.8678	15.5251	15.4041	15.0016	15.3559	15.7233	15.4192	15.2322	15.2437	16.0499	15.2368	15.7478	15.4162	15.3751	15.1899	14.9311	16.1025	15.6661
O15511	ARPC5	22.0915	22.3202	22.64	23.2015	23.3719	23.0589	22.1898	21.7774	22.0718	22.1924	22.692	23.2645	23.528	23.2678	22.1517	21.7545	22.2609	22.3926	22.7627	23.3	23.4558	23.1481	22.4074	21.8904	22.1309	22.2627	22.7596	23.2272	23.4451	23.3298	22.2964	21.9009	22.2808	22.2489	22.8312	23.4184	23.6005	23.2691	22.4214	21.9041	22.3218	22.3976	22.8728	23.2632	23.4953	23.4046	22.3663	21.8144
O15514	POLR2D	16.5644	16.902	17.1646	18.1709	18.3407	18.4244	17.5722	16.627	17.06	16.8402	17.2005	17.5493	17.9002	18.0436	17.1316	15.9053	16.6489	17.0255	17.6773	17.9425	18.1789	18.1518	17.3398	15.7568	16.9577	16.6925	17.3853	17.8095	18.1285	17.902	18.0638	16.231	17.3667	16.928	17.3257	17.5072	18.2977	17.5609	17.3939	16.5778	17.4085	16.6735	17.7333	17.7832	18.0705	17.5411	17.8509	14.4853
O15523	DDX3Y	17.8126	18.0441	18.4067	19.252	19.5083	20.4207	20.7635	20.998	17.7634	18.0861	18.1329	18.8652	19.3052	20.2302	20.5183	21.0415	17.8009	18.2532	18.513	19.3987	19.4534	20.3429	20.5953	21.1933	18.0826	18.3069	18.7307	19.0149	19.703	20.4435	20.8004	21.0861	17.9294	17.9856	18.2663	19.1661	19.6947	20.4405	20.8123	21.2266	17.8244	18.3258	18.5467	19.1533	19.7802	20.568	20.8391	21.2445
O15525	MAFG																	13.6312	14.1905	14.1262	14.584	14.8035	15.1161	15.6658	15.9074	13.9308	13.916	14.4365	14.5828	14.5533	14.9191	15.1856	15.9932	14.1514	14.5973	14.6019	14.6921	14.7541	14.843	15.4142	15.8203	14.1458	14.3884	14.615	14.8253	14.935	14.9789	15.1852	15.4238
O15530-3	PDPK1	15.6179	15.6335	15.2427	15.0184	14.1318	13.8476	14.4201	13.5628	16.2807	15.973	16.0268	14.669	14.2856	14.5598	15.3337	13.4643	15.9536	16.1639	15.3517	14.6843	14.3364	13.96	14.718	14.8684	15.9077	16.0319	15.1119	14.6642	14.1446	14.6898	13.0966	13.5962	15.6119	14.936	15.0735	14.1046	13.2609	12.2012	13.5375	14.285	15.4975	15.3688	15.2912	14.1759	14.4925	12.274	11.2873
O15533-2	TAPBP	17.8334	17.6474	17.4167	17.5901	16.9662	16.3531	16.4959	15.7908	17.3513	17.6156	17.2588	17.4565	16.7105	16.5156	16.2507	15.7637	17.4088	17.5117	17.2617	17.659	17.3736	16.6921	16.3473	16.0741	17.3818	17.3909	17.2453	17.3534	16.8084	16.7943	16.2672	15.6583	17.8685	17.662	17.629	17.2016	16.2371	15.5215	15.7646	15.1385	17.674	17.8515	17.4315	17.0433	16.4526	16.1864	15.0979	15.0274
O15534	PER1																	10.7441	11.2623	11.5513	12.0796	11.3633	12.2123	12.3096	12.2024	11.0045	11.1109	11.5366	11.7214	11.1877	11.4743	11.9939	12.1083
O15541	RNF113A	18.7621	19.153	19.4556	19.6956	19.9965	20.5278	20.9027	20.9622	18.9217	19.0997	19.2585	19.9467	20.4163	20.7771	21.0756	20.9957	18.3073	18.677	19.1001	19.7194	20.1928	20.7515	21.162	21.4344	18.6916	18.7874	19.1723	19.7207	20.3621	20.876	21.209	21.4386	18.9397	18.7716	19.3455	19.9999	20.4302	20.6894	21.1974	21.3943	18.8256	18.947	19.3708	19.9659	20.4521	20.8629	21.208	21.4856
O43143	DHX15	20.4233	20.7323	20.9582	21.6132	21.2798	19.4394	18.5266	18.501	20.333	20.6631	21.1746	21.6997	21.5075	18.9793	18.2501	19.754	20.4696	20.6177	21.1247	21.7217	21.5375	19.5056	18.6064	18.5459	20.3121	20.5368	21.1385	21.7654	21.4791	19.3241	18.4288	19.2111	20.4337	20.6617	21.1713	21.7115	21.4974	19.8871	19.1129	19.1009	20.2661	20.6027	21.1312	21.6214	21.4161	19.6051	19.3115	19.3913
O43148-2	RNMT	18.3309	18.3025	18.6179	19.0847	18.6711	18.3422	18.6775	18.8555	18.3801	18.2615	18.9296	19.0293	18.882	18.6762	19.0598	19.2947	18.3089	18.3938	18.806	19.122	18.7159	18.4976	18.869	19.104	18.3453	18.5106	18.8432	19.0374	18.6818	18.6317	18.9744	18.9094	18.464	18.5547	18.7473	19.1433	18.8471	18.7097	19.034	19.0611	18.3133	18.4016	18.9382	19.0534	18.686	18.2378	18.9919	19.1319
O43149	ZZEF1																	13.6635	13.9277	13.504	13.9843	13.7722	13.7504	14.2545	13.4772	14.3451	13.9797	13.6915	13.2668	12.9287	14.1771	13.8658	14.341
O43156	TTI1	16.5565	16.701	16.2848	16.2004	16.0484	15.9797	15.7585	16.414	16.4098	16.2195	16.5793	16.0136	15.69	15.7182	15.9555	15.6329	16.4036	16.2722	16.1439	16.1058	15.6403	15.5771	16.0927	16.3142	16.4842	16.4265	16.3358	16.1548	15.6594	15.7931	16.7092	16.0394	17.0134	17.0195	16.4293	15.7322	14.9044	14.9982	15.1825	14.699	17.0652	16.7205	16.205	15.7085	15.1996	14.8964	14.7499	14.5512
O43159	RRP8	14.9321	15.0389	14.9956	16.0913	16.4413	17.0784	17.3493	17.388	14.9943	15.2341	15.6054	16.6443	16.9923	17.4582	17.5485	17.876	15.216	15.0518	15.7792	16.0356	16.7359	17.0399	17.3743	17.1318	15.5316	15.2222	15.7737	16.5276	16.6886	17.2601	17.5476	17.7381	15.4428	15.3767	15.3689	16.1066	16.6619	17.2235	17.5398	17.6808	15.7301	15.5208	16.2917	16.3911	16.7833	17.3059	17.5379	17.8554
O43164-2	PJA2	15.2364	15.7297	15.9781	16.4043	16.3525	16.9723	18.0464	17.6801	15.4167	15.829	15.6907	16.6581	16.8544	17.1718	18.0459	17.801	15.3816	15.5762	15.343	16.1451	16.5296	16.881	17.7348	18.0613	15.3464	15.3792	15.963	16.7612	16.9991	17.1415	17.5136	18.3013	15.3431	15.2071	15.6745	16.5016	16.8789	17.8004	18.2096	18.1658	15.397	15.6732	15.44	16.3002	17.0182	17.1312	18.131	18.3513
O43167-2	ZBTB24		12.6977	13.167	14.7887	14.4214	14.8635	14.7661	15.1848		13.1715		13.3612	14.6465	15.0617	14.8478	15.4926	13.5972	13.2962	13.8035	14.3635	14.6132	14.7957	15.2344	15.1848	12.6889	13.4625	13.9026	14.7418	14.6846	15.4334	15.3159	15.4695	12.591	13.0613	13.6919	13.9033	14.8251	15.3859	15.3891	15.7412	12.9527	13.8934	13.0978	14.3076	14.0331	15.5637	15.3235	16.0549
O43169	CYB5B	19.7833	20.0611	20.3595	21.073	21.6373	22.0106	22.2849	22.3222	19.6734	19.7477	20.2397	20.9156	21.342	21.828	21.9963	22.2037	19.6222	19.8959	20.3148	21.0306	21.5935	21.8814	22.3791	22.3188	19.8224	19.9427	20.2683	20.9485	21.5945	21.8862	22.24	22.3233	19.8936	19.6355	20.3525	21.3739	21.6498	21.9432	22.6446	22.4158	19.8939	20.0492	20.5611	21.1396	21.6287	21.9469	22.2616	22.4606
O43172;O43172-2	PRPF4	18.6959	18.8141	18.8215	18.5374	18.1155	17.8368	18.773	19.2274	18.7331	18.7923	18.8539	18.7504	17.979	18.3074	18.5648	19.4618	18.7797	18.8293	18.9088	18.6417	17.9215	17.8719	18.5871	19.1222	18.5204	18.8054	18.9136	18.6416	17.84	17.9815	18.5341	19.3533	18.9152	18.7422	18.9184	18.5423	17.9344	17.6262	18.6009	19.1105	18.785	18.7575	19.0616	18.6334	17.8502	17.6257	18.4728	19.1531
O43175	PHGDH	23.048	22.9601	23.0046	22.9422	22.217	20.445	19.991	19.7673	23.32	23.2796	23.4084	23.3897	22.4143	19.7272	19.2343	18.8158	23.0787	23.0385	23.1797	23.2048	22.4141	20.4069	19.8455	19.8222	23.0128	23.0589	23.2447	23.2136	22.2773	19.8282	19.0091	18.5805	23.0093	22.9007	22.9079	22.9339	22.2152	20.0727	20.4719	19.8627	23.0378	22.9691	23.2422	23.0955	22.3096	19.5883	19.6966	19.5176
O43181	NDUFS4	18.8572	18.744	19.0542	19.5074	19.5944	20.0415	20.3225	20.3546	18.9259	19.0428	19.4504	19.6311	19.6919	20.3265	20.5277	20.5051	19.0614	19.1115	19.6227	19.6228	19.8027	20.1556	20.5363	20.2211	19.2204	18.9514	19.3721	19.6135	19.8183	20.1861	20.5286	20.5224	18.8416	19.1181	19.3477	19.7786	20.0185	20.2719	20.5601	20.3651	19.2429	19.0405	19.3821	19.7111	19.9882	20.279	20.5291	20.6501
O43196-2	MSH5																																	19.4484	19.5231	18.947	19.008	18.652	18.2898	18.1062	18.3548	19.4452	19.4032	18.7634	18.8353	18.5993	17.9953	17.7597	18.1997
O43237-2	DYNC1LI2	16.4637	16.788	16.6294	16.2557	16.4817	16.5062	16.708	16.9806	16.7007	16.5663	16.7429	16.3276	16.3508	16.5786	16.3971	16.9234	16.8758	16.6841	16.5234	16.446	16.0267	16.1355	16.5668	16.8544	16.3467	16.7122	16.6231	16.2166	16.2434	16.5257	16.5382	17.0177	16.7663	16.6503	16.6847	16.2604	16.1733	16.2889	16.7097	16.8813	16.8046	16.7745	16.5293	16.5443	15.8504	16.2177	16.4626	17.1701
O43242	PSMD3	20.3849	20.7089	20.9007	20.7003	20.009	18.7364	18.4155	18.0116	20.6136	20.6708	20.9241	20.6698	19.6036	18.2086	18.1372	17.5082	20.5338	20.7166	20.789	20.7373	19.8479	18.7293	18.3714	18.2251	20.4798	20.5893	20.8781	20.7977	19.6831	18.3123	17.8149	17.8354	20.4916	20.4493	20.8713	20.7172	19.6478	18.4539	18.2514	18.0653	20.4181	20.5143	20.782	20.7175	19.5528	18.2955	17.7983	17.5618
O43251-6	RBFOX2	14.1132					13.6281	14.5135	13.978						14.7166	14.4134	14.0932	13.1389	13.3974	14.2289	13.1075		14.3775	14.4276	13.415	14.134	13.8516	13.5529	14.2787		14.2783	14.5274	15.075		14.332							12.7621	13.2347
O43252	PAPSS1	18.5166	18.6047	18.7079	18.4608	17.251	15.9225	16.006	16.0191	18.7267	18.7724	19.1348	18.7825	17.0898	15.6466	15.6968	16.9199	18.5563	18.7112	19.065	18.4769	16.8873	16.5684	16.2112	16.1284	18.5957	18.7727	19.0123	18.6251	16.849	16.0251	15.5967	15.2493	18.4158	18.3037	18.86	18.1999	17.227	16.4533	17.1978	16.7021	18.3928	18.3833	18.8017	18.4727	17.1888	16.6277	16.952	17.4293
O43264	ZW10	16.2013	16.0178	15.514	15.6154	15.6517	14.8595	15.2428	15.3537	16.4347	16.1048	15.9265	15.605	15.0883	14.9441	15.0752	15.0563	16.1021	16.0823	15.8205	15.2115	15.2917	15.1302	15.1099	15.2547	16.4027	16.2216	15.8061	16.0313	15.2938	15.0135	14.9074	15.0583	16.221	16.0315	15.8132	15.3837	14.9905	15.4506	14.9272	15.0941	16.1733	16.1733	15.3261	15.6275	14.7527	15.0742	15.2757	15.1516
O43278-2	SPINT1	15.4622	15.7945	15.9046	15.8784	15.7689	15.7691	15.4682	15.2711	16.0704	16.0438	16.0628	16.6549	16.0733	15.6496	15.266	15.9776	15.9564	15.7855	15.9122	16.4036	16.303	15.6026	16.034	15.4272	15.9261	15.9125	16.3615	16.1468	15.9509	15.443	15.4267	15.2771	15.8847	15.8418	16.1766	16.4064	16.141	15.4212	16.0389	15.5149	15.9563	15.8846	16.3454	16.3317	15.9524	15.748	15.7325	15.3072
O43290	SART1	18.8559	18.9767	19.3083	19.9834	20.3901	20.7937	21.2101	21.3492	19.1083	19.2558	19.4963	20.0578	20.4983	21.088	21.3384	21.4223	19.0146	19.1029	19.5113	20.0945	20.4171	20.8111	21.343	21.5574	19.1509	19.2455	19.5418	20.1806	20.5076	20.9506	21.3606	21.6132	19.2223	19.0843	19.3653	20.2292	20.6463	21.0482	21.48	21.7791	18.9913	19.3036	19.6413	20.0532	20.5441	21.0173	21.3604	21.6369
O43291	SPINT2	16.11	15.9424	15.9525	16.0669	15.8223	15.9263	16.2359	16.5569	16.0302	15.7757	16.1265	16.0562	15.5758	15.8492	16.2729	16.4822	15.9595	16.0916	15.9302	16.1454	16.0378	16.0502	16.1798	16.4392	15.9735	16.1651	16.0197	16.1698	15.9975	16.1501	16.1223	16.5633	15.9164	16.2787	16.4533	16.2084	15.8522	15.6437	16.1617	16.8171	16.089	16.0404	16.0063	16.3542	15.8352	15.6883	16.0504	16.5091
O43292-2	GPAA1	16.2665	16.0009	15.0094	14.6775	14.766	14.2698	14.249	14.366	16.4247	16.0981	15.065	14.3055	14.0092	13.0113	13.3528	13.4576	15.7133	15.7295	15.0825	15.3007	15.0725	14.6544	14.6415	14.2521	15.8563	15.8334	14.9721	14.9446	14.8469	14.4046	13.403	13.3005
O43299	AP5Z1	15.6392	15.4421	15.5513	15.1653	14.8454			15.2566	15.9973	15.382	15.7931	15.2251			14.3575	14.0276	15.2632	15.6506	15.6405	15.3209	15.2292	15.1454	14.3945	15.4056	15.7391	15.4561	15.7702	15.374	15.1376	15.0532	15.0241	15.2714			15.4213						14.3827
O43303-2	CCP110					11.7045		12.1538	11.8127	11.6935	11.5083				11.7358	12.1239		11.4811	11.1196	11.3985	11.2355	11.3066	11.6895	12.1588	12.3666	11.9196	12.2849	11.8983	11.1752	11.7556	12.0332	12.2649	12.2122
O43310-2	CTIF	11.8305	11.8408	11.9582	12.6431	12.0374	11.7211	11.4961	11.8362	12.058	12.1194	12.5831	12.4696	12.7483	11.3783	12.7636	12.1658	11.4454	11.0031	11.8462	12.2693	12.0476	12.7367	12.2511	13.6363	10.8414	11.5528	11.8569	12.208	12.4447	12.1012	13.1735	12.9956	12.4413	12.1583	12.1961	12.6486	12.9864		11.4849	12.0725	12.1895	11.7735	11.8069	12.2806	11.5504			11.4791
O43314-2	PPIP5K2	18.0815	18.2074	17.4651	17.2431	17.4766	17.4122	18.6171	17.5188	18.0724	18.0246	17.2026	17.1539	17.4329	17.5777	18.4867	17.8297	18.0591	18.0535	17.5305	17.0386	17.0732	17.2083	16.8604	17.1546	17.997	18.1594	17.5887	17.1707	17.0817	18.0104	17.0907	17.4467	17.9393	18.0013	17.5324	17.3034	17.308	17.2838	17.3474	16.9383	18.0575	17.9004	17.4094	17.2857	17.4111	17.1925	17.0566	16.8262
O43318-2	MAP3K7	15.484	15.4094	15.3853	15.5593	15.0046	14.4024	15.6381		15.5771	15.3502	15.769	14.7902	15.0669	15.4381			15.5994	16.0944	15.43	15.2593	14.7431	14.4175	14.8311	15.1425	15.94	15.9452	15.0379	15.3612	15.0613	14.4831	14.5236	14.9333	15.6511	15.8059	15.5107	15.1796	14.9178	14.4174	14.1615	15.2251	16.0784	15.9377	15.5227	15.5845	14.6606	14.3503	13.9192	15.0093
O43324-2	EEF1E1	18.1836	17.4804	17.1711	16.3859	16.6836	16.588	16.739	16.4289	18.2571	17.1807	16.5546	16.4863	15.6289	16.5628	16.0676	15.8059	18.6	17.8588	16.8864	16.5996	16.1429	16.4589	16.9328	16.5033	18.3955	17.6312	16.9292	16.314	15.8362	16.2782	16.5295	16.16	18.5235	17.4714	16.9281	15.0961	15.7461	15.0157	16.1383	15.3572	18.5991	17.7505	16.1807	14.9447	15.1471	15.2019	15.4671	14.9038
O43353	RIPK2	16.0767	16.1406	16.3073	16.815	16.8294	17.1998	17.1907	16.2642	16.0638	16.1347	16.3036	16.8952	17.2956	16.9788	17.3123	15.9	16.0835	16.2229	16.471	17.0128	17.0679	17.3229	17.3624	15.7643	16.1072	16.0951	16.6136	17.0943	17.1641	17.5441	17.5087	15.7106	16.0826	16.6094	16.512	16.9157	17.1431	17.6071	17.4155	16.3045	16.2248	16.1246	16.4466	17.127	17.0688	17.4663	17.1757	16.0842
O43379-4	WDR62	12.7408	13.4006		13.4586	13.8017	14.3369	14.1882	14.4121	13.2276			13.7215	14.2882	14.6392	14.4228	14.4969	14.482	14.3081	14.3025	14.4471	13.6965	13.2989	12.8116		13.9933	14.5325	14.3688	14.2606	13.8705	13.0902	12.4977	12.1705	14.0336	13.825	13.9265	14.1484	13.7532	13.6401	13.1694	14.2698	14.0927	14.0681	14.2828	14.2278	13.6718	13.4343	13.2006	14.2349
O43390	HNRNPR	22.9354	22.832	22.7681	21.924	22.0296	21.1165	21.2822	21.3192	22.999	22.8957	23.0296	22.0651	21.7871	20.9858	20.9767	21.1127	22.8971	22.7463	22.7456	21.8217	21.8073	21.3886	21.3519	21.8498	22.7417	22.7615	22.7098	21.9375	21.6429	21.4885	21.2027	21.6024	22.9056	22.7848	22.9041	21.9494	21.657	21.4132	21.3245	21.0359	22.8679	22.7726	22.7455	22.048	21.509	21.4715	21.2197	21.1153
O43395	PRPF3	19.1341	18.9129	19.126	19.4603	19.7023	20.0102	20.3303	20.4141	19.3638	19.3438	19.2844	19.5638	19.8647	20.1324	20.3736	20.5355	18.9891	18.9644	19.3287	19.5332	19.8417	20.129	20.5126	20.6208	19.0137	18.9974	19.1683	19.3903	19.8169	20.2098	20.6745	20.7372	19.6234	19.0373	19.2062	19.4967	19.7441	20.1112	20.5909	20.6674	19.3435	19.2054	19.2537	19.4795	19.6312	20.1983	20.5229	20.6555
O43396	TXNL1	19.3624	19.5568	19.3188	18.9961	18.6395	18.4387	17.9635	17.843	19.2268	19.4519	19.3685	18.6948	18.4618	17.8576	17.7683	17.3073	19.2193	19.3875	19.2629	18.9168	18.5697	18.1678	17.9158	18.0548	19.2889	19.4241	19.3925	19.0017	18.4509	18.0411	17.4848	17.7241	19.1884	19.2599	19.4416	18.6261	18.0563	17.6824	17.615	17.4736	19.2546	19.407	19.2996	18.7287	18.2492	17.8996	17.5329	17.5356
O43399-5	TPD52L2	20.9086	21.0433	21.4251	22.2192	22.4806	23.0598	23.5434	23.5925	21.0877	21.1807	21.718	22.3635	22.9228	23.2866	23.6608	23.7233	20.9591	21.1362	21.5093	22.2505	22.775	23.1789	23.6414	23.8657	21.1417	21.277	21.6535	22.2149	22.9019	23.3233	23.7162	23.8342	21.1044	21.2161	21.6613	22.4231	22.8188	23.3259	23.6893	23.841	21.2595	21.4602	21.7258	22.5154	22.7839	23.3816	23.6344	23.9919
O43402	EMC8	16.9714	16.8005	15.952	15.1008	14.966	14.4135	14.9872	14.5871	16.437	16.4302	16.3565	14.7801	14.1137	15.5694	14.9073	14.5622	16.5825	16.2868	16.0276	15.1957	14.8933	16.1142	15.2986	14.8921	16.367	16.3922	16.026	14.7325	14.2221	14.3788	15.8767	15.0371	16.3224	16.3192	15.8769	15.6548	14.4476	15.1573	14.6941	15.4599	15.97	16.3053	15.9538	15.5599	15.7711	15.3914	15.9647	14.4608
O43414-2	ERI3																	16.5116	16.4274	16.2424	14.5705	13.6594	13.1014	13.5752	13.0953	16.3261	16.4721	16.2505	14.8549	13.6219	12.8481	11.7407	11.4498	16.3134	16.5011	15.9869	14.6708	13.1822	12.1541	13.5911	13.193	16.1889	16.3523	16.0609	14.8315	13.0438	12.3622		11.3659
O43427-2	FIBP	13.6247	13.6899	14.1696	14.9401	13.8398	13.2359	13.1905	12.7931	13.2743	13.5799	14.1164	15.0552	14.0437	13.3859	12.7201	13.1474	13.7907	14.006	13.3895	12.5295	12.386	11.5914	12.1226		14.3317	13.5658	13.4126	13.1057	12.1497
O43432-3	EIF4G3	20.5374	20.5297	20.3758	20.3625	20.3433	20.2609	20.4925	20.4188	20.5855	20.4518	20.2446	20.1069	20.1473	20.5017	20.7906	20.6327	20.7964	20.6764	20.4575	20.3734	20.003	19.9349	20.0864	20.2284	20.6588	20.6508	20.3928	20.1164	19.8294	20.2418	19.9935	19.8372	20.4554	20.4892	20.3679	20.2034	20.2783	20.5751	20.6075	20.6445	20.3689	20.5533	20.4159	20.3383	20.2167	20.2921	20.2278	20.6036
O43447	PPIH	20.9705	21.0337	20.5326	19.4157	19.0833	18.102	17.9257	17.9259	20.9232	20.898	20.5475	19.1654	18.1232	17.6245	17.355	17.3994	20.7972	20.7104	20.4498	19.4255	18.542	17.7921	18.1122	17.9988	20.7798	20.8457	20.3916	19.3044	18.4094	17.6499	17.6129	17.1933	20.6634	20.7763	20.2236	18.9177	18.411	17.6077	17.9578	17.7154	20.7649	20.6975	20.2178	18.9047	18.3179	17.7688	17.1672	17.2614
O43464	HTRA2	16.6838	17.0474	16.9734	17.6615	18.0634	18.3714	18.4919	17.8592	16.9456	16.7489	17.3836	17.5284	18.0847	18.0735	18.4649	17.741	16.5937	16.5281	17.0207	17.6829	18.0797	18.4877	18.8115	18.2958	16.8832	16.5368	17.1246	17.7995	18.3718	18.2429	18.8655	18.1238	16.8394	16.9798	17.4909	17.7905	17.9158	18.716	18.6701	18.3114	16.9666	17.1334	17.3827	17.7767	18.2255	18.466	18.545	18.2552
O43482	OIP5																	11.6811	11.8691	12.22	12.649	12.3188	11.6204	11.3718	10.8993	10.9213	11.8721	11.9112	12.2436	11.9857	10.9975	10.1759	10.6026	11.7659	10.5772	11.5373	10.9911					11.9902	12.0019	11.4158	11.1014	11.3683	10.8177
O43488	AKR7A2	20.8005	20.8901	21.0355	18.9726	18.8281	18.3613	17.6943	18.2412	20.6081	20.9023	21.0474	18.6342	18.2251	18.0436	17.8026	17.3273	20.7656	20.8342	20.9359	19.0364	18.8669	18.9484	18.355	18.2697	20.6224	20.7308	20.9517	19.1087	18.464	18.9862	18.5145	19.087	20.5929	20.7335	20.999	18.593	18.59	18.3455	18.3184	18.7528	20.7727	20.6017	20.9839	19.1628	18.7142	18.6085	18.5241	18.0613
O43491;O43491-4	EPB41L2	20.3897	20.5537	20.8421	20.9561	20.661	20.9669	21.4201	21.6801	20.4155	20.5922	20.9176	20.9377	20.6391	21.1603	21.4759	21.8051	20.4015	20.5158	20.9759	20.9224	20.5679	20.9869	21.4137	21.7404	20.5434	20.5249	20.8718	20.9515	20.6955	21.1127	21.4686	21.7531	20.5022	20.6351	21.0422	20.9555	20.7121	21.0315	21.4907	21.7587	20.5194	20.5956	21.011	21.0435	20.6442	21.0433	21.5204	21.8681
O43493-2;O43493-4	TGOLN2	19.5965	19.7262	19.9239	20.4707	20.8382	21.2094	21.5892	21.7646	19.6053	19.6486	19.9239	20.5959	21.0175	21.4117	21.737	21.873	19.5508	19.6595	19.9376	20.5514	20.8107	21.2855	21.7783	21.907	19.77	19.8543	19.9494	20.687	21.035	21.4389	21.8108	21.992	19.7995	19.6206	20.0204	20.724	21.1576	21.4919	21.9116	21.9549	19.6224	19.7776	20.0028	20.4949	20.9881	21.3869	21.8409	22.1267
O43502	RAD51C	15.2556	14.5993	14.6424	13.8946	14.3246	13.8785		14.0686	14.6753	15.2708	15.4628	14.0962		14.1236		15.2139	14.9837	14.5126	15.0139	14.1822			14.0917	14.4115	14.5865	14.5203	14.2389	15.37					14.8898	15.0838	15.0509	14.8706		14.5843	15.0058	14.1747	14.5511	14.384	15.0166	14.8479	14.7136	14.1544
O43504	LAMTOR5	16.5224	16.2407	16.5119	17.1806	17.2267	17.5525	17.4222	17.2944	16.2238	15.9659	15.6596	16.5114	16.5713	16.8164	16.9422	17.1315	15.5523	15.9147	16.5932	16.7256	16.7551	17.0955	17.0983	17.9463	15.5119	15.6669	15.7013	16.0617	16.502	16.8602	18.3286	18.0388	16.6013	16.15	16.1583	16.8005	16.3054	16.5519	17.2284	18.511	16.2454	16.2804	16.3073	16.2178	16.7034	16.4358	17.3602	17.4062
O43505	B4GAT1	12.8036	13.0195	13.5527	13.1913	13.2372	11.8202	12.1488	12.0567	13.3435	12.4808	13.4037	13.8773	12.7401	11.6547			12.5159	12.8604	12.7208	13.611	13.0113	13.5509	13.6866	13.2008	12.4689	12.362	13.076	12.8151	12.9773	12.7652	12.9483	13.6975
O43513	MED7	13.182	13.9331	13.2017	12.45	12.6792				12.7336	13.2808	13.0036	12.9107	12.2729	12.6799	12.9046	12.5198	13.3275	12.9305	13.4068	13.0434	12.8671	12.971	12.9457	11.9617	13.3031	13.3841	13.4141	13.4112	12.9119	12.4107	12.7941	12.6844	13.3993	13.4991	13.6041	13.8325	12.3801	13.2727	12.618	12.2133	12.6948	12.6527	12.8568	13.1077	13.3097	12.4428
O43516-3	WIPF1	19.4329	19.5783	19.717	20.2124	20.615	21.0474	21.474	21.6179	19.552	19.7085	20.0388	20.5928	20.8948	21.159	21.518	21.7576	19.3729	19.3604	19.6643	20.4311	20.7879	21.1719	21.5957	21.7162	19.4313	19.6347	19.7225	20.4339	20.8947	21.3396	21.6173	21.9049	19.3784	19.7805	19.9388	20.5047	20.8219	21.2809	21.6251	21.7731	19.6618	19.8802	20.132	20.6269	20.8984	21.3078	21.7449	21.8448
O43524	FOXO3	15.2527	15.4374	14.9855	15.548	15.9487	15.8459	15.9242	16.6474	15.3525	15.4553	15.4108	15.9221	15.6553	16.212	16.4881	16.6579	14.9506	15.0101	15.4445	15.9459	15.6039	15.9089	16.4138	16.4597	15.3867	15.4249	15.2499	15.5344	15.3234	15.9708	16.6411	16.7108	15.5563	15.1182	15.5696	15.616	15.435	16.2779	16.4542	17.067	15.5912	15.2944	15.8074	15.4623	15.6363	16.4084	16.2584	17.0439
O43557	TNFSF14	11.8285	12.4697	11.7207	13.1717	13.6447	13.6887	14.4889	14.0639	12.2371		12.474	13.3138	14.1247	13.7006	14.7244	14.7267	12.5294		12.7206		12.9819	14.1383	13.8025	14.3365	12.6594	13.1774	12.8707		13.6198	13.7316	14.587	14.6253			13.4216				14.1282	13.9156	12.2456			13.4942	13.7974	14.1305	14.2688	14.0214
O43566;O43566-6	RGS14	14.5647	14.7337	14.5495	14.7739	14.3673	14.7268	14.7696	14.6427	14.5616	14.9092	14.7488	14.8899	14.4662	14.8165	14.9634	14.9726	14.6023	14.3363	14.746	14.9213	14.5091	14.2511	14.925	14.8806	14.9696	14.7969	14.996	14.3388	14.2412	14.1799	14.4526	14.1912	15.1429	14.781	15.082	14.8845	14.8599	13.8052	13.9637	13.4914	14.5923	14.893	14.9903	14.6856	14.1739	14.2874	15.108	14.0548
O43567	RNF13	13.7554	13.9212	14.1388	14.8743	15.4496	15.4	15.7834	15.2613	14.0129	14.3738	14.671	15.4472	15.7038	16.222	15.995	15.8481	13.7893	14.385	14.7641	15.3123	15.1844	15.9958	16.106	15.8023	13.992	14.2417	14.534	15.4302	15.3131	16.0301	16.2236	15.5378				14.8946		15.2731	15.0682	15.4059	14.1716	14.077	15.6249	14.7305		15.6416	16.7863
O43583	DENR	19.3051	19.2641	19.8071	20.3003	20.5106	20.744	20.7514	20.5507	19.3655	19.4241	19.8868	20.6692	20.6762	21.0484	21.14	20.6599	19.431	19.3869	19.9915	20.6406	20.7826	20.8025	20.9698	20.6223	19.4692	19.2985	19.8877	20.6253	20.9618	20.9288	20.9646	20.7442	19.3888	19.6758	19.8996	20.6824	20.7738	21.1803	21.1277	20.4602	19.4872	19.5246	20.0551	20.6794	20.6855	21.1185	21.1116	20.5511
O43592	XPOT	18.4505	18.2561	17.8708	17.3351	17.4229	16.416	16.1432	16.1251	18.5425	18.1592	17.6554	17.1285	16.5932	15.9206	15.6522	15.8902	18.601	18.2079	17.481	17.26	16.811	16.0035	16.4924	15.9377	18.516	18.0332	17.6948	17.2563	16.7432	16.3718	16.0376	15.9414	18.4224	18.2381	17.763	17.4076	16.5138	15.783	16.0694	15.7274	18.3691	18.1898	17.7483	17.2247	16.5087	16.3258	15.7574	15.2038
O43597	SPRY2	16.3019	16.3887	16.4192	17.0881	17.352	17.8769	17.7702	18.0223	16.1192	16.2931	16.7732	16.9116	17.532	17.6377	17.7298	17.7112	15.9084	15.8338	16.5388	16.8998	17.4717	17.6365	18.2049	18.389	16.2771	16.0761	16.1509	16.8823	17.4546	17.7801	18.2178	18.5784	15.9168	16.0494	16.6344	17.1026	17.1232	17.5743	17.9509	18.2771	16.5285	16.4751	16.6138	17.039	17.406	17.7682	18.346	18.3655
O43598	DNPH1	19.9399	20.3063	20.431	21.29	21.5939	21.3609	19.83	18.9458	19.9396	20.2114	20.8092	21.4404	21.8715	21.635	19.7449	18.1376	20.1343	20.342	20.609	21.4747	21.6741	21.6158	20.1134	19.4457	20.241	20.1794	20.8577	21.285	21.8065	21.733	20.3575	19.1038	20.0151	19.9482	20.6985	21.4165	21.7898	21.7733	20.5494	19.3088	20.2339	20.452	20.7803	21.2423	21.7532	21.6534	20.3628	19.3262
O43615	TIMM44	20.2627	19.9404	19.6908	19.6625	19.8244	20.3368	20.6607	21.0756	20.1789	19.9535	19.5923	19.8702	20.0859	20.4734	20.7408	21.2173	20.0961	20.1259	19.6247	19.791	19.8645	20.3581	20.4819	21.0571	20.3065	20.1215	19.6996	19.6274	19.7282	20.3883	20.5007	21.019	20.1157	19.7594	19.7948	19.76	19.9627	20.0982	20.9282	20.8939	20.2521	19.993	19.7626	19.6637	20.045	20.3314	20.9785	21.3004
O43617	TRAPPC3	18.8136	19.048	19.1461	19.643	19.0404	18.5031	17.8629	17.6563	18.9076	19.0389	18.994	19.4172	19.0703	17.8993	17.6113	17.3982	18.9716	18.9332	19.0907	19.5181	19.127	18.3746	18.0163	17.6453	18.9319	18.9962	19.1339	19.4399	19.0307	18.2354	18.0479	17.6359	18.9768	19.0879	19.1245	19.4175	18.9016	18.1533	17.8981	17.657	18.8779	18.959	19.0928	19.4465	19.0531	18.187	17.7766	17.3316
O43633	CHMP2A	19.8354	20.0096	20.2788	21.0281	20.9737	20.0982	18.9581	18.3353	19.7392	19.8996	20.3562	20.9315	21.0353	19.8105	18.249	17.6955	19.751	19.8517	20.3702	21.0223	21.2175	20.0783	18.7068	18.2849	19.8002	19.929	20.4595	20.9673	21.138	20.1902	18.2017	17.3881	19.8158	19.9595	20.3891	20.9454	20.9819	20.1395	18.9115	18.5546	19.9149	19.9312	20.4503	20.9706	21.1588	20.0974	18.7567	18.6814
O43639	NCK2	17.0612	17.0667	16.4884	15.3287	14.7435	15.1167	15.2383	15.3342	16.4844	16.6064	16.026	14.6057	14.7644	15.0254	14.5701	14.7946	16.51	16.7767	15.9813	14.7972	14.9046	14.1501	15.2595	15.1609	16.8968	16.7392	15.9426	14.5117	15.2666	14.2931	15.3958	15.2727	16.2083	15.8419	15.2759	14.2857	15.3605	14.7322	15.0084	15.1612	16.1761	15.4327	15.1628	14.2845	14.2464	14.3983	15.0824	15.6201
O43657	TSPAN6	12.5779	13.3953	14.2311	14.3585	14.5984	14.8175	15.2759	15.2496	13.3651	13.6795	14.0906	13.887	14.1187	14.9877	15.4529	15.77		13.1004		14.6541	14.2756	14.8504	14.919	15.6639	12.8268		13.9226	14.6873	14.2348	15.0788	14.9777	15.7829					15.2986		14.7224	14.8791
O43660	PLRG1	18.317	18.585	18.9009	19.61	19.9399	20.2866	20.4974	19.7394	18.5934	18.8625	19.1704	19.6599	20.2712	20.4231	20.4002	19.8628	18.7995	18.9782	19.3625	19.7821	20.1718	20.3122	20.4825	20.0302	18.9248	18.7779	19.3086	19.728	20.0562	20.2827	20.5424	20.0447	18.8925	18.8207	19.2057	19.7753	20.2145	20.4894	20.6597	19.993	18.7799	18.8178	19.4108	19.7845	20.1771	20.4243	20.631	19.9171
O43663	PRC1	14.4695	13.4616	13.5921	13.857	14.2889	14.7269	15.6873	15.3713	14.6056	13.7089	13.7357	13.9989	14.7209	14.5081	15.2584	15.8806				14.3512				15.4249							14.7194
O43665-2	RGS10	17.8075	18.164	18.3843	18.967	18.7096	18.58	18.1802	18.3742	17.9464	18.1749	18.552	19.2553	19.121	18.4859	18.4066	18.2576	18.0865	18.2964	18.5674	19.1655	19.1288	18.376	18.3139	18.4486	18.2491	18.2232	18.729	19.068	18.8549	18.4685	18.2079	18.274	17.8992	18.272	18.7658	19.1202	18.9045	18.21	18.5693	18.1596	18.1856	18.3659	18.8318	19.0856	19.0378	18.5024	18.4199	18.1669
O43670-2	ZNF207	20.6814	20.7755	21.1213	21.8867	22.0046	22.4177	22.2606	21.6157	20.8896	20.9792	21.1991	22.1105	22.3976	22.6322	22.4057	21.8251	20.3671	20.9819	21.2472	21.7965	22.4114	22.4748	22.6278	22.2492	20.5754	20.6295	20.7315	21.9551	22.4074	22.7679	22.5887	22.329	20.8301	20.9086	21.2182	22.0654	22.5302	22.7686	22.7052	22.1179	20.7562	20.9109	21.2457	21.9288	22.3781	22.7228	22.6951	22.1823
O43674	NDUFB5	17.9577	17.4281	17.3599	16.8876	16.8925	15.8943	16.5371	16.0172	17.9498	17.5683	17.3301	16.6307	16.3157	15.6768	15.6721	15.0821	18.0649	17.4313	17.0808	17.1336	15.8674	15.6037	16.0188	15.442	17.7462	17.5797	17.1253	16.9896	15.9734	16.6235	16.2927	16.0938	17.5501	17.2248	16.6805	16.4645	16.0728	15.5657	15.1001	14.8593	17.3567	17.1675	16.702	16.4191	15.8606	14.9959	14.225
O43676	NDUFB3	17.9615	17.878	18.0841	18.0735	17.6481	16.6529	16.5689	16.026	17.9475	17.6563	18.0752	18.0262	17.2845	16.8378	15.7898	15.8598	18.1466	17.8499	18.2547	17.8134	17.3303	16.8616	16.6571	16.3689	17.8863	17.3968	17.9645	17.8453	17.3632	16.5272	16.4373	16.1651	18.0497	17.3802	18.1027	17.8695	17.584	16.6881	17.0135	16.725	17.82	17.3102	17.9983	18.0053	17.2218	16.944	16.2641	16.7626
O43678	NDUFA2	19.1046	19.4577	19.2952	19.6054	19.2049	19.1548	19.0839	18.883	19.3491	19.6247	19.5892	19.7723	19.4154	19.2603	19.1462	18.8859	19.2879	19.5249	19.6745	19.6527	19.2314	19.3012	19.1372	19.0699	19.1545	19.3601	19.7492	19.5491	19.1305	19.1203	19.0241	19.0686	19.4158	19.5196	19.714	19.6673	19.1513	19.0743	19.2689	18.9882	19.2536	19.4032	19.8164	19.6622	19.4228	19.1835	18.9167	18.7926
O43681	AS1	18.7807	18.8381	19.2563	18.5211	18.1369	17.1398	16.8431	15.9118	18.7671	19.0785	19.2797	19.0474	17.9912	16.4504	16.0048	15.3529	18.727	19.0543	19.1239	19.1662	18.212	17.0447	16.7538	16.2657	18.8038	18.8053	19.0235	19.1305	17.8819	17.017	15.85	15.7567	18.6858	18.8143	19.2591	18.8587	18.2447	17.2538	17.3384	16.7216	18.9135	18.6836	19.2843	19.0708	17.9439	16.8053	16.4986	15.6642
O43683-2	BUB1	12.4539	12.4541	13.0228	12.8287	13.3644	14.1289	13.5742	13.8021	13.3284	13.2088	13.2567	12.7261	13.2615	12.3076	14.3093	14.2466	12.8308	12.5745	12.9575	12.8063	13.9473	13.9545	13.8737	14.1643	13.4127	12.5671	12.8117	13.3398	14.0053	13.5252	13.8706	13.661	12.0126						12.704	13.7689	12.9201		12.7684	13.5432	14.1862	13.7707	13.6665	14.2731
O43684-2	BUB3	21.5084	21.6377	21.8993	22.2873	21.9413	19.8569	19.389	18.792	21.609	21.7298	22.0014	22.4972	22.2773	19.7243	18.3717	18.1474	21.6545	21.648	21.8631	22.4101	22.1507	20.1379	19.2664	19.0193	21.5729	21.6777	22.0036	22.341	22.1647	19.7431	18.5092	19.8197	21.6417	21.6539	21.9719	22.4188	22.1225	19.9863	19.629	19.2774	21.5542	21.6141	22.0176	22.3422	22.088	20.2573	19.5246	19.2758
O43707	ACTN4	22.7825	22.8843	23.2332	24.6583	25.0602	24.4652	21.9035	21.611	22.4616	22.6319	23.2978	24.5679	25.3688	24.5461	21.2731	20.6374	22.4591	22.724	23.4763	24.9024	25.4355	24.7646	22.0915	21.7155	22.6219	22.6828	23.2749	24.4	25.5094	25.0694	21.291	21.1552	22.7541	22.8989	23.4598	24.4543	25.5054	25.1487	22.0396	21.9812	22.8388	22.9321	23.3707	24.3468	25.4969	25.3028	21.4812	21.5656
O43708	GSTZ1	16.1786	16.2105	15.5819	14.8481	15.0082	13.6794	13.6948	14.0396	16.1885	15.9768	15.9124	14.9549	14.4496	12.974	14.7496	14.3651	16.0222	16.0118	15.7955	15.2329	15.3833	14.3693	14.4505	14.7675	15.8293	15.9388	15.6481	15.201	14.5616	14.7463	14.7725	13.7317	15.5842	15.8651	16.0952	15.5729	14.9659	15.0884	14.7475	15.0016	15.7057	15.9205	15.7773	14.6766	15.057	14.9984	14.7854	14.5299
O43709-3	BUD23	17.0047	16.7817	16.5138	16.1497	15.5436	15.1416	14.832	14.8912	16.6696	16.1524	17.0519	16.5319	15.7177	14.3575	14.4755	14.3425	16.5843	16.7467	16.0376	16.0722	16.0219	15.6989	15.7166	14.753	16.6326	16.4863	16.2184	16.4431	15.5684	15.6791	15.6651	15.6665	16.9294	16.1243	16.7545	16.3881	15.1412	13.2938	14.7828	14.8792	16.4919	16.2346	16.0396	16.3889	14.6674	13.2511	14.1153	13.3831
O43716	GATC	15.4491	15.1121	15.3096	16.2042	16.0069	16.5217	16.2265	16.8807	15.7292	15.5872	15.3553	15.6553	15.7502	16.3139	15.7731	16.3984	15.1704	15.3894	15.9525	15.9851	16.0857	16.4378	16.6733	16.6996	15.2729	15.3011	15.3512	15.6088	15.4178	15.6583	16.7631	16.7608	15.1189	15.4759	15.0781	15.3039	15.7718	15.8565	16.9256	17.1963	15.8664	15.6326	15.6963	15.7551	15.8098	15.7825	15.6797	16.1838
O43719	HTATSF1	19.2946	19.1816	18.9684	19.1796	19.1423	19.153	19.538	19.7446	19.2397	19.2374	19.0808	18.9689	19.0679	19.343	19.8757	19.9227	19.242	19.0938	19.3628	19.0676	18.8892	18.95	19.4152	19.6244	19.2299	19.2674	19.3135	19.0484	18.9752	18.9624	19.3564	20.1133	19.3404	19.0946	19.145	18.9774	18.8308	19.3005	19.5443	19.7687	19.2055	19.1732	19.1413	18.9767	18.8888	19.409	19.644	20.2464
O43741	PRKAB2	12.351	12.4655	13.0429		12.2844	12.2483			12.3743	12.0501	12.733		11.5672					11.4351							12.5164
O43747-2	AP1G1	19.3528	19.1769	19.2422	19.0672	18.5692	18.009	17.2774	17.0771	19.3061	19.3101	19.2444	19.0048	18.4426	17.4623	17.9191	18.4469	19.0353	19.2697	19.324	19.0992	18.5673	17.7632	16.9543	16.602	19.2607	19.2866	19.2642	18.9015	18.1556	17.8412	16.9073	17.8249	19.3596	19.2965	19.1713	18.9212	18.1619	17.5959	17.2762	16.9441	19.2371	19.2365	19.2154	18.9437	18.3485	17.2879	16.7405	16.9115
O43752	STX6	16.4432	16.6615	16.8784	17.2729	17.2114	17.3069	16.8933	17.1886	16.5402	16.5209	16.7013	17.0525	17.3916	17.0516	16.9486	17.5252	16.2419	16.4726	17.1063	17.1534	17.2961	17.0492	17.237	17.1175	16.8616	16.6907	16.9951	16.737	17.2544	17.3169	17.3577	17.4309	16.4744	16.9973	16.8956	17.0308	17.4618	17.1095	17.1752	17.1649	16.7467	16.6516	17.2037	17.2404	17.3367	17.1478	17.1087	17.2271
O43759-2	SYNGR1	17.195	16.9513	17.5155	18.345	18.3794	18.9069	18.984	19.3479	17.5038	17.2314	17.5369	17.8277	18.3507	18.4591	18.8115	18.8646	17.1807	17.1036	17.4233	18.2139	18.437	18.9691	19.1122	19.4382	17.3465	17.3486	17.2115	17.9352	18.2641	18.6639	19.1795	19.2446	17.6153	17.6687	17.4689	18.0843	18.1837	18.6138	19.1748	19.319	17.3638	17.5321	17.694	18.0759	18.2653	18.8617	19.2213	19.2935
O43760-2	SYNGR2	20.0771	20.2006	20.4559	21.3339	21.5752	22.1703	22.5014	22.7674	20.3078	20.3902	20.6005	21.272	21.8369	22.2085	22.5025	22.7424	20.3801	20.3006	20.7438	21.4683	21.7248	22.0982	22.5256	22.8245	20.4326	20.4643	20.7247	21.1727	21.6851	22.1201	22.5906	22.8292	20.3097	20.4389	20.7557	21.5319	21.7148	22.211	22.7405	23.1061	20.4662	20.5012	20.761	21.368	21.7095	22.3808	22.6218	22.8528
O43765	SGTA	19.4419	19.4988	19.9323	20.4698	20.1578	20.1417	19.549	19.7083	19.5284	19.7958	20.0449	20.3182	20.1843	19.5228	18.9816	19.0492	19.5081	19.6567	20.182	20.4674	20.4246	20.0589	19.9126	19.5124	19.4557	19.5071	19.8822	20.333	19.7717	19.4162	19.5441	19.2133	19.6779	19.787	19.9228	20.3275	20.1402	19.7398	19.693	19.3443	19.6732	19.7997	20.2043	20.2892	20.1833	19.7575	19.071	18.6908
O43766-2	LIAS	14.4137	14.84	14.7868	15.0064	14.9409	15.3696	15.0169	14.524	14.229	14.5534	14.9669	15.3395	15.5051	15.4807	15.1338	14.7932			14.9438		15.2269		15.1941									15.2856	14.1045	14.4205	14.8067	15.0775	15.0062	15.5482	15.7548	14.7819	14.7493	14.7121	14.9833	15.354	15.5192	15.6687	15.6625	14.8002
O43768	ENSA	20.9423	21.2042	21.5108	22.3802	22.5503	23.138	23.3254	23.722	21.0713	21.1354	21.4188	22.2447	22.723	23.1391	23.2865	23.7991	20.8884	20.9171	21.6533	22.0915	22.5848	23.0245	23.5908	23.8815	20.7508	21.246	21.2585	21.9934	22.8644	23.2997	23.7117	23.913	20.854	21.2543	21.1721	22.1069	22.8073	23.1196	23.8825	23.9888	21.1372	21.1997	21.4823	22.2173	22.4375	23.2974	23.8779	23.9085
O43772	SLC25A20	14.2076	14.8628	14.4516	14.4705	14.3333	13.5459	14.5154	13.796	15.3364	14.8351	14.6745	14.7207	14.3526	13.5455	14.5593	13.5749	15.3947	14.956	14.8574	14.2697	13.9632	13.5833	13.6111	13.354	14.9716	15.0479	14.5424	14.5301	13.8632	13.0181	12.9409	12.7485
O43776	RS	21.2011	21.3196	21.5186	21.0458	20.2167	20.1766	20.384	20.6707	21.2529	21.4668	21.708	21.3957	20.3193	20.4329	20.7119	20.683	21.1975	21.3451	21.6485	21.3633	20.2365	20.1654	20.2159	20.6978	21.1473	21.2945	21.5743	21.3335	19.8625	20.134	20.6217	20.6705	21.1759	21.39	21.8035	21.3083	20.1661	20.1493	20.1521	20.4877	21.1776	21.2446	21.6963	21.3365	20.1031	20.2232	20.4718	20.7905
O43790	KRT86																																	13.3694	13.8354	14.4479	13.8982	17.8842	14.5754	14.2593	13.4881	13.0458	13.6006	13.7212	14.0381	14.1115	13.7431	13.727	13.9061
O43809	NUDT21	20.5771	20.9216	21.3379	22.148	21.0337	19.5356	18.298	17.6466	20.6381	20.793	21.5778	22.3468	21.3512	18.7499	17.9733	17.9361	20.6182	20.9903	21.5448	22.2728	21.476	19.3834	18.5526	18.406	20.4632	20.9272	21.5532	22.2351	21.2341	18.8068	18.1718	18.2984	20.389	20.7146	21.3969	22.2791	21.0561	19.3893	18.2808	18.6219	20.4342	20.7822	21.3525	22.131	21.1291	18.7652	18.7019	19.2744
O43813	LANCL1	18.3415	18.5513	18.5494	18.8322	18.5442	16.572	16.0455	16.1662	18.3152	18.5095	18.6802	19.1868	18.7671	16.599	16.2576	17.611	18.3254	18.6143	18.7986	19.0781	18.5616	17.1442	16.3527	15.8004	18.4643	18.5267	18.6934	19.1732	18.6961	16.3108	15.9677	16.0385	18.2874	18.2719	18.6794	18.5995	18.6478	17.4867	17.0748	17.0013	18.3516	18.4725	18.5735	18.8388	18.517	17.504	17.3101	16.7898
O43815	STRN	17.0108	17.3493	17.3452	17.6248	17.2017	16.5812	16.499	16.6512	17.2841	17.262	17.5904	17.8242	17.1202	16.1289	16.8652	16.8353	17.1461	17.3589	17.3218	17.62	17.063	16.7452	16.3699	16.4276	17.2478	17.2292	17.372	17.7838	17.0891	16.6217	16.8562	16.7365	17.096	17.0986	17.3345	17.6407	17.0562	15.6766	16.3699	16.149	17.1873	17.2805	17.3015	17.5337	17.0217	16.5797	16.2154	15.7915
O43818	RRP9	18.2882	18.7006	19.0821	19.6484	19.682	19.6897	19.4782	19.1005	18.6688	18.7426	19.1703	19.7811	19.8308	19.7305	19.4289	19.1763	18.5276	18.7511	19.1158	19.55	19.746	19.9329	19.8433	19.4451	18.6263	18.6755	19.3724	19.5566	19.891	19.8419	19.7342	19.4973	18.9262	18.968	19.471	19.9083	19.8018	19.7888	19.1964	18.6814	18.7862	18.9832	19.5225	19.9139	19.7507	19.683	18.809	18.5399
O43819	SCO2	16.601	16.6655	16.4918	16.0724	16.0219	15.7299	15.6228	15.5277	16.5008	16.4647	16.3	15.7746	15.6968	16.7294	16.7911	16.3211	16.4075	16.7062	16.3594	16.1733	15.9131	15.4077	14.8522	14.8973	17.0379	16.6885	16.3383	16.2932	15.9907	15.5369	14.6471	15.6608	16.5747	16.3487	16.4238	15.9283	16.1568	15.6283	15.6273	15.4127	16.6467	16.4196	15.9089	15.9192	15.1565	15.6864	16.3569	16.8289
O43823	AKAP8	17.1427	17.3464	17.3334	18.0797	18.2411	18.5345	18.8104	19.097	17.2967	17.5079	17.7632	18.2106	18.3661	18.7858	18.8688	19.1181	17.3758	17.3363	17.9871	18.0394	18.2855	18.4858	19.12	19.0793	17.4783	17.554	17.8557	18.1209	18.2687	18.2922	18.8425	19.061	17.7232	17.634	17.8718	18.1282	18.2971	18.4858	18.6683	19.2736	17.2948	17.4045	17.8985	18.1914	18.4076	18.4619	18.8367	19.0119
O43829	ZBTB14	15.6161	15.8704	16.0885	17.2176	16.7665	17.1736	17.0972	17.1854	15.8374	15.8395	17.087	16.879	17.3667	17.3986	16.8306	17.227	15.7826	15.7149	16.2168	16.5676	17.4095	17.7325	17.6665	17.2243	15.808	15.8048	15.9584	16.6138	16.9244	17.4923	17.6648	17.4663	15.9132	16.447	16.286	17.3065	17.1802	17.4669	17.7551	17.9048	15.7	16.1584	16.71	16.5462	16.506	17.0221	17.3875	16.92
O43837	IDH3B	19.0427	18.8629	18.9049	19.0213	18.771	17.6496	16.7743	16.7047	19.1777	19.1723	19.041	19.1806	18.6139	17.0496	16.2364	16.2457	19.0801	19.008	18.994	19.0442	18.872	17.5532	16.9011	16.701	19.1301	18.9844	18.9549	19.1121	18.6023	17.5848	16.6384	16.6288	19.0185	18.7047	19.0021	19.0025	18.3818	17.3819	17.2346	16.6483	19.0745	18.8442	18.9972	19.093	18.6286	17.4888	16.5252	15.5367
O43847-2	NRDC	18.974	18.9989	19.1204	19.2406	18.3178	17.212	17.1441	17.25	18.8646	19.0016	19.281	19.348	18.0812	16.8765	16.5322	16.9461	18.5495	19.1125	19.4323	19.1828	17.884	17.0112	16.8136	16.8437	18.8732	18.9858	19.2819	19.1263	17.6487	16.7671	16.2256	15.9801	18.8504	18.9006	19.1323	18.8324	17.6485	16.741	17.3026	17.1731	18.6898	18.9003	19.0499	18.9546	17.6501	16.8674	16.3117	17.3289
O43852-2;O43852-3	CALU	20.2285	20.3517	20.7821	21.5553	21.7312	21.9581	22.2589	22.3881	20.4981	20.5723	20.8822	21.5168	21.8156	22.409	22.5677	22.6848	20.1841	20.2091	20.9804	21.3947	21.6328	22.1073	22.7145	22.6848	20.5144	20.3748	20.6422	21.2433	21.889	22.2902	22.737	22.7692	20.3057	20.4568	20.8797	21.6897	21.8925	22.4129	22.7117	22.6029	20.4509	20.5086	21.0311	21.4593	22.0268	22.3982	22.6285	22.8796
O43865	AHCYL1	21.4243	21.4381	21.342	20.7129	20.3931	19.7471	19.3182	19.119	21.6623	21.8502	21.8291	20.7825	20.4922	19.8958	19.7489	19.1243	21.4901	21.6937	21.5922	20.6304	20.35	19.7148	19.8868	20.1033	21.4598	21.6538	21.6833	20.6761	20.1716	19.5233	19.8072	20.0494	21.0754	21.3485	21.4374	20.5411	20.5915	20.2561	19.8847	20.41	21.2928	21.3665	21.5184	20.7631	20.08	19.8262	20.5474	20.3497
O43913	ORC5	14.369	14.2584	14.2438	13.9658	13.9562	13.8667	14.2008	14.1447	14.57	14.098	13.9518	13.9563	13.9121	13.656	13.6192	13.5411	14.1368	14.252	14.1577	14.0707	15.3105	14.0749	14.1422	14.0244	14.0887	13.777	12.8969	14.8791	14.2783	12.949	13.8493		15.4617	14.5299	13.7541	13.0915	12.5014		12.9453	12.8939	15.1617	14.5962	13.6018	12.3622	12.4572		12.3288	12.7067
O43914-3	TYROBP	16.8125	16.3557	16.9578	17.2568	17.3756	17.8183	17.726	18.5611	15.757	15.9186	16.1387	16.6554	16.717	17.2793	17.779	18.4252	16.4087	16.3798	16.4493	16.7101	17.3763	17.1849	17.4536	17.9916	15.5598	16.6131	16.362	17.0662	17.2939	17.5333	18.2221	18.468	16.3723	15.9311	16.205	16.9285	17.3872	17.6361	18.5761	18.9844	16.3142	16.3042	16.005	16.621	16.9831	17.1522	17.9594	18.1513
O43920	NDUFS5	17.4877	16.9499	16.6306	16.0829	16.0738	15.5449	15.5023	15.1513	17.7228	17.0337	16.7113	16.49	15.9314	15.4036	14.66	15.0223	17.7216	17.0502	16.6912	15.9948	15.7127	15.3228	15.3109	14.8832	17.531	17.0575	16.6734	16.3536	15.8469	15.3321	14.4408	14.9543	17.6465	16.633	16.4563	15.9746	15.5695	14.9924	15.1767	14.9664	17.2374	16.6598	16.6002	16.0077	15.7063	15.5457	14.8449	15.7226
O43924	PDE6D	17.3598	17.4171	17.7159	18.3482	17.3737	15.384	15.2426	14.6881	16.8411	17.5332	17.7622	18.2789	17.8065	14.4689	14.4428	14.871	16.8676	17.1209	17.6815	17.9792	17.457	15.9915	16.0585	16.3023	17.1676	17.1286	17.7333	18.0736	17.8106	16.982	16.0944	16.0704	16.892	16.9132	17.2972	17.5936	17.6954	17.245	16.7853	17.3736	16.8053	17.0529	17.5012	18.0951	17.4837	16.8304	17.8312	17.7439
O43929-2	ORC4	11.7117	11.6313	11.7431	11.3701	11.6421	11.6127	11.5705	12.0748	13.172	11.7374		11.1045	11.7469	11.9959	12.7267	12.755	12.2183	11.9032	10.8036						12.3306	10.9133	10.6677
O60216	RAD21	18.3784	18.5244	18.8331	18.2392	17.8268	17.696	17.7772	18.2733	18.4864	18.6703	18.9484	18.228	17.6198	17.6722	17.6785	18.1251	18.4916	18.4739	18.9163	18.319	17.8312	17.4085	18.0418	18.0451	18.3455	18.4432	18.8952	18.2151	17.8089	17.5151	17.5048	17.7848	18.5037	18.6233	18.8116	18.2144	17.7863	17.3141	17.7672	17.7893	18.4934	18.4114	18.8155	18.3286	17.8341	17.2107	17.5268	17.8341
O60231	DHX16	18.2092	18.0028	18.1626	18.18	18.2227	18.6654	18.9564	19.3571	18.1466	18.4534	18.3475	18.3535	18.7477	18.8139	19.1145	19.1842	18.0533	18.3422	18.0482	18.1934	18.4972	18.9642	19.1531	19.1241	17.9031	18.2681	18.2833	18.2773	18.7077	19.0133	19.268	19.4881	18.5516	18.4064	18.1382	18.3132	18.5468	18.8968	18.9427	19.2635	18.4164	18.2246	18.2022	18.1992	18.4996	18.9851	18.7556	19.1501
O60232	SSSCA1	15.7515	16.5257	16.5844	17.3082	17.5651	17.9136	17.2228	17.9354	16.5481	16.0478	16.4128	16.6657	17.3609	17.3786	17.5321	18.0426	16.0472	16.273	16.8286	17.3182	17.2768	17.4435	17.6592	18.179	16.2664	16.3821	16.9274	17.1502	17.0414	17.1366	18.5844	18.369	16.1197	16.5625	16.2897	17.0747	17.1694	17.3123	17.775	18.8397	16.9611	16.3295	16.8226	17.268	17.4479	17.6259	16.8969	17.4201
O60234	GMFG	22.6794	22.8051	22.9944	23.6311	23.6577	23.4039	22.9579	22.1901	22.635	22.7097	23.2038	23.6999	23.782	23.1779	22.5047	21.6838	22.5852	22.8303	23.1776	23.7266	23.8815	23.3738	22.7792	22.3293	22.6932	22.8554	23.2335	23.598	23.8361	23.2447	22.7867	22.1519	22.7468	22.8506	23.2624	23.7674	23.7944	23.1272	22.8706	22.117	22.8122	22.8661	23.3917	23.7551	23.7253	23.262	22.7674	22.1807
O60244	MED14																	14.5472	14.3413	14.2057	13.2397		12.9872	13.6384	13.6261	14.5616	14.437	13.9005			12.9574	12.3392		14.5608	13.968	14.5791	13.1235	12.8643		12.7941	12.8087	14.7685	13.9177	14.0215	12.8193			13.0475
O60245-2	PCDH7	11.3533	10.9068	11.0387	10.8892		10.6141	12.3639	11.3043	11.2025	11.3715	11.309	10.577	10.9684	10.3857	11.8928	11.3388	10.9861	10.5835						11.5994		10.4605		11.609			11.538
O60256	PRPSAP2	18.8919	19.0551	19.46	20.0368	20.1262	18.6407	18.1329	17.563	19.0449	19.1434	19.6762	20.3229	20.2933	18.2909	17.985	18.3336	18.8534	19.2901	19.7427	19.8806	20.2152	18.9074	18.6293	18.2548	19.0824	19.2662	19.6624	20.1809	20.2457	19.2441	18.248	18.2273	19.1599	19.3902	19.6637	20.362	20.3275	18.4434	17.7829	17.0391	19.1332	19.4493	19.7654	20.2562	20.2556	18.1421	17.2252	17.9263
O60264	SMARCA5	19.6928	19.0256	18.4544	17.7987	17.7935	17.5266	17.8801	18.3483	19.7336	18.8931	18.1348	17.6013	17.3392	17.2409	17.921	18.1022	19.6399	18.6136	18.1801	17.5659	18.0382	18.2779	18.4314	18.5851	19.4329	18.5882	17.9271	17.9439	17.6588	18.4598	18.4033	18.6809	19.867	18.5569	18.0632	17.1347	17.2283	17.2348	17.8323	17.5428	19.6457	18.5286	17.9205	17.2111	17.136	17.1973	17.2932	17.3345
O60271	SPAG9	18.0877	18.1025	18.1911	18.6214	18.5893	18.5633	18.2626	17.9367	18.0475	18.1492	18.2918	18.5675	18.5409	18.3734	18.0237	17.5009	18.1409	18.1145	18.3351	18.6511	18.6822	18.6659	18.3021	17.7894	18.0385	18.1467	18.2377	18.5924	18.6411	18.5509	18.1342	17.7363	18.1152	18.1454	18.4453	18.5113	18.5451	18.5502	18.2471	17.492	18.1859	18.1942	18.44	18.6462	18.5924	18.4486	18.1009	17.7427
O60281	ZNF292	15.8205	15.4321	15.2338	16.1537	15.6763	16.2467	16.4895	17.0591	15.3222	15.0687	15.8164	16.1103	15.7774	16.0879	16.3596	16.7753	14.3549	14.902	15.327	15.309	15.5808	16.7078	16.8838	16.8073	14.9114	15.4958	15.8351	15.7645	15.8328	16.7056	16.5132	17.2337	15.1664	15.3008	15.4428	15.8912	15.8099	15.8471	16.7847	16.8637	14.8656	15.3851	15.1524	15.7813	16.0665	16.2333	17.0419	17.1916
O60287	URB1	13.2361	13.5763	12.1349	12.1962	13.8559	15.0671	15.405	15.6834	13.8001	12.9693	13.0579		14.0677	15.4046	15.4528	15.8468	14.5118	13.8699	13.4642	13.7156	13.6118	14.9969	15.5783	15.0713	14.6266	13.6334	13.7841	13.8263	14.0718	14.4785	15.467	15.7441	14.2433	14.1546	13.4753	13.6499	14.2559	14.8488	15.1147	15.3101	14.6725	14.0051	13.9033	14.532	14.0981	13.9925	15.1005	15.0079
O60291-2	MGRN1	14.3877	15.0861	14.5515	15.6536	15.3128	15.64	15.3221	14.158	14.271	14.3691	14.5421	15.1996	14.9838	15.5412	15.6736	15.0182	14.1779	14.4622	15.0797	15.139	15.3269	14.8823	15.7913	14.2079	15.141	14.7844	14.9637	15.4848	15.4249	15.2472	15.7268	14.5557	15.1687	14.8189	14.9283	14.9576	15.1852	15.6658	15.1407	15.4214	14.8331	14.7601	14.989	15.023	14.9559	15.8096	15.4402	14.3238
O60293	ZFC3H1	15.7056	15.6902	15.5989	16.5553	16.826	17.3739	17.7365	17.9686	15.6323	15.6905	16.0072	16.5656	16.9556	17.5599	17.9091	18.1729	15.8025	16.1208	16.2175	16.4798	16.8833	17.2799	17.7548	17.9692	15.8702	15.9553	16.0777	16.4255	17.0077	17.2857	17.9004	17.995	16.2333	16.1227	15.9886	16.6558	16.748	17.4138	17.8001	18.3654	16.0106	16.0189	16.2446	16.4395	17.0917	17.2275	17.9518	18.275
O60294	LCMT2																	11.6497	11.0772							11.5714								11.61								10.9513	11.1542	11.2847			12.2469
O60306	AQR	17.3096	17.4034	17.146	16.6382	16.4882	15.7646	15.8487	15.7833	17.3199	17.3828	17.0578	16.4166	14.962	15.3838	15.7167	16.4244	17.5101	17.2942	16.9906	16.7676	16.1279	15.1586	16.1587	15.2958	17.3106	17.0987	16.9783	16.6793	15.5554	15.6829	15.7483	15.3604	17.1908	17.0432	16.8818	16.4247	16.369	16.8002	16.1955	16.0917	17.2145	16.9265	16.7568	16.8148	15.8585	15.3934	16.058	15.369
O60313-2	OPA1	18.8805	18.2213	17.902	17.0029	17.3018	16.5768	16.6566	17.23	19.0047	18.2627	17.556	16.3906	16.61	16.5039	16.8643	17.1266	18.8885	18.2531	17.4442	17.0201	16.5124	16.7693	17.0468	16.8135	18.6886	18.2171	17.3901	17.0118	17.04	17.1725	16.7732	17.1819	18.5474	17.7129	17.282	16.2643	15.7651	15.9368	16.9007	16.602	18.6179	18.0469	17.1816	16.7474	16.1415	15.7326	17.1604	16.5975
O60315-2	ZEB2	16.8586	16.5428	16.7507	17.1356	17.1229	17.4978	17.5383	17.8328	16.8559	16.7684	16.8479	16.9962	17.1192	17.3892	17.5902	17.9285	16.9959	16.8702	16.8289	16.9871	17.0623	17.3736	17.7378	17.9384	16.5321	16.7179	16.9908	17.0469	17.2193	17.3966	17.629	18.1674	17.2087	16.7874	16.8953	17.0638	17.1901	17.6686	17.5609	17.7095	16.892	16.8504	16.9261	17.12	17.1464	17.4812	17.8799	17.9857
O60318	MCM3AP					12.4683		13.1148	12.6104		11.7625			12.6696	11.9929	13.2244			11.5761		12.1239			12.5972								13.1732
O60341	KDM1A	19.2773	19.3808	18.8599	18.172	18.0395	17.0095	16.4987	16.2104	19.2302	19.2182	18.7745	17.7965	16.9423	16.5635	15.8064	15.7277	19.4449	19.2833	18.801	18.1139	17.4144	16.8957	16.7144	16.5632	19.3091	19.2544	18.8101	17.9564	17.1692	16.566	16.0751	16.0563	19.4608	19.0439	18.6799	17.7811	17.0009	16.5543	16.9304	16.516	19.1112	18.9943	18.5551	17.8931	17.097	16.387	16.4943	16.5927
O60353-2	FZD6	12.5284	12.9708	13.1943	13.6798	13.2809	14.293	14.6621	14.9766	13.174	12.8032	13.2287	13.1286	14.2972	14.5549	14.6846	15.0019																	13.2735	12.9532	12.9917	13.2451	13.7964	14.2883	15.0471	15.0962	13.4698	13.1553	12.953	13.3039	14.2891	14.3872	15.0814	15.157
O60361	NME2P1	15.0862	15.3687	15.8811	16.9264	16.8665	16.9851	16.7805	15.2743	15.2767	15.684	15.9231	16.6462	16.9934	17.7734	17.3197	15.384	15.0802	15.1598	16.3204	16.365	17.2454	17.532	17.5479	15.6558	15.4747	15.0941	15.5159	16.4504	17.2137	17.5408	17.3124	15.9052	14.6273	14.7356	16.2178	16.8025	17.2322	17.7805	17.7032	15.1826	14.9197	14.9554	15.9251	16.6358	17.1541	17.8766	17.7024	15.3657
O60427	FADS1	16.1189	16.2605	15.449	15.6271	15.4395	14.8596	14.7772	14.6594	16.3774	16.1809	15.6166	15.6787	14.9861	14.7521	14.3028	14.5436	15.9548	15.5583	14.614	15.3261	15.8428	14.5634	15.1184	14.9733	16.2498	15.7604	15.1024	15.2131	14.7837	14.0599	14.8272	15.4488	16.347	16.0228	15.035	15.0125	13.8603	14.5674	14.5762	14.0765	16.2876	16.171	15.4934	15.3564	14.9642	14.1349	13.8404	14.2303
O60443	GSDME	13.5669	13.7067	13.506	13.3038	13.1508	12.4855	13.1061	12.1708	14.6429	14.8475	14.3238	13.3625	12.3824	13.8018	13.2425	14.0726	14.0938	13.8587	13.7681	13.064	12.1206			12.4237	13.9782	14.2311	14.1442	12.2992					13.4196	13.7463	13.3576	13.055		13.5776	13.7567	14.0115	13.9941	13.5399	13.2287	13.4716	14.1171	13.5519
O60449-2	LY75	18.534	18.6265	18.655	18.6729	18.6381	18.583	18.6024	18.5724	18.6951	18.6039	18.9173	18.6694	18.763	18.6449	18.4318	18.396	18.388	18.6225	18.6827	18.8502	18.6087	18.9949	18.6499	18.8457	18.2864	18.668	18.7121	18.6185	18.623	18.7958	18.6602	18.825	18.6448	18.5206	18.754	18.7625	18.7633	18.6635	18.6558	18.5877	18.51	18.6477	18.6739	18.7998	18.7328	18.6761	18.7723	18.5938
O60488-2	ACSL4	18.838	18.2473	17.8842	17.1503	17.2794	16.8378	16.3971	16.8641	18.818	17.9714	17.6606	17.0827	16.6117	16.1782	16.8608	16.8066	18.8339	18.3337	17.4827	17.1013	16.7094	16.2266	16.6579	16.2232	18.8227	18.2478	17.6572	17.0445	16.7804	16.0407	15.9775	17.0874	18.3893	17.9641	17.4531	16.9179	15.8164	16.1404	16.3635	16.4703	18.6354	18.0424	17.3138	16.1276	16.0083	15.9769	16.2163	16.4594
O60493	SNX3	21.2398	21.0223	20.3608	19.9932	19.7648	19.5921	19.8523	19.5312	21.2222	20.9589	20.3241	19.8821	19.5226	19.5345	19.7193	19.4386	21.1266	20.8519	20.222	19.9963	19.5948	19.5774	19.9766	19.7186	21.1427	20.9411	20.2282	19.9913	19.6381	19.6275	19.9092	19.7821	20.9679	20.7691	20.2635	19.8032	19.475	19.6186	20.001	19.7133	21.1436	20.8859	20.2802	19.7441	19.3707	19.5366	19.7161	19.4101
O60496	DOK2	14.9825	15.3746	14.873	15.1203	14.4777	14.2398	14.1796	14.1365	15.3891	15.4182	15.5862	15.0327	14.2065	14.0207	12.7875	14.6113	15.292	14.9179	15.0066	14.9242	14.8498	14.8398	15.0229	14.556	15.1475	14.9459	14.8588	15.073	14.8766	14.9063	14.6812	15.3624
O60499	STX10																	14.3047	14.4969	15.122	15.2205	15.3682	16.1246	16.0254	15.9001	14.4818	14.8627	14.9785	15.5884	15.2487	15.8596	15.8327	16.6082	14.5145	14.5203	14.6849	15.4857	15.6022	15.9232	16.1108	16.2106	14.7186	14.6452	14.9366	15.4008	15.4435	15.7859	16.3275	16.4764
O60502	OGA	17.6021	17.8108	17.7158	17.3345	16.8812	16.0215	15.6922	15.8871	17.9365	17.8226	18.1343	17.3614	16.351	15.8236	15.6082	15.193	17.7056	17.8183	17.9661	17.2107	16.4569	15.8733	15.7417	15.6115	17.8071	17.7981	18.1466	17.4904	16.2325	15.5769	15.4784	15.826	17.655	17.4878	17.9948	17.339	16.2572	15.9576	15.5089	16.2142	17.611	17.7306	17.8157	17.3553	16.1318	15.7549	15.1669	15.788
O60504	SORBS3	12.7761	12.9828	13.4102	13.6204	12.9648	12.0195	12.3091	12.4865	13.1706	13.3344	13.4002	13.7008	13.1096	11.9111	11.7583	12.296																		12.2144	12.5943						12.4813	12.3369		13.7767				12.885
O60506;O60506-3	SYNCRIP	22.6693	22.6932	22.8652	22.9022	22.2607	21.9619	21.9005	22.0944	22.675	22.8364	23.0968	23.0698	22.0642	22.0379	21.7626	21.781	22.7382	22.8301	23.1479	22.7755	22.2151	21.7865	21.882	21.9913	22.7758	22.6887	23.1029	22.8979	21.9152	21.6349	22.0567	22.0913	22.7499	22.7165	23.0291	22.6718	22.1533	21.8303	22.0827	22.1043	22.7221	22.7952	23.0024	22.7515	22.009	21.4298	21.9227	21.6747
O60508	CDC40	17.0263	17.1674	17.33	17.9483	17.7	17.9725	18.0857	18.1507	17.3326	17.4742	17.3754	17.7566	17.3438	18.0785	18.1573	18.2786	16.4444	16.6641	17.6618	17.4194	17.5703	17.7627	18.6457	18.5194	16.2602	16.6722	17.0051	17.8638	17.9345	18.0221	18.6362	18.6473	16.4633	16.483	16.9499	17.5652	17.5648	18.1675	18.2586	18.9501	16.403	16.6633	17.2408	17.8857	18.0012	18.3366	18.5548	18.9041
O60512-2	B4GALT3	12.2931	11.9104	12.1777	13.0123	13.2759	13.2331	13.5519	13.5518	12.3633	11.8187	13.1482	13.0706	13.7227	12.6349	12.5688	11.8676	12.6656	12.6002	11.8012	13.4575	13.2748	12.0722	12.7437	12.4789	12.2543	12.3166	13.4051	13.6133
O60518	RANBP6	11.6615	12.3789				11.3668			12.5618	11.2968	12.4504						12.2223	12.2515	11.9729	11.7905	12.5956	12.917	11.795		12.3509	11.9329	12.8019	12.1261	12.0271		12.0539
O60524-3	NEMF	19.0557	19.0615	18.5887	18.7021	18.804	19.1596	19.539	19.5204	19.2115	19.0235	18.9143	18.9953	18.8772	19.3741	19.8511	19.9258	18.3046	18.6172	18.3357	18.6887	18.8792	19.389	19.9986	20.1003	18.5828	18.6114	18.6283	18.7089	19.1889	19.6624	19.9808	20.2289	19.0948	18.994	18.8825	18.8683	18.7232	19.4704	19.0793	19.7716	19.1107	18.9744	18.7854	18.7414	19.1128	19.3739	19.3692	19.9143
O60547	GMDS	16.8112	16.6904	17.137	16.9464	17.0335	16.6285	16.0942	15.6959	16.8688	17.3492	17.3802	17.6754	17.0774	16.0562	15.7731	15.9966	17.1026	17.1271	17.4176	17.6911	16.9963	16.344	16.3016	15.9059	17.0749	17.2152	17.2972	17.6236	16.9279	16.0817	15.8886	16.045	17.2323	16.9078	17.3401	17.5275	17.0108	16.0558	16.2369	16.694	17.1335	17.1211	17.3937	17.2083	16.5443	16.1711	16.203	16.7957
O60563	CCNT1	17.5914	17.6159	17.7318	17.6798	17.8984	18.2523	18.5236	18.9179	17.574	17.7617	17.7443	17.4934	17.9747	18.1898	18.5471	18.8549	17.6721	17.725	17.9557	17.5969	17.768	18.1307	18.4917	18.6558	17.5098	17.5591	17.7433	17.5618	17.5985	18.1419	18.6949	19.1901	17.9738	17.6627	17.7887	17.5819	17.4772	17.8759	18.7054	18.8967	17.9792	17.8819	17.8638	17.587	17.7735	18.0115	18.6524	18.6415
O60566-3	BUB1B	16.7655	16.6338	16.569	16.4622	16.1871	16.3607	16.3667	16.5756	16.4472	16.4946	16.2525	16.0218	15.7479	16.027	16.4439	16.3176	16.6168	16.5983	16.4653	15.9417	15.6217	15.7246	15.7377	16.2343	16.6799	16.6751	16.5615	15.8011	15.4993	15.961	15.8365	16.9168	16.4773	16.4325	16.2279	16.3977	15.8645	16.0342	16.3649	16.4401	16.6046	16.5658	16.432	16.4268	15.896	16.1142	15.7228	16.0037
O60568	PLOD3	18.9607	19.0865	19.0747	17.9616	17.4795	16.3239	16.1737	16.1533	18.7977	19.0215	18.9897	17.9757	16.1679	15.8526	15.9337	17.2193	18.8592	18.9415	18.9931	17.7824	17.0591	16.3823	16.2852	16.5068	18.8904	18.9037	19.0573	17.8956	16.6502	16.1511	16.9469	16.2889	18.7002	18.7763	18.8593	17.6703	16.5819	16.203	16.6105	16.8318	18.7515	18.7563	18.8354	17.9311	16.7651	15.9537	16.6718	16.0885
O60573-2	EIF4E2	18.1671	17.652	18.3188	18.2089	17.508	16.9075	16.4482	16.9958	18.1595	18.3929	18.3565	18.3922	17.204	16.6225	17.2775	16.4775	18.347	18.251	18.5324	17.9625	17.3612	17.5089	17.4455	17.366	17.9962	17.9752	18.05	17.9033	17.2032	17.4585	17.45	17.6463	18.6414	18.3206	18.6605	18.2623	17.3814	16.2957	16.8841	16.3573	18.2565	18.0489	18.4872	17.9655	17.0782	16.2844	16.4716	16.6794
O60583	CCNT2	13.5801	13.7842	13.8966	14.2236	13.9388	14.432	14.4754	15.4931	13.8449	13.9846	13.3133	14.3827	13.8287	14.1255	14.3799	15.2557	13.3924	13.3995	13.2878		14.3402			15.2658	13.6921	13.5407				14.9681	14.8611	14.6035	13.4807	13.6695	13.1414	14.0422	13.7972	14.9813	15.3926	15.2265	13.6619	12.8144	13.8478	13.9136	14.0813	14.9442	15.1341	15.5484
O60603	TLR2	16.5039	16.6606	16.2226	16.1862	16.3002	15.7036	15.9877	15.1115	16.3595	16.1824	16.384	16.2832	15.9317	15.7282	16.2383	15.6566	16.6563	16.5777	16.6072	16.3895	15.6547	15.3759	15.2743	14.8805	16.7394	16.5715	16.4319	16.0722	15.8792	15.0493	14.7494	14.7222	16.6895	16.3129	16.4468	16.3512	15.6109	15.144	15.5883	14.8481	16.4412	16.2401	16.2958	16.2226	15.6132	14.8635	15.2939	15.2511
O60610	DIAPH1	20.7183	20.7328	20.2179	19.626	19.4023	18.616	18.5187	18.2046	20.5203	20.6278	19.9321	19.162	18.7244	18.1142	17.7726	18.0532	20.6356	20.6195	20.0225	19.5941	18.9571	18.4044	18.478	18.3908	20.5592	20.6525	20.0657	19.4216	18.8345	18.345	18.1635	18.0545	20.5489	20.5749	20.0262	19.2781	18.6397	17.9451	18.3427	18.0756	20.5427	20.5348	19.9968	19.3183	18.5816	18.0621	17.8173	17.8467
O60613	SELENOF	16.2055	16.7765	16.4534	16.1066	16.389	15.1699	15.5532	15.7336	16.0291	16.5527	16.9107	16.1371	15.2254	15.207	15.4658	15.7122	15.9457	15.6265	16.8299	15.6089	17.1812		16.0658		15.6767	15.3516	16.059			16.4819			15.8483	15.1982	15.9909	16.5929					15.3614	16.0701	16.2905	16.2654
O60637-3	TSPAN3	18.3077	18.5562	18.851	19.2567	19.4256	19.7143	20.1357	20.134	18.81	18.8709	19.0367	19.6341	19.8464	20.1048	20.2987	20.4163	18.6745	18.8039	19.1777	19.4264	19.8625	20.1462	20.3013	20.2287	18.8521	18.9079	19.1689	19.3014	19.8267	20.1425	20.3514	20.4061	18.5259	18.227	18.7763	19.8182	19.8589	20.1086	20.5943	20.5012	18.6361	18.3792	19.2481	19.3366	19.8801	20.6068	20.3912	20.6315
O60645-2	EXOC3																	13.5113	13.6541	13.265	13.362	13.6285	13.2633	13.4327	13.4972	13.0339	13.3795	13.032	12.616	13.5844	13.3676	13.4718	13.5149	13.7145	13.1698	13.4952	12.8434	13.4471				12.9837	12.8731	12.7036
O60664-4	PLIN3	21.9958	22.1965	22.4584	23.2475	23.5214	23.7103	23.6829	23.7238	21.9823	22.2422	22.6359	23.1987	23.6859	23.6636	23.6117	23.644	22.0175	22.1436	22.6147	23.2216	23.7258	23.6852	23.8274	23.7892	22.1519	22.2201	22.5559	23.1033	23.6397	23.8749	23.7524	23.884	22.1057	22.2097	22.784	23.4406	23.7492	23.8778	23.843	23.7791	22.2531	22.3183	22.6993	23.3452	23.757	23.8353	23.844	23.905
O60671	RAD1	16.8982	16.9872	16.9213	17.4797	16.976	15.9844	15.1823	15.8396	16.7322	16.9115	17.2921	17.7141	17.324	15.9254	15.4211	14.7713	16.8618	16.8428	16.9121	17.5851	17.2904	16.1128	15.4508	15.441	16.5827	16.8601	17.3004	17.7432	17.242	15.9048	15.5171	14.6994	16.6397	16.5011	17.4182	17.4729	17.06	15.9354	15.6278	15.9493	16.6583	16.6419	17.3262	17.5312	16.9428	15.958	15.7374	15.5276
O60678	PRMT3	18.067	18.3476	17.9754	16.6136	15.8297	15.0279	15.4167	15.3223	17.9402	18.0367	17.9961	15.6191	15.0074	14.7839	16.1754	16.1038	18.2624	17.9377	17.6183	16.7594	16.2917	15.4458	16.4177	15.8955	18.2962	17.9992	18.0274	15.7211	15.8624	15.2015	15.3875	16.2102	17.2148	17.4951	17.378	17.1498	16.9451	16.6426	17.6239	17.3119	16.9672	17.3026	17.3987	17.5141	16.3662	17.1779	18.0226	17.2153
O60684	KP6	18.0018	17.8267	17.0314	16.3841	16.5114	16.9755	17.6141	17.6815	18.169	17.3174	16.547	16.3032	16.1352	17.2073	16.8388	16.3412	18.1317	17.8639	17.0129	17.1189	17.2586	17.6175	17.6099	17.7829	18.1586	17.8591	17.0928	17.3891	15.6661	16.9564	16.8273	17.7062	17.9269	17.6599	16.2891	16.8739	17.0176	16.3656	17.8096	17.6855	17.8748	17.3704	17.0569	16.6242	16.277	17.0742	17.2994	17.3696
O60701	UGDH	19.5494	19.4124	18.5451	18.3655	17.9565	17.1842	17.0302	16.9559	19.4625	19.5037	18.9766	18.1767	17.1219	16.5041	17.1943	16.4459	19.5845	19.5954	18.6853	18.498	17.2275	17.072	17.2378	18.0126	19.6314	19.5644	18.8651	18.3865	17.3521	17.271	16.9884	17.6866	19.619	19.4157	18.7612	18.0112	17.1441	17.1033	16.7991	17.6162	19.6582	19.3302	18.6104	18.0172	16.9497	17.0036	17.7455	17.5665
O60711-2	LPXN	14.6931	14.4121	14.0852	15.3304	14.7716	14.7784	14.5462	15.5535	14.1052	14.8483	15.0358	15.4893	14.921	14.5043	15.1612	14.6869	14.4947	14.8596	14.6562	14.9123	15.2803	14.6679	14.7446	14.8174	13.9966	14.538	14.8585	14.8891	15.1112	14.301	14.4938	14.5909	14.4185	14.1976	14.6745	15.0414	14.6549	14.6062	14.2722	14.51	14.4417	14.6653	14.8218	15.072	14.6915	15.8754	14.1636	14.6819
O60716-2	CTNND1	15.0192	15.0937	15.4777	15.454	15.6412	15.7873	16.6312	17.0697	15.0587	14.8635	14.7013	15.3143	15.6512	16.2229	16.2775	17.2337	15.3911	14.9615	15.1585	15.3137	15.7993	16.2196	16.4738	16.9221	15.2043	15.0622	14.7842	15.703	15.7955	16.5274	16.2792	16.9658	14.3919	14.6974	14.688	15.5979	15.7719	16.8368	16.6762	17.363	14.2898	14.6902	14.6934	15.396	15.9923	16.7082	16.8123	17.3184
O60749	SNX2	20.54	20.4274	20.0138	19.0928	19.1153	18.1568	17.8647	17.8561	20.5225	20.5542	19.9423	18.8839	18.0984	17.3291	17.0605	16.7212	20.2536	20.3952	19.8628	19.192	18.6243	18.1768	18.0144	18.1614	20.3912	20.3636	19.9348	19.1393	18.4373	18.0686	17.6803	17.5516	20.2003	20.0836	19.806	18.7921	18.1093	17.4453	17.8144	17.5483	20.2458	20.0968	19.8146	18.9274	18.1448	17.6537	17.5296	17.1536
O60762	DPM1	16.7665	16.6392	16.3148	16.289	16.1228	15.834	15.4458	15.3307	17.1353	16.7823	16.557	15.8999	16.0162	15.3564	15.7743	15.3993	16.9526	16.9751	16.1474	15.9822	15.3802	15.4713	15.7828	15.2749	17.0061	16.4889	16.3291	15.8998	15.7623	14.9912	14.9151	15.1471	17.2244	16.6147	16.4459	16.0417	15.5125	15.1562	15.5429	14.507	16.8305	16.8273	16.2282	15.8288	14.7847	14.991	15.0165
O60763-2	USO1	19.8463	19.5557	19.0405	18.5084	18.5742	18.0194	17.7781	17.7116	19.6304	19.2591	18.6662	18.0733	17.7726	17.5375	17.0764	17.0797	19.8261	19.5606	18.7527	18.3945	17.6815	17.6724	17.4209	17.4688	19.6962	19.3348	18.7064	18.2076	17.8412	17.4229	17.1889	17.3156	19.5464	19.1679	18.6077	17.9531	17.7521	17.4314	17.8641	17.5268	19.533	19.2382	18.5102	17.8761	17.5973	17.5773	17.2778	17.5668
O60784-2	TOM1	15.5803	15.9635	15.9596	15.2087	15.1098	15.2124	15.5549	16.1729	15.8431	16.1705	16.1242	16.4078	15.8231	15.4745	15.1121	15.1621	15.6094	15.857	15.8874	15.9758	16.0967	15.6883	15.7953	16.1015	15.206	15.6081	15.8689	15.5107	15.7553	15.3005	15.8742	15.6261	13.7211	14.1644	16.2618	14.9841		13.9468	14.8677	15.2724	15.7785	15.6773	16.5791	16.103	15.4103	13.7535	14.8235	14.9143
O60812	HNRNPCL1	16.4512	16.5616	16.0509	14.932	14.7768	14.0096	15.3864	15.0763	17.1568	16.4447	16.3974	14.7259		14.49	14.6349																		16.3874	16.3805	16.1534	15.53	15.6621	16.0101	14.5024	15.4727	16.077	16.0038	16.2729	15.1537	16.148		14.1104
O60814	HIST1H2BK	21.8564	21.8847	22.1065	22.2241	22.6441	23.3082	24.3404	25.7809	22.2166	22.0778	21.7788	21.7781	22.4936	23.5413	24.3989	25.6111	22.5082	22.5896	22.2713	22.5115	22.8575	23.6191	24.4757	25.7172	22.3321	22.541	22.2266	22.674	22.9209	23.705	23.9078	25.3587	22.6897	22.7743	22.7973	22.8275	23.1085	23.1365	24.3013	25.8084	22.8346	22.8386	22.5128	22.704	23.1677	23.7927	24.2298	25.2321
O60826	CCDC22	16.7105	16.435	15.5467	16.2386	15.8702	14.9852	16.4228	14.6866	16.3558	16.301	15.7465	16.0063	15.564	14.9025	15.7137	16.2608	16.5013	16.2574	16.253	15.7579	15.9033	15.7413	15.7038	15.55	16.1838	16.2175	16.1845	15.9074	15.767	15.9665	15.6626	15.4134	16.1648	16.4138	16.1273	16.0057	15.4629	16.0765	16.097	16.1608	16.2969	15.9245	15.5514	15.6967	15.7879	15.955	16.1767	16.8734
O60828-2	PQBP1	18.321	18.5319	18.9095	19.8055	20.1149	20.5609	20.8981	20.9789	18.6511	18.7699	19.2278	19.8486	20.4571	20.8492	21.0292	21.1147	18.4706	18.5947	19.3259	19.9323	20.2704	20.8205	21.0616	20.7492	18.6447	18.663	19.1322	19.9319	20.5094	20.9831	21.0664	20.8589	18.6331	18.7471	19.1416	19.9175	20.3841	20.8589	21.1685	21.4399	18.8165	18.6685	19.3851	19.9412	20.4052	20.9683	21.214	21.3213
O60831	PRAF2	13.5672	13.8251	14.0265	14.0323	14.4724	14.8144	15.0921	15.0448	14.0111	13.1388	14.4951	13.8655	14.0791	15.3496	14.9329	15.1454	14.7092	14.3101	14.8754	14.4231	14.0372	14.4222	14.4731	13.9396	14.1777	14.1749	15.056	14.5897	14.6599	14.4661	13.7554	14.2769	14.1211	14.0196	14.2514	14.474	13.1745	13.8197	14.1456	14.1347	13.9478	13.9981	14.5333	14.5952	14.5597		15.9851	15.7312
O60832	DKC1	20.0092	20.0403	19.8577	20.626	20.803	21.5544	22.0899	21.9425	20.1885	20.1293	20.022	20.5746	21.0777	21.7624	22.2333	22.0572	20.1515	19.9438	20.2053	20.6068	20.9542	21.6284	22.2528	22.0045	20.2258	20.159	20.2634	20.7031	20.8679	21.652	22.1636	22.1477	20.3519	20.207	20.2679	20.7909	20.9503	21.8021	22.4531	22.0042	20.2599	20.2144	20.2359	20.5748	20.9176	21.7565	22.2634	21.6919
O60841	EIF5B	19.4303	19.6558	19.6842	19.8995	19.9387	20.4683	20.67	20.8131	19.5849	19.556	19.7478	19.7903	20.0417	20.6196	21.1265	21.1971	19.69	19.616	19.8277	19.8291	19.9834	20.3506	20.6773	21.2103	19.7707	19.6906	19.9074	19.8266	19.8744	20.3672	20.8352	21.1527	19.4543	19.601	19.6404	19.8127	20.188	20.5672	21.1818	21.2192	19.587	19.6247	19.7317	19.626	20.0924	20.6355	21.2543	21.554
O60858-3	TRIM13					13.4547												13.5568	12.8346	13.2035	13.5741	14.1256	14.2828	13.0823	14.6748	13.1478	12.3909	12.4246	13.6421	14.4195	12.8439	13.454	12.8996										13.2278	12.7178
O60861-1	GAS7	15.3389	15.4566	14.7539	14.7106	14.3502	13.0144	14.2555	14.2935	15.9266	15.7472	14.9787	14.5177	14.0653	13.6581	13.4324	14.1482	16.0626	15.7404	14.9007	14.5906	14.07	13.1545	13.9507	13.5637	16.194	15.6233	14.8024	14.5206	14.1351		12.6814	13.6064	15.8649	15.2056	14.836	14.4783	13.6836	13.4517	14.4531	15.0378	15.7995	15.0978	14.0971	13.9621	12.7203	14.61	13.0212	13.1413
O60869	EDF1	20.4614	20.6074	20.7834	21.9657	22.2499	22.871	23.2769	23.4983	20.8718	20.9118	21.2826	22.1652	22.5822	23.188	23.3589	23.7943	20.7207	20.5637	21.3429	21.9925	22.5456	23.02	23.4028	23.61	20.8823	21.0344	21.4039	22.0426	22.6436	23.159	23.528	23.8289	21.1285	21.0912	21.5029	22.14	22.5886	23.0135	23.6282	23.7107	21.0968	21.2412	21.6331	22.188	22.6095	23.06	23.4992	23.6957
O60870-2	KIN	16.9301	16.8045	16.2548	16.0357	15.8182	15.5216	15.9909	16.378	16.7962	16.7601	16.2812	15.7073	15.9583	15.7472	15.8519	15.8874	17.2443	16.4624	16.0219	15.8949	15.5763	15.5666	15.9909	16.1611	16.891	16.5743	16.2831	15.7652	15.6478	15.2783	16.1999	15.2161	16.8741	16.5265	15.9976	15.8604	15.6011	15.8961	16.0565	15.6528	16.8832	16.6539	16.115	15.8017	15.6011	15.52	16.3038	16.0377
O60879-2	DIAPH2	17.3115	16.9357	16.2687	16.4138	16.0259	16.1875	16.742	16.5605	17.1817	16.8829	15.9709	16.1851	16.1451	16.8527	16.567	16.9089	17.3063	16.9324	16.1916	15.9204	15.0082	14.6509	15.3967	15.2286	17.421	16.7754	15.9953	15.8981	15.28	14.9757	15.9568	17.2423	17.1404	16.7104	16.1091	15.9995	16.48	16.4178	16.2018	16.2958	17.1905	16.5955	16.1064	15.8633	14.9703	16.2288	16.3028	16.9524
O60884	DJA2	19.6341	19.4416	19.4643	19.2291	18.8898	18.3667	18.7835	18.8152	19.5862	19.3809	19.3668	19.069	18.552	17.8604	18.3262	18.7909	19.51	19.4508	19.5065	19.5014	18.6977	18.3391	18.3891	18.927	19.5177	19.4258	19.3872	19.5144	18.655	17.7966	18.5184	19.1159	19.6093	19.6914	19.4304	19.4038	18.5669	17.5367	18.4746	18.7095	19.7014	19.5926	19.6447	19.4287	18.4273	17.7085	17.7212	18.3196
O60885	BRD4	18.7747	18.3978	18.3473	18.6928	18.7712	19.0245	19.4839	19.8903	18.5512	18.4079	18.4272	18.5846	18.7959	19.2786	19.5559	19.8905	18.6743	18.4467	18.4329	18.637	18.7967	19.0035	19.2373	19.8178	18.6889	18.6573	18.3473	18.3601	18.7742	19.0446	19.3898	19.9516	18.9817	18.5306	18.6423	18.6325	18.7841	18.8949	19.4564	19.7195	19.0022	18.6617	18.4527	18.572	18.5864	18.98	19.4399	19.7723
O60888-2	CUTA	18.0202	17.6292	18.1674	18.8501	19.1117	19.3053	18.8851	19.0207	17.9919	17.2422	17.3832	17.86	18.2057	18.4118	18.6175	18.8278	16.9524	17.3085	18.1374	18.3327	18.6075	18.749	18.3465	19.5192	17.1086	17.4774	17.7428	18.35	18.4828	18.4599	19.5182	19.6469	17.7212	17.9989	17.7479	18.3222	18.5188	18.6184	19.5439	20.3412	17.8794	17.5922	17.9231	18.0149	18.7562	18.3711	18.8245	18.6031
O60896	RAMP3	23.3954	23.5771	23.8705	24.3817	24.7959	25.1547	25.7472	25.7133	24.0991	23.6152	23.8336	24.3541	24.5273	25.3181	25.4536	25.3386																	23.1456	23.5998	23.9636	24.5321	24.9783	25.4042	25.7541	25.4658	23.615	23.6707	24.1525	24.6546	25.0822	25.6337	25.9226	25.6096
O60902-2	SHOX2	14.1261	14.3677			15.0245	14.285		15.2351	14.7058	14.1086	14.9568		14.7905	15.2379	15.3127	16.1296	14.0817	14.6354	14.2654	14.915	14.8846	15.0544	14.9705	15.3967	14.9663	14.6041	14.6336	15.2837	14.6999	15.2438	15.3222	15.887	14.573	14.6051	15.3626				15.2226	15.6146	14.6142	14.5794	14.6693	14.2901	14.6905		14.7819	15.6083
O60906	SMPD2	13.003	13.5837	13.1767	13.4817	13.3647	12.5126		12.6938	13.4946	13.3369	13.3255	12.9924	13.3127	13.1733			12.72	12.668	12.8106	13.6069	13.3474	13.5911	13.9172	13.8801	13.0668	12.7495	12.903	13.2537	13.2702	13.8984	14.0658	13.8769	13.1773	13.3954	13.1219	13.2214	13.76	13.5391	13.142		13.6558	13.0837	12.9696	13.6305	13.1227	13.3894		11.9868
O60921-2	HUS1																																	13.2382	12.9796	13.2005	12.7212	12.2475	12.1076	12.3229	11.8044	13.0411	13.1325	13.2074	12.9904	12.3545	12.1226	12.1218	10.9374
O60925	PFDN1	19.6286	19.3011	19.7902	20.4693	21.0129	21.0263	20.2014	21.0408	19.5746	18.3904	18.7777	19.3008	19.3754	19.0624	19.1997	19.5965	18.7504	18.1977	19.9053	19.7181	20.5241	20.2604	19.7511	21.1554	17.8827	18.1845	18.9543	19.8529	20.1123	19.9069	21.5597	21.211	18.6424	19.6384	18.8102	19.3997	19.9958	19.2372	19.803	21.6655	19.0915	19.5282	18.8196	19.9865	20.9866	20.6529	21.3111	19.6765
O60927	PPP1R11	15.459	14.6993	15.837	16.2452	17.1179	17.12	17.4669	17.6235	15.3754	15.9421	16.0294	16.6854	17.0749	17.4489	17.3228	17.5595	15.0449	15.0722	15.8998	16.3417	16.8512	17.258	17.6259	17.8927	15.6152	15.7167	16.3384	16.5755	16.9565	17.7437	18.0558	18.1631	14.5942	15.0527	16.2834	17.2051	17.0573	16.962	17.8185	17.8686	15.4644	15.8769	15.9064	16.8868	17.4356	17.4541	16.8952	17.7778
O60934	NBN	18.197	17.5781	18.3544	17.6885	17.8813	18.0123	18.4845	18.9632	18.0843	17.8808	17.8577	18.3532	17.8828	17.8474	18.6683	18.9429	18.17	18.0402	17.5814	17.8556	17.9157	18.2479	18.2546	18.627	17.9927	17.8076	17.9092	17.925	18.2816	18.3568	18.4414	18.6084	18.3129	18.213	17.8083	17.8752	17.7788	18.1939	18.2648	18.5921	18.2597	18.2016	17.6738	17.8799	17.7303	17.962	18.2367	18.6921
O60942	RNGTT	16.32	16.0505	15.5055	15.2474	14.942	14.0729	13.9054	13.7475	16.5733	16.2397	15.1732	14.7348	14.0427	12.8208	12.7869		16.1635	15.9917	15.7104	14.8702	14.1445	13.1944	13.8489	13.8922	16.3638	16.0221	15.088	14.674	13.9589	13.1941	13.2517	13.2807	15.8737	15.3227	15.5895	14.1454	15.0456	13.6211	14.2052	13.9905	15.5715	15.6526	14.9838	14.9018	13.9833	13.635	15.2029	16.1961
O75027-2	ABCB7	17.0935	16.8748	16.6308	17.0249	16.8496	15.962	14.1562	14.4398	17.2267	17.0682	17.2145	17.076	16.8964	15.6753	15.1224	14.8146	17.1606	17.1251	16.9494	16.6906	16.6997	15.6613	14.7846	14.9218	17.2232	17.1209	17.0893	17.331	16.7206	15.9104	14.3475	15.2958	17.2177	16.9664	17.0232	17.2457	16.8594	15.7743	15.6685	14.902	17.1751	16.9392	16.9822	17.2781	16.481	15.7685	14.938	14.6143
O75044	SRGAP2	16.0808	15.9984	15.8334	15.2663	15.4111	15.5102	15.0747	15.6033	15.9746	15.9885	15.4957	15.3003	15.1743	14.7452	15.4357	15.0618	16.5138	16.1735	15.6234	15.4671	15.2296	15.1199	14.9976	15.2193	16.2245	16.0734	15.8537	15.1333	14.9282	14.9999	14.9031	15.2792	15.9845	15.4749	15.1812	14.757	15.0536	14.6511	15.0609	15.9842	16.1254	15.9264	16.0036	15.926	15.2872	15.2609	15.7829	15.7252
O75063	FAM20B	13.9311	13.7132	12.885	12.8288	11.8223	13.0422	11.3334		13.8401	13.5355	12.818	12.4471	12.0397	12.7423			14.0029	13.9934	13.2403	12.5185	12.0037		12.3702	12.1438	13.2489	13.7454	12.9716			12.4646
O75064	DENND4B	16.4018	16.1367	16.5116	15.3363	15.133	15.2567	15.076	14.2296	16.219	16.2205	16.0226	15.6323	15.4043	15.0103	14.5492	15.0842	15.946	15.9046	16.113	15.7325	14.9543	14.9135	15.6003	15.299	15.8288	16.0389	16.2027	15.6304	14.6452	14.8002	14.9593	14.9269	15.7194	15.7852	16.0096	15.1896	15.6673	15.8591	15.9649	15.6555	15.745	15.8363	15.7778	15.5857	15.078	15.8308	14.977	14.7827
O75071	EFCAB14	14.8885	15.5012	15.626	16.0033	16.3426	16.7475	17.1451	17.4404	15.2636	15.3866	15.7644	16.2304	16.4953	17.0631	17.2812	17.6137	15.3036	15.3804	15.7955	16.2401	16.4306	16.8897	17.4696	17.5942	15.5283	15.6865	15.6498	16.3498	16.6454	16.7789	16.9309	17.6906	15.0578	15.0724	15.4296	16.3946	16.6484	16.8508	17.3971	17.657	15.6158	15.6576	15.9277	16.224	16.6093	17.2518	17.5629	17.8637
O75081-2	CBFA2T3	13.9816	13.8998	13.8031	13.803	14.0539	14.0579	14.2501	14.3143	14.1247	14.1224	13.9851	13.8819	13.9527	13.8674	14.0846	14.4834	13.775	14.0096	14.0943	14.104	14.3914	14.2178	13.985	14.3156	13.4263	13.6326	13.9199	14.0581	13.9066	14.0549	14.1393	14.5777	13.9074	13.9516	13.9252	13.1018	13.3612	13.1768	13.3137	14.0719	14.5303	13.9168	14.0828	13.3196	13.7833	13.8834	14.0432	14.2326
O75083	WDR1	22.2959	22.3731	22.435	21.8706	20.7919	19.5282	19.2007	19.1011	22.2328	22.329	22.5466	21.9501	20.2298	18.4066	18.2137	18.263	22.1685	22.1769	22.4889	21.7695	20.5512	19.5722	19.3072	19.478	22.1955	22.3354	22.4858	21.7753	20.2235	19.0422	18.2877	18.3069	22.0152	22.0573	22.3474	21.742	20.2935	19.0934	19.5547	18.9782	22.0067	22.0817	22.2849	21.6935	20.0519	18.7959	18.0875	19.0305
O75113	N4BP1	13.824	14.0189	13.9801	13.611	14.1119	14.0862	13.883	14.4113	14.0457	13.6261	13.8509	13.625	13.2382	14.1099	13.5323	14.8056	14.1231	13.8363	14.1174	13.7328	12.935		13.6716	13.9437	14.323	13.5026	14.1192	13.2381	14.368	13.3004	13.7074	13.0799	13.7315	14.2865	13.7092			14.0436	13.3738		13.9223	13.845	14.5073	13.2616		13.1906	13.8278	14.3817
O75116	ROCK2	17.3417	17.586	16.8885	16.7035	16.4835	15.9605	15.8841	16.571	17.4845	17.3723	16.9806	16.2944	15.7292	15.9631	15.629	16.4514	17.414	17.5282	16.9964	16.6403	16.0853	16.0111	15.938	16.2865	17.2307	17.4801	16.8601	16.4773	16.3202	15.9255	15.4966	16.5267	16.8724	17.3259	16.8342	16.4026	16.0559	16.4457	16.5357	16.242	16.9308	17.1896	16.9339	16.5772	16.113	16.6106	16.3692	16.7884
O75122;O75122-3	CLASP2	18.5372	18.1946	17.7377	17.6243	17.5571	17.2371	18.1062	17.8153	18.343	17.8424	17.6566	17.2608	17.3255	17.481	17.693	17.9547	18.2203	17.7637	17.6081	17.5774	17.523	17.9332	18.1783	18.4027	18.0079	17.7411	17.3785	17.6313	17.7228	18.0183	18.1656	18.4843	18.0519	17.7252	17.5018	17.3429	16.9408	17.6602	17.6476	17.6426	18.2737	17.8699	17.6376	17.5712	17.6614	17.8756	17.8996	17.7162
O75131	CPNE3	19.3455	19.2878	19.5154	18.0708	17.7125	16.7381	16.4492	16.7326	19.2983	19.3272	19.2742	17.8445	16.3657	17.3593	16.3381	16.6408	19.2511	19.0467	19.06	17.6738	17.7951	17.2787	17.6073	17.1552	19.0515	19.0735	19.052	17.8048	17.4077	17.2485	17.9483	17.6236	19.0105	18.9866	18.9976	17.7235	17.4999	17.0974	17.4253	17.0785	19.1867	19.0706	19.0765	18.2237	17.4499	17.2564	17.2392	17.1387
O75143-2	ATG13	15.9755	16.3678	16.4178	17.1962	17.451	17.8975	17.9424	17.5762	16.3491	16.3418	16.7891	17.1191	17.6228	17.5878	18.0849	17.4448	16.3578	16.1936	16.7075	17.2298	17.778	17.8619	18.0405	17.3931	16.3621	16.1627	16.5971	17.1297	17.6225	17.8542	18.0652	17.3208	16.2534	16.4682	16.8951	17.4017	17.7254	18.0616	18.2424	17.872	16.3754	16.3257	16.774	17.2748	17.4987	17.9818	18.1723	17.3162
O75144-2	ICOSLG	15.5623	15.5901	15.7357	16.3119	16.0692	16.1456	16.2607	15.191	15.2262	16.0142	15.7703	16.5413	16.5225	16.7344	16.1398	15.5045	14.9267	15.0279	15.5205	16.2999	16.6401	16.3334	16.9138	16.6368	14.3696	15.207	15.8039	16.5196	16.2114	16.5873	16.6641	17.0371	15.4468	15.499	15.7792	16.1214	16.0643	16.7054	16.8129	16.6891	15.3413	15.4709	16.0107	16.1606	16.0921	16.305	16.6872	16.9103
O75150	RNF40	19.5468	19.2874	18.6158	18.4434	18.5437	18.62	19.0842	19.4937	19.3604	19.4652	18.2946	18.246	18.2368	18.419	18.8389	19.3388	19.3821	19.2912	18.5393	18.3566	18.4007	18.1127	18.7533	18.9785	19.5251	19.3721	18.5572	18.291	18.3015	18.2523	18.4818	19.0139	19.5814	19.24	18.4421	17.9544	18.0681	18.2753	18.4587	18.8904	19.4743	19.3723	18.3459	18.2003	17.9652	18.2406	18.5473	18.7593
O75151	PHF2	15.429	15.7849	16.0541	16.6192	16.9483	17.4004	17.529	18.0028	15.7663	16.1435	16.3676	16.8025	17.0928	17.5637	17.93	17.9222	15.6459	15.8366	15.9903	16.549	16.9882	17.5799	18.0327	18.2044	15.7774	15.9575	16.2369	16.8129	17.1695	17.4434	18.0295	18.2877	16.2657	16.3175	16.3728	16.6827	17.2246	17.4203	17.6649	18.023	16.4459	16.0931	16.6936	16.8563	17.0869	17.6964	17.6275	18.1248
O75152	ZC3H11A	18.6899	18.4485	18.4189	18.9575	19.2071	19.5205	19.9602	20.1602	18.375	18.3687	18.7022	18.9613	19.2518	19.5444	19.8115	20.1101	18.5021	18.4624	18.7434	18.8478	18.9516	19.5126	19.9478	20.2206	18.6464	18.5168	18.4276	18.7677	18.9635	19.4786	19.9897	20.1919	18.9757	18.6069	18.6452	18.7001	19.0932	19.4595	19.983	20.1783	18.836	18.5959	18.8268	18.8328	19.0456	19.4031	19.8678	20.0405
O75153	CLUH	19.7275	19.8097	19.1568	18.4647	18.3197	17.3809	17.3151	17.2402	19.6158	19.6831	19.0169	18.0853	17.4392	17.3191	16.1528	17.5836	19.4964	19.5627	19.0957	18.4916	17.8715	17.2669	17.5465	17.5516	19.5488	19.6609	19.185	18.3695	17.568	17.308	17.2273	17.2808	19.123	19.1381	18.6774	18.208	17.5044	16.4833	17.1895	17.2354	19.1878	19.1685	18.6761	18.0638	17.7014	16.8316	16.8546	17.4346
O75157-2	TSC22D2	16.321	16.0439	16.2701	17.0922	17.1484	18.007	18.406	18.6815	16.2419	16.465	16.8824	17.0809	17.7221	18.2731	18.5122	18.8725	15.6872	16.3875	16.9129	17.2906	17.6977	17.5377	18.3111	18.7378	16.4271	16.6241	16.6732	17.3617	17.8995	18.0773	18.7466	18.7402	16.5276	16.345	16.6866	17.5985	17.7637	18.3483	18.7037	18.8592	16.2996	16.6165	16.5331	17.4757	17.4828	18.2016	18.4908	18.8938
O75164	KDM4A	24.1177	24.2655	24.1789	24.6093	24.4408	24.3238	23.8252	24.2425	23.9498	24.1086	24.4336	24.5585	24.6695	24.2468	23.7529	23.6241	23.949	24.0544	24.2584	24.0907	24.118	24.4791	24.1009	24.4554	23.941	24.0432	24.1987	24.4087	24.2624	24.1257	24.192	25.0018	24.0334	23.8931	24.0828	23.6537	24.1497	24.578	24.3086	24.9564	24.0302	24.0674	24.2116	24.0665	24.2413	24.6422	24.9172	25.1456
O75165	DJC13	17.3029	17.2969	16.8785	16.1791	16.2801	15.8546	15.9971	16.7204	17.5813	17.0728	16.462	16.1886	15.394	16.4256	17.4033	17.555	17.5951	17.1801	16.425	15.9529	15.7787	16.0302	15.5164	15.0599	17.5421	16.8567	16.4274	16.4187	15.5561	15.9162	15.5086	15.856	17.4074	17.0104	16.4206	16.5153	16.0228	17.0657	16.4738	16.6696	17.3714	17.0977	16.6966	16.2744	16.8363	16.7176	16.138	15.9594
O75167-4	PHACTR2	17.5137	17.6072	17.9183	18.3856	18.5063	18.9321	19.304	19.5499	17.9537	17.7806	17.9789	18.5206	18.9304	19.3549	19.57	19.759	17.1311	17.4987	18.0124	18.5891	18.9064	19.2216	19.6177	19.7389	17.5601	17.517	17.9587	18.4653	18.914	19.3226	19.7559	19.9163	17.5262	17.515	18.064	18.652	18.8761	19.2683	19.6548	19.8068	17.8977	18.017	18.3093	18.5706	18.9139	19.362	19.7783	19.9824
O75170-3	PPP6R2	16.1076	15.7999	15.8507	16.7333	16.6564	16.5577	17.7788	17.8789	15.4451	15.873	16.3002	16.7999	16.4682	16.9989	17.1098	17.7921	16.4948	15.7203	16.6939	16.8214	16.8605	17.5777	17.1915	17.3351	15.8336	16.1086	16.5972	16.7064	16.2346	17.292	17.3649	17.426	15.9419	16.0248	16.3326	16.8233	16.9768	17.4518	17.8591	17.8517	16.1191	16.0449	16.635	16.8458	16.743	17.2853	17.7433	18.1202
O75175	CNOT3	18.2848	18.369	18.2465	18.8666	18.8569	19.0463	19.3074	19.4738	18.5022	18.5861	18.3923	19.0309	19.1471	19.2176	19.1307	19.2092	18.8016	18.5371	18.5225	18.8548	19.0063	19.0176	19.131	19.3668	18.735	18.767	18.5211	18.7524	19.052	18.9792	19.2055	19.2351	18.8578	18.8456	18.6436	18.9044	19.0654	19.1414	19.0598	19.0279	18.7251	18.8046	18.8123	19.0523	19.0101	19.0535	18.7226	19.0021
O75179-2	ANKRD17	17.6516	17.4494	17.5244	17.6888	17.7102	18.2783	18.5622	18.8225	17.5965	17.5548	17.4252	17.7089	17.7457	18.1476	18.5235	18.5109	17.7282	17.7228	17.7749	17.7157	17.6846	17.9533	18.2751	18.2833	17.8549	17.8708	17.6696	17.8365	17.8649	17.8928	18.436	18.5147	17.5887	17.5719	17.5864	17.4182	18.0294	18.215	18.6656	18.9229	17.3622	17.5564	17.5656	17.591	17.9014	18.1244	18.7888	19.1824
O75182-2	SIN3B	11.9797	12.4911	11.9764	12.7752	13.0067	12.425	12.6515	12.9057	12.7491	12.8491		11.9203		12.3756	12.545	12.988	10.9503	11.9133	11.9707	13.0766	12.9891	13.3181	13.1983	13.1103	11.6863	11.8616	12.2443	13.0083	13.0583	13.2613	13.2171	12.5942
O75190	DJB6	16.9883	17.2109	16.8715	17.1691	17.2457	17.3576	17.8481	17.88	17.0592	16.8672	17.2209	17.195	17.1886	17.5535	17.7549	18.5593	17.455	17.2111	17.1135	17.0471	17.1921	17.2983	17.5801	18.4402	17.2286	17.3993	16.8859	16.9528	17.0994	17.5923	17.4905	18.1361	17.1634	17.4551	17.316	16.9895	17.3779	17.3226	17.8784	18.3503	17.0958	17.331	17.2922	17.1693	17.4648	17.7625	17.5639	18.4932
O75191	XYLB	15.8942	15.7751	15.4402	15.5124	15.377	15.4881	15.578	14.93	15.806	15.7063	15.4699	14.9939	15.2874	15.6796	15.6457	15.3747	15.8785	15.5194	14.981	15.3219	15.2696	15.0609	16.2945	14.9253	15.4413	15.2918	15.178	15.283	15.0256	15.2447	15.6177	16.0077	15.5254	15.3929	14.8766	15.1885	15.1584	15.6558	15.4898	16.0112	15.4647	15.6577	14.4429	14.9543	14.8207	15.6668	15.8571	15.8258
O75208	COQ9	15.5727	16.3709	16.3223	16.5202	16.2486	15.941	15.2482	16.6761	16.6725	16.2249	16.2209	16.37	16.3219	16.0094	15.7757	15.8031	15.9167	16.4299	16.2917	16.4292	16.0204	15.9139	15.4854	16.0514	15.9734	16.2578	16.6636	16.6146	16.0684	15.95	15.7977	15.945	15.5733	16.0143	16.1489	16.3066	15.7312				15.6915	15.9497	16.1337	16.1487
O75223	GGCT	20.7931	20.8454	21.3169	21.9349	21.3675	19.6974	19.3122	19.236	20.6511	20.9293	21.4467	21.962	21.7192	19.971	18.6449	18.6764	20.6497	20.8661	21.3291	21.9156	21.5298	19.7949	19.5611	19.1014	20.7478	20.9098	21.4237	21.9215	21.6015	19.527	19.2359	18.7568	20.7327	20.78	21.3888	21.9945	21.5918	19.7841	19.403	18.8517	20.7948	20.9064	21.4676	21.9779	21.5844	19.4549	18.9498	18.7713
O75251-2	NDUFS7	19.264	18.9891	18.4139	17.7545	17.479	15.7582	16.2316	16.2152	19.327	19.0146	18.329	17.6457	16.495	15.291	14.6781	15.3175	18.8742	19.0241	17.9902	17.6888	16.8422	17.7821	16.6341	17.026	18.5474	18.8032	17.926	17.4512	16.6983	16.164	15.9526	17.9024	18.1223	18.2057	17.4626	18.0648	18.3809	18.7969	18.4817	18.7418	17.828	17.625	17.5723	17.7687	17.2442	18.7457	18.5119	19.0192
O75264	SMIM24																	11.3494	11.8505	12.9787	11.3728	12.868	13.0212	13.8483	14.3054	11.1482	11.8011	11.7029	12.3527	12.3908	13.9969	13.8822	13.8623	11.881	11.6471	12.34	12.4023	13.3781	13.4056	13.9343	13.8908	11.9233	12.0491	12.5838	12.1829	12.5172	13.4269	14.0806	14.1573
O75298-3	RTN2	17.546	17.3195	17.5664	18.4942	18.4818	18.3858	18.5334	18.4347	17.3076	17.3986	17.8536	18.4128	18.5503	18.5208	18.6011	18.4566	17.0138	17.5243	17.8561	18.1171	18.3612	18.5289	18.7939	18.5671	17.4664	17.4758	17.7314	18.29	18.6632	18.7802	18.7153	18.6507	17.1408	17.5813	17.7034	18.4339	18.5642	18.849	18.8892	18.5602	17.3915	17.5064	17.9282	18.4755	18.6672	18.9006	18.803	18.6809
O75306-2	NDUFS2	18.98	18.8929	18.8644	18.6887	18.5872	17.1352	16.8867	16.7248	18.8759	18.7392	18.7194	18.619	18.263	16.4592	16.1218	16.3175	18.9618	18.8517	18.7695	18.5967	18.2874	17.4933	17.1554	16.8303	18.7858	18.8385	18.6798	18.7003	18.239	17.2185	17.0828	17.0743	18.9763	18.827	18.7494	18.6703	17.9525	16.9181	17.1827	16.5289	19.0101	18.7828	18.7123	18.6638	18.2293	17.3472	16.3128	17.6277
O75312	ZPR1	18.824	18.9092	19.0543	19.3242	19.1685	19.1835	19.3241	19.479	18.6623	18.9983	19.1515	19.4543	19.0784	19.0775	19.1067	19.2116	18.6017	18.8085	19.1927	19.4162	19.2648	19.2027	19.4116	19.3916	18.7287	18.8533	19.1159	19.3262	19.0821	19.1457	19.2583	19.552	18.846	18.9447	19.2838	19.4093	19.1581	19.1383	19.214	19.2723	18.8138	18.959	19.2478	19.4307	19.1997	19.1671	19.2632	19.4397
O75323	NIPSP2	18.0358	18.2934	18.3712	17.6781	16.6124	15.1455	14.3582	15.3279	18.2349	18.2902	18.8499	18.7135	15.9847	14.9796	14.5269	13.7217	18.1998	18.1197	18.3784	18.4294	16.2285	15.8949	15.4498	15.202	17.4219	18.0265	18.6161	18.5495	16.3351	14.5356	15.3767		17.9777	18.1694	18.5883	18.4236	16.2411	16.1662	15.9434	15.7239	18.218	17.9516	18.5948	18.672	16.8974	16.1037	15.513	14.7352
O75330-2	HMMR	15.8097	15.43	15.8284	15.3185	15.4551	15.3047	15.9485	16.1903	15.8377	15.7245	15.6576	15.2852	15.4267	15.3291	15.4816	16.0549	16.2987	15.8851	15.3537	15.061	15.394	15.3883	15.4708	15.6203	15.6047	15.8124	15.791	15.2275	15.0605	14.9632	14.868	15.7399	15.939	15.986	15.8947	15.2326	15.5786	14.8806	15.6928	15.1066	15.6453	16.0109	15.8158	15.1171	15.0773	14.302	15.0769	15.4182
O75340	PDCD6	18.1338	17.9342	17.6284	16.9254	16.9086	15.8744	16.2394	15.6021	18.0048	17.8386	17.4078	16.8983	16.0963	15.4492	14.8931	15.239	18.0763	17.9008	17.5163	17.1796	16.4284	16.5448	16.336	16.2887	17.7949	17.7564	17.5848	17.2383	16.8398	17.139	16.7287	16.7348	17.6641	17.6722	17.5156	16.9075	16.3143	15.6962	15.9851	16.1185	18.0341	17.8523	17.5969	17.2588	17.0296	15.3447	16.6474	16.5824
O75347	TBCA	23.0172	23.3037	23.4897	24.2318	24.8198	25.2001	25.5323	25.6037	23.2285	23.33	23.485	24.446	24.7655	24.9279	25.3875	25.448	23.116	23.1346	23.7528	24.0452	24.5588	24.9966	25.3658	25.7437	23.0721	23.3033	23.6984	24.0452	25.0233	25.3695	25.7564	25.7091	22.9298	23.0742	23.5756	24.2368	24.8722	24.8893	25.4401	25.6785	23.2413	23.4665	23.6814	24.4247	24.9197	25.405	25.9063	26.0439
O75348	ATP6V1G1	18.8887	19.2515	19.065	18.7605	18.9682	19.0665	19.4405	19.7402	18.9631	19.0345	18.9303	18.8449	18.8614	19.1727	19.3945	19.7093	18.8893	19.0659	18.8198	18.9589	18.7329	18.9198	19.3153	19.833	18.8478	18.9389	18.9845	18.8179	18.9167	19.0375	19.568	19.7846	18.9276	19.0709	19.1408	18.9467	18.5742	18.8887	19.2464	19.8146	19.0385	19.2304	19.1556	19.0593	18.9001	19.0779	19.4171	19.7416
O75351	VPS4B	19.4638	19.4528	18.5196	18.0267	17.7385	17.6051	17.7247	17.6223	19.4249	19.3509	18.3728	17.7608	17.1674	17.2427	16.9423	17.741	19.304	19.2586	18.3918	17.933	17.3668	17.0862	17.5358	17.6743	19.4108	19.1876	18.2965	17.8321	17.503	16.9357	16.6735	17.807	19.2206	19.1502	18.4828	17.5638	17.3335	16.9692	17.4152	17.6139	19.4574	19.2009	18.4584	17.7705	17.2904	17.1773	16.9615	17.2632
O75352-2	MPDU1	14.1475	14.1973	13.6709	14.7899	14.3749	15.1412	14.835	14.9005	14.7467	14.91	14.9992	14.6038	14.957	14.6014	14.0226	13.7523	14.0468	14.401	14.9811	15.1333	15.344	15.1481	15.2471	14.2349	14.3195	14.5682	14.1308	15.0192	14.0328	14.4837	14.1727	14.17	14.8183	14.9563	14.6201	15.0412	14.8786	14.9726	15.0055	14.3369	14.5745	14.1988	14.2167	15.0219	14.9342	15.1164	13.7588	13.2011
O75362	ZNF217	15.1379	15.3159	15.321	15.3227	15.6987	15.7861	15.8005	16.2884	15.1955	15.3429	15.3515	15.3917	15.5728	15.2011	16.0197	16.4393	15.5432	15.5569	15.3312	15.5983	15.4771	15.646	15.9707	16.1244	15.5304	15.5532	15.5008	15.1404	15.3735	15.5062	15.7029	15.8933	15.6679	15.264	14.8746	14.9031	15.3204	15.5143	16.2973	16.1141	15.3746	15.5721	15.7353	15.4897	15.2584	16.2279	16.0862	16.2422
O75367-3	H2AFY	18.2342	18.4261	18.4761	19.0574	19.0625	18.4855	17.6838	17.1135	18.0289	18.3129	18.4655	19.1235	19.2024	18.4231	17.8894	17.0633	18.2051	18.2921	18.5461	19.0678	19.2995	18.4806	17.7373	17.3174	18.1207	18.2723	18.6344	19.1322	19.3338	18.5653	17.6475	17.2774	18.1494	18.0995	18.4807	18.9494	19.3493	18.796	18.1945	17.6575	18.1363	18.4342	18.5235	19.0569	19.3266	18.7365	17.8326	17.4363
O75368	SH3BGRL	21.6137	21.744	21.965	22.8813	22.9863	23.1895	23.4529	23.646	21.7295	21.9192	22.3674	22.9641	23.3842	23.4194	23.585	23.8413	21.4255	21.8306	22.2985	22.9646	23.1217	23.3784	23.6498	23.8708	21.8116	21.9732	22.3392	22.8889	23.2031	23.4041	23.7524	23.9143	21.7486	22.1633	22.457	23.101	23.3086	23.3904	23.763	23.8688	21.9913	22.0849	22.4839	23.0117	23.3717	23.4525	23.6412	23.764
O75369-8	FLNB	20.2764	20.3902	20.4351	20.044	19.8637	19.4847	19.2545	19.4635	20.2738	20.4108	20.5466	19.9793	19.5159	19.3163	19.0337	19.155	20.3646	20.4316	20.5921	19.9383	19.5796	19.1026	18.9436	19.0264	20.3611	20.4586	20.5646	19.9141	19.4004	19.1382	18.647	18.9051	20.4566	20.4792	20.5417	19.7309	19.3545	19.1162	18.9194	19.0146	20.3685	20.4173	20.5322	19.8699	19.1305	18.9344	18.6832	18.7865
O75376	NCOR1	19.5842	19.6752	19.7114	20.1429	20.2651	20.4986	20.897	21.3122	19.5833	19.6337	19.7732	20.1766	20.3262	20.4843	20.8112	21.1777	19.7455	19.826	19.9602	20.1994	20.2563	20.2813	20.6195	21.2308	19.6613	19.7425	19.9098	20.1312	20.2423	20.4183	20.7892	21.4037	19.8618	19.7817	20.0183	20.2829	20.2387	20.3755	20.7361	21.2712	19.8058	19.8481	19.9258	20.3082	20.3846	20.4857	20.6953	21.4868
O75379	VAMP4	15.6185	14.9125	15.1932	15.8418	15.9621	16.5293	16.9798	16.9476	15.2954	14.9799	15.5871	15.8293	16.2646	16.9922	17.1679	17.4229	14.7799	14.9718	15.3247	16.0936	16.2063	16.6414	17.1349	17.2682	15.0799	14.9141	15.2883	15.7576	16.1135	16.872	17.2394	17.4375	14.7561	14.2805	15.37	16.144	16.4468	16.9426	17.2326	17.3947	15.0412	14.9269	15.6472	15.9262	16.6473	16.9129	17.3173	17.302
O75380	NDUFS6	18.5816	18.7198	19.2038	20.1817	20.4176	20.9722	21.2565	21.3561	18.7966	19.0217	19.5693	20.1569	20.6691	21.1881	21.5197	21.6766	18.3508	18.9209	19.2858	20.0044	20.3759	20.9506	21.3078	21.6287	18.6582	18.9437	19.2207	20.2794	20.7194	21.3029	21.488	21.8035	18.6402	18.7569	19.3701	20.2628	20.5989	21.2631	21.5524	21.6809	18.767	19.0171	19.5472	20.2649	20.7133	21.5157	21.3914	21.8801
O75381-2	PEX14	17.9897	18.2865	18.1305	19.0351	19.0005	19.2947	19.675	19.8702	18.0402	17.9203	18.1402	18.8469	18.6946	19.2711	19.4803	19.9712	18.2535	18.1613	18.5357	18.9037	18.9847	19.2083	19.6883	19.9155	17.9887	17.9265	18.1792	18.4201	18.8345	19.106	19.6486	20.0479	17.8164	18.1403	18.4815	18.6814	19.0335	19.4222	19.9164	20.2763	18.1204	18.176	18.3273	18.7633	18.9963	19.2278	19.8072	20.3239
O75390	CS	23.1563	23.0978	23.3033	22.6903	21.3111	19.9707	19.8353	19.6209	23.0835	23.2167	23.406	22.9046	20.6796	19.073	18.2733	18.746	22.9027	22.9701	23.1307	22.7302	21.0251	20.1595	19.5497	19.9102	22.9056	23.0201	23.2196	22.8389	20.7972	19.5438	19.6456	19.3908	22.857	22.9189	23.2796	22.8884	21.0019	19.7652	20.1838	19.479	22.9251	22.8938	23.2416	22.8636	20.7443	19.2466	18.4648	19.0898
O75391	SPAG7	17.6198	17.6731	18.0707	18.773	19.0172	19.4262	19.6596	19.8314	17.7638	18.0077	18.2977	18.8956	19.2976	19.5065	19.7126	19.929	17.5261	17.7038	18.1841	18.7885	19.2034	19.5197	19.8154	19.9806	17.7529	17.7314	18.2312	18.8452	19.1984	19.6504	19.934	20.1018	17.8843	17.8656	18.5725	19.1503	19.4495	19.6512	19.7839	19.9091	17.8092	18.1837	18.231	19.0537	19.2258	19.5347	19.8247	19.9824
O75396	SEC22B	21.6032	21.6014	21.3983	20.9861	20.2931	19.2588	19.1764	19.0538	21.4685	21.4283	21.4811	21.1132	20.3734	19.0273	18.9196	18.9165	21.4493	21.5368	21.4429	20.7753	20.0944	19.2937	19.2761	19.0432	21.4168	21.3998	21.4881	20.9816	20.3418	19.2061	18.2883	18.6904	21.3727	21.0584	21.3095	20.9329	20.1977	19.3412	19.4192	19.1574	21.2702	21.3938	21.4443	21.0103	20.1099	19.3409	18.5364	18.5147
O75400-2	PRPF40A	19.1199	19.2862	19.2496	19.6585	19.8209	20.1066	20.5221	20.8018	19.1293	19.0617	19.1985	19.4102	19.6527	20.1098	20.5112	20.8349	19.3256	19.2927	19.2135	19.5486	19.7151	20.125	20.5413	20.9518	19.3182	19.2669	19.1556	19.4156	19.7085	20.0869	20.5088	21.0258	19.4458	19.5373	19.3913	19.5839	19.6935	20.2121	20.5245	20.8583	19.4994	19.5228	19.4304	19.542	19.5711	20.1828	20.5095	20.7168
O75410-2	TACC1	17.3225	17.3947	17.6134	18.2438	18.2528	18.5854	18.8793	18.9405	17.1353	17.4666	17.9615	18.3613	18.6023	18.7102	19.0237	19.0372	17.3354	17.2686	17.7396	18.2105	18.5043	18.6871	19.0909	19.2055	17.3917	17.4551	17.688	18.3035	18.5277	18.893	19.0303	19.2174	17.4441	17.5944	17.922	18.3441	18.5854	18.6707	18.9904	19.197	17.4171	17.4765	17.9332	18.4496	18.5689	18.6808	19.1253	19.0702
O75414	NME6	17.0991	17.3203	17.5056	18.2583	18.5496	18.6497	17.9261	16.0003	17.2386	17.1647	17.6206	18.5619	18.8273	18.729	17.9708	15.4182	17.1537	17.2539	17.8524	18.3798	18.8443	18.7328	17.9342	16.518	17.2077	17.3296	17.9382	18.4992	18.7819	18.9591	18.149	15.557	17.3381	17.5154	18.0275	18.2643	18.7762	18.7688	17.9579	16.4582	17.475	17.5647	18.0016	18.7129	18.6562	18.4064	18.1125	15.8168
O75417	POLQ	13.5513	14.0071	14.2466	14.4693	14.926	15.7471	16.2298	16.3035	14.1602	14.1952	14.0486	14.963	15.2037	15.3998	15.9085	15.8411	13.8745	13.9471	14.1493	14.8048	15.1497	15.8032	16.1959	16.1924	14.0197	13.9129	14.2154	14.8467	15.458	15.8739	16.163	16.1263	15.2085	14.8856	15.2812	15.3851	15.3978	15.3473	15.3074	15.0704	14.347	14.5146	15.1453	15.1872	15.3576	15.5	14.5649	15.0049
O75419-2	CDC45	15.3345	15.2873	15.6444	14.438	14.7665	13.6745	14.0822		15.7352	15.4353	15.0705	14.5082	14.5856	14.2031	13.8095		15.6817	15.5028	14.9388	14.8612	13.7981	13.9468	13.4538	13.6251	15.921	15.4717	14.8452	14.1521	14.0747				15.5343	15.561	15.1821	15.0073	14.0731	14.9714	14.3747	14.7774	15.4536	14.9533	14.9098	14.394	14.0282	14.7531	14.1136	14.7924
O75427	LRCH4	17.1188	16.9356	16.7214	16.3283	16.5583	16.8742	16.9551	17.5289	17.1328	17.0012	16.4311	16.6987	16.6699	16.8513	17.1639	17.5954	16.7378	16.6509	16.5899	16.4644	16.5386	16.818	17.4419	17.3759	16.8899	16.5565	16.7557	16.8182	16.6283	17.2253	17.4634	17.5498	16.8546	16.8507	16.544	16.6266	16.7579	16.344	16.6761	17.2857	16.7686	16.9185	16.6981	16.6172	16.8156	16.881	16.886	17.2086
O75431-2	MTX2	17.1929	16.8464	16.2815	15.5736	15.4705	14.5792	14.714	14.5661	17.1877	16.7488	15.8888	15.1961	14.6652	14.7538	16.2362	14.8611	17.4687	17.1345	16.1359	15.4862	14.5596	14.6565	14.6561	14.8674	17.4825	17.116	16.4619	15.7249	14.9352	14.7949	13.8668	14.3728	17.1267	16.5875	16.1729	15.7295	15.7298	15.066	14.6612	14.4314	16.8658	16.6246	16.1742	15.5274	14.8656	15.3905	14.9238	15.718
O75436	VPS26A	19.6174	19.4867	19.9472	20.2721	19.4245	17.8642	17.3838	17.3629	19.6291	19.8454	20.137	20.4201	19.6259	17.4397	16.175	16.3199	19.3992	19.5008	19.9757	20.2164	19.5948	18.037	17.8569	17.5342	19.6248	19.6661	19.905	20.059	19.7151	17.7673	17.3559	18.497	19.4923	19.7773	19.9268	20.1797	19.4375	17.7633	17.6986	17.1301	19.4289	19.6924	20.0534	20.2835	19.5572	17.4912	17.2054	17.6471
O75438	NDUFB1	15.8921	15.4743	15.8716	16.511	15.9821	16.305	16.26	16.8125	15.7678	14.0222	15.2774	15.9267	15.7706	16.1143	16.6021	16.6225	15.0897	15.6944	16.1122	16.3411	16.1107	16.2001	16.4572	16.5085	15.5692	15.3503	15.4286	16.3336	15.8721	15.715	16.7687	16.7802	15.8389	14.756	15.7039	15.8348	16.098	16.257	16.6159	16.5756	16.14	15.2623	15.6012	15.4505	15.9767	15.7381	16.8833	16.7751
O75439	PMPCB	19.052	19.0333	18.539	17.5202	17.3059	16.148	16.2461	16.0632	19.2384	19.0985	18.4848	17.3591	16.4527	15.9131	15.9079	15.9728	19.1428	19.0015	18.3706	17.2662	16.9607	16.0038	16.4901	16.4999	19.1038	18.984	18.4673	17.5428	16.9008	16.6891	16.0025	16.694	18.9034	18.7063	18.3646	16.8293	16.2253	15.5465	16.1853	15.7849	18.9193	18.7237	18.3187	17.0399	16.1514	15.3485	14.555	14.3896
O75446	SAP30	16.5555	16.3445	16.6475	16.7337	16.8099	17.0737	17.2781	17.2287	16.6318	16.4076	16.5484	16.6424	16.7736	16.8971	17.0342	16.837	16.3988	16.2978	16.5448	17.1671	16.7097	17.0112	17.4166	16.7995	16.2838	16.4161	16.9196	16.8953	17.0758	17.0782	17.0219	17.6528	16.7541	16.7688	16.6567	16.6391	16.9704	17.1616	17.2527	17.615	16.4926	16.3892	16.3305	16.4504	16.7239	17.0317	17.3861	17.4631
O75448-2	MED24	15.4098	15.9052	15.559	14.5836	14.5712	14.1295	14.9306	15.0529	15.7987	15.6689	15.7516	15.0629	13.9521	14.6099	14.2732	14.5979	15.7274	15.55	15.6178	15.0111	13.6165	13.9005	14.088	13.4196	15.7116	15.9118	15.7049	15.1702	13.9989	14.111	14.0735	14.4835	15.4771	15.4456	15.4916	14.767	13.5787	13.4903		13.3265	15.4108	15.364	15.2794	14.9169	14.0523
O75449	KAT1	15.5816	15.3449	14.7444	13.9012	13.8663	14.6362	15.2356	13.7558	15.731	15.1898	14.9055	14.2793	13.6167	13.9398	14.0535	13.6766	14.7887	14.6595	13.8808						14.6784	14.2821							15.0466	15.1709	14.7035	14.5291	14.4413	14.1914	14.1781	14.6345	15.0893	14.9081	14.6543	14.7089	14.3892	14.427	14.6155	14.7288
O75475	PSIP1	19.6218	19.7943	20.0535	20.5578	20.5792	20.8162	20.8029	21.1653	19.8502	19.9362	20.2769	20.5179	20.8034	21.0696	21.1709	21.2458	19.5862	19.6268	20.3761	20.5077	20.5589	20.9738	21.3379	21.4323	19.7018	19.5436	20.1434	20.6364	20.4986	20.9832	21.3806	21.7125	19.9812	19.7984	20.0757	20.5928	20.6824	21.0183	21.4156	21.6361	19.7187	19.9667	20.1812	20.5098	20.6123	21.167	21.3091	21.6403
O75477	ERLIN1	16.5682	16.4031	15.6149	15.2096	15.7544	15.4412	15.123	15.6863	17.3939	15.9326	15.5317	15.2322	14.4243	14.9093	14.6216	15.3173	17.1528	16.4643	15.4567	15.3249	15.3643	15.0948	15.1751	15.518	16.7789	16.1312	15.3452	15.0009	14.9975	14.2794	14.8673	15.3747	16.4173	15.6386	15.4573	15.1198	14.7759	14.0769	14.6629	15.2479	16.7316	15.501	15.0629	14.6829	14.7065	14.5126	14.5243	14.9269
O75487	GPC4	17.4718	17.5921	17.9504	18.2846	17.4944	16.8397	16.4054	16.4039	16.974	17.3083	17.6797	18.2317	17.5464	16.3718	15.9999	15.5638	17.2045	17.4818	17.9164	18.1515	17.4406	17.0261	16.749	16.8609	17.3601	17.4318	17.5272	18.2937	17.6325	16.5368	16.317	16.3743	17.1595	17.4485	17.9419	18.3593	17.6568	17.2053	16.5013	16.4574	17.1059	17.0774	17.9281	18.5138	17.6008	16.8732	15.9481	16.0275
O75489	NDUFS3	19.4678	19.5412	19.2982	19.2449	19.0089	18.1412	17.8147	17.4092	19.4835	19.4234	19.2887	19.1262	18.9411	17.7671	17.3854	16.6981	19.5514	19.4474	19.2231	19.2849	18.9206	18.0571	17.7415	17.6999	19.4668	19.4719	19.2172	19.3319	18.7212	17.804	17.2829	16.8994	19.6481	19.4842	19.2758	19.18	18.624	17.705	17.7104	16.3544	19.4208	19.2757	19.2219	19.216	18.5673	17.5638	17.1185	16.7349
O75494-2	SRSF10	19.2029	19.0792	19.0396	18.9057	19.4271	20.431	21.0097	21.1649	19.2351	19.0624	18.9289	19.7931	19.3326	20.5417	21.029	20.9449	19.333	18.6238	18.9748	19.2314	19.5067	20.3475	21.2084	21.1932	19.0877	18.8682	19.0449	19.3137	19.5592	20.4613	21.2874	21.3554	19.5198	19.3995	18.8405	19.4971	19.3579	20.1157	21.2059	21.3318	19.4378	19.4585	19.1072	19.2397	19.2123	20.1108	21.0165	21.2905
O75496	GMNN	17.2142	16.982	17.6184	18.3487	18.9435	19.3278	19.811	19.8432	17.1976	17.5304	17.6016	18.474	18.9343	19.5539	19.7392	19.9404	17.2243	17.0985	17.7234	18.5509	18.9661	19.4454	19.9193	19.8221	17.5004	17.3566	17.6695	18.4018	19.1016	19.4824	19.9146	20.079	17.3022	17.5037	17.4476	18.5693	19.0801	19.6931	19.9399	20.0046	17.391	17.5458	17.6868	18.5286	19.146	19.5525	19.9472	20.1864
O75503	CLN5	15.8926	16.0402	16.2115	16.249	15.8255	15.4745	15.0596	15.0717	15.9367	16.1966	16.3147	16.3762	15.8145	15.4675	15.2484	14.8226	15.6776	16.1371	16.4074	16.275	15.688	15.3131	15.2811	15.3515	15.9877	16.2496	16.3485	16.1283	15.5564	15.6877	14.809	15.3575	15.8167	16.1283	16.556	16.1226	15.3663	15.2275	15.3689	14.748	16.1065	16.174	16.4196	16.0595	15.6407	15.0566	14.9281	15.0485
O75521-2	ECI2	16.2516	16.3564	16.2073	15.6231	15.6773	15.1906	15.4731	15.2885	16.0343	16.0249	16.03	15.7299	15.1421	14.7343	15.7577	14.8926	15.926	15.9502	16.0226	15.6101	15.2035	15.3635	15.1482	14.8716	16.0961	16.2574	15.8811	15.4168	14.9083	14.6114	15.0995	14.8043	16.1329	15.983	16.0738	15.5368	15.8092	14.647	14.5033	14.7438	16.0255	16.1602	16.2272	15.369	14.7638	14.7991	14.7773	14.029
O75528	TADA3	15.1578	15.1969	15.2643	16.0133	15.9374	16.9518	16.7506	17.4479	14.6392	14.9577	15.0654	15.598	16.5634	17.0259	16.9926	17.418	15.1711	15.0098	15.4928	16.107	16.3497	16.5984	16.7863	17.3807	15.2368	15.1263	15.1461	16.0606	16.4931	16.8094	17.3192	17.3993	15.7043	15.3976	15.1423	16.2018	16.2532	16.6297	17.2888	17.484	15.5553	15.4537	15.3179	16.0116	16.2375	16.7788	17.5492	17.3593
O75530-2	EED	15.9172	15.8867	15.2548	14.9062	15.3197	15.6079	15.9306	16.0471	16.1625	15.8915	15.6855	15.0273	14.9748	15.5683	16.1093	16.5437	16.544	15.8975	16.079	15.3108	14.0988	14.0566	14.9013	13.8715	16.2241	16.0268	15.8468	15.035	14.8549	13.3496	13.8087	13.4131	16.0661	16.0849	15.5497	15.1504	14.9276	14.8742	14.0854	15.6213	16.091	15.8552	15.5295	15.3288	15.2244	13.8291	15.0555	15.2871
O75531	BANF1		11.5764	12.2195	13.6788	13.3334	13.9997	13.1142	14.012	9.99138	11.4667	11.3253	12.2145	12.6999	13.2262	13.034	13.4731																	11.4242		12.2221	13.0949	14.1623	12.7955	13.8114	13.6409	11.7507	12.3903	12.5595	13.1541	12.7793	12.592	13.9277
O75533	SF3B1	20.5216	20.5748	20.8097	20.4284	20.5684	21.0356	21.4148	21.6391	20.5462	20.6556	20.6351	20.3959	20.7681	21.2041	21.4103	21.6347	20.6146	20.6667	20.8323	20.4231	20.6796	21.1289	21.1897	21.4039	20.638	20.7059	20.7089	20.4769	20.7412	21.0503	21.419	21.8003	20.8086	20.7022	20.8131	20.4749	20.7302	21.1514	21.3881	21.7876	20.7773	20.728	20.8404	20.537	20.7151	21.123	21.3838	21.7649
O75534-2	CSDE1	20.9751	20.8937	20.3582	19.9024	19.8007	19.0314	19.3236	19.5333	21.0127	20.7381	20.3365	19.5921	18.9593	19.2216	19.521	19.4157	21.0977	20.8205	20.3141	19.8697	18.9976	18.7043	18.7678	19.0347	20.9779	20.8577	20.2519	19.7744	19.1037	18.4538	18.2688	18.5083	21.0358	20.6484	20.184	19.3155	18.6596	19.4029	19.0896	18.9547	20.8856	20.6139	20.2284	19.2321	18.6012	18.6869	19.0111	19.4476
O75554-2	WBP4	17.1828	17.5335	17.803	18.3341	18.6279	19.1612	19.6533	19.7895	17.0411	17.5065	17.7708	18.5548	19.0812	19.6091	19.7291	20.0849	17.1218	17.2264	17.6009	18.3141	18.8912	19.3357	19.7131	20.1414	17.1548	17.2976	17.7399	18.4377	19.043	19.6387	19.8125	20.2068	17.1256	17.2794	17.8678	18.7171	19.0447	19.5864	20.066	20.0997	17.1193	17.3792	17.6615	18.5212	19.0154	19.5056	19.9751	20.281
O75563	SKAP2	17.9197	17.7933	17.4496	17.0474	16.7891	16.5944	16.5702	16.1228	17.8399	17.5698	17.2936	16.7419	16.3943	16.1636	16.4245	16.2509	17.8635	17.6861	17.2265	17.0333	16.3807	15.5135	16.1049	15.9756	17.8825	17.5443	17.3411	16.8978	16.1953	16.0232	16.028	15.6305	18.0011	17.8272	17.2818	16.6592	15.9258	16.1537	16.1598	16.3042	17.9839	17.8658	17.1937	16.7025	16.1759	16.0769	15.7432	15.697
O75575-2	CRCP	12.547	12.7467	13.0581	13.6819	14.1938	14.1181	14.5022	15.1298	13.166	13.1556	13.7345	13.6629	14.4041	14.1543	14.7595	15.2067	12.9385	13.1781	13.4913	13.7562	14.5707	14.2226	14.7355	14.8278	13.1658	12.6647	13.5744	13.614	14.3516	14.5157	15.0813	14.9178	12.1601	11.4704	12.4387	12.4432	12.4776	12.5794	13.6681	13.7112	12.3005	12.3229	12.5396	13.0283	14.8567	13.2177	17.6264	13.5385
O75582-3	RPS6KA5	14.1551	14.0189	13.2848	12.1969	12.6194		12.6924		14.8838	14.1018	12.8815	12.3099					14.1244	13.6783	13.1792	13.4847	13.3204	13.7749	14.1271	14.2323	14.1568	14.0379	13.3844	13.5383	13.6608	13.4351	14.1674	13.9705
O75586-2	MED6	14.737	15.0194	14.8018	13.6629	13.3277	13.7537	13.1641	13.9247	15.0286	14.7199	14.5328	13.7622	13.0852	13.5194	13.5201	13.5766	15.1008	14.7874	14.5725	13.2388	13.3496	13.3506	13.8059	13.9427	14.8257	14.6843	14.1665	13.4088	11.9275	13.1206	13.6765	14.1346	13.8658	14.1302	14.5815	15.1978	15.6132	15.3588	14.0224	13.4242	14.0565	14.1865	14.5785	15.0809	15.5104	15.4958	13.4847	13.2005
O75592-2	MYCBP2	14.6036	14.7134	15.127	15.5769	16.1177	16.3779	17.0488	17.2099	14.9622	14.396	15.3664	15.7269	16.1615	16.8784	17.1011	17.415	15.074	15.2898	15.7399	15.5954	16.0934	16.5083	16.8936	16.7546	15.2642	15.4501	15.2481	15.4946	16.2399	16.7576	17.0155	17.0559	15.3377	15.4459	16.1824	15.5423	16.2413	16.4077	16.8154	17.4561	15.4749	15.2188	15.5902	16.2385	15.8072	16.5024	16.9663	17.4839
O75607	NPM3	17.9278	17.5578	17.5321	18.6146	19.4692	19.2917	20.0899	19.7248	17.5022	17.4688	18.1452	18.7389	19.2911	19.5925	19.6009	19.7634	17.6148	18.1725	18.66	18.6021	19.144	19.8115	19.9454	19.7554	18.1098	17.8811	18.1227	18.8046	18.9433	19.3836	19.8693	19.6409	17.6091	17.627	18.5047	18.7176	19.3416	19.4551	20.2776	19.6249	18.0852	17.9835	18.3694	18.8183	19.4832	19.7245	19.5746	20.0902
O75608-2	LYPLA1	21.7025	21.5817	22.062	22.659	22.4889	20.2498	19.4658	18.1201	21.4306	21.5346	22.1327	22.6824	22.9014	20.0003	18.1677	17.8474	21.424	21.6957	22.2085	22.7647	22.7066	20.4267	18.9579	18.8779	21.5435	21.7079	22.1854	22.7099	22.6091	20.4139	18.3159	18.7673	21.4328	21.6504	22.1075	22.7396	22.6224	20.4593	19.1695	18.2976	21.6811	21.7441	22.2055	22.6962	22.4994	20.3462	17.6497	17.6022
O75629	CREG1	15.6151	15.6542	15.8544	16.9058	17.2669	17.6369	18.0921	18.4232	16.345	16.2866	15.9491	16.7362	17.6993	17.9257	18.5205	18.3392	15.7077	16.2644	16.3238	17.2406	17.6142	17.873	18.2893	18.0707	15.803	16.255	16.4462	17.0543	17.2648	18.0539	18.121	18.6794	16.1643	15.9908	16.6464	17.0993	17.8534	18.0193	18.1907	18.5757	16.1672	16.2937	16.5267	17.0836	17.7838	17.6152	17.8859	18.4661
O75643	SNRNP200	20.2962	20.5516	20.2811	19.2004	18.6771	18.1885	18.2745	18.0494	20.3726	20.409	20.4873	19.3286	18.0459	18.0731	18.8265	18.8642	20.3654	20.1615	20.2936	19.2557	18.7697	18.8136	19.0472	18.7414	20.2257	20.2377	20.223	19.3113	18.6869	19.5933	19.4541	20.0061	20.3019	20.1286	20.1969	19.0895	18.7009	19.445	18.6779	18.9063	20.1523	20.156	20.2213	19.2238	18.7082	19.5192	19.6011	19.9447
O75663	TIPRL	19.4518	19.4745	19.4566	17.8768	17.8431	16.293	16.3654	16.3154	19.1069	19.3543	19.3309	17.7931	16.55	15.5051	14.6281	14.413	19.229	19.2054	19.3317	17.8406	17.2589	16.1587	16.5959	16.3849	19.3628	19.3795	19.419	18.0834	16.8113	16.1073	15.7007	15.2947	19.2193	19.1409	19.513	17.9616	17.2927	15.5949	17.2444	16.3482	19.3522	19.1646	19.3789	18.1095	16.6527	16.6524	16.7318	16.2545
O75665-3	OFD1	13.9521	13.3938	14.185	14.1821	14.1827	14.0661	14.8543	14.8804	13.6702	13.8796	13.3266	14.4047	13.9282	14.5451	13.8289	14.867	14.1514	14.5809	14.0042	13.5926		13.3699	13.493	13.7159	13.8566	14.4381	14.3668	14.238			14.0678					14.0774				14.0902	13.8476	13.4291						14.75
O75676-2	RPS6KA4	13.7419	14.8216	14.9706	15.7874	15.7078	17.0014	17.3829	17.5149	14.5192	14.6381	15.1677	16.0831	16.5633	17.1102	17.4795	17.7944																	14.3603	14.3388	15.0062	15.9647	16.3817	16.9703	17.4326	17.7199	14.7124	15.1565	16.0513	16.1447	16.4795	17.2846	17.8311	17.7421
O75683	SURF6	16.006	16.4549	16.4579	17.3413	17.4431	18.1226	18.6511	19.2081	16.4588	16.5863	16.2367	17.1544	17.7704	18.1064	18.9326	19.4099	16.3809	16.2562	16.9761	17.4773	17.384	18.3231	18.9384	19.0371	16.646	16.6286	16.9669	17.6599	17.7562	18.1803	18.5611	19.2903	16.7893	16.6848	16.883	17.3374	17.586	18.4018	18.6396	19.0309	16.6256	16.9519	16.985	17.374	17.8083	18.4407	18.5354	19.1782
O75688	PPM1B	18.0295	18.2697	18.2294	17.7726	17.3446	17.0411	16.51	16.9217	18.261	18.0973	18.421	17.9116	17.1084	17.232	17.2473	16.6376	18.2923	18.269	18.54	18.0219	17.2432	16.8863	16.6616	16.8295	18.2701	18.4008	18.5829	18.2238	17.1913	17.0725	17.0902	16.7316	18.0891	18.0276	18.6326	17.8742	17.6082	17.0949	16.5142	17.3371	18.3224	18.2191	18.531	17.9617	16.6303	16.1724	16.6363	16.653
O75689	ADAP1	16.64	16.651	16.6949	15.5352	15.2172	13.973	14.0047	14.2486	16.7449	16.6021	16.3656	16.287	14.6022	14.2989			16.6358	16.5813	16.8002	15.8515	14.346	15.307	14.6407	14.2386	16.5035	16.3374	17.02	16.1338	14.9437	14.7672	15.2845	13.8805	15.9762	16.4257	16.3318	15.8817	15.4016	15.7777	15.5674	15.722	15.9863	16.2701	16.3269	16.3531	15.74	15.5601	16.2158	15.9398
O75694	NUP155	17.9224	17.6877	16.9492	16.3809	15.8541	15.3419	16.588	16.3933	17.753	17.6843	17.1075	16.1745	15.5938	16.5389	16.4485	17.6587	18.1604	17.829	16.4637	16.1904	16.1452	16.7726	16.9147	17.4428	17.8671	17.6827	16.9036	16.3005	16.539	16.527	16.3183	16.9786	17.6557	17.6399	16.6996	15.3754	15.6157	17.9189	17.8119	16.1827	17.6352	17.5505	16.698	16.0574	16.0393	17.6464	17.9875	17.9204
O75695	RP2	18.5227	18.5975	18.3309	17.6652	17.2801	16.6951	16.777	16.837	18.374	18.4355	18.4522	17.3167	16.6071	16.5907	16.1685	16.3599	18.5651	18.5969	18.4952	17.6432	17.0559	16.5755	16.4344	16.6337	18.4841	18.5749	18.5405	17.5278	16.8464	16.1454	16.1282	15.97	18.4148	18.6277	18.3909	17.4903	16.4053	17.037	17.2759	16.4516	18.3912	18.3494	18.4699	17.6254	16.8408	16.1655	15.9112	16.4954
O75717	WDHD1	18.1559	18.2123	18.3118	18.1896	18.1654	18.5514	19.0552	19.2564	18.1038	18.259	18.3989	18.0874	18.2437	18.7403	19.0911	19.3774	18.311	18.5038	18.4813	17.9502	17.9988	18.379	18.3118	19.1751	18.4235	18.611	18.4913	17.9355	18.0053	18.5267	18.5022	19.299	18.4501	18.5187	18.5126	17.8696	18.1217	18.3346	18.6323	19.0051	18.4657	18.461	18.3477	17.941	18.1822	18.6408	18.892	18.9404
O75718	CRTAP	19.0404	18.4724	17.8134	17.2562	17.1073	16.5325	16.4173	16.1241	19.1252	18.4215	17.6075	16.8298	16.316	16.3782	15.8399	16.4515	19.1337	18.5632	17.5993	17.2756	16.4432	16.3862	16.2902	16.0786	18.9238	18.4741	17.6644	17.2123	16.4275	16.004	15.9431	15.6819	18.8319	18.1894	17.7042	16.5879	16.1288	15.867	16.5327	15.9531	18.8364	18.3067	17.4856	16.5851	16.1654	15.5517	15.2148	16.1202
O75746	SLC25A12		15.0771	14.6206		15.3789		15.0316		15.1688	14.9788							15.9396	15.0102	15.0395	15.1109	15.6329	15.2691	14.433	14.126	15.1929	15.3014	15.037	14.9682	14.0977	15.0532	14.2589	14.1489	15.1473	14.8612	15.4082	15.7681	15.7054	15.5976	14.8016	14.2371	15.1642	15.0709	14.9117	15.8157	16.1182	15.2227	13.6131	13.7028
O75752	B3GALNT1		11.3849	11.6716	13.1049	13.5527	12.9452			10.3757	11.4223	11.5406	13.0089	13.8936	13.8075			12.1552	11.9488	12.6573	13.105	13.1877	12.9383	13.0092	13.3346	12.6684	12.5345	13.0298	13.397	12.8499	13.2782	12.7831	13.1896
O75771-3	RAD51D					12.246												12.5456	12.5962	12.5447	12.3627	11.8247	12.1626	11.6457	12.0888	12.1617	12.2688	12.828	11.8533	11.9402		10.9947	11.5352
O75781	PALM	17.4606	17.2625	17.7859	18.226	18.5616	18.9152	19.1264	19.6221	17.1922	17.268	17.3712	18.1113	18.3807	18.8348	19.1974	19.5018	17.0891	17.0526	17.3795	17.9817	18.5181	18.8858	19.4403	19.7695	17.3798	17.3188	17.593	17.982	18.6075	19.0787	19.4619	19.8869	17.4891	17.4545	17.7647	18.2121	18.4377	19.0322	19.5588	19.6581	17.5738	17.7198	17.9351	18.3253	18.6466	19.0423	19.4362	19.6229
O75787-2	ATP6AP2	16.6711	16.6079	16.4146	15.3239	14.8975	13.8601	14.287		16.4454	16.0646	15.9234	14.3088					16.5033	16.1136	16.4003	16.1121	15.9867	15.698	15.8502	15.6766	16.3853	16.5028	16.5416	16.3936	15.7465	15.8204	15.3662	15.7442	17.0449	16.4897	16.2693	15.873	15.4684	15.0779	15.0926	14.8632	16.8551	16.5999	16.2844	15.8346	15.0443	15.0657	14.7618	14.5673
O75792	RSEH2A	19.1213	19.212	18.6404	18.808	17.7317	16.5157	16.1526	16.5318	18.956	19.1568	18.739	18.592	17.3116	16.6029	15.2561	16.5815	18.9538	19.1865	18.8651	18.8477	17.7349	16.8035	16.6458	16.4655	19.0845	19.133	18.963	18.7336	17.3523	16.3442	16.3767	16.1267	18.9335	18.9297	18.6178	18.4684	17.5972	16.6913	17.2275	16.8507	18.7646	18.6999	18.5393	18.4264	17.5026	16.5224	16.4852	17.1722
O75794	CDC123	16.459	16.2593	15.9258	15.9847	16.2639	16.2957	16.5739	16.1877	16.8053	16.2316	15.9327	16.1135	16.0242	15.9642	16.2052	16.338	17.3056	17.0131	16.3444	15.9512	15.3648	15.234	15.36	15.4575	17.0862	16.7581	16.2414	15.6929	15.2845	14.8838	14.5748	14.1771	17.028	16.7509	16.1895	15.7072	15.6642	15.6393	15.841	15.0858	17.0058	16.7668	16.3084	15.4384	15.024	15.2918	15.3223	15.1342
O75817	POP7	16.5763	17.0228	16.8708	17.0791	17.0978	17.118	16.1872	15.4519	17.0443	17.2053	17.7582	17.6215	17.1776	17.3813	16.3239	14.7662	17.0543	17.0976	17.2569	17.4063	17.3345	17.1123	16.8252	15.8366	16.9498	16.9537	17.2245	17.3412	17.1151	17.1118	16.35	15.424	17.1193	16.9333	17.2153	17.294	16.9576	17.2171	16.7022	16.5272	17.0219	16.7882	16.9016	17.378	17.5077	16.8806	16.3058	16.2418
O75818-2	RPP40	16.0431	16.7262	16.7465	16.8721	16.8702	17.0088	17.1628	16.7291	16.6621	16.4302	16.8078	16.9057	17.101	17.1831	17.3635	16.9599	16.2722	16.3889	16.6501	16.9499	17.2635	17.2075	17.3442	16.5637	16.3045	16.478	16.8163	16.9364	17.249	17.1231	17.3427	16.8956	16.576	16.4977	16.7914	16.9894	17.0111	17.2098	17.3388	17.0049	16.5111	16.6592	16.9456	17.1048	16.6244	16.9855	17.1655	16.7739
O75821	EIF3G	21.184	21.4143	21.3133	21.4187	20.9413	20.7673	20.7722	20.817	21.2435	21.2541	21.3054	21.2961	20.8713	20.8149	20.9079	21.0924	21.1645	20.9091	21.3325	21.2331	21.176	20.5731	21.0912	21.2002	21.0245	21.0232	21.3179	21.1438	21.1177	20.9098	21.1073	21.5033	21.1866	21.2792	21.51	21.2971	21.0136	20.5597	20.9256	20.9247	21.1371	21.2146	21.6225	21.4005	20.9069	20.6712	20.9279	21.1498
O75822	EIF3J	20.493	20.637	20.7066	20.5667	20.3248	20.3669	20.27	20.8021	20.5676	20.5667	20.7905	20.6151	20.122	19.9884	20.2643	20.5512	20.495	20.4688	20.8504	20.703	20.2841	20.1906	20.5008	20.7428	20.3096	20.4552	20.6625	20.6032	20.2808	20.1363	20.5477	20.5622	20.3179	20.6065	20.8489	20.7072	20.2134	20.1809	20.4713	20.6828	20.4511	20.6701	20.7474	20.7386	20.1844	20.3138	20.3921	20.6045
O75832	PSMD10	19.4534	19.5547	19.5218	18.68	18.572	18.058	18.1564	17.8819	19.4144	19.4428	19.6836	18.3377	17.8345	17.735	16.9694	16.8198	19.4034	19.8343	19.8817	18.6937	18.2058	17.3647	17.4673	17.4165	19.5523	19.734	19.7065	18.349	17.7537	17.4971	17.1587	16.526	19.5801	19.7219	19.7261	18.2592	17.5803	17.0855	17.6854	17.1899	19.5496	19.3623	19.5351	18.214	17.65	16.7848	16.8075	16.6366
O75843	AP1G2	16.0393	15.875	15.3433	15.2437	14.7184	13.5641		12.8131	16.1186	15.5269	15.614	14.7519	13.2043	12.7451	12.9933		16.1651	15.4983	15.4263	15.3201	14.7461	14.3418	14.644	15.3144	16.137	15.5855	15.2036	15.071	14.3841	14.9508	14.3851	15.0428	15.4951	15.438	15.6941	14.6846	14.2642	12.8384	13.0773		15.639	15.2542	14.7797	14.9875	13.218	12.7725		12.727
O75844	ZMPSTE24	21.9489	21.9804	21.9504	20.2632	19.927	18.9513	18.8554	18.8817	21.8032	21.9403	22.1836	20.7399	19.278	18.4699	17.8004	17.5809	21.8189	21.9465	21.9493	20.5043	19.7899	18.8204	18.7666	18.8173	21.5727	21.7269	21.8815	20.7234	19.3696	18.3598	17.9153	17.7835	21.5084	21.6568	22.0203	20.9455	19.8823	18.8842	19.1055	18.6037	21.5805	21.5503	21.9888	21.0218	19.4398	18.5917	18.1357	18.4039
O75874	IDH1	22.2732	22.2028	22.5498	22.4374	20.928	19.8432	19.936	19.6154	22.2057	22.4632	22.4725	22.5779	20.4611	19.5844	19.6282	20.92	21.9817	22.1508	22.5805	22.7619	20.8122	19.9731	19.5863	19.6418	22.0128	22.1838	22.5043	22.5713	20.5415	19.4536	18.901	20.1532	21.9075	21.9996	22.4458	22.9335	21.5847	19.6911	19.9079	19.6887	21.8839	22.0255	22.4067	22.6285	20.6756	19.2797	19.5791	20.2748
O75879	GATB	14.549	14.4745	14.4284	14.3739	13.9637	13.973	14.299	14.626	15.0028	14.7344	14.5381	14.0183	13.7812	13.6	14.1491	13.9006	14.4765	14.4929	14.2583	14.1257	13.8591	14.0768	14.6852	15.2282	14.3099	14.812	13.6782	13.7157	14.013	14.0694	14.4397	14.3992	14.9506	14.236	14.0899	13.6989	13.7275	13.4691	13.8471	13.8423	14.5463	14.4711	14.2157	13.9256	13.8381	14.3255	14.8127	14.7526
O75880	SCO1	18.7021	18.6822	18.786	19.0487	18.9046	18.8028	18.5347	17.6511	18.4978	18.5364	18.9601	19.177	19.1165	18.9301	18.1388	17.1833	18.7343	18.3408	18.7202	19.2466	19.3383	18.9523	18.5958	17.5804	18.5721	18.6684	19.001	19.1769	19.1281	18.775	18.5082	17.2991	18.4946	18.7267	18.7109	19.0278	19.2012	19.0062	18.6824	17.6536	18.6622	18.5312	18.8964	19.032	19.0211	19.0195	18.6704	17.8505
O75882	ATRN	17.6287	17.674	17.9546	18.5418	18.6761	18.9893	19.0899	18.941	17.3842	17.5439	17.8801	18.5278	18.684	18.9056	18.975	18.7644	17.521	17.5727	18.1156	18.468	18.4811	18.9578	19.1172	18.9529	17.5884	17.5545	17.8627	18.5157	18.8025	19.1191	19.0752	19.0311	17.5195	17.6623	18.0022	18.5948	18.8918	19.1062	19.2226	18.8333	17.5988	17.6302	18.212	18.4661	18.8404	19.1978	19.1095	19.1112
O75886	STAM2	18.6353	18.5624	18.5529	17.8663	17.5333	17.1279	17.1379	16.7407	18.5828	18.5901	18.7704	17.6597	16.8992	16.8485	16.5522	16.3029	18.122	18.154	18.6675	17.6906	17.0781	16.4009	16.6881	16.6381	18.204	18.1487	18.5539	17.5235	16.9842	16.3077	16.482	17.0182	18.5191	18.5387	18.5517	17.343	16.7752	16.2777	16.7626	16.5112	18.5713	18.5212	18.7928	17.5831	16.727	16.2351	15.9951	16.2234
O75896	TUSC2	13.2544	13.7125	13.2615	14.2283	13.782				13.2433	13.7395	13.804	14.1625	13.3304																				13.7292	13.3929	14.3669	14.5713	14.448	12.3622	13.2762	12.986	13.9401	13.832	14.4285	14.3726	14.0127	12.9569	12.4981	13.0237
O75909-4	CCNK	17.8225	17.9727	18.2201	17.8424	17.0618	16.4709	16.2799	15.8732	17.7712	18.0213	18.2589	18.1057	16.8266	16.2226	15.6094	15.5111	17.8105	17.7786	18.2653	17.9081	16.9065	16.5263	16.7318	16.2492	17.688	17.8657	18.2266	17.8971	16.7915	16.2291	15.52	16.2237	17.9705	17.7625	18.2572	17.7417	16.8591	16.4471	15.7257	16.241	17.6123	17.8373	18.0243	17.8746	16.6448	16.3986	15.7	15.3868
O75915	ARL6IP5	20.9356	20.8719	21.2422	21.6009	21.8287	22.0833	22.3511	22.5401	21.3002	21.1799	21.5117	21.7676	22.1585	22.181	22.6332	22.6067	20.5643	21.3228	21.2703	21.7344	22.1323	22.1459	22.6249	22.4992	21.3817	21.4293	21.3148	21.7638	22.1592	22.1565	22.5301	22.4315	21.1974	21.1049	21.6013	21.7994	21.992	22.308	22.5716	22.5191	21.2689	21.2071	21.6599	21.9002	22.112	22.2318	22.2286	22.435
O75923-10	DYSF	16.3247	16.4227	15.8329	15.0322	15.123	14.6133	14.884	14.6898	16.5005	16.2705	16.1184	15.8448	15.4936	14.2305	14.9067	13.9933	16.6854	16.505	15.854	14.979	15.2633	15.5891	14.6055	14.4629	16.4162	16.5286	16.1673	15.0431	15.2524	15.1343	15.3324	14.4016	16.4573	16.5548	16.1414	15.7348	14.8085	13.6217	14.7491	15.344	16.5744	15.8876	16.3196	15.463	15.1815	14.9841	13.9861	14.0567
O75928	PIAS2	11.3476	11.3496	11.828	12.2773	12.2118	13.207	12.9605	13.4606	11.0771	10.8714	11.544	12.3569	12.7959	13.283	12.9605	13.7309	12.5817	12.6664	12.1084	12.1489	11.9083		12.3889	11.7122	11.9313	12.1592	12.8859	12.6306	12.4228	11.9471	12.6205	13.2147
O75934	BCAS2	17.8771	17.9612	17.838	17.595	17.107	16.1085	15.9517	16.089	17.8828	17.6904	17.6239	17.0198	16.3573	15.3357	15.0744	15.2925	17.7507	17.957	18.1318	17.3389	16.8386	15.6899	16.1181	16.4676	17.4209	17.6551	17.8477	17.4303	16.5339	15.5238	15.737	16.0878	17.6639	17.6406	17.4652	16.8211	16.5276	16.0274	16.0496	16.8433	17.6441	17.7284	17.4896	16.8364	16.3117	16.0479	16.6124	15.9427
O75935	DCTN3	17.1816	17.4606	16.923	16.0239	16.1048	15.5639	15.1507	15.704	17.4971	17.1847	16.8759	15.5261	15.1206	14.8995	14.8919	15.2564	16.9979	17.3476	17.1221	15.9719	15.3722	15.0941	14.9441	15.0581	16.8775	17.0092	16.5771	15.6041	14.713	14.6142	15.1692	14.5589	17.1059	17.3474	16.6984	16.0463	15.0374	14.8242	15.2378	15.2833	17.2279	17.3643	16.8274	15.9244	14.9533	15.1332	15.3374	15.5261
O75937	DJC8	20.8321	20.9736	21.3923	21.4259	21.2248	21.4378	21.7967	22.2084	20.9954	21.0723	21.4267	21.5048	21.3807	21.3969	21.877	22.1803	20.9434	21.2623	21.4595	21.5839	21.2633	21.376	21.7876	22.1445	20.9458	21.2429	21.525	21.5504	21.2265	21.3745	21.7933	22.1662	21.0701	21.312	21.6212	21.6306	21.3001	21.2258	21.7778	22.1415	21.2599	21.2813	21.6528	21.654	21.2847	21.4813	21.693	22.0585
O75940	SMNDC1	18.6599	18.8144	19.028	19.6535	20.1628	20.3006	20.749	20.7285	18.8951	18.8504	19.3511	19.7137	20.3229	20.6665	20.8064	21.0012	19.1794	18.9662	19.2186	19.6974	20.0406	20.3449	20.6661	20.9852	18.9798	19.0375	19.41	19.7898	20.0913	20.5058	20.7579	21.0818	19.4504	18.9097	19.7929	20.1439	20.1208	20.4318	20.8286	20.7998	19.0035	19.0707	19.292	20.0102	20.3153	20.7249	20.7504	21.093
O75947	ATP5PD	20.6788	20.7362	20.5791	20.7738	20.6226	20.6628	20.3544	20.2624	20.7968	20.706	20.6841	20.4668	20.2775	20.1785	19.725	19.7992	20.6477	20.835	20.8086	20.6055	20.4339	20.4816	20.3893	20.6649	20.4156	20.5695	20.7253	20.3768	20.1284	20.2606	20.6662	20.3704	20.8299	20.8487	20.746	20.3808	20.0257	19.9417	20.2568	20.4097	20.6656	20.8543	20.7238	20.5942	20.1719	20.2254	19.9807	19.9371
O75955-2	FLOT1	14.4606	14.1757	14.206		14.4047			13.8685	13.8748	13.9938	13.4785	14.061	14.98				13.507	14.3016	13.8406	14.6919	14.3977	14.6763	14.3961	14.5039	14.1202	13.7786	14.3561	14.6199	14.0705	14.3164	14.7449	14.6948	13.9793	13.392	14.8748	15.1135	13.6634	13.6605	13.9019	13.8698	14.1847	13.7744	14.6583	15.1209	14.6565	14.4022	14.4345	14.0851
O75964	ATP5MG	19.8264	19.78	19.3099	18.7928	18.8904	18.2359	18.292	17.7937	20.4389	19.7247	19.3618	18.4336	18.3532	17.5213	17.7011	17.093	20.2971	20.0625	19.2333	18.5392	18.1082	17.9213	17.5381	17.7134	20.2611	19.7653	19.1904	18.4008	18.0087	17.764	17.1643	17.2379	20.0227	19.5663	18.9596	18.1398	17.9018	17.1712	18.0373	17.222	19.9972	19.6415	19.0917	18.392	17.6401	17.65	16.6987	16.8717
O75976	CPD	19.0819	19.1903	19.2666	19.6603	19.8885	20.1062	20.3033	20.411	19.2544	19.245	19.4387	19.8442	20.161	20.292	20.449	20.5259	19.0366	19.2405	19.4237	19.8821	20.0576	20.2819	20.4891	20.623	19.1892	19.1664	19.4376	19.7962	20.0576	20.2833	20.4068	20.5418	19.28	19.1974	19.501	19.9187	20.1357	20.2491	20.5032	20.4758	19.2462	19.3559	19.5161	19.9181	20.141	20.3824	20.5637	20.6434
O75995	SASH3	17.1747	17.2294	17.5344	18.0919	18.3434	18.6299	18.9535	19.0446	17.4865	17.7429	18.2482	18.885	19.3015	19.1268	19.4449	19.0636	17.577	17.5325	18.1439	18.57	18.7622	18.7652	19.3338	19.2853	17.6858	17.7401	18.23	18.577	18.9377	18.9395	19.1707	19.1145	17.4048	17.5175	18.0568	18.7568	19.0847	19.0407	19.36	19.2737	17.5857	17.8958	17.9799	18.449	18.9705	18.9691	19.5295	19.539
O76003	GLRX3	20.5929	20.6709	20.7659	20.8292	19.7704	18.6921	18.3167	18.0341	20.3925	20.6421	20.8333	20.7007	19.4848	18.2531	17.9806	17.8018	20.3941	20.4831	20.8433	20.6133	19.5273	18.7835	18.3253	18.2966	20.3075	20.4817	20.8682	20.6326	19.5658	18.7426	18.1882	18.165	20.1285	20.5322	20.7817	20.3869	19.0606	18.2825	18.2876	17.8666	20.3817	20.446	20.7601	20.6853	19.1628	18.1054	17.7496	17.5179
O76009	KRT33A																																	12.7823	12.8067	13.1996	13.1532	16.7183	13.4023	14.1057	13.8959	13.1515	13.1546	13.2019	13.542	13.3445	13.3231	13.1284	13.0654
O76021	RSL1D1	19.2816	19.2474	19.5696	20.1703	20.4212	20.9602	21.4779	21.3754	19.4979	19.3463	19.7554	20.3094	20.6285	21.1207	21.6501	21.4598	19.3902	19.434	19.7488	20.1706	20.567	21.1983	21.4547	21.382	19.472	19.4353	19.6366	20.3392	20.5608	21.224	21.4516	21.6753	19.5073	19.4324	19.9104	20.3129	20.6222	21.2204	21.7957	21.6933	19.4254	19.5278	19.9645	20.131	20.5195	21.2078	21.5561	21.4905
O76031	CLPX	18.0695	18.057	17.6959	17.079	17.3157	16.6748	16.6176	16.1715	18.2143	17.8963	17.343	16.8631	17.0549	16.1428	17.1818	16.6166	18.0192	17.7568	17.4375	17.304	17.1389	16.5363	16.7851	16.449	17.9966	17.7334	17.126	17.0393	16.9878	16.5679	17.2574	17.872	17.9234	17.6721	17.4333	17.2911	17.1919	17.5187	17.408	17.4072	17.7173	17.5917	17.389	17.4693	17.4355	17.5039	17.6939	17.8258
O76039-2	CDKL5	14.1847	14.1112	14.7425	16.3521	16.7815	17.8095	18.3097	18.7264	14.8787	15.2084	15.1951	16.4205	17.1074	18.0546	18.5408	18.837	14.2227	14.5562	15.2318	16.067	17.0234	17.9121	18.4905	18.7947	15.2074	15.142	14.4666	16.2326	17.1958	18.0815	18.5976	18.9326
O76041-2	NEBL	14.6145	14.2905	15.0472	15.6875	15.9759	16.4885	16.7542	16.3539	14.3487	14.3897	14.801	15.4003	15.6482	16.2357	16.2764	16.0398	14.3884	14.4422	15.0011	15.6839	15.8117	16.1869	16.3974	16.4939	14.7675	14.7848	14.2555	15.6954	16.077	16.3426	16.596	16.4769	14.3532	14.7493	15.0688	15.9088	15.5941	16.4567	16.5635	16.6245	14.8425	14.6751	14.9361	15.2716	15.9277	16.4699	16.5523	16.6864
O76071	CIAO1	16.6753	16.907	16.8976	17.4147	17.2125	16.6215	16.0738	14.653	16.8578	16.685	17.1384	17.3162	17.0678	16.4061	15.2973	13.4987	16.3416	16.7195	17.0665	17.3422	17.1019	16.929	16.2111	15.4695	16.5455	16.893	16.7274	17.3407	17.1884	16.6514	16.0524	15.9111	16.4779	16.4774	17.1489	16.9348	16.7024	16.8332	16.2104	15.2139	16.8581	16.7867	17.0746	17.3605	17.0525	16.5996	16.2808	15.2696
O76080	ZFAND5	13.3147	13.5111	13.9661	14.6169	15.1754	15.4417	15.9181	15.8906	13.5348	13.5134	14.173	14.3374	15.4485	15.6855	16.0268	15.8319	11.9749	13.1032	14.2939	14.5352	15.241	15.5841	16.2762	16.3704	13.7655	13.2253	14.2216	14.824	15.3199	15.841	15.7653	16.4746	13.3989		14.7275	15.7434	15.5799	15.2934	15.7195	15.9392	13.276		14.2761		14.7201	15.6991	15.7443	15.6283
O76094	SRP72	20.9626	20.284	19.1731	19.4263	19.4728	19.4776	20.6759	21.2962	21.2071	20.2697	19.1238	19.1354	20.1393	20.3805	21.2208	21.7986	21.3195	20.4654	19.2838	19.3254	19.8522	20.4806	20.0796	19.4217	21.424	20.316	19.2428	19.3503	19.6759	19.994	20.9184	21.5724	21.0299	20.3771	19.3753	18.9277	19.8713	20.1361	19.5212	19.4061	20.9026	20.2174	18.7321	18.7612	19.3101	20.2296	20.6046	21.3053
O77932	DXO																	12.7651	12.2852	13.3452	12.8346		12.7061			12.337	12.5077	13.1243	13.9408	12.722	12.8641											11.8212
O94760	DDAH1	17.379	17.5135	17.8991	18.2937	18.1317	17.4966	16.5741	16.8523	17.3559	17.3118	17.9154	18.1564	18.1945	17.7202	16.7502	17.0187	17.5166	17.265	18.047	18.4468	18.4591	17.6078	16.4866	16.2671	17.4699	17.44	17.9444	18.673	18.1136	17.7181	16.3864	16.2054	17.2005	17.3096	17.9123	18.6997	18.6054	17.9042	16.2356	16.1512	17.3132	17.2686	17.9314	18.5049	18.7587	17.8142	15.9755	16.5215
O94761	RECQL4	16.4244	16.3959	16.6396	17.26	17.3877	18.1212	18.4649	18.5868	16.3601	16.3089	16.3685	17.1139	17.447	18.0973	18.3817	18.6036	16.0429	16.3519	16.7359	17.2819	17.8046	17.6559	18.1763	18.5216	16.4147	16.9889	16.8462	17.1182	17.6963	17.9161	18.5074	18.6365	16.5778	15.9977	16.5586	17.0312	17.1807	17.9011	18.2616	18.6456	16.7241	16.7419	16.8706	17.2815	17.8938	18.1806	18.7385	18.7616
O94762-4	RECQL5	14.9493	14.6937	14.7184	15.7074	15.3983	16.2135	16.3995	16.5422	14.8687	14.7721	14.852	15.5672	15.6483	16.2039	16.2178	16.5271	14.6714	15.0288	14.7771	15.3822	15.788	15.9274	16.6147	16.7495	14.6241	14.8683	14.9775	15.1367	15.7992	16.1255	16.7535	17.0871	15.3534	15.0283	15.2918	15.2943	15.8301	16.3599	16.5673	15.8859	15.1942	15.213	15.3148	15.4722	15.951	15.9737	16.2861	16.8908
O94763;O94763-4	URI1	17.6361	17.2408	17.538	18.2767	17.8707	17.8426	18.3459	18.1595	17.3102	17.5643	17.5048	17.8924	17.767	17.6467	18.1681	18.5766	17.324	17.4711	17.7861	18.5275	18.0211	17.679	18.0085	18.2523	17.544	17.5741	17.9696	18.3982	17.7371	17.7003	18.1107	18.287	17.5422	17.6235	17.9651	18.361	17.9426	17.8189	17.8373	17.9892	17.4665	17.7259	17.9431	18.4681	17.7906	17.8813	17.6652	17.9297
O94766	B3GAT3	16.6297	16.4047	16.6706	16.3765	15.4766	16.067	15.502	15.6527	16.3101	16.6812	16.5537	15.9347	16.0144	15.5723	15.3475	15.7349	16.3811	16.7333	16.6824	15.5236	16.0924	14.8568	14.3792	15.1519	16.3067	16.7452	16.7456	15.6458	15.2818	15.1157	15.6606	15.6535	16.2186								15.7014	15.6862	15.4727		16.0067
O94776	MTA2	21.0176	21.1352	20.7643	20.2555	19.8825	19.7644	19.8601	19.2152	21.0692	21.0932	20.8546	20.246	19.9266	20.1217	20.2582	19.534	21.0643	21.0497	20.8483	20.2813	19.147	19.3731	19.4915	19.5069	20.9701	21.0014	20.8486	20.2256	19.5708	19.9794	19.7866	19.4513	21.1111	20.6924	20.6408	20.112	19.8967	20.4681	20.007	19.5079	20.9065	20.8727	20.5608	20.1863	20.1664	20.3876	20.1952	20.0759
O94782	USP1			12.1648			12.1492		12.9585	12.7537	12.4705			12.3633	12.1749		13.017	12.1554	12.0703	11.6486	12.4937	13.0047	11.9423	12.5997	13.3149	12.5555	12.312	12.4489		12.2217	13.1267	12.8456	13.1376	12.3575	12.3686	12.8617	12.7539	13.1449		13.4035		12.4221	12.2031	11.983	12.1959	12.1688	11.7102	12.9392	12.3128
O94804	STK10	19.5493	19.5148	18.3708	18.4385	18.6897	18.9381	19.4755	19.8862	19.7976	19.7376	18.5605	18.5194	18.6239	18.8567	19.4083	19.9916	19.5524	19.4574	18.2941	18.4573	18.6444	18.849	19.3949	19.7271	19.7538	19.6231	18.2758	18.1244	18.5653	18.9614	19.3361	20.2307	19.7485	19.2747	18.5451	18.3022	18.4844	18.7882	19.5103	19.7256	19.6293	19.4394	18.4575	18.2896	18.418	18.939	19.0488	19.6476
O94817	ATG12	16.4413	16.733	16.7805	17.1092	15.9769	15.421	15.4403	15.3716	15.9758	16.5734	16.6179	17.0263	15.3234	14.7387	14.5794	14.8571	16.2817	16.0763	17.0735	16.9975	16.0527	15.5705	14.3147	13.7728	16.6677	16.0804	16.4651	16.772	16.0624	14.5576	14.3197	13.4134	16.1536	16.46	16.8261	16.9307	15.2807	14.5209	14.6205	13.6479	16.3889	16.5284	16.9589	16.8515	15.1272	13.7399	13.1289	13.2165
O94818-3	NOL4								14.2971									13.2061	14.0234	13.6656				14.292			13.2858	13.7805												14.2374	13.7636	13.3722	13.6527
O94819	KBTBD11	16.8951	17.3631	17.4895	17.6886	16.7935	16.4199	15.9157	16.0037	17.3786	17.6464	17.6853	17.7933	17.1941	15.426	15.7544	16.0734	16.9686	17.3981	17.7558	17.5706	17.1771	17.1258	17.1597	17.1729	17.1219	17.207	17.3314	17.5719	16.9276	16.7873	16.8857	17.2554	17.1919	17.1994	17.5425	17.526	17.2318	17.0956	16.7413	16.6932	17.2027	17.055	17.59	17.5935	17.1682	16.6483	16.9508	16.318
O94822-3	LTN1	14.0345	14.5536	14.0115	14.3693	15.4203	14.3886	13.6821	12.7436	14.9708	14.0692	14.4313	14.8662	14.9335	13.5543	12.5515	13.6551	14.4788	14.2633	14.1933	14.6883	14.6458	14.6884	13.4911	13.2974	14.6467	14.3522	14.444	14.9201	14.6	14.7559	12.9088	13.6532	14.3977	14.5815	13.9308	14.7826	14.2724	13.5733	13.686	13.5071	14.5343	13.9634	14.8229	14.0416	13.9496	13.8808	14.3466	14.2882
O94826	TOMM70	20.648	20.6964	19.8901	18.9261	18.6644	17.57	17.5291	17.1742	20.513	20.6592	19.9652	18.6073	17.5422	16.9893	16.7948	16.4332	20.5556	20.5561	19.8893	18.7909	17.9232	17.3358	17.4768	17.4874	20.3615	20.5447	19.9682	18.7045	17.6676	17.0685	16.8152	16.9445	20.566	20.4943	19.7887	18.5216	17.7972	17.0812	17.5912	17.3418	20.3211	20.4054	19.7451	18.2967	17.5275	16.9612	17.0612	17.2775
O94830	DDHD2	16.5073	16.5114	16.5027	16.3542	15.6191	14.91	15.8572	14.6754	16.2768	16.3195	16.8575	16.7078	15.5733	15.4347	14.7228	13.8798	16.3007	16.4791	16.7391	16.3865	15.3161	15.2823	14.7893	14.9803	16.2426	16.2857	16.7981	16.3835	15.9276	14.9794	14.9127	15.2289	16.4392	16.3897	16.7341	16.851	14.8573	14.3175	14.3161	14.1885	16.3906	16.5686	16.7675	16.876	15.0222	14.405	13.8603	14.0277
O94842-2	TOX4	17.2699	17.1466	17.5391	18.0331	17.6639	18.2646	18.4887	18.6103	17.6975	17.7533	17.8281	18.1728	18.2387	18.4501	18.3274	18.5734	17.5073	17.5376	17.7185	18.162	18.1568	18.2666	18.6925	18.2746	17.805	17.5782	17.6005	18.0855	18.0032	18.0809	18.5769	18.6266	17.7827	17.6389	17.9769	17.961	18.0747	18.2139	18.4366	18.4477	17.63	17.6768	17.874	17.9349	18.0179	18.3665	18.4641	18.6704
O94855-2	SEC24D	19.9619	19.9687	20.0292	19.0952	18.456	17.3677	17.3616	17.6808	19.7132	19.8764	20.0713	18.9853	17.2868	17.7033	18.0428	17.801	19.3937	19.7905	19.9391	18.7472	17.8997	16.8823	16.9914	16.8132	19.6024	19.8183	20.0938	18.8612	17.2297	17.3018	16.7725	17.2352	19.5686	19.5069	19.8469	18.7767	17.4926	17.9602	17.2752	17.645	19.5909	19.5527	19.8869	19.089	18.642	18.5115	17.9356	17.5939
O94874	UFL1	18.4881	18.1112	17.443	16.7574	17.0189	16.1644	16.2627	15.4417	18.6802	17.8471	17.3328	16.5088	15.8353	15.5609	15.434	16.5425	18.3261	17.8174	17.1281	16.8098	15.8452	15.6388	16.6161	16.6933	18.2163	18.0095	17.231	16.8622	16.1661	15.1692	16.8787	16.7186	18.3815	17.8693	17.0803	16.3352	15.7534	15.7881	16.0094	15.2332	18.2747	17.7305	17.2354	16.5275	15.4255	15.7471	14.7374	15.9123
O94876	TMCC1	13.8867	13.2035	13.6357	14.0287	14.1576	14.5775	15.1274	15.0159	13.7415	13.5976	13.7452	14.4919	14.5732	14.7971	14.907	15.06	13.2936	13.0613	13.3723	14.4909	14.3053	14.7771	15.1614	15.1369	13.3665	13.5739	13.6756	14.4826	14.8609	14.6253	15.3117	15.6187	13.4284	14.0393	14.1256	14.4408	14.8819	14.8689	14.9255	14.4198	13.6936	13.9236	14.3597	14.2864	14.7712	14.9668	15.2131	15.1094
O94880	PHF14	14.4583	14.8898	14.8326	15.4101	16.0298	16.1187	16.6462	16.6945	14.7853	14.9734	14.8536	15.7341	16.2473	16.6998	16.8183	17.1458	11.498	13.9167	14.3466	14.9657	16.3495	16.7817	17.068	17.221	13.7961	14.1723	14.8521	15.0824	15.979	16.3267	16.8999	17.4202	14.794	14.5852	15.6795	15.7124	15.8509	16.3555	17.1255	17.4263	15.0398	14.8582	15.4951	15.7132	16.2322	16.4279	16.7677	17.216
O94887-2	FARP2	11.4518	11.3069	10.4352	11.6377	11.9759	12.3511	13.2514	13.0352	11.7397	11.7277	11.3909	11.1228	12.0969	12.9056	13.3948	13.4017	11.0305	11.4846	11.8167	11.8313	11.6094	12.5376	12.6409	13.2501	12.1929	11.1602	11.5714	12.0277	11.973	12.6663	13.1406	13.3039
O94888	UBXN7	18.2803	18.5063	18.7679	19.2054	18.942	18.6362	18.8702	19.0871	18.1929	18.3223	18.7183	19.2107	18.9563	18.4217	18.2328	18.9891	18.6225	18.5353	18.9452	19.1952	18.9996	18.3911	18.3027	18.1075	18.5399	18.5186	18.9773	19.1457	19.1521	18.3849	18.1402	18.4849	18.4231	18.5306	18.8994	19.2071	18.9572	18.7553	18.2694	18.4032	18.4034	18.5604	18.956	19.2023	19.1836	18.6588	18.659	18.3843
O94903	PLPBP	19.2454	18.8903	18.3817	17.929	17.7393	17.7629	17.6874	17.4757	19.2761	19.0104	18.2641	17.6282	17.4149	17.3383	17.4353	17.7427	18.3225	19.0345	17.7964	17.6169	17.5896	17.6032	18.0092	17.7325	19.0788	18.8796	18.1436	17.9094	17.2409	17.4379	17.0758	17.5537	18.7994	18.5529	17.9562	17.9423	17.852	18.2463	17.5718	18.1972	18.611	18.3172	18.0332	17.75	17.2373	17.0425	17.8723	18.036
O94905	ERLIN2	15.6331	15.2629	15.4446	15.9256	15.9893	16.4535	16.4912	16.325	17.0511	15.4082	15.6745	15.8451	15.7583	16.1622	16.5565	16.2064	16.5704	16.2292	15.6904	15.7046	15.7426	16.09	16.2297	16.1867	16.6804	16.3966	15.8231	15.7204	15.6173	15.1116	16.0643	15.9324
O94906	PRPF6	18.177	18.2826	17.9247	18.265	18.2835	18.658	18.8173	18.475	18.4895	18.0615	17.8859	17.9053	18.3368	18.3817	18.1796	18.4466	18.8719	18.3058	17.6708	17.7222	17.7285	18.6468	18.1716	18.542	18.7406	18.0864	17.7974	17.3793	17.898	18.0986	18.3907	18.9202	18.2964	17.7687	17.6173	17.7484	18.4131	18.4239	18.0856	18.6609	18.3848	17.8586	17.6305	17.8143	18.2145	18.5143	18.6399	18.6408
O94913	PCF11	15.9209	16.1885	16.4829	16.9248	17.1837	17.3208	17.8844	17.8861	16.3271	16.5305	16.8909	17.2179	17.4477	17.495	17.9028	18.0728	16.6571	16.5676	17.0653	17.1183	17.2491	17.4998	17.7055	17.5801	16.862	16.9061	16.8419	17.2086	17.1928	17.4899	17.6751	17.8546	17.1377	16.9791	16.9042	17.1865	17.0898	17.2094	17.6782	17.557	16.8722	16.9731	16.8236	17.1216	17.2997	17.3185	17.8537	17.6165
O94915	FRYL	16.7857	16.7753	16.2303	15.9954	15.7515	15.4158	15.8309	16.3436	16.8111	16.6301	16.3514	15.4965	15.8119	15.537	16.0835	16.4217	16.6665	16.6889	16.1005	16.0911	15.6406	15.3378	15.9689	15.5935	16.6594	16.5535	16.1284	15.749	15.8821	15.8857	15.1171	16.2532	16.6509	16.5817	16.0047	16.3542	15.6955	15.7576	15.7898	16.7083	16.5659	16.3976	16.0717	16.0069	15.9123	16.093	15.954	15.8304
O94919	ENDOD1	11.1896	11.4	11.5418	12.1193	13.0523	13.2375	11.4955		11.0905	10.441	11.4075	11.9842	12.2036	12.1112			12.0997	12.3241	12.3551	12.1387	11.1232	10.7833			12.4913	11.9787	11.9346	11.1764	11.3773	10.6667
O94925;O94925-3	GLS	18.5352	17.9376	17.8608	17.253	16.9528	16.4521	16.4158	16.9851	18.9461	18.3078	17.7682	17.3024	16.2085	15.973	15.8084	16.6752	18.8339	18.4123	17.6759	17.1219	16.3719	16.1129	16.4528	16.6714	18.6282	18.3136	17.7882	17.0879	16.5536	16.0685	16.1598	15.9069	18.3839	17.7374	17.481	16.7046	16.1739	15.6632	16.3323	16.2723	18.1487	17.6451	17.4413	16.5413	16.3677	15.6852	15.7812	15.7552
O94927	HAUS5	15.2125	15.0608	14.5232	13.9981	14.3981	13.4997	13.909		16.1069	14.9972	14.8412	13.8279	14.0153			14.2624	15.4726	14.7517	13.981	14.1294	13.3649	13.9299	14.132	14.7649	15.1614	15.0076	14.5184	14.1173	13.9612	13.3568	14.1913	13.6154	15.0609	14.5636	14.5964	13.4386	13.9375		14.2336	14.1711	15.0847	14.92	14.2371	15.0338	14.188	14.1639		14.4074
O94953	KDM4B	16.3548	15.9241	14.6459	15.489	14.669	15.4315	16.2835	15.7065	15.5939	15.9879	15.6056	15.1009	15.3555	16.1075	15.3376	17.4188	15.8452	15.4368	15.0915	15.1537	15.6395	15.509	15.8476	15.9656	15.8952	15.6326	15.2092	15.6562	15.6848	15.5726	15.8857	15.9186	15.5542	14.8716	15.065	15.1358	15.6992	15.9945	15.5307	16.7038	15.617	15.1904	15.1279	15.2676	15.73	15.8198	16.7688	17.0419
O94966-6	USP19	17.2236	17.5998	17.356	16.7357	16.4596	15.9896	15.7235	14.7825	17.3581	17.3246	17.0734	16.6887	15.7723	14.9481	14.6886	15.2106	17.1902	17.117	17.0852	16.8598	16.3426	16.1719	15.6799	15.7698	17.2597	17.2509	17.2022	16.9142	16.5278	16.141	15.4977	16.3471	17.2501	17.274	17.3965	16.6379	16.0998	15.3436	15.3962	14.7331	17.1968	17.2485	17.2086	16.4733	16.2381	15.7503	14.611	15.2386
O94967-2	WDR47	16.297	15.7791	16.6593	16.6584	16.0663	16.1062	15.3451	14.8612	15.8634	15.9045	16.5672	16.4178	16.1828	15.6937	15.8985	15.6196	15.7378	16.0643	16.1276	16.5065	16.3141	16.3892	16.8544	15.7417	15.7583	15.8559	16.0288	16.6841	16.2921	16.0272	14.7813	15.8364	15.8814	16.047	16.3765	16.6873	15.8274	15.7187	15.0412	15.9715	16.2926	16.1108	16.4152	16.8805	16.2586	15.1775	15.7515	15.5267
O94973-2	AP2A2	17.8196	17.8296	17.8139	17.42	17.0763	16.1122	16.523	15.8799	17.9688	18.0133	17.7286	17.8247	17.1161	16.6699	17.6975	17.5269	18.2433	18.2137	18.2176	17.6433	17.0554	15.64	15.2058	15.8224	17.9873	18.2157	18.2969	17.6018	16.5353	15.738	16.3125	15.6195	17.7319	18.0011	18.1434	17.1249	16.3414	15.5464	16.1035	15.736	17.7748	17.6814	17.881	17.1737	15.7759	15.7991	15.7152	16.8151
O94979	SEC31A	20.2183	20.2688	19.9835	19.4865	19.1181	18.3752	18.3763	17.9982	20.2555	20.2771	20.0727	19.3249	18.5848	18.1339	17.583	18.1577	20.2241	20.2337	19.9802	19.4344	18.7768	18.1809	17.6514	17.9945	20.2014	20.2577	20.0506	19.2354	18.587	18.039	17.7402	18.0563	19.9542	19.8368	19.7518	19.1354	18.7241	18.092	18.2513	18.5476	20.1415	20.0174	19.8824	19.0715	18.6094	18.1705	18.0869	18.719
O94992	HEXIM1	18.9176	18.8899	19.2828	19.9019	20.363	20.8276	21.144	21.4267	19.2003	19.2337	19.3447	20.1655	20.6583	21.0235	21.3659	21.6444	18.7851	19.058	19.4268	20.094	20.4351	20.9187	21.3099	21.6929	19.1895	19.1543	19.4648	19.9917	20.6251	21.0505	21.5229	21.7927	19.1665	19.1222	19.6646	20.2329	20.6267	21.0949	21.5747	21.8875	19.3395	19.2357	19.5212	20.313	20.636	20.9927	21.5219	21.6329
O95059	RPP14	14.0386	14.3278	14.4023	14.6681	14.4014	14.9724	15.0191	14.6398	14.1331	14.0975	13.8911	15.0455	14.9659	14.9946	15.1831	15.1183																	14.2114	14.7629	14.3376				15.0747	15.1085	13.9293	13.6238	14.2117			14.6751		15.4715
O95067	CCNB2	16.4114	16.4582	15.9344	16.0467	15.9299	16.4073	17.1981	16.6427	16.2996	16.5019	16.274	16.1415	16.2665	15.9036	16.808	16.325	16.558	16.3025	16.1728	16.1492	16.2298	16.6722	16.6066	17.0655	16.405	16.2815	16.2946	16.0862	16.2778	16.2429	16.9196	17.4458	16.0107	16.3065	16.0831	15.9348	16.493	16.6805	17.1344	17.3901	16.4692	16.1954	16.059	15.6788	16.1492	16.6726	17.1355	17.6099
O95071-2	UBR5	17.8048	17.6995	18.0707	18.0724	17.971	17.0206	17.8715	17.2203	17.7483	17.6017	17.9106	17.8689	17.4704	17.4284	17.1296	17.6356	17.9049	18.2057	17.8854	18.2518	17.6101	16.4818	16.1149	16.6004	18.0829	18.0325	18.1512	18.3295	17.8182	16.1742	15.6624	16.4572	17.6132	17.8175	18.3135	18.2488	17.4819	17.9027	17.1469	16.8826	17.7927	17.752	18.181	18.0877	17.5774	17.4623	17.1781	17.8384
O95104	SCAF4	18.407	18.1761	18.0555	18.5216	18.8545	19.1352	19.473	19.7946	17.8379	18.4099	18.5909	18.4911	19.1347	19.5587	19.5119	19.8952	18.1791	18.315	19.0268	18.4184	18.8593	18.6608	19.0969	19.1844	18.2727	18.6261	18.8157	18.6152	19.0665	19.2121	18.9446	19.2738	17.9314	18.274	18.425	18.5631	19.0341	19.2174	19.4738	20.0618	18.0998	18.1125	18.372	18.8831	19.0045	19.2446	19.4545	20.1383
O95139	NDUFB6	18.7	18.3815	18.6116	18.4826	18.0862	17.7109	17.3127	17.2648	18.7118	18.3215	18.6243	18.7282	18.4537	18.0937	17.7485	17.4518	18.7046	18.5653	18.7961	18.655	18.2299	17.7865	17.6069	17.3646	18.6583	18.3094	18.6101	18.7058	18.1062	18.0108	17.5131	17.4258	18.7569	18.0277	18.4912	18.5211	18.3864	18.0868	18.0014	17.4494	18.5301	17.9776	18.3542	18.5471	18.4793	18.0018	17.7375	17.7633
O95140	MFN2								12.4276	11.7318	12.7023						13.0764	12.4145	12.4273	11.0344						12.6983	12.2813	11.9328						12.1086	12.6604							11.9723	11.2673
O95149	SNUPN	18.1613	18.2136	17.8413	16.5385	16.574	15.9775	15.8006	16.2491	18.1184	18.0151	17.72	16.5231	15.5526	15.9179	16.2765	16.1597	17.8569	17.9711	17.7456	16.8581	16.6791	16.6877	16.1047	16.1945	17.8598	17.9378	17.8303	16.888	16.3523	15.7884	16.5113	15.719	17.804	17.5019	17.838	16.9323	16.2558		15.6827	16.2395	17.9159	17.6656	17.9363	16.3375	16.0936	16.731	16.2188	16.4783
O95153-2	TSPOAP1	15.013	15.1532	15.3008	15.5051	15.29	15.8193	15.9147	16.2424	15.0226	15.2697	15.0713	15.0003	15.7056	15.9746	15.8357	16.1922	14.8849	15.1615	15.1022	15.3669	15.703	15.6041	16.071	16.3283	15.2012	14.9836	14.9264	15.42	15.4256	15.913	16.027	16.5823	14.3305		14.8788	14.7734	14.8544	15.6067	16.452	16.6571	15.3544	15.5777	14.5937	15.3577	15.2784	15.8731	16.0716	16.7121
O95155-2	UBE4B	16.4248	16.4111	16.2658	15.5506	15.1787	15.1942	16.2624	15.4928	16.5339	16.6478	16.5377	15.8489	14.6201	15.579	15.5689	15.7075	16.5747	16.046	16.1959	15.6758	15.0361	15.7991	15.7923	15.4394	16.1621	16.0297	16.2856	15.9225	15.2046	15.3434	15.735	16.6306	16.685	16.5412	16.6041	15.5207	15.0962	15.5195	15.9609	15.7938	16.4604	16.4952	16.3554	15.3578	15.1146	15.1143	15.5496	15.3837
O95159	ZFPL1	13.8254	13.9039	14.3813	14.4248	13.4243	13.9639	13.5957	13.5595	13.0721	13.1665	13.9583	14.6963	13.7467	14.0511	13.9843	14.62	13.7482	14.0384	13.736	14.143	13.806	14.2804	13.6511	13.7803	13.7434	13.9988	14.2515	14.3969	13.1502	14.7403	13.4708	13.5645	14.2039	13.8928	14.1443	14.6038	13.7691	13.2882	13.3603	12.5259	13.8383	14.0429	14.543	14.4527	13.4258	13.7626	12.8588
O95163	ELP1	16.9531	16.9826	16.9125	16.3727	16.3155	15.3181	15.0435	15.1289	16.8549	16.7715	16.8047	16.5048	15.5973	15.0778	16.0887	16.3259	16.7085	16.8535	16.6662	16.4115	16.1986	15.815	15.966	15.9704	16.7876	16.7567	16.6878	16.6854	16.3003	15.3608	13.4212	16.1244	16.4713	16.5252	16.573	16.2826	15.8237	17.0423	15.9452	17.0051	16.533	16.4699	16.6537	16.4379	16.0679	15.5793	16.6887	17.1552
O95166	GABARAP	17.2671	17.2783	17.4007	17.7416	17.7064	17.5225	16.9054	16.7135	17.1951	17.6404	17.44	18.3573	17.9684	17.6261	16.3845	16.8013	17.3245	17.2361	17.6607	17.8379	17.8505	17.7633	17.4705	16.9018	17.2982	17.4198	17.419	17.8711	17.9533	17.5776	17.3201	17.183	17.8451	17.7556	17.8176	18.1295	18.3581	17.4961	16.2962	15.2381	17.7377	17.5543	17.5074	17.9458	17.9129	17.2683	15.2156	14.0328
O95168-2	NDUFB4	17.6278	16.8601	16.6254	16.7464	16.8246	17.6302	18.2097	18.3063	17.2581	17.2618	16.4821	17.2509	17.7968	17.9832	18.3938	18.49	18.5429	18.1225	17.1755	16.4966	16.2135	15.8557	15.9464	15.7618	18.4028	17.7952	16.8074	16.4537	15.9995	15.9008	15.4058	15.0789	17.9664	17.0954	17.1847	16.7945	16.1991	17.1181	16.1652	17.0377	18.1011	17.8261	17.1881	16.9119	16.4283	16.2104	17.0936	17.2489
O95169-3	NDUFB8	16.3897	16.54	16.3992	17.0374	17.2247	17.1829	16.9885	17.2116	16.5813	15.7255	15.9494	16.3798	16.2143	16.1112	16.7256	16.9843	16.4005	16.4172	16.6111	16.6495	17.0533	16.5934	16.9252	17.1297	15.9763	16.211	16.5076	16.9168	16.6243	16.6522	16.9139	17.3007	17.115	16.5395	16.3263	16.6887	16.8747	16.4617	17.0674	16.673	16.4318	16.3984	16.5257	16.1637	16.2897	17.1193	17.2708	17.0163
O95182	NDUFA7	18.3455	18.1589	17.8562	18.1602	18.117	18.7588	19.3436	20.0119	18.4966	18.3455	18.098	18.3296	18.4646	18.9332	19.5045	20.2042	18.7916	18.3657	18.1085	18.3522	18.308	18.7383	19.3458	20.0869	18.6402	18.4187	18.1163	18.1623	18.0619	18.7669	19.208	20.0818	18.8628	18.3185	18.2159	18.2284	18.0157	18.5869	19.5391	20.155	18.6596	18.4737	17.8587	17.9995	18.054	18.7124	19.4942	20.144
O95185	UNC5C																	13.8991	13.6968	13.8231	13.5062	12.792	13.0363	12.9001	12.8182	13.6761	13.7241	14.1008	13.1649	12.5875	12.1663	12.541	12.2797	13.6947	13.5626	13.4533		12.8024	12.6019	13.2965	12.8541	14.0222	13.7218	13.6021	13.4873	13.2191	12.5855	12.41	12.6461
O95197-2	RTN3	21.3498	21.4738	21.7324	22.4287	22.7141	22.9995	23.1034	23.1544	21.6896	21.7459	22.0685	22.6165	22.8591	23.3823	23.2706	23.4155	21.3112	21.9115	22.1425	22.6117	22.7961	23.228	22.9409	23.0454	21.6697	22.034	22.4851	22.7385	22.9621	23.0746	23.27	23.1679	21.6494	21.8338	21.9505	22.732	22.9624	23.3736	23.4704	23.5277	21.6284	21.8297	22.178	22.7344	22.9568	23.4218	23.6311	23.5415
O95202	LETM1	18.8298	18.5962	18.4311	18.1542	18.1859	17.6432	17.7095	17.7132	18.7484	18.618	18.3635	17.8854	17.5277	17.4657	17.4245	17.8493	18.7671	18.5096	18.2193	18.0984	17.8636	17.9314	17.9955	17.8775	18.8979	18.3996	18.1254	18.0691	17.7851	17.8949	17.799	17.8504	18.4938	18.4517	18.239	18.1308	17.7926	17.6817	18.11	18.0374	18.4202	18.2584	18.1269	18.1545	17.7359	17.3046	17.6721	17.8699
O95208-2	EPN2	12.29	12.2103	12.7811	13.1522	13.101	12.5007	11.9533	12.4875	12.2318	12.3756	12.6305	13.4986	12.7919	12.3677		12.32	12.1061	12.2576	13.0245	13.1551	11.9397	12.88	12.3172	13.0218	12.3654	12.5517	12.6256	13.3854	12.9822	12.7654	12.751	12.7313	11.6401	12.0164	11.4851	11.4512	12.1499	12.2234	13.9203	14.4007	11.8116	11.0388	12.2137	11.5789		12.2083	13.6952	14.5941
O95210	STBD1				12.5287		12.8771			12.5156								12.1634	12.389	12.1652	12.8325	12.8426	13.2535	13.7214	13.4995	11.7106	11.8958	11.9671	12.8801	12.7922	13.1213	13.2396	13.6813
O95218-2	ZRANB2	19.886	20.2148	20.5706	21.3802	21.1994	21.813	22.0773	22.3313	20.0682	20.3458	20.304	21.1102	21.2828	22.0786	22.111	22.6321	19.7516	19.884	20.5649	20.9792	21.1584	21.7749	22.4209	22.6428	20.0831	20.3108	20.166	20.8226	21.4021	21.9113	22.6737	22.7614	20.0179	20.224	20.7016	21.2553	21.5432	22.0402	22.3244	22.4533	20.0128	20.4899	20.7922	21.2344	21.5312	21.9638	22.3158	22.8376
O95229	ZWINT	16.997	17.1999	17.2114	17.7712	17.9626	18.1983	18.6087	18.7968	17.1081	17.1514	17.4662	17.919	18.301	18.2654	18.647	18.5145	17.2433	17.0062	17.7001	17.7983	18.0595	18.3886	18.6696	18.8427	17.1083	17.0112	17.461	17.149	18.1399	18.3587	18.4753	18.7565	17.1157	17.2811	17.4312	17.9725	18.2584	18.1557	18.4317	18.6322	17.2905	17.2668	17.829	17.9484	18.2989	18.5441	18.7344	18.7897
O95232	LUC7L3	18.0543	18.5553	18.8051	19.521	19.4201	19.3666	19.5244	20.022	18.2464	18.2894	18.8219	19.3344	19.267	19.025	19.4486	19.8804	18.1368	18.6996	19.0467	19.6648	19.6699	19.4404	19.4621	19.6608	18.004	18.4846	18.8304	19.3584	19.3337	19.3075	19.5507	19.6308	18.3366	18.3143	18.9439	19.4193	19.5	19.2049	19.3162	20.102	18.2244	18.3667	19.0229	19.5603	19.458	19.4262	19.7499	20.2455
O95239	KIF4A	15.5628	15.7561	15.5144	16.3121	16.244	16.5889	16.7764	16.8319	15.6122	15.9594	16.0609	16.5044	16.4897	16.8343	16.5233	17.0058	16.2445	15.9808	16.0011	16.2666	16.3133	16.8759	16.9498	17.1695	16.1911	15.8547	15.6792	16.4278	16.3208	16.7361	16.7193	17.1413	15.9129	16.212	15.8695	15.9194	16.6337	16.7641	17.3273	17.3408	15.886	16.065	16.1005	16.1267	16.1351	16.6473	16.825	17.4321
O95243-3	MBD4	16.0443	16.3605	16.2473	17.4579	17.2991	17.9879	18.3702	18.4523	16.3705	16.6695	16.8664	17.3783	18.0158	18.4649	18.7859	18.8718	16.3439	16.1971	16.7738	17.2773	17.6681	18.2566	18.7956	18.9038	16.4656	16.4085	16.8007	17.0304	17.69	18.2228	18.8347	19.0632	16.4893	16.3561	16.932	17.2433	18.0311	18.3659	18.4616	18.927	16.5263	16.4222	16.7967	17.4898	17.9811	18.4374	18.6055	18.887
O95249	GOSR1	18.2604	18.1092	17.9724	17.5902	17.5765	17.3366	17.5817	17.084	18.0579	18.1323	17.9581	17.7037	17.6889	17.0959	17.3409	17.7161	18.1615	18.1137	17.9185	17.9645	17.5583	17.574	17.3204	17.1304	18.2002	18.1375	17.9607	17.6916	17.4264	17.3652	17.5042	17.0994	18.2998	17.891	18.0023	17.8679	17.6021	17.3574	17.5382	17.2627	18.215	17.9217	17.8945	17.7447	17.3642	17.2969	17.4521	16.965
O95251	KAT7	16.3812	16.0881	16.6002	17.3606	17.6128	18.0817	18.641	18.723	15.9966	16.4062	17.0009	17.0532	17.8591	18.2469	18.6492	19.0155	16.4501	16.1982	16.8234	17.3121	17.7881	17.9588	18.5727	19.0171	16.7873	16.5734	16.7396	17.3282	17.6873	18.0444	18.7431	19.2125	16.3478	16.3034	16.8561	17.4147	17.7453	18.5088	18.8893	18.7635	16.5941	16.6603	17.0245	17.1881	17.8635	18.4089	18.5804	19.0524
O95260-2	ATE1	16.2479	15.7377	15.9682	15.7172	14.9831	15.547	14.8126	15.1431	15.9632	15.9339	15.9507	15.5053	14.8294	15.3816	15.7332	15.4363	15.9668	15.4994	16.0243	15.8575	15.191	15.0762	15.2511	15.2075	15.74	15.9775	16.3122	15.9608	14.9693	15.2175	15.4646	15.2641	15.6926	15.7598	16.0617	15.6745	15.162	15.2269	15.328	15.3655	15.8568	15.6119	15.8864	15.8803	14.7744	14.8335	15.5403	15.9425
O95273-2	CCNDBP1	16.3276	16.2681	16.4964	16.533	16.4273	15.9846	15.6536	15.7185	16.0902	16.4115	16.4464	16.599	16.1925	15.9876	15.578	15.7789	16.4382	16.3502	16.4015	16.7805	16.462	15.9174	15.8928	15.5797	16.3045	16.3632	16.3467	16.6847	16.3659	15.8318	15.6755	15.7437	16.5158	16.3879	16.6988	16.4182	15.8402	15.6651	15.7043	15.3267	16.3017	16.4298	16.7006	16.1874	16.0713	16.2378	15.8011	15.6668
O95292	VAPB	19.172	19.3427	19.4302	19.9746	19.9063	19.8777	20.1739	20.3594	19.0734	19.2173	19.5472	19.9862	19.8628	19.698	19.955	20.1973	19.3743	19.2952	19.7451	20.129	20.07	19.9883	20.1299	20.2059	19.1411	19.1958	19.4571	20.0333	19.8888	19.954	19.9337	20.0344	19.0756	19.2087	19.6405	20.1295	20.0369	19.9893	20.2735	20.3767	19.2757	19.3083	19.5891	20.102	19.9561	19.9657	20.1894	20.3264
O95295	SPIN	11.6029	11.9469	11.4681	12.1514	11.8012	11.5268	11.4147	12.3929	11.2106	12.2807		12.6107	11.0294	11.5272	11.6607	12.282																	11.8612	11.7151	12.1616	12.6027	12.0709	10.5541	11.0346	11.2403	11.6167	11.8216	12.3003	12.5892	12.189	11.2522	12.0955	11.8216
O95298	NDUFC2	17.934	17.6272	17.409	17.0973	16.8752	16.0423	16.7566	17.3576	17.5636	17.7109	17.3445	16.816	16.6475	16.911	16.8528	16.4949	17.9422	17.9625	17.2201	16.7642	16.53	16.2838	16.5322	17.2766	17.6419	17.6902	17.4096	16.9677	16.7949	16.3462	16.1882	16.2649	17.9523	17.6482	17.2461	16.7702	16.0489	16.2321	16.7647	16.4688	17.858	17.533	17.2799	16.8308	15.3424	15.9636	16.2463	16.6451
O95299	NDUFA10	18.637	18.3447	18.1105	17.5955	17.2649	17.1747	16.9099	17.1319	18.5889	18.5403	17.8747	17.0041	17.3086	16.5907	16.9237	17.0738	18.637	18.191	17.5042	17.253	17.4046	17.2956	16.8429	17.7615	18.6479	18.0134	17.863	17.3766	18.3161	17.2526	17.5118	17.1158	18.4564	17.7118	17.7167	17.0453	16.6929	16.8036	16.2364	16.7075	18.1611	17.8495	17.4177	17.4748	16.7697	15.7764	16.636	16.935
O95302	FKBP9	16.5066	16.299	16.1865	16.374	15.9861	15.5684	15.6924	15.0502	16.3722	16.4699	16.2856	16.2226	16.0684	15.7485	15.7606	15.0671	16.9949	16.8232	16.2557	15.8977	14.7783	15.304	15.45	15.4751	16.8418	16.5989	16.0251	15.7891	14.8255	14.6237	14.7173	14.2804	16.6554	16.1928	16.265	16.0371	15.7088	15.937	15.2322	15.4026	16.6162	16.5965	16.2056	15.6835	15.7068	15.6984	14.5889	15.2687
O95319-2	CELF2	20.415	20.5079	20.5305	19.955	19.1301	18.3937	18.3308	18.7771	20.2996	20.5627	20.6033	20.1033	18.7568	17.9651	17.7654	17.8661	20.3682	20.4443	20.5287	19.7889	18.711	18.0115	18.0885	18.1177	20.3568	20.3785	20.4953	19.9325	18.4101	18.0663	17.7562	18.1298	20.474	20.4163	20.5162	19.4672	18.5999	17.6288	17.8749	17.87	20.3937	20.4343	20.432	19.8146	18.2376	17.2872	17.3076	17.3016
O95336	PGLS	19.6496	19.8625	20.2413	20.8971	21.0232	20.9349	19.1527	17.3932	19.6808	19.756	20.2147	20.707	21.222	20.792	18.8603	16.7366	19.7468	19.8902	20.4149	20.9981	21.1657	20.9492	19.5196	18.0905	19.7619	19.9291	20.2529	20.8964	21.0221	20.8232	19.4507	17.0252	19.8562	19.9935	20.2641	20.8819	21.116	20.7966	19.4465	17.836	20.0356	20.0222	20.485	20.9592	21.1647	20.8681	19.2473	16.2515
O95340-2	PAPSS2	16.9133	16.8213	16.4642	15.3986	15.2484	14.2827	14.2479	14.8574	17.1538	17.2118	16.896	15.6074	15.0392	14.1023	14.2424	14.5043	16.7906	17.0692	17.0232	15.7246	15.2857	14.5706	15.7326	14.7495	17.1443	17.171	17.2687	15.7539	14.8918	14.3878	15.6559	15.9873	16.8634	17.3033	17.1203	15.5196	14.9302	14.6977	14.7433	15.9871	17.1872	17.2058	17.2057	15.7645	14.6822	14.6308	14.7162	15.2636
O95347	SMC2	19.073	18.8474	18.5016	17.9405	18.0041	17.628	18.296	18.6306	19.2928	18.7967	18.2353	17.8282	17.3648	17.5499	17.895	18.405	19.485	19.201	18.3659	18.0017	17.3685	17.1564	17.6679	17.791	19.3285	19.0273	18.4553	17.8574	17.4151	17.0844	17.4891	17.9398	19.3823	18.9053	18.3721	17.5178	17.0721	16.889	17.5479	17.5613	19.3776	19.0072	18.3147	17.5591	16.8397	17.0276	16.9631	17.229
O95352	ATG7	19.698	19.8264	19.6822	18.4024	18.2479	17.1676	16.9806	16.8143	19.681	19.8237	19.5741	17.967	17.091	17.0052	16.3374	17.331	19.646	19.7203	19.5762	18.2466	17.5312	17.0375	16.9389	16.6604	19.5818	19.6587	19.626	18.2033	17.3921	16.8389	16.6086	16.9603	19.6302	19.6441	19.5214	17.9784	17.3504	16.187	17.0479	16.6901	19.6734	19.6918	19.5649	17.9759	17.4816	16.1093	16.2958	16.7978
O95365	ZBTB7A																	13.8376	13.615	14.4227	14.1122	14.7109	14.8012	15.2585	15.4972	14.0942	13.9114	14.506	14.9044	14.6587	14.9153	14.8492	15.2415	14.4552	14.041	14.2566	14.2698	14.6393	14.7303	15.0729	14.8764	14.0874	14.0919	14.472	14.2192	14.6856	14.7195	14.976	15.3131
O95372	LYPLA2	18.8992	19.1066	19.2493	19.6632	18.4216	16.8781	16.7415	16.6688	19.1109	18.8927	19.1752	19.362	18.5379	16.5537	17.3281	17.1198	18.8222	19.1511	19.4176	19.4784	18.7698	16.9053	16.7667	17.1872	18.6606	18.9779	19.2031	19.4328	18.355	16.8675	16.7471	16.7454	18.9731	18.9953	19.0689	19.2606	18.3481	16.7796	16.7952	16.5895	19.0212	19.0122	19.3892	19.4048	18.3679	16.1769	16.0385	16.0658
O95373	IPO7	20.1417	19.9909	19.9045	19.5221	19.4367	18.6941	18.1641	17.9834	20.2315	19.9126	19.7378	19.3421	18.778	17.9387	18.1506	18.709	20.1849	19.8995	19.5768	19.4619	18.9444	18.2187	17.9131	17.9405	19.9702	19.9414	19.7034	19.4257	18.8773	18.2063	17.542	17.4197	19.9995	19.7519	19.4856	19.2314	18.7938	18.5721	18.1692	17.826	19.911	19.8219	19.6343	19.3525	18.5562	18.1231	18.0157	17.8616
O95376	ARIH2	17.7057	17.875	18.0564	18.0455	16.7634	16.9508	16.2697	16.3277	17.9259	18.0064	18.0976	17.9917	16.5236	16.3754	16.5264	16.3761	17.8706	17.8715	18.3397	17.6688	16.3585	15.4881	15.1563	14.935	17.8214	17.9463	18.2516	17.9704	15.7931	15.5121	15.1779	15.7631	17.481	17.4876	18.0356	17.1541	16.063	15.473	15.6005		17.4305	17.2755	17.7335	17.6029	15.8251	15.915
O95379;O95379-3	TNFAIP8	20.2987	20.1949	20.4363	20.7955	20.4963	20.2028	19.9531	19.7425	20.0011	20.0481	20.52	20.9284	20.5373	19.7581	19.7033	19.6749	20.0799	20.1252	20.6282	20.8326	20.623	20.0613	20.0051	19.9258	20.1683	20.1599	20.4496	20.7938	20.4653	20.0141	19.8941	19.7317	20.1744	20.1274	20.5458	20.8153	20.66	19.9849	20.1303	19.8855	20.0723	20.2004	20.6676	20.8635	20.5329	20.1393	19.9492	19.6933
O95391	SLU7	16.7021	17.0064	16.811	17.4381	17.8187	18.3307	18.5467	18.8234	17.1012	16.949	17.0445	17.4943	18.2209	18.2864	18.5987	18.9717	16.8091	17.1629	17.1029	17.5192	17.8597	18.2377	18.7945	18.8485	16.8684	16.7745	16.9568	17.4297	18.0235	18.4282	18.7046	18.9274	16.6939	17.1338	17.1502	17.3164	17.7384	18.3553	19.0002	19.0416	16.8436	17.1358	17.0743	17.3929	18.1432	18.5952	18.7686	19.0766
O95394-3	PGM3	18.9624	18.8182	18.7784	18.0278	17.6035	16.799	16.9751	16.6845	18.8184	18.9236	18.3845	17.5491	16.6806	16.4295	16.5523	17.1197	18.5513	18.854	18.5414	17.8036	16.8236	16.3042	16.5145	16.3786	18.6661	18.7594	18.6716	17.8585	16.684	16.3858	15.7142	16.0083	18.8074	18.9295	19.0012	17.4707	16.392	15.2635	16.1059	16.086	18.9067	18.8185	18.8549	17.7159	16.305	15.6766	15.0357	15.0603
O95396	MOCS3	14.3849	13.6441		13.3141	13.7396	13.2052		14.3543	14.3211	13.9322	13.6456	14.0596	13.9176	12.6978																			14.6503	14.4238	13.5439	12.4403	12.2553		11.663	12.9721	13.7429	14.1851	13.7753	13.1788	13.6137
O95400	CD2BP2	17.6146	17.4408	17.5086	17.6189	17.6495	17.451	17.8153	17.6237	17.4561	17.6984	17.6111	17.3752	17.54	17.7645	17.9647	18.4174	17.4794	17.6172	17.1903	17.1894	17.3173	17.692	18.2521	18.1847	17.4671	17.4757	16.8814	17.3747	17.3948	17.6466	18.1414	18.2567	17.201	17.3249	17.1909	17.1438	17.5852	17.7341	18.5606	18.5486	17.3417	17.1824	17.224	17.5628	17.4404	17.748	18.4336	18.3505
O95402	MED26		17.3856	17.6542		17.8	17.222	17.7951	17.9723	16.5721	17.209	17.3232	17.9007	17.9035	18.0757	18.7344	18.1588	17.0552	17.2273	17.1282	17.3206	17.5775	17.9943	18.0016	18.6337	17.0998	17.0715	17.5631	17.3308	17.9321	18.0656	18.4577	18.4322	17.1899	17.1232	17.291	17.2123	17.4669	18.3357	18.5265	18.6693	16.8517	17.1151	17.4355	17.8792	17.6234	18.06	18.4682	18.5309
O95425-2	SVIL	15.9372	15.8809	15.9833	16.9806	17.3469	17.7804	18.133	18.3512	15.6283	15.9457	16.3008	16.8045	17.2962	17.6041	18.0069	18.2637	15.7743	15.8501	16.5228	16.6795	17.159	17.574	17.9203	18.3352	16.1942	15.8593	16.5019	16.9004	17.2859	17.7112	17.8979	18.4813	15.7714	16.2032	16.625	17.0897	17.3281	17.9102	17.7412	18.1486	15.9314	16.3173	16.6262	17.0729	17.4252	17.4371	18.0825	18.2939
O95429-2	BAG4	15.9115	16.2988	16.5082	17.1903	16.4987	17.1417	16.8703	16.8103	15.9316	16.2762	16.7288	16.4893	16.0476	16.5357	16.3404	16.6978	15.7295	16.0651	16.5504	16.5503	16.5983	16.7331	17.3533	17.6705	15.7252	15.935	16.2327	16.0513	16.0213	16.8369	17.3813	17.3923	15.957	16.287	16.2425	16.6339	16.3399	16.2354	17.4218	17.4058	16.1081	16.1523	16.5315	16.5751	16.2955	16.7011	17.6336	17.6173
O95433	AHSA1	20.8983	20.7504	20.7139	20.0274	19.87	19.3184	18.8834	18.644	20.7223	20.8694	20.5429	19.8154	19.2641	18.8562	18.3797	18.8381	20.8237	20.4411	20.7159	20.0474	19.5041	19.0826	19.1114	18.9399	20.8488	20.7331	20.6447	19.9587	19.4779	18.6698	18.7001	18.3217	20.7004	20.589	20.4139	19.8229	19.2647	18.369	18.8781	18.1977	20.4676	20.5061	20.2424	19.6342	19.1705	18.5483	18.1828	17.8924
O95453-2	PARN	17.1545	17.1391	17.2608	16.6404	16.6448	17.3173	17.2272	17.4799	16.9282	17.4009	17.4868	16.7259	16.881	17.1089	17.4969	17.7486	17.4199	17.35	17.6253	16.6539	16.8689	17.1677	16.8496	16.939	17.2684	17.3477	17.3874	16.9221	16.7363	17.18	17.4364	17.6538	17.4092	17.3056	17.3011	16.6328	16.4241	17.0203	17.2715	17.2873	17.2836	17.3947	17.5579	16.9384	16.4424	17.0342	17.3799	17.3356
O95455	TGDS	13.0431	13.7048	12.8269	13.7244	13.3676	12.9737	12.3835	12.4356	12.7539	13.051	13.1578	13.5655	13.097	12.4512	13.1766	12.6723	12.896	12.7261	13.3098	13.7254	13.6188	12.9413	13.0845	12.8312	12.6923	12.7262	13.2439	13.8377	13.3946	12.9927	12.9663	13.1025	12.5197		13.3415				12.8455		12.8822	12.1017	12.6202				13.3802
O95456-2	PSMG1	18.1673	18.2607	18.5538	19.3865	19.382	18.774	17.1482	16.14	18.164	18.2594	18.8727	19.2854	19.753	18.7568	17.1567	14.9968	18.1522	18.178	18.7981	19.5815	19.7307	19.0305	17.6285	16.4707	18.1903	18.4249	18.7949	19.4776	19.7837	18.995	17.1739	15.3778	18.2159	18.3188	18.7041	19.484	19.691	18.9027	17.2575	16.4744	18.3864	18.1915	18.9664	19.5674	19.5693	18.9598	17.4969	15.8861
O95466-2	FMNL1	17.373	17.0694	16.6707	16.1484	16.2015	16.3109	16.2051	16.1347	17.2607	17.0641	16.3514	15.8469	16.1998	15.9311	15.9199	15.1043	17.285	17.0737	16.6849	16.1668	15.9356	15.847	16.1334	15.7468	17.2439	16.9574	16.6038	16.3888	16.2763	16.0495	16.092	16.0959	16.9902	16.5614	16.1798	15.8549	16.3478	16.368	16.2093	16.6792	17.0672	16.5556	16.0387	16.2371	16.3053	16.437	16.1832	16.2694
O95478	NSA2	14.354	14.8041	14.1709	14.896	15.5642	15.4034	15.6597	15.3086	14.2857	14.5037	14.6087	14.7724	15.2709	15.0907	15.0946	15.3528	14.9129	14.1042	14.9014	15.1805	15.5514	15.9118	16.5919	16.5687	14.2664	14.8341	14.159	15.3669	15.6889	16.039	15.9002	16.2381	14.5626	14.5934	15.24	15.245	15.8994	16.1534	16.241	16.5819	15.1376	15.2965	15.5107	15.6162	15.7736	16.2199	16.0509	15.7388
O95479	H6PD	18.3488	18.7847	18.7681	17.4357	17.407	16.5082	16.5243	15.98	18.352	18.5564	18.7498	17.5471	16.1121	15.771	16.4863	16.8432	18.385	18.4661	18.8853	17.8236	17.1929	16.5068	16.5156	16.7002	18.3377	18.5718	18.8316	17.8178	16.7835	16.4579	16.1649	16.6374	18.3026	18.4273	18.6457	17.4229	16.8856	16.9981	16.9123	17.3565	18.4156	18.3368	18.7249	17.7053	16.9018	17.3993	16.9816	17.8744
O95486	SEC24A	17.2037	17.344	17.0395	15.7377	15.6895	16.4643	16.9765	16.7734	17.0371	17.1161	16.5532	16.3112	16.3915	15.9357	16.0772	17.3592	17.4971	17.1176	16.4803	16.0529	15.9562	16.298	16.2243	16.2708	17.3293	17.2997	16.7661	15.952	15.5484	16.9344	16.0146	15.898	17.0416	17.0357	16.5137	16.1568	16.455	15.8647	17.2944	16.7433	16.9468	16.8746	16.4368	16.2284	16.2253	16.1209	16.7557	16.1505
O95487-2	SEC24B	15.8261	15.6138	16.022	15.549	15.9386	16.0747	16.1276	14.8688	15.7537	15.414	15.6738	15.192	15.3021	15.1142	16.1012	16.8787	16.1707	16.011	14.9584	15.6235	16.163	15.9389	16.2969	16.3012	15.8869	15.5866	15.3296	15.3725	15.9565	15.8338	16.1001	15.8786	15.8801	15.5939			15.5525	16.0999	16.5791	16.8308	15.2173	15.5011		15.0521			16.2432	16.4334
O95490-2	ADGRL2	15.5728	15.8646	15.4068	15.9371	16.1318	15.6451	15.3667	15.8831	15.6848	15.7564	15.4717	15.9964	15.3536	15.8275	16.1104	15.5556	15.6569	15.9042	15.6475	16.0047	15.125	15.7402	15.3688	15.5165	15.8169	16.07	15.7681	15.4324	15.553	15.7858	15.6605	15.8018	16.0299	15.8493	15.7888	15.2296	15.8562	15.3622	15.7786	16.0629	15.97	16.0134	15.3717	15.5524	15.2983	15.5714	15.6795	15.4994
O95544-2	DK	16.5001	16.5195	16.996	17.8784	18.1467	18.5626	18.817	18.6075	16.5813	16.5796	17.0955	17.4704	18.1873	18.5464	18.8164	18.392	16.644	16.4602	17.0298	17.9352	18.1593	18.5553	18.9064	18.4586	16.5928	16.9907	17.143	17.7367	18.1283	18.5546	18.7997	18.6651	16.5894	16.5758	17.0566	17.985	18.3042	18.7199	19.1443	18.7369	16.6589	16.6594	17.017	17.8396	18.0964	18.707	18.973	18.688
O95551-2	TDP2	17.2471	17.3096	16.9409	16.458	16.1123	14.894	15.4412	14.9394	17.0558	17.2378	17.0509	16.7722	15.9811	15.8831	15.1268	15.386	16.9308	16.8975	16.9005	16.6652	16.3881	15.8035	15.7191	16.0674	16.9121	16.807	17.1103	16.4963	15.8265	16.0234	16.8025	16.0877	16.9984	16.7587	16.7052	16.0272	15.9889	16.5162	15.1404	14.4057	16.9942	16.9881	16.8192	16.3364	15.7605	16.2848	16.8405	16.7199
O95562	SFT2D2	17.7696	17.5457	18.1417	18.9829	19.3284	19.746	20.3258	20.3683	18.051	18.1332	18.7594	19.189	19.6726	19.9725	20.4783	20.3953	17.7861	18.0142	18.1353	19.0933	19.5569	20.0219	20.4108	20.6124	18.1467	18.1314	18.3672	18.981	19.5939	19.9268	20.4097	20.735	18.0774	18.9167	19.1913	19.3899	19.8675	19.9429	20.2871	20.3377	18.2835	18.5235	19.3388	19.3817	19.361	19.7173	20.2535	20.0726
O95563	MPC2	17.1694	17.1073	16.5241	15.9651	16.2044	15.0078	15.265	14.8328	17.4148	16.907	16.4814	16.0753	15.924	15.3705	15.1127	14.5485	17.4043	17.0058	16.4247	16.1995	15.2903	15.223	15.7014	15.471	17.2958	17.0004	16.5616	15.9823	15.8973	15.424	15.0917	15.1351	17.4324	16.8177	16.6755	15.9651	15.2339	14.7629	15.4446	14.9916	17.386	16.9971	16.4421	16.0618	15.2188	15.0768	14.8141	14.4458
O95571	ETHE1	18.3439	18.6449	18.6311	19.2525	19.3471	18.7899	17.6257	16.584	18.3835	18.6597	19.1014	19.5408	19.6342	19.0408	17.0021	18.787	18.4382	18.646	19.076	19.5976	19.542	19.1468	17.6017	16.431	18.4064	18.5941	19.1367	19.5948	19.7108	19.117	17.032	15.9143	18.5142	18.3491	18.9568	19.5882	19.3966	19.1994	17.3006	15.9374	18.5861	18.5418	18.851	19.6599	19.5965	19.1823	17.6926	16.5731
O95573	ACSL3	19.3319	19.0736	18.1617	17.5581	17.3303	16.7482	16.667	16.8342	19.2539	18.9853	18.0506	16.9965	16.6353	16.487	16.2917	16.0659	19.3989	19.2357	18.0505	17.6284	16.8629	16.5736	16.9708	16.8649	19.2848	18.8929	18.0711	17.4224	16.7947	16.8613	16.5896	17.1841	18.8258	18.7156	18.0046	17.2171	17.0738	16.693	16.9511	16.2175	18.9291	18.4801	17.7296	17.3189	16.7524	16.7662	16.3587	17.454
O95602	POLR1A	16.533	16.3939	15.9699	15.4857	15.7668	14.7892	15.9697	15.8671	16.6083	16.2819	15.9936	15.7418	15.9319	15.7744	16.2529	15.8274	16.9947	16.3706	15.9014	15.6496	15.485	15.5065	15.2132	15.2379	16.8334	16.3848	16.1538	15.86	15.4642	14.8467	15.122	15.5723	16.8398	15.8399	15.7933	15.4486	15.6238	15.7179	15.2899	15.734	16.5396	16.0093	15.4184	15.5402	15.4303	14.5128	15.2523	15.6624
O95613	PCNT	13.3207	13.6054	13.3841	13.9633	14.0407	14.1701	14.8075	14.8425	13.9523	13.4566	13.6412	13.6452	14.1037	14.4159	14.2883	14.9087	13.4384	13.3674	14.0736	14.5613	14.0695	14.3318	15.068	14.7697	13.6215	13.4238	13.9262	13.6291	14.5954	14.2856	14.8477	14.6203	13.4579	13.6087	13.4617	13.8133	13.5358	14.2899	14.5074	14.9699	13.7836	13.8914	13.5865	14.0863	13.6922	14.5189	14.9525	15.2595
O95619	YEATS4	16.7734	16.8969	16.8639	16.8418	16.0988	15.0984	14.9896	14.2975	16.7515	16.8463	17.1317	17.0717	15.2992	15.2015	14.9971	14.9704	16.7484	16.3686	16.8062	16.7211	15.8002	15.2205	15.1962	15.5294	16.7278	16.0399	17.2745	17.0364	15.7781	15.7028	16.0975	16.2843	16.4859	16.3609	16.9945	16.5062	15.3605	14.8383	14.7688	15.8335	16.6713	16.6408	17.2365	17.2766	15.2839	15.1998	15.2615	15.3713
O95625	ZBTB11	15.9539	15.7129	15.8268	16.7664	16.6632	17.019	17.0929	17.003	16.2232	16.1399	16.4966	16.7896	16.8893	16.9258	17.2149	16.9742	15.9066	16.0095	16.2247	16.4112	16.7825	17.0128	17.0639	16.9983	16.4804	16.1153	16.4877	16.2504	16.7681	17.0388	17.4642	17.0633	15.7223	15.4455	15.6784	16.7511	16.8099	17.0831	17.4588	17.2894	15.8573	15.9546	15.7701	16.5089	16.9368	17.3094	17.4018	17.4474
O95628-10	CNOT4	16.514	16.4323	16.6286	17.2952	16.9461	16.8787	15.7462	14.7208	16.3233	16.4279	16.7727	17.2067	17.5634	16.7057	15.4188		16.6267	16.4683	16.9639	17.2592	17.4634	16.7721	16.8381	15.6512	16.521	16.632	16.9922	17.3939	17.7335	16.9607	16.0897	16.7125	16.6852	16.9219	17.2993	17.7547	17.4623	16.4303	15.4789	14.9455	16.6425	16.3952	17.0847	17.5337	17.5007	16.609	15.4871	13.9565
O95630	STAMBP	17.9653	18.0188	17.8745	17.9327	17.4932	17.9063	17.6478	16.8126	17.6663	17.9438	18.019	17.7936	17.5668	17.8707	17.0951	16.522	17.9573	18.0591	17.8938	17.6605	17.5416	17.1677	17.3297	16.8022	17.9465	18.0551	18.0195	17.7152	17.2866	17.5974	17.409	16.905	18.1134	18.0452	18.1353	17.404	17.71	17.0208	17.4285	17.3827	17.9212	17.8966	18.022	17.756	17.2321	17.4925	17.5403	16.0299
O95639-3	CPSF4	15.9097	15.5896	15.5978	14.8574	14.9202	15.0006	15.8524	15.0231	15.9289	16.159	15.5901	15.3432	14.7575	15.1572	15.3763	15.4003	16.227	15.8816	15.6834	15.07	14.8097	15.349	15.1108	14.8328	16.0003	15.5853	15.6457	15.0667	15.0296	15.5037	15.3277	15.346	15.2985	14.9289	14.6844	14.7958	15.5713	15.7177	16.5582	16.8817	15.1814	15.0813	14.7485	14.9518	15.2564	15.9557	17.0111	17.0241
O95670	ATP6V1G2		9.82442						10.8335			10.0492	9.96329	9.87095			10.3117	9.85687	9.71244		10.0943		10.1568	10.3061												10.6006					10.1767		9.16778	10.1783	10.3854		10.388	10.6782
O95671-2	ASMTL	18.3359	18.4696	17.9427	17.6731	17.3738	16.7003	16.6378	16.145	18.4866	18.1833	18.2492	17.4717	16.6785	16.7835	16.4486	16.5847	18.3366	18.203	17.9154	17.6242	17.1073	16.9385	16.9472	17.4329	18.1408	18.1474	18.2028	17.5827	17.2603	17.1152	16.861	16.8121	18.6432	18.3824	18.2715	17.5002	16.4843	16.3018	16.1246	15.5294	18.6789	18.4648	18.1755	17.4106	16.4801	15.6575	15.1017	15.3399
O95684-2	FGFR1OP	17.0171	17.3805	17.3003	18.0654	18.225	18.5192	18.6724	18.6406	17.424	17.1399	17.7194	17.9861	18.2587	18.3449	18.5583	18.611	17.1166	17.4147	17.792	18.1993	18.5062	18.4543	18.6244	18.5389	17.6304	17.4145	17.8524	18.2329	18.2783	18.6638	18.6325	18.7415	17.5167	17.44	17.7999	18.1401	18.3274	18.4042	18.6489	18.754	17.6178	17.5508	17.6621	18.0107	18.3367	18.4728	18.8317	18.6672
O95696-2	BRD1		12.4898	13.2323	13.1531	14.317	14.8969	15.4825	15.2526	12.9457	13.2246	13.2633	13.8766	14.0743	14.3914	14.6718	15.9527	13.4636	14.1086	14.2321	13.7132	13.5445	14.4987	15.3318	14.7557	13.0874	13.1382	13.9604	14.4551	15.2683		14.9806	14.7731	11.5021	11.9337	14.3646	13.7203	13.8032	12.6252	12.8818	13.3447	14.4478	14.6629	15.4975	15.439	15.0231	14.9625	13.8907	14.4625
O95707	POP4	14.0298	13.987	14.3724	13.8953	14.9781	15.6242	16.3451	16.9113	14.6659	14.1848	14.7743	14.9226	14.6311	15.7262	16.2145	17.1027	15.4495	15.3406	15.1828	14.733	14.6705	14.9143	15.0717	15.4417	15.1892	15.5154	15.161	14.5381	14.3484	14.7688	15.129	15.2472	15.2643	14.7112	15.19	14.4881	14.7612	15.5303	16.491	16.9454	14.8386	14.5828	14.523	14.4612	14.7384	15.1827	16.3082	16.9429
O95716	RAB3D	21.3677	21.3716	21.6184	22.0272	21.7523	21.2935	20.6717	20.0265	21.0417	21.3227	21.8078	22.1713	22.0861	21.2259	20.53	19.8546	21.5061	21.3832	21.6158	22.2133	22.026	21.7554	20.889	20.4881	21.2604	21.4215	21.8133	22.2443	21.9274	21.6138	20.8374	20.6175	21.1167	21.3078	21.6087	22.0196	21.6961	21.8991	20.9841	21.3476	20.9638	21.2815	21.7767	22.0021	22.0289	21.947	20.9208	19.8224
O95721	SP29	18.0718	18.3788	18.6804	19.3096	19.671	20.0819	20.5517	20.8265	18.3192	18.4462	18.8856	19.4382	19.8069	20.3539	20.5794	20.8946	18.1767	18.2719	18.797	19.4479	19.6524	20.2822	20.8165	20.9995	18.4487	18.4271	18.7116	19.218	19.7505	20.19	20.7382	21.0028	18.28	18.2656	18.8816	19.5685	19.9289	20.4737	20.9374	21.122	18.4711	18.402	18.8774	19.35	19.9547	20.315	20.9256	21.0297
O95747	OXSR1	19.1133	18.8809	18.7068	18.5437	18.2651	18.4673	18.4357	18.9458	18.8655	18.4107	18.308	18.0878	17.9116	18.0013	18.115	18.6068	19.1308	18.7577	18.4345	17.8807	17.9077	17.8386	18.4822	18.8904	19.148	18.7238	18.2488	17.9918	17.6854	17.9198	18.3764	18.8896	19.179	18.7482	18.2571	17.8281	17.7118	17.7013	18.3163	18.4681	19.21	18.8088	18.4278	18.0024	17.7019	17.5327	17.7701	18.6262
O95749	GGPS1	17.7668	18.0835	18.2421	18.528	17.3562	15.9019	15.0484	15.0946	17.8551	18.1051	18.6106	19.0301	17.4987	15.7087	14.7312	15.0716	17.8351	17.9506	18.4244	18.7734	17.7351	15.9222	15.3688	15.3707	17.8377	18.0103	18.3999	18.752	17.6362	15.6811	14.7183	14.3771	17.7706	17.9273	18.3814	18.8444	18.0762	16.3275	15.6891	15.1842	17.8155	17.8201	18.3581	18.7152	17.673	15.9205	14.5777	14.8613
O95757	HSPA4L	20.4159	20.4146	20.2522	19.8088	19.7696	19.7964	19.8108	20.058	20.2231	20.2811	19.8807	19.5945	19.5546	19.6397	19.6283	19.6504	20.3659	20.5762	20.1601	19.747	19.2717	19.699	19.1743	19.5253	20.3863	20.5077	20.2461	19.6375	19.1005	19.2555	19.0749	19.4295	20.382	20.4323	20.2216	19.6454	19.5764	19.6274	19.4909	19.5377	20.3189	20.3821	20.1834	19.6834	19.4754	19.1776	19.5028	19.5848
O95758-1	PTBP3	16.1259	16.0952	15.714	15.0499	15.0254	14.4212	13.7981	14.4411	16.263	15.9261	15.4533	14.9817	13.9248	13.214	14.0611	13.9239	15.2357	14.9855	14.9274	15.1547	14.9919	15.3362	15.3887	16.2774	15.3138	15.2917	14.7694	14.9895	14.2189	15.0143	14.7343	15.135	14.7943	14.5028	14.2905	14.6414	15.2736	15.9856	15.9693	16.2705	15.0116	14.705	14.6016	15.3348	15.3279	15.8973	16.1085	16.5106
O95772-2	STARD3NL	16.7164	16.4374	16.5044	16.3362	16.9779	16.7355	17.5041	16.9893	16.4504	16.5672	16.9836	16.7194	16.6735	17.1168	17.4123	17.2316	16.3388	16.1931	16.4725	16.8312	16.8496	17.2018	17.6064	17.5234	16.3533	16.1852	16.2701	16.6742	16.99	17.0698	17.7214	17.4046	16.6061	16.4588	16.4888	16.9391	17.0105	17.2253	17.3877	17.2741	16.492	16.5446	16.5934	16.8166	16.8143	17.0215	17.3757	17.1543
O95777	LSM8	19.9477	20.2977	20.7477	21.5524	21.767	22.2496	22.6035	22.2217	20.2486	20.4645	20.8223	21.5232	22.0309	22.4146	22.6487	22.4033	20.0542	20.5045	20.8061	21.4796	21.9497	22.3699	22.6733	22.5826	20.0172	20.344	20.7082	21.6175	21.9114	22.3326	22.7246	22.6265	20.3249	20.5673	20.8193	21.6964	21.9841	22.432	22.8789	22.5631	20.0447	20.5332	20.8652	21.7317	22.0286	22.6239	22.6459	22.7207
O95782-2	AP2A1	19.6048	19.7621	19.7459	19.631	18.9058	17.4096	17.1039	17.4398	19.5404	19.6255	19.7758	19.5326	18.8311	17.2657	16.8696	17.2871	19.3238	19.6831	19.7211	19.622	19.0492	17.4775	16.7914	17.0835	19.5335	19.5938	19.778	19.5374	18.8868	17.581	16.84	17.0503	19.5927	19.5487	19.6943	19.4895	18.6694	17.8679	17.3043	16.9401	19.4935	19.5745	19.6469	19.4946	18.7413	17.4573	16.5904	16.8348
O95785-3;O95785-4	WIZ	15.8471	15.8997	16.2797	16.8468	16.9652	17.5328	17.7748	17.5364	15.8113	15.9746	16.2784	16.9767	17.2749	17.6631	17.7347	17.7386	15.98	15.9636	16.468	16.8186	17.1797	17.5931	17.7367	17.8374	16.1189	16.117	16.3863	16.8825	17.1384	17.6386	17.7991	17.9801	16.1653	15.9352	16.5739	17.032	17.2061	17.5102	18.023	17.8154	16.3424	16.0596	16.5301	17.0016	17.2496	17.5324	17.7027	17.6361
O95793-2	STAU1	16.4213	16.5874	17.1151	17.4374	17.6782	18.3687	18.6698	18.7961	16.8704	16.5139	16.8034	17.2542	17.9185	18.4679	18.7014	18.8245	16.9712	16.8157	17.3891	17.6372	17.6079	18.4028	18.557	18.8292	16.5988	16.8919	16.936	17.5339	17.9293	18.302	18.6815	18.9071	17.0518	17.7963	17.1223	17.3132	17.6934	18.1021	18.7446	18.8182	17.0268	17.1516	17.4657	17.1512	17.5565	17.7645	18.6149	18.454
O95801	TTC4	16.8872	16.4176	16.4221	16.8241	16.9372	17.1773	15.7378	16.2503	16.9345	16.9404	16.2126	16.5725	16.6265	17.0847	16.3923	16.3754	17.6823	17.4068	17.0148	16.2764	15.9914	15.0016	15.4832	15.766	17.7092	17.4216	16.7869	15.9001	15.0387	15.4028	15.5382	15.3572	17.4052	17.2464	16.7793	15.7874	15.8781	15.8185	15.5978	14.8008	17.576	17.2971	16.8692	16.0329	15.7456	15.7005	15.6364	14.9551
O95816	BAG2	19.4587	19.6219	19.8594	20.4831	20.0128	19.2625	19.204	19.0535	19.3897	19.2692	19.7718	20.2455	19.6988	19.0315	18.7552	18.5337	19.4407	19.5969	19.7058	20.4325	19.8221	19.455	19.3773	19.2362	19.3408	19.4922	19.4883	20.2701	19.8154	19.3963	19.2887	19.1446	19.5108	19.4834	19.6512	20.3235	19.6014	19.2923	19.0728	19.2536	19.5153	19.534	19.6636	20.3343	19.7203	19.5057	19.3674	19.0839
O95817	BAG3	17.1478	16.906	17.1626	18.0012	18.2055	18.8471	19.3226	19.6694	16.6425	17.017	17.4089	18.0189	18.2995	18.8205	19.0291	19.5893	16.9918	16.9423	17.5228	18.0196	18.1442	18.755	19.3569	19.6351	17.069	17.188	17.395	18.0497	18.1514	18.8222	19.3121	19.7694	17.4296	17.0873	17.5238	18.0328	18.2774	18.8749	19.3944	19.5811	17.5706	17.4355	17.5988	18.1684	18.2977	18.8748	19.2577	19.6011
O95819-2;O95819-6	MAP4K4	16.4348	16.4316	16.2852	16.549	16.5651	17.1316	17.5509	17.9409	16.0816	16.0283	16.3053	16.4807	16.5879	17.1597	17.3128	17.6723	16.1588	16.2602	16.2406	16.4739	16.2996	17.2026	17.6798	17.9188	16.2565	16.294	16.126	16.4295	16.6053	17.3081	17.5891	17.9713	16.2454	16.1826	16.5421	16.5751	16.7528	17.0346	17.504	17.8085	16.4905	16.4468	16.2952	16.1197	16.756	17.1364	17.6617	17.9202
O95822-2	MLYCD	14.1633	14.2712	14.0875	13.9363	14.087	14.5162	14.4452	14.7566	14.3236	14.125	14.4239	14.2165	13.9365	13.9618	14.4413	14.8032	14.0888	14.1617	14.1955	14.6467	14.1397	14.7574	14.6307	14.7404	14.2653	14.2246	14.027	14.0933	14.8457	13.2905	14.2247	15.0111	14.3572	14.1839	13.4792	13.9015			13.5027		13.9762	13.6505	14.77
O95825	CRYZL1	16.9426	17.3496	17.523	18.2762	18.5028	18.3461	16.2939	16.3	17.1285	17.316	17.8529	18.4719	18.7078	18.123	15.8138	14.6913	17.1985	17.3283	17.8447	18.5165	18.7305	18.5476	16.3844	15.8462	17.3095	17.2918	17.848	18.5308	18.6298	18.5432	15.9386	15.0478	17.1849	17.1782	17.8571	18.3211	18.7707	18.537	15.9077	16.303	17.0993	17.2382	17.799	18.3436	18.6718	18.4421	15.8764	16.7538
O95831-3	AIFM1	20.4086	20.4202	20.5184	20.8334	20.949	20.9737	20.8674	18.8859	20.441	20.4812	20.5955	20.9033	21.1034	21.206	20.9242	18.2864	20.5478	20.5164	20.5967	20.9804	21.0639	21.1393	20.8752	19.0432	20.4393	20.4239	20.5688	20.9408	21.0896	21.1873	20.8603	18.3227	20.5983	20.5001	20.5144	20.866	20.996	21.2548	20.9703	18.8725	20.3965	20.515	20.6218	20.8512	21.0322	21.158	20.9104	18.2942
O95834-2	EML2	17.9199	18.0302	18.3614	18.3933	16.6511	15.6831	16.4914	14.5222	17.7375	17.7366	18.2432	18.2935	15.973	16.2106	17.5394	16.1437	18.0165	18.0393	18.4926	18.3349	16.6939	15.5607	15.3117	15.4252	17.8851	18.1445	18.4927	18.5303	16.4139	15.2853	14.5025	14.0403	17.7638	17.7326	18.4581	18.4235	16.3105	15.7033	15.6831	16.1123	17.9945	18.0144	18.569	18.4018	16.4957	15.6472	15.1554	16.2737
O95835	LATS1	16.4134	16.4279	16.5409	18.0309	17.0096	17.2525	16.1184	16.7479	16.4475	16.5856	16.9643	17.3886	17.0861	16.336	15.769	15.3127		16.7053	16.8656	16.7293	17.1863	17.1788		16.7812	15.7801	16.7345	16.6107			16.9667		17.4269	15.7498	15.8162	16.5277	16.7223	15.3308		15.2477		16.9317	16.9778	16.9028	18.1411	17.7053	16.1419
O95837	G14	13.6561	13.0265	12.6433	12.6727	12.2678	12.2454	12.4098	11.8528	13.439	12.8247	11.903	11.8674	11.407		12.5422	12.1858	12.2374	12.2887	12.6891		12.3239			13.072	12.1076	12.5979				12.5168		12.9041
O95848	NUDT14	13.9433	14.2097	14.5047	14.8576	14.3464	13.7036	14.0317	14.0605	14.1935	14.1615	14.3741	15.0162	14.4139	13.7545	13.432	12.8854	14.1774	13.5453	14.8204	14.8384	14.8802	13.6933	13.4979	13.4093	14.1866	13.8996	14.6374	14.7875	14.7928		13.2828	13.1638	13.8787	14.384	14.1957	14.8462	14.7405	13.2295	14.1308	13.9881	13.7625	13.7569	14.454	14.7833	14.2841	14.3124		14.2388
O95861	BPNT1	19.8626	19.9926	20.2262	20.8794	20.6859	18.9817	17.7611	16.6796	19.6532	19.8621	20.328	20.919	21.1491	18.7062	17.6417	17.7881	19.6217	19.8831	20.2494	21.0588	21.0092	19.1448	18.0028	18.0091	19.7512	20.0675	20.2546	20.9447	21.0673	19.214	17.8706	16.4447	19.6824	19.8163	20.2637	20.9536	20.9806	19.5828	17.9419	17.305	19.866	20.0603	20.4518	20.9315	20.9014	19.4768	16.7974	16.478
O95864	FADS2	16.2963	16.1041	16.0643	15.3473	15.9506	16.3455	16.8948	16.1894	16.4781	16.6104	15.6272	15.9032	16.176	16.4971	16.9255	17.1646	17.3012	16.9434	16.2466	15.9892	15.1076	15.0992	14.7657	15.1637	17.1193	16.8243	16.4313	15.9386	15.3439	15.0019	15.0459	13.4697	17.354	16.7332	16.3118	15.2491	14.6506	14.2496	14.9795	14.4288	17.4244	16.9437	16.3413	15.5665	14.7149	14.8207	13.9535	13.6227
O95865	DDAH2	19.4603	19.6599	19.8988	20.6182	20.2667	18.2378	17.4308	17.1402	19.5682	19.7623	20.2676	20.7671	20.5916	17.5817	16.8375	16.8178	19.532	19.6088	19.9842	20.681	20.4689	18.5566	17.5242	17.8863	19.4359	19.4027	20.199	20.5746	20.4137	17.8816	17.054	17.186	19.6024	19.7893	20.1823	20.7036	20.4167	18.2135	17.6117	17.3838	19.66	19.6521	20.1765	20.6374	20.4543	18.0044	17.0513	16.2633
O95870-2	ABHD16A		13.6454		13.441	14.3822		13.846		14.1049	13.1422		13.5838																					15.6611	14.5638	13.9686	13.4336	12.442	12.9372	13.0269	13.1771	14.6436	13.0713	12.7996	12.7494	12.6531	11.7771	12.2138	12.5091
O95881	TXNDC12	20.736	20.8781	21.029	21.6304	21.3241	20.8402	20.9341	20.9662	20.786	20.9115	21.2778	21.5726	21.3004	20.7	20.7352	20.5743	20.3933	20.9458	21.2745	21.6659	21.3371	20.8943	21.0764	21.0497	20.7672	20.9124	21.2174	21.5632	21.2182	20.737	20.9222	20.8101	20.8135	21.0012	21.3793	21.707	21.267	20.733	20.9598	20.9088	20.8809	20.9622	21.2684	21.689	21.2118	20.589	20.5991	20.6107
O95905-3	ECD	15.8131	15.5656	14.8645	14.0903	14.0695	12.7988	13.0649	13.0362	15.9907	15.5549	14.605	12.6676		12.3579			15.7621	15.4154	14.9091	14.7116	13.7954	14.0189	13.631	13.9586	15.1727	15.0197	14.8404	14.414	13.6888	12.8512	13.8777	13.926	15.3237	15.0809	14.8613	14.2136	12.8012	13.0509	14.6336	13.1781	15.5019	15.2546	14.2277	13.6631	13.7015	14.1432	13.2505	13.5415
O95926	SYF2	15.1298	15.6665	15.7645	16.4935	17.1329	17.7301	17.6676	18.0804	15.7294	15.7342	16.1565	16.3522	17.2484	17.7321	17.8328	18.1195	16.0066	15.5621	15.7593	16.5875	16.8089	17.5425	17.9236	18.505	15.605	15.6378	15.9772	16.7414	17.4634	17.7871	17.7014	18.5028	15.5958	16.0032	16.2298	16.7615	17.1235	17.7922	18.1129	18.2481	16.1703	16.0635	16.1273	17.1403	17.0229	17.9396	17.8708	18.1132
O95980	RECK	8.82541	9.69904	8.44984	10.2696	10.8601	10.5496	10.1937	10.5366	10.0374	9.40567	9.95241	10.3082	10.4823	10.5884	10.0916	10.5648																	9.25314	9.12032	9.8842	10.5567	10.4715	11.3561	11.1529	11.0156	8.89787	9.41703	9.35094	9.73985	10.6995	10.8979	11.0514	10.299
O95983-2	MBD3	19.0511	18.7263	18.3263	18.466	18.4594	19.1056	19.3293	19.5678	18.9179	18.9449	18.5938	17.8635	18.4045	19.4803	19.4024	19.7127	19.05	18.7971	18.5019	17.9989	18.284	18.9455	19.3453	19.7697	18.8995	18.7433	18.1943	18.0975	18.6653	19.4248	19.4547	19.5927	19.3479	19.2635	18.5464	17.8729	18.4765	18.6291	19.0607	19.0131	19.2436	19.4111	18.9395	18.0635	18.4905	18.7533	19.1578	18.6922
O95985-2	TOP3B	15.0262	15.2964	15.5175	15.8773	15.7545	13.4202	14.7274	14.2508	15.3548	15.5748	15.5962	16.1398	16.1594	14.2555			14.8463	14.783	15.5881	16.1023	16.014	14.8381	13.0354	15.2134	15.0497	15.5809	15.6024	16.0277	16.0795	14.8786	16.3214	16.4408	15.416	15.8607	15.9988	15.4793	16.0368	14.7203	15.4594	15.535	15.9025	15.6286	15.3785	15.1365	15.4191	15.338	14.8112	15.6159
O95989	NUDT3	18.5162	18.7556	19.0597	19.858	19.2447	17.2412	16.4005	16.4195	18.6231	18.8561	19.2969	19.8672	19.4465	17.1869	16.1753	16.5053	18.4817	18.8442	19.1713	19.8345	19.3753	17.1668	16.9443	17.4069	18.5704	18.8436	19.2352	19.7874	19.4935	17.2397	17.4833	17.0316	18.5158	18.4689	19.108	19.7541	19.3807	18.2038	17.4643	18.1639	18.467	18.7648	19.147	19.5522	19.323	17.0814	18.5466	18.7809
O95997	PTTG1	15.3834	15.2399	15.3365	15.8275	16.1599	16.6077	17.3631	17.2615	15.3749	15.5829	14.8874	15.9667	16.5536	16.5856	16.8552	17.4325	15.5394	15.2211	15.4931	15.8509	16.3007	16.878	17.3508	17.38	15.4321	15.4005	15.3033	16.015	16.3307	16.8669	17.1447	17.3055	15.9908	15.9803	15.9671	15.7164	16.2585	16.9128	17.0211	16.9267	16.2256	15.7355	15.9405	15.9012	15.909	15.987	16.8014	17.2818
O95999	BCL10	17.0136	17.1161	17.4201	17.8003	18.0101	18.3518	18.7605	18.6851	17.2931	17.4162	17.6986	18.1233	18.3034	18.6161	18.8996	18.8133	17.5761	17.451	17.6175	18.0821	18.187	18.4712	18.7877	18.8408	17.3958	17.436	17.4825	18.2325	18.1205	18.4785	18.7613	18.7506	17.4273	17.5872	17.871	17.9541	18.2289	18.3729	18.8395	18.7968	17.3995	17.526	17.7951	18.1504	18.1087	18.6056	18.8819	18.7465
O96000	NDUFB10	18.2647	18.0556	17.5554	17.2066	17.0928	17.0617	17.1337	17.9332	18.1379	17.7501	17.3508	17.037	16.6437	17.0796	17.2009	17.7592	18.2808	17.886	17.418	17.0186	16.9233	16.9352	17.4047	17.8378	18.0063	17.2948	17.2265	17.2721	16.8578	16.8946	17.1796	17.9153	18.3495	17.7654	17.5174	16.9138	16.7981	16.5759	17.1684	17.8227	18.0661	17.6194	17.5079	17.0768	16.6631	17.0121	17.1895	17.4813
O96005	CLPTM1	18.2996	18.0736	17.8546	17.3888	17.2856	16.5416	16.2703	15.9597	18.2324	17.9118	17.5465	16.924	16.5051	15.8488	15.9828	15.6465	18.1722	17.7957	17.6333	17.3258	16.72	16.3773	16.3248	16.3216	18.133	17.8896	17.2964	16.9334	16.6737	15.8789	15.6882	16.0746	18.099	17.9674	17.3989	16.669	16.4129	16.2305	16.1365	16.3203	18.0239	17.7794	17.5385	16.9029	16.3352	16.1002	16.5363	15.4167
O96006	ZBED1	14.5054	14.4599	14.426	13.5816	15.2675	12.9722	13.3455	13.46	14.4023	15.057	14.513	13.7563	13.043	12.2979	12.9104	12.6708	14.8359	14.5684	14.666	15.2583	14.2446	14.251	15.0692	14.5305	14.3923	14.753	14.7765	14.3831	13.7136	14.6442	13.8566	13.8431	14.7973	14.7892	14.0072	13.6882	13.5799				14.9284	14.2798	14.7466	13.9192
O96007;O96033	MOCS2	13.8329	13.8482	14.4352	14.8071	14.621	15.0769	15.1853	15.6784	14.6343	13.714	14.4454	14.105	14.8608	14.6518	15.4031	15.0427	13.5645	13.954	13.6051	14.8244	13.9159	14.7297	15.3824	15.5787	13.1277	13.9039	13.8003		14.5646	15.4017	15.8991	16.1505	13.3782	13.9395	13.8594	14.8981	14.9653	15.6033	15.991	15.9119	12.9159	13.5558		14.3305	13.7566	15.2982	15.5584	16.2646
O96008	TOMM40	20.5029	20.7472	20.9596	21.6249	21.4693	20.5698	19.3058	18.1539	20.111	20.3191	20.8072	21.5104	21.5114	20.9353	19.9853	18.4917	20.6425	20.7474	21.2632	21.6833	21.7002	20.771	19.5178	18.6735	20.0904	20.341	20.7697	21.4338	21.5124	21.1842	19.6355	18.371	20.0943	20.3837	20.9616	21.6608	21.8205	21.5324	20.5875	19.2164	20.216	20.4018	20.8575	21.3684	21.5072	21.6737	20.3444	19.0831
O96011	PEX11B	17.6902	17.2684	16.5803	15.4837	15.5485	15.5867	14.9749	14.8323	17.6649	17.3981	16.5667	16.0759	15.2959	15.4362	14.7892	16.9156	17.6839	17.0302	16.6458	16.1153	15.6664	15.6202	16.0487	16.7424	17.6808	16.9872	16.4232	16.3854	15.2642	15.8778	16.048	16.1639	17.2384	17.2529	16.4995	16.3279	15.7699	15.575	15.9812	16.1183	17.3533	17.1843	16.6607	16.343	15.7562	15.7693	15.2169	15.6505
O96013	PAK4	15.6515	15.8148	15.7631	16.2212	16.3495	16.7049	17.2929	17.0808	16.0219	16.0203	16.2073	16.3337	16.4086	16.7745	17.0257	17.2755	16.2309	16.4174	15.2713	15.1322	15.8779	16.4861	17.1124	17.4484	16.2772	15.9114	15.4288	15.8319	16.2442	17.0384	17.1177	17.4227	15.7728	16.1385	15.9254	16.3447	16.5737	16.7883	17.1992	16.6577	15.8642	15.8351	15.6461	16.0507	16.515	16.2975	17.2881	17.3156
O96017-9	CHEK2	17.0698	17.1252	17.1152	16.8154	16.4947	16.3159	16.2806	15.5851	16.9406	16.948	16.9882	16.7827	16.3676	16.4224	16.0585	16.1375	17.0271	17.0238	17.0271	16.4946	16.282	16.0251	15.9967	15.3438	17.0832	16.8548	16.8823	16.917	16.4215	16.1599	15.8086	14.3717	17.006	17.1323	17.0278	16.6784	16.5753	16.1969	16.042	15.3153	17.1207	17.1713	17.1141	16.794	16.1817	16.0226	15.7984	15.0207
O96019	ACTL6A	20.4777	20.4788	20.528	20.4771	20.0499	19.2875	18.4282	18.113	20.526	20.4352	20.6925	20.5408	20.008	19.0599	18.0316	17.5789	20.7145	20.5439	20.8769	20.5026	19.9439	19.181	18.3663	17.8503	20.515	20.5096	20.7611	20.6049	19.8437	19.1039	17.8911	17.4291	20.5779	20.4687	20.6801	20.4963	19.7746	19.4198	18.6303	18.2075	20.4279	20.2433	20.6024	20.4889	19.6822	19.0207	18.3977	19.4803
O96028	NSD2	15.6951	15.3716	16.0224	16.3431	16.4342	16.9205	17.1414	17.4045	15.9727	15.8793	15.7953	16.023	16.5929	16.6759	17.0527	17.3099	14.9212	15.3352	15.9788	16.432	16.5763	17.1272	17.413	17.7393	14.8598	15.3498	15.77	16.0569	16.5095	17.1366	17.375	17.7487	16.0469	15.8785	15.7155	16.3782	16.1402	16.8448	17.2817	17.4871	15.5493	15.994	16.0236	16.4027	16.588	17.0052	17.5074	17.2459
P00156	MT-CYB	15.6617	15.6094	15.3189	14.6837	14.4953	13.8876	14.75	14.7544	15.4704	14.9102	15.2432	14.7135	14.2592	15.3163	15.5782	15.1805
P00167	CYB5A	17.1969	17.4254	17.7946	18.487	18.6144	18.9244	18.7968	19.2693	17.239	17.3374	17.5489	17.9484	18.3092	18.3667	18.4735	18.8047	17.3369	17.5409	17.9518	18.2839	18.6507	18.6879	18.9246	19.1607	17.195	17.2711	17.4007	18.3128	18.4061	18.3071	18.8949	19.1482	17.6388	17.4457	17.8106	18.3071	18.2197	18.2626	18.9705	19.417	17.7724	17.7628	18.0481	18.4369	18.6264	18.2882	18.4858	18.7421
P00338	LDHA	25.6009	25.7508	26.1725	26.9562	27.1788	27.2451	26.6214	24.5621	25.4257	25.497	26.0989	26.7061	27.1677	27.1627	26.5318	24.0491	25.5205	25.7468	26.1582	26.847	27.344	27.2885	26.852	24.8481	25.6301	25.7429	26.2032	26.8565	27.3531	27.3779	26.7995	24.5042	25.4731	25.7108	26.1724	26.9051	27.2998	27.4051	26.8504	24.671	25.7236	25.8135	26.2745	26.8988	27.2631	27.429	26.8244	24.4721
P00367	GLUD1	21.8359	22.0397	22.3476	23.0924	23.3496	22.3893	19.9964	19.6937	21.9549	22.0297	22.6704	23.2729	23.8382	22.9397	19.3655	19.435	21.9847	22.063	22.4814	23.2676	23.6348	22.9535	20.4017	20.3202	21.9462	22.0787	22.6265	23.2283	23.6691	23.1467	19.5413	19.7182	21.9308	21.9808	22.4936	23.1907	23.6522	23.4399	20.2019	20.0577	21.9738	22.0205	22.5765	23.1551	23.6022	23.2919	20.3796	21.1703
P00374	DHFR	18.2883	17.7162	17.5863	16.8369	16.7786	16.296	16.2187	16.2502	18.3575	17.7154	16.9866	16.3843	15.7866	15.8867	15.5402	15.9885	18.0642	17.6221	17.1791	16.3666	16.2115	16.0052	16.1593	15.844	18.1851	17.5804	16.9747	16.6212	16.3779	15.7611	16.1455	16.6094	18.1811	17.2698	17.0139	16.0923	15.7404	15.7379	15.4922	15.6075	18.2665	17.4345	16.676	16.0283	15.3433	15.4688	14.9494	15.1698
P00387-2	CYB5R3	20.0304	20.0035	20.32	20.2487	18.7968	17.9518	17.4339	17.7852	19.9245	19.951	20.3134	20.4295	18.7547	17.6773	16.4873	16.4064	19.9626	19.8407	20.3497	20.2687	18.8165	18.0186	17.7568	17.6891	19.9069	20.009	20.2206	20.4403	18.6092	17.283	17.1256	17.774	19.8676	19.77	20.0376	20.3764	19.0574	18.6071	18.5707	18.2874	19.6773	19.6359	19.854	20.2846	19.1433	17.7659	19.2357	19.5174
P00390-2	GSR	20.2029	20.4617	20.6975	21.4887	21.8371	22.1794	22.5822	22.6802	20.4638	20.5971	20.9004	21.5912	22.058	22.4293	22.7148	22.7666	20.2101	20.3004	20.7009	21.5227	21.9937	22.2858	22.7357	22.9279	20.329	20.5146	20.8373	21.4961	22.0567	22.5256	22.7216	23.0768	20.3216	20.4208	21.0872	21.6515	22.0784	22.6171	22.9519	23.0681	20.4071	20.4912	20.8666	21.5424	21.9962	22.4545	22.919	23.1023
P00403	MT-CO2	20.9061	21.2439	21.09	21.8102	21.1099	19.0882	18.7514	18.2996	20.4933	20.6909	21.1934	21.605	21.2933	19.0651	18.7439	19.7813	20.8656	20.9221	21.3777	21.7563	21.3318	19.4915	18.0519	18.2849	20.7463	20.4853	21.2128	21.5027	21.0979	18.4645	18.8342	19.3044	20.7825	21.0206	21.412	21.9817	21.3621	19.1164	18.8534	18.8377	20.7008	20.956	21.2458	21.615	21.1622	18.3851	17.6091	17.2584
P00441	SOD1	23.9068	23.8089	24.3801	24.9827	25.3797	25.8553	26.4019	26.5133	23.7286	24.0326	24.097	25.052	25.7424	25.9663	26.3801	26.6647	23.7927	23.9671	24.3541	25.1097	25.5057	25.9569	26.3274	26.6164	24.0004	24.0969	24.6818	24.9672	25.6808	25.9216	26.3768	26.7623	23.9543	24.0505	24.498	25.1698	25.7109	26.1854	26.6008	26.6779	24.2094	24.0757	24.5	25.0753	25.6773	26.027	26.6032	26.7587
P00491	PNP	22.116	22.1745	22.4128	23.2772	23.6454	24.0841	24.3182	23.1399	22.0113	22.1987	22.5447	23.2752	23.8846	24.2111	24.4033	23.0762	21.8727	22.1901	22.5945	23.4096	23.8119	24.2747	24.4885	23.1396	22.1982	22.255	22.6762	23.3254	23.8309	24.349	24.568	23.2199	22.0869	22.1312	22.7298	23.4673	23.8763	24.3692	24.6041	23.2909	22.1557	22.23	22.8331	23.3883	23.9104	24.3371	24.54	23.3467
P00492	HPRT1	21.4152	21.5483	21.9545	22.8583	23.0359	23.6599	24.0293	24.2365	21.5598	21.7248	22.1467	22.7753	23.3558	23.7181	24.0558	24.2251	21.372	21.5498	22.1656	22.8	23.2983	23.6709	24.1359	24.2593	21.5874	21.777	22.2511	22.823	23.3011	23.8238	24.0882	24.4398	21.5333	21.5793	22.2612	22.9541	23.4132	23.8126	24.3423	24.3819	21.6958	21.848	22.1296	22.9015	23.3797	23.8542	24.3142	24.4851
P00505	GOT2	21.1112	21.0562	21.5589	22.2067	22.5637	23.0417	23.4613	23.3488	21.1649	21.2909	21.8792	22.5494	23.0262	23.4276	23.6244	23.6253	21.1351	21.285	21.6711	22.4171	22.8758	23.2559	23.6653	23.5018	21.2879	21.325	21.7967	22.4698	22.9672	23.3648	23.6798	23.6433	21.1598	21.3603	21.7666	22.5063	23.0349	23.4446	23.7965	23.5536	21.3373	21.5273	21.8865	22.4652	22.945	23.4467	23.8267	23.6401
P00519	ABL1	12.1692	11.2528	12.093	12.399	12.3524	12.908	13.3203	13.5056	11.6694	11.9047	12.0324	12.5095	12.4741	13.4521	12.3959	13.5285	12.36	12.0742					12.8054	13.1333	12.2185	11.9062	12.7986				13.295		11.9949	12.0273				12.6073	13.4141	13.3833	12.02	11.91	12.5877	12.7692		12.5676	13.0451	13.6164
P00558	PGK1	24.1442	24.2381	24.4712	23.6451	22.7773	21.9733	21.6241	21.8351	23.8202	24.0487	24.28	23.9101	21.9032	21.0396	20.9855	21.2962	23.7609	23.9867	24.3327	23.5931	22.455	21.7379	21.5638	21.8379	23.7411	23.9264	24.3314	23.8167	22.1513	21.4709	21.3502	21.3554	23.7991	24.0054	24.3256	23.7462	22.2605	21.7542	21.7625	21.612	23.8444	23.8968	24.2107	23.9547	22.0036	21.3279	21.0999	21.3993
P00568	AK1	17.1346	17.0359	17.3552	17.0261	16.5183	16.5151	16.2465	16.5393	17.1112	17.3874	17.5202	17.2307	16.6215	16.5482	16.7975	16.7725	17.2489	17.2438	17.6022	16.9619	16.5728	16.0145	16.2823	16.3214	17.1917	17.3019	17.5538	17.039	16.1649	16.0253	16.3714	16.5507	17.0813	17.2109	17.3678	16.7769	16.4277	16.3587	16.5639	16.8643	17.0544	17.3029	17.484	16.7427	16.1749	16.179	16.336	17.0705
P00698;P61626	LYZ	17.4881	17.4787	17.3862	17.8782	17.4548	17.4069	16.8284	16.9254	17.5583	17.6632	17.9649	18.2924	18.1863	16.9904	17.3781	16.9957	17.9536	17.2062	17.5921	18.0086	17.7626	17.8939	17.1788	17.6951	17.2579	17.1687	17.7631	18.2333	17.7981	17.0189	16.7595	17.1568	17.2542	17.3547	17.7596	17.98	18.1827	17.046	17.5322	17.1503	17.4264	17.5066	17.7599	18.1746	17.8812	18.1123	17.2859	17.2163
P00738-2	HP																	12.0976	11.1457	12.4138		12.2432	13.0184	13.0703	12.8048	12.4731	12.2705		12.9842			12.3858	12.0952	11.614				12.8916		12.9817	12.9865	11.2737		11.5649	12.926		12.3261		13.5176
P00746	CFD	16.3279	16.3337	15.9246	14.5874	14.4564	13.7781	14.3765	14.9581	16.5978	16.5847	15.7124	14.5051	14.4503		13.3987		15.9158	15.5272	15.4158	15.4468	15.5509	15.7741	14.2591	16.2953	15.953	15.561	15.8485	15.1932	15.2089	15.3054	15.4011	14.3855	15.6139	15.7519	15.071	15.4675	15.3815	15.5368	15.5514	16.4707	15.5219	14.4926	14.8532	14.7649	14.3275	15.633	15.3195	15.7432
P00760;P07477	PRSS1	28.7355	28.2773	28.9986	28.9893	29.0267	28.9445	29.2782	29.1048	28.3623	28.5893	28.7372	29.1685	29.0205	28.9961	29.2476	29.1676	28.7132	27.7744	28.7542	28.9423	29.5344	29.1629	29.1757	29.1022	28.6016	28.5084	28.7951	29.4162	29.2713	29.3196	29.1501	29.1721	28.4482	28.9249	29.0759	29.4362	29.5352	29.6093	29.2816	29.4188	27.9075	28.4988	28.7557	29.0335	29.0801	29.1397	29.2017	29.0151
P00761	P00761		14.1408	14.1271	14.2843	14.5138	13.4165	14.4271	14.2227	13.6117	14.4242	13.5462		14.0609	13.6558	15.3788	14.1746	13.72	13.5937	14.365	14.4	14.0126	14.2406	14.4744	14.3631	13.949	14.0586	13.9247	14.0605	14.4454	14.4627	14.8093	14.6724
P00766	P00766	17.6795	17.5431	18.0589	17.8293	18.0177	17.8991	18.4537	18.1276	17.5073	17.5404	17.6959	18.1792	18.1503	17.8262	18.4095	18.5765	17.8796	16.4757	17.9822	18.0082	18.5831	18.178	18.0271	18.4566	17.5286	17.3953	17.2718	18.2355	18.4076	18.5425	18.6508	18.65	17.6116	17.4361	17.8121	18.2672	18.3661	18.4511	18.3867	18.1326	17.1371	17.6434	17.8997	18.1208	18.1149	18.4773	18.5097	18.55
P00767	P00767	14.5471	14.2901	14.7659	15.1006	15.2758	15.0076	15.344	14.6372	14.5437	14.992	14.8363	15.4826	15.1884	15.5508	15.3953	15.6095	15.1337	14.0948	15.1513	15.1318	15.7771	15.0494	15.1493	15.2659	14.475	14.4881	14.8096	15.6876	15.3673	15.686	15.4081	15.1664	14.3371	14.6762	15.0347	15.5441	15.8851	16.313	15.6439	15.2187	13.5885	14.5039	14.9301	15.3182	15.5755	15.6941	15.5143	14.8115
P00813	ADA	17.7724	17.8766	17.9848	18.9414	18.8365	19.236	18.5525	17.5926	17.2401	17.7002	17.8598	18.7424	18.7422	19.0923	18.253	16.7122	17.4865	17.5734	18.1416	18.7765	19.134	19.3003	18.6017	16.7791	17.5363	17.6229	18.1426	18.7392	19.1781	19.3797	18.7469	16.1584	17.5786	17.7982	18.2409	18.9916	19.1604	19.5268	18.8118	17.3026	17.5242	17.6522	18.1461	18.9072	19.2473	19.2031	18.7091	16.2698
P00846	MT-ATP6	17.805	17.6632	17.1144	16.9087	17.1378	16.3292	16.4743	16.0257	17.9724	17.3732	16.8715	16.3986	15.9973	15.2713	15.75	15.4182	18.1185	17.7184	17.0717	16.7775	16.5607	16.0038	15.8517	16.1587	17.6378	17.3258	16.9312	16.2841	15.9765	15.7197	15.4519	16.0978	18.1116	17.5173	17.1775	16.2773	15.7131	15.7406	16.1198	15.9737	17.7873	17.433	16.8868	16.4091	15.8336	14.7636	15.8176	15.6002
P00918	CA2	22.3144	22.5416	22.6922	22.3577	20.8717	20.1747	19.5004	19.4488	21.7039	21.8629	22.0757	21.9872	19.7556	19.5522	18.8882	18.4022	21.9935	21.968	22.5589	22.0087	20.5405	19.7194	19.3892	19.3836	22.0382	22.1073	22.4294	22.1006	20.0329	19.0953	18.7392	18.7698	21.8781	22.0319	22.3477	21.914	20.1111	20.0609	19.5388	19.3654	21.8918	21.9997	22.4489	22.1671	19.7208	19.6182	19.8014	19.8892
P00966	ASS1	21.8573	21.7003	20.7238	20.5635	20.3063	18.9517	18.8922	18.7702	22.0485	22.0098	21.1199	21.0096	20.753	19.4878	18.0025	17.9664	21.8484	21.8014	20.9525	20.8712	20.4951	19.6555	18.8294	18.7285	21.8059	21.8779	20.9628	20.8821	20.5224	19.8114	18.1051	17.6478	21.7452	21.7343	20.9624	20.7666	20.3608	19.2253	19.2259	18.753	21.6282	21.7537	20.8212	20.749	20.3296	19.1811	18.2377	18.5268
P01008	SERPINC1	11.9066	12.2699	12.6666	13.0884	12.8611	13.7104	13.8764	14.1454	12.5575	12.3217	12.64	13.2959	13.7502	14.1343	14.2508	14.5595																	11.8805	12.4209	12.7554	13.1335	13.5734	13.6932	14.2516	14.6192	12.442	12.5133	12.9718	12.9876	13.6831	14.0273	14.2864	14.8103
P01019	AGT	17.4215	17.438	17.9258	18.2954	18.0168	16.6447	16.0142	15.7069	17.5195	17.9874	18.4215	18.9844	18.8691	16.4947	16.2099	15.8089	17.6901	17.6194	18.3764	18.695	18.6216	16.7455	16.5978	16.2204	17.7258	17.8546	18.2642	18.5604	18.7687	16.7454	16.3107	15.5459	17.6631	17.6591	18.3393	18.8471	18.5784	16.8805	16.6904	16.0206	17.4802	17.7081	18.1463	18.6712	18.4173	16.7734	16.4828	15.5628
P01023	A2M	14.7974	15.1179	15.6294	16.2988	16.2953	16.888	17.0065	16.884	15.1448	15.2618	15.6087	16.4629	16.8171	17.1194	17.3435	16.9908	15.3441	15.359	15.4342	16.1366	16.7298	17.0536	17.2786	17.0063	15.3755	15.0715	15.6685	16.8153	16.5975	16.9148	17.2527	17.0333	15.0993	15.279	15.8735	16.4565	16.5797	17.1446	17.112	17.0808	15.3668	15.6196	15.9811	16.5532	16.9688	17.2189	17.2588	17.0894
P01024	C3																			14.0831					14.0809					14.1651				13.1726		14.5454						12.7366
P01033	TIMP1	15.2504	15.2198	15.664	15.4997	15.7617	16.023	16.0248	15.509	14.9232	15.5098	15.4598	16.0681	15.879	16.3149	15.5666	15.0952	15.0344	15.0952	15.5684	16.1219	15.7969	16.1747	15.9338	15.1201	15.0549	15.4956	15.5983	15.8706	15.9534	16.4955	16.0979	14.9336	15.0759	15.2314	15.2126	16.1336	15.8564	16.3287	16.2268	15.4873	15.0993	15.3547	15.5658	16.3517	15.5475	16.2563	16.1688	15.3748
P01034	CST3	17.145	17.2356	17.4358	18.0441	18.1488	18.5168	18.3433	17.004	16.94	17.155	17.802	18.3417	18.5507	18.6005	18.4217	17.3983	17.1327	17.2327	17.9007	18.0597	18.3441	17.5246	18.0942	17.1086	16.8568	17.081	17.2266	17.7995	18.563	18.4526	18.8454	17.5175	17.1215	16.7817	17.6481	18.1273	18.7362	18.8988	18.8427	17.3865	17.1841	17.0159	17.5583	18.2567	18.5933	18.9692	19.0841	17.1259
P01040	CSTA	20.6099	20.1797	20.7436	21.263	21.8281	21.7054	21.37	21.3526	20.372	20.0772	20.5238	21.0546	21.1806	21.7143	21.2594	21.6472	19.966	20.1959	20.9043	21.2594	21.4298	21.4711	21.6588	21.7866	19.9376	20.0902	20.3376	21.1952	21.2585	21.4597	22.1743	21.8748	20.4203	20.8912	20.3304	21.195	21.4275	21.5728	22.3041	22.4789	20.1653	20.3089	20.7525	21.1721	21.336	21.6546	21.5586	21.5103
P01111	NRAS	19.053	19.1534	19.5764	20.2662	20.1516	19.491	18.0924	17.7555	19.0172	19.0863	19.4055	20.0506	20.1847	19.4987	17.4808	17.6388	19.1677	19.1941	19.4991	20.2321	20.2793	19.5735	17.9107	17.7506	19.0453	19.0865	19.6486	20.0846	19.9954	19.9225	17.8954	17.2177	19.0997	19.17	19.4992	20.247	20.2603	19.9952	18.2299	17.4609	19.2114	19.1745	19.488	20.1375	20.1765	19.736	17.7899	17.9901
P01116-2	KRAS	16.5461	17.0854	17.2287	17.4927	17.2461	16.1212	15.0338	14.9035	17.0745	17.133	17.4561	17.7223	17.6427	15.6444	14.6299	14.7414	16.9384	17.0195	17.304	17.6859	17.6002	16.4796	15.4017	14.9231	16.8464	17.0092	17.2246	17.7398	17.2828	16.4686	15.1457	15.0369	17.2767	16.731	17.129	17.469	17.6465	16.0133	15.8584	15.272	16.862	16.8615	17.0538	17.5637	17.2819	16.0295	15.7884
P01130-2	LDLR	16.2686	16.3183	16.9819	17.0095	17.3412	17.5321	17.4807	16.7312	15.7821	16.1733	16.664	16.9481	17.4217	17.4627	17.0081	16.7694	16.3801	16.2536	16.8196	17.2133	17.5703	17.5699	17.3317	16.765	16.4173	16.5013	16.7602	17.2393	17.5104	17.409	17.0301	16.731	16.1065	16.7037	17.1766	17.2748	17.4336	17.0381	16.9706	16.5955	16.4646	16.5967	17.2625	17.4883	17.5173	17.6419	17.0487	16.2882
P01137	TGFB1	16.2574	16.1317	16.7841	17.3373	17.4803	17.6792	17.6071	16.7861	16.15	16.4298	16.7145	17.3936	17.7255	17.7979	17.6936	16.5563	16.2838	16.6023	16.8913	17.329	17.4597	17.7837	17.7518	16.75	16.4893	16.6477	16.8668	17.5046	17.6074	17.8422	17.7101	16.8081	16.5541	16.4536	16.7357	17.3172	17.6311	17.7007	17.4347	17.155	16.385	16.8859	16.7297	17.5378	17.8306	17.7975	17.6001	16.9743
P01730	CD4	16.6643	16.5774	17.0057	16.9576	16.6431	15.7057	14.885	13.9258	17.0383	16.8977	17.1742	17.5785	16.8519	15.193	15.2382	13.8668	16.849	16.5236	16.7152	17.0506	16.6051	15.5421	15.1275	14.819	16.5273	16.593	17.1766	17.4322	16.8111	15.6467	13.8434	12.8271	16.4782	16.5592	17.0425	17.4775	17.2428	16.3516	15.9092	16.4115	16.3676	16.759	16.9936	17.4012	17.189	15.8686	15.8686	15.7229
P01857	IGHG1	12.5841	12.6067	14.5984	12.6055	12.6479	14.2164	12.6751	13.4609	13.5072	11.2999	12.6697	12.6599	12.6309	13.564	12.5278	13.5869	15.0916	10.421	12.8122	12.8882	11.9822	12.5592	13.2202	13.7433	11.7105	11.1502	13.9672	16.0931	12.718	11.5771	10.898	13.0672
P01892;P05534;P30453	HLA-A	21.6032	21.5645	21.8253	22.4469	22.7054	22.9346	22.8528	22.1468	21.773	21.8316	22.1843	22.7178	23.0289	23.1556	23.0663	22.1169	21.6991	21.7458	22.0283	22.6784	22.9308	23.1779	23.0217	22.2499	21.7323	21.8535	22.0987	22.6023	22.8955	23.208	23.0524	22.3586	21.7226	21.7956	22.2249	22.7477	23.0418	23.3232	23.2657	22.4023	21.8402	21.7688	22.2469	22.6251	22.921	23.1678	23.0896	22.3926
P01903	HLA-DRA	17.9256	18.2257	18.4183	19.2278	19.5934	20.0828	20.4042	20.3896	18.2316	18.3691	18.8912	19.3911	19.716	20.1822	20.4455	20.4079	17.837	18.1886	18.7364	19.3798	19.8474	20.1501	20.7692	20.4062	18.07	18.1901	18.5144	19.4146	19.505	20.183	20.4005	20.6117	18.2264	18.3967	18.5426	19.5025	19.852	20.4607	20.7766	20.7439	18.1908	18.3415	18.5832	19.1999	19.7046	20.2939	20.2919	20.4695
P01911;P20039	HLA-DRB1	19.8098	19.7712	20.1539	20.8101	21.1445	21.5321	22.0232	21.999	20.0234	19.9519	20.3631	21.0037	21.4836	21.8726	22.2163	22.1657	20.1056	20.297	20.4603	21.0947	21.2736	21.8294	22.0679	22.0451	20.0037	20.3105	20.4704	20.9383	21.3478	21.6755	21.9695	22.1572	19.8753	19.9636	20.3548	21.0076	21.4712	21.8255	22.3442	22.358	20.0362	20.1016	20.2242	20.8623	21.398	21.9839	22.3862	22.461
P02458-1	COL2A1	14.5993	14.8451	14.5301	14.6881	15.0379	15.2183	15.7063	16.0712	14.4813	14.9506	14.7267	15.1257	14.8946	15.2572	15.6856	15.9399	14.9183	14.7379	15.2516	15.3112	15.6905	15.5835	15.473	15.7824	14.7832	14.9411	14.7362	15.0498	15.3192	14.8147	15.3569	15.8618	14.6596	13.9593	14.8077	15.1051	15.552	15.5443	16.4311	16.4136	14.414	14.4029	14.8578	15.2595	15.3241	15.9061	15.5165	15.7439
P02533	KRT14	22.0438	21.2506	22.6441	21.8552	21.5919	24.3019	21.7388	23.4394	21.2223	21.2303	22.327	21.4546	21.6169	23.9881	21.9049	21.225	22.1606	20.6768	22.8011	22.5258	21.7589	22.0197	24.4946	23.8091	21.5299	20.8766	21.6698	23.1457	22.5061	20.8124	21.1326	21.7	22.5769	22.5367	22.5779	22.1398	24.2678	23.2475	23.4327	22.6804	20.6729	21.4258	21.6367	23.2732	21.9214	22.5611	21.68	22.7469
P02538	KRT6A	18.8831	17.6692	19.5644	18.6851	18.5352	21.1717	17.8864	20.496	18.5271	18.4718	19.8126	19.1218	18.3877	22.5471	18.885	18.4422	19.8285	17.5175	20.2657	19.7144	18.838	19.592	22.5615	20.6719	18.7973	17.2484	17.9593	20.4539	19.6425	17.3582	17.4492	18.3143	19.7137	20.4872	20.1672	19.2509	21.5547	20.0737	20.4541	19.9848	18.0822	18.5389	18.3921	21.1655	19.6168	20.048	18.4636	20.2009
P02545	LM	19.68	19.8128	21.3398	22.287	22.2213	20.4165	20.1119	20.1924	19.9056	20.1903	21.7053	22.6546	22.5557	20.1601	19.662	20.0524	20.0841	20.2233	21.788	22.4678	22.5455	20.5481	20.1895	20.193	20.1567	20.0914	21.7523	22.6176	22.405	20.0555	19.7578	19.9538	20.1167	20.3551	21.6587	22.8352	22.364	20.3314	20.0806	20.0286	20.278	20.4994	21.783	22.6876	22.4314	20.1775	19.6352	19.8385
P02647	APOA1							14.4752									14.7307	14.3692	13.0948	14.0861	14.0253	15.4106	14.633	14.9988	14.9372	13.6451	13.2947	13.9529	14.1639	14.5757	14.5539	14.5923	14.6532
P02649	APOE	17.3015	17.3433	17.4521	18.3224	18.3431	18.4722	18.1345	18.4292	17.3098	17.3673	17.8503	18.5803	18.7321	18.3258	18.588	18.2096	17.3528	17.1515	17.9564	18.2436	18.4353	18.5137	18.7122	18.4921	17.5658	17.5753	18.1807	18.1943	18.6389	18.1366	18.511	18.493	17.8563	17.3771	18.073	18.4058	18.6969	18.461	18.2544	17.8577	17.6952	17.7558	17.8335	18.6669	18.6397	18.3804	18.2372	17.9225
P02655	APOC2	16.9674	16.9807	17.3129	18.1768	18.4095	18.7302	18.4314	18.6402	17.9551	16.9255	17.56	17.8749	18.0287	18.4759	18.4124	18.8589	16.6662	17.0618	18.0785	17.9889	18.5413	18.2547	18.3004	19.0645	16.4767	16.8083	17.0529	17.8549	17.634	17.6637	19.4912	19.2282	17.3642	17.3691	17.2806	17.7735	18.118	17.9489	18.9111	20.0251	17.5521	17.4611	17.4003	17.7658	18.3	18.3243	18.1954	18.4507
P02656	APOC3	13.2252		13.8397	14.8802	15.0464	15.1673	15.1502	15.6758	14.3453	13.9575	14.5956	14.1634	14.5719	15.5274	15.4175	15.8463	13.6062	13.8618	14.9166	13.9808	15.2403	14.967	15.4986	15.3069		14.3042		14.6433	14.9985	14.4847	15.6711	16.0209	15.7524	15.3873	13.9322	13.9928	13.5457	13.7367	14.2347	15.0263	15.646	15.4323	13.8038	13.5663		13.3508	13.4228	13.935
P02662	CSN1S1																																	9.20102	9.39547	9.3781	10.8473	9.51725	10.179	11.2698	10.2772	9.49768	9.55081	9.91851	10.2347	9.97476	10.4395	11.1954	11.557
P02686-2	MBP	17.6196	17.2386	17.6077	18.5183	18.7473	19.2986	19.387	19.722	17.5291	17.5746	17.8178	18.51	18.7885	19.0601	19.3843	19.5872	17.4559	17.3845	17.9332	18.5645	18.4159	19.3329	19.5514	19.8267	17.6429	17.6685	17.5061	18.319	18.7084	19.2273	19.7409	20.1029	17.6835	17.6333	17.9297	18.6389	18.9314	19.349	19.5059	19.8012	17.8907	17.8515	18.1861	18.4102	19.1012	19.3524	19.5014	19.8567
P02750	LRG1	16.2511	16.3702	16.0903	17.257	17.1301	17.496	17.7659	17.5983	16.7495	16.7599	16.7255	16.8256	17.4146	17.4706	17.7816	17.5029	15.8511	15.8353	16.5807	17.2245	17.3818	17.6764	18.0276	17.8252	16.1195	16.4948	16.732	17.3526	17.2579	17.7569	18.1372	18.0517	15.8833	16.3007	16.557	17.1943	17.7155	17.631	18.2923	17.99	16.5935	15.9787	16.3884	17.3412	17.398	17.152	18.0857	18.0106
P02763	ORM1	16.5564	16.0207	16.3266	17.6033	17.5674	18.2682	18.5037	18.315	17.5377	17.8042	18.0357	18.6433	19.1777	19.7252	19.756	19.9815	16.5584	16.8107	17.6303	18.3467	18.4385	18.9345	19.5336	19.4648	17.1565	17.1816	17.5904	18.4137	18.7738	19.3553	19.5721	19.6645	16.8839	17.3283	17.8021	18.5543	18.7865	19.2383	19.4771	19.6166	17.221	17.1742	17.6308	18.5724	18.7244	19.3264	19.444	19.6139
P02765	AHSG	16.5698	16.7308	17.5804	16.6314	16.9975	17.0504	17.6956	17.5599	15.1279	15.8253	16.4114	17.7302	17.1117	16.8085	17.4576	17.4483	15.2772	15.2252	15.1043	15.8285	15.8315	16.1979	16.5487	17.6134	15.2117	15.2675	15.6459	15.5735	17.9586	17.1208	19.4742	19.2933	14.4991	16.2594	16.1589	16.4711	16.7883	17.1804	15.9594	16.8945	14.7439	15.5839	16.1624	16.9035	16.9772	17.7911	18.6943	19.7656
P02768;P02769	ALB	23.0718	22.641	23.3317	23.5974	23.9155	24.2857	24.3949	23.6696	22.5003	22.643	22.9936	23.5347	24.488	23.9836	24.1689	23.3389	23.0432	22.2966	23.0832	23.4763	24.0001	24.1116	24.4138	23.711	22.6712	22.6632	23.2052	23.8795	24.1063	24.2315	24.4882	23.5857	22.2592	23.7034	23.222	23.7812	24.0936	24.3051	24.3023	23.3155	22.533	22.8446	23.2068	23.8584	24.2386	24.4396	24.9276	24.1482
P02786	TFRC	20.9823	21.1467	21.4159	22.2733	22.6433	23.0022	22.9779	20.8724	21.0372	21.1082	21.6515	22.3009	22.8917	23.0763	22.8009	20.055	21.1518	21.2494	21.7206	22.4234	22.8312	23.0634	23.0371	21.0279	21.2213	21.1385	21.7475	22.3246	22.8608	23.1089	22.9839	20.5677	21.1377	21.2092	21.7009	22.4113	22.9064	23.2029	23.0575	20.6687	21.2135	21.2283	21.7071	22.4146	22.7994	23.1688	23.3306	21.4238
P02787	TF	14.074	14.7687	15.053	15.668	15.8214	16.4754	16.0746	16.1145	14.1446	14.5534	14.7451	15.6551	15.8387	16.5666	16.1029	16.3361																	14.1508	14.1035	15.0571	15.8529	16.3139	16.9035	16.5957	16.1191	14.1171	14.5904	15.0013	15.5041	16.1519	16.7114	16.6552	16.3848
P02788	LTF	13.5971	14.6637	14.4714	15.7689	15.7494	16.1481	16.1881	15.8588	14.5044	14.5321	14.6931	15.1136	15.7448	16.168	15.9331	16.1255	14.94	14.2258	14.8614	15.8765	15.5813	16.1615	16.0656	16.1821	14.1813	14.9276	14.8576	15.3297	15.5246	16.0589	15.9589	16.3462	14.5782	14.8888	15.535	15.4239	16.2483	15.8938	16.1983	15.7238	14.9317	14.9428	15.1069	15.8689	15.608	15.9002	15.6176	16.0998
P02792	FTL	19.8828	20.1425	20.3119	21.214	21.6388	22.0909	22.1027	22.6116	19.6518	19.7423	19.9952	20.4625	21.2294	21.4867	21.6022	21.9515	19.7997	19.8042	20.3752	20.9127	21.3768	21.5836	22.0122	22.3669	19.7867	19.9911	20.1172	20.9268	21.1895	21.4427	22.2846	22.4462	19.6257	20.0703	20.4886	20.9845	21.3156	21.5171	22.4624	22.7062	19.8801	20.1643	20.3687	21.0739	21.3725	21.8642	22.2594	22.3825
P02794	FTH1	17.6284	18.0596	18.1292	18.7501	19.3969	19.8408	19.7511	20.2496	17.5882	17.4261	17.7215	18.0439	18.698	19.0768	19.4594	19.8672	16.9952	17.5128	17.9663	18.3623	19.0579	19.2607	19.7261	20.2801	17.3963	17.7715	17.9055	18.5098	19.2129	19.5217	20.2985	20.4022	17.3535	17.3719	17.8892	18.2684	18.8457	19.0665	19.5035	20.3339	17.7988	18.0347	17.9395	18.7848	19.5306	19.6648	20.5224	20.5769
P03886	MT-ND1	15.7126	15.6408		14.01	14.1084				15.4428	14.6298	14.5225						15.5991	15.6097	14.3952	14.5305	13.5565	13.3253	14.096	13.2209	15.688	15.032	14.8242	14.538	14.0301				15.0664	14.7215	13.9582						14.3178	14.1612	13.9321	12.9165
P03891	MT-ND2	14.9965	14.62	14.1716	13.4701	13.2625				15.1363	14.0454	13.0902	12.6489	12.0793				15.2205	14.7188	14.4136	12.4064	12.1008		12.8009	12.6008	15.02	14.3048	13.9882	13.2596	12.0826				14.231	12.9775	13.8761						14.3812	13.8994	13.1746	13.0407
P03905	MT-ND4	16.5292	16.1872	16.4611	16.4465	16.1565	15.4317	14.99	14.7292	16.5613	15.9206	15.9547	15.9536	15.4559	15.1456	14.1765	14.3089	16.2453	16.1228	16.2964	16.5487	16.0548	15.6965	15.2612	14.9834	15.8204	15.6828	16.1886	15.9977	15.9595	15.0495	15.3943	14.4012	16.6543	15.7234	15.751	16.0672	15.7173	14.7656	15.3222	15.0348	16.469	15.6561	15.9768	16.2424	15.7949	15.6688	15.5074	14.8268
P03915	MT-ND5	15.0634	14.6505	15.307	14.3591	13.8871	15.001	14.4258		15.4786	14.3992	15.1218	14.5635	14.8244	15.2832	14.4833	14.9769	14.8167	14.7376	14.1981						14.1917								15.0404		15.1202	14.426	15.8326				14.6639	14.6478	15.1677	14.2292	14.4151			14.7827
P04004	VTN	15.9074	16.3173	16.1446	16.4863	17.111	17.5661	17.6889	17.6819	16.9629	16.5086	16.7467	17.0039	17.1516	17.3449	18.0056	18.1059	16.5619	16.4662	15.6585	17.1549	16.9861	18.0069	17.6409	18.5159	15.0916	16.5303	16.7076	17.015	16.4524	17.4518	17.5149	18.3117	16.1445	16.2695	16.5127	17.0399	17.4066	17.8702	18.0507	18.4712	16.3424	15.692	16.5931	17.2218	17.222	17.5233	17.5256	18.2695
P04035-3	HMGCR				18.0478		17.6444	18.3331	18.2573				18.3051				18.3791	15.9944	16.0353	16.5586	17.7123	18.5145	18.5752	18.8915	19.4393	16.3109	16.4751	17.0767	17.655	18.2859	18.4914	19.1163	19.3583
P04040	CAT	23.2962	23.4711	23.8332	24.6237	24.9517	25.3299	25.298	22.6155	23.4045	23.4626	23.9944	24.711	25.1579	25.4253	25.3197	21.8384	23.3452	23.3782	24.0521	24.6806	25.1195	25.4206	25.5019	22.5871	23.4807	23.4571	23.9295	24.6275	25.233	25.527	25.5152	22.2071	23.3117	23.5484	24.015	24.7376	25.1688	25.5924	25.5591	22.5629	23.5268	23.5396	24.0355	24.7419	25.139	25.5121	25.5972	22.0595
P04049-2	RAF1	14.3223	14.127	13.6667	13.1912	13.3945	13.0076	13.3048	13.6239	14.0617	14.0728	13.4958	13.6699	12.9204	12.5035	12.4077	13.2889	12.8462	13.9175	13.4161	13.3198	13.2321	12.7357	13.3462	13.2124	14.3507	14.206	13.6811	13.8881	14.0629	13.2147	12.9469	13.2071	13.8573	13.7261	12.4964	12.2507			11.7155	11.7574	14.2763	13.7829	12.6561	11.9266
P04062-2	GBA	17.8631	18.1237	17.7126	17.2662	16.7931	16.322	16.1589	16.5584	18.237	18.1849	18.3605	17.2881	16.503	17.0972	15.9857	16.204	17.94	18.0523	18.1232	17.2656	16.6112	16.1153	16.3892	16.0186	17.9416	18.1031	18.2662	17.3944	16.4374	16.1277	15.6376	15.4043	17.9284	17.8755	18.2395	17.0884	16.222	15.8516	16.1626	15.824	18.0348	17.942	18.2068	17.37	16.4738	15.7922	15.7728	15.5533
P04066	FUCA1	15.136	15.8138	16.1058	16.6081	16.6175	16.4898	14.4454	15.7196	15.4673	15.9975	16.6144	17.1103	17.4163	16.8788	16.1194	16.1651	15.8964	15.9551	16.0971	16.9158	17.2677	16.7329	14.8986	14.2472	15.3157	15.827	16.4681	16.8299	17.341	16.9694	14.2382		16.0985	16.3286	16.2419	17.0404	17.1317	16.7128	15.0277	15.1255	15.8132	15.8032	16.8722	16.7658	17.0832	16.7491	15.2519
P04075;P04075-2	ALDOA	26.1103	26.2634	26.6357	27.3266	27.696	28.0872	28.0373	25.7589	26.0895	26.0598	26.5251	27.3062	27.7596	27.9513	27.8593	24.9867	26.0798	26.1261	26.6949	27.3297	27.8779	28.1901	28.0875	25.6913	26.17	26.1547	26.6867	27.3048	27.8645	28.1199	28.118	25.6118	26.0988	26.2171	26.7976	27.4775	27.9282	28.2194	28.0757	25.5675	26.248	26.2848	26.7157	27.4086	27.8906	28.1974	28.225	25.5138
P04080	CSTB	20.0976	20.1033	20.3017	21.1532	21.4983	21.6053	21.4051	20.7818	19.9393	20.0048	20.4269	20.9395	21.8288	21.4958	21.3625	20.7617	19.8286	20.1852	20.53	21.2074	21.5991	21.5563	21.6527	20.8162	19.8862	20.2076	20.6053	21.3859	21.5954	21.724	21.5276	21.0699	20.1955	20.1929	20.637	21.2794	21.5782	21.4099	21.65	20.8031	20.4273	20.2584	20.6678	21.3075	21.7421	21.6523	21.6211	20.8266
P04083	ANXA1	20.0161	19.988	19.6981	18.3228	18.2373	17.6003	17.611	17.326	19.8526	19.9692	19.6518	17.9311	17.3982	17.4446	17.1715	17.277	19.7833	19.9456	19.8876	18.0179	17.8401	17.4258	17.6179	17.5053	19.8922	20.0848	19.8576	17.9475	17.1688	16.9084	16.6854	17.4623	19.378	19.4816	19.4568	18.0169	17.9618	18.1704	17.4566	18.035	19.5013	19.4079	19.4275	18.1874	18.2211	17.983	18.0935	17.4027
P04114	APOB	12.5287	11.5344	12.7999	12.614	12.3085	14.0297	13.0934	13.1097	11.0884	11.6561	11.7529	11.575	11.9345	11.8723	12.8561	11.4586	12.6253	11.6079	13.043	12.7179	12.1712	11.9833	13.0143	12.9654	11.7746	11.8149	12.4457	13.341	12.7358	11.6823	12.774	11.0953	12.0857	12.1114	12.3139	12.7715	13.3999	14.2948	13.065	12.6705	11.289	12.1377	12.0524	12.145	11.954	12.5294	12.7701	11.1267
P04150-10	NR3C1	16.2505	16.2765	16.2731	16.9067	17.0285	17.7098	18.147	18.433	16.5858	16.7843	16.6438	17.095	17.5343	17.8688	18.0615	18.5697	16.5052	16.7438	16.6304	17.1722	17.1551	17.6	18.17	18.561	16.6326	16.7799	16.773	17.1186	17.4897	17.7479	18.2879	18.7858	16.7149	16.5554	16.9078	17.0567	17.5383	17.6917	18.5069	18.5814	16.8405	16.7643	16.7827	17.1976	17.4748	17.8236	18.4024	18.7019
P04156	PRNP	14.6403	13.7412		15.0278	15.2631	15.6766	15.074	15.4484	14.4785		15.4583	15.1454	15.5588	15.5251	15.722	15.9923	14.6501	14.8255	14.7027	14.733	15.5273	15.5879	15.8106	16.4192	14.4235	13.8596	14.9971	15.5963	14.9879	15.152	15.6949	16.0878
P04179-4	SOD2	19.4467	19.7235	19.9816	20.8535	21.3493	21.8494	22.3103	22.5898	19.9635	19.9893	20.2515	21.0847	21.6182	22.1012	22.4513	22.6394	19.579	19.7655	20.3822	21.0901	21.5614	21.9139	22.3037	22.523	20.0541	20.1454	20.5649	21.1808	21.5995	21.9865	22.3142	22.5432	19.7074	20.0663	20.239	21.1627	21.6726	22.0963	22.4861	22.5593	20.0283	20.1954	20.4142	21.1743	21.676	22.1056	22.5154	22.7506
P04181	OAT	20.0634	19.9203	19.0113	18.329	18.3587	17.6952	17.328	17.4115	20.426	20.049	19.1453	18.1421	17.8857	16.9643	17.2055	17.959	20.12	19.8613	19.1418	18.6703	17.7727	17.8656	17.7539	17.3005	20.1824	19.8748	19.2168	18.5132	18.0599	17.5423	17.3018	17.3856	19.8621	19.5594	18.9457	17.9744	17.8361	17.6806	17.9533	17.4159	19.7439	19.6215	19.0061	18.3199	17.7743	17.8988	17.403	17.1415
P04183	TK1	20.362	20.3604	20.8548	21.3773	21.8115	22.2422	22.5592	22.7131	20.6535	20.6334	20.9275	21.7008	22.2188	22.558	22.7856	22.8743	20.3921	20.6118	20.9662	21.5847	21.9898	22.3186	22.7555	22.7483	20.6972	20.5214	20.9567	21.4442	22.1035	22.4245	22.8816	23.075	20.6866	20.7986	21.335	21.6737	22.1864	22.704	22.8594	22.9573	20.59	20.7932	20.9732	21.6082	22.3071	22.6987	22.8089	23.1351
P04222	HLA-C	18.8095	18.9341	19.2672	19.5012	19.712	19.524	18.6399	17.8658	18.7949	19.2082	19.4815	19.6949	20.0146	19.6098	18.6328	17.2406	18.8565	19.112	19.2971	19.838	19.887	19.5984	18.9874	18.3276	19.0022	19.2069	19.2475	19.7924	20.0188	19.582	18.8025	17.9648	19.1324	19.132	19.5379	19.7618	19.9342	19.5483	18.9944	18.1563	18.9989	19.2205	19.4628	19.8768	19.736	19.7385	18.5462	17.4571
P04233-2	CD74	18.5308	18.5804	18.8207	19.4583	19.5654	19.7295	19.8129	19.6472	19.0544	18.854	19.0629	19.4347	19.558	19.6124	19.5952	19.9223	18.7096	18.9248	19.2576	19.588	19.5926	19.7331	19.7762	19.9227	18.7496	19.0144	18.9754	19.488	19.4468	19.4703	19.7265	19.6165	19.0838	19.0361	19.1705	19.4659	19.524	19.8736	19.866	19.7642	19.0776	18.901	19.2136	19.4801	19.5726	19.7184	19.8064	19.7506
P04259	KRT6B	18.1181	17.6171	17.9574	17.7559	18.0835	19.7191	18.1645	19.1932	16.9001	16.9132	17.6299	17.9939	17.014	19.9367	16.7436	17.2586	17.5092	16.4395	18.2861	18.05	17.5429	19.0226	20.0135	19.1867	17.3579	17.0846	17.8632	18.3462	18.1633	17.7341	17.737	17.2853	17.3111	18.6201	18.1529	17.597	19.783	18.0382	18.9774	17.9795	17.2319	16.7354	17.1854	19.1968	17.5064	18.5556		17.88
P04264	KRT1	23.6909	23.1678	23.9186	23.5582	23.7062	26.4095	24.0924	24.9726	22.6601	22.6833	23.8306	22.9755	23.7392	25.261	24.0823	22.9567	23.9897	22.0926	24.8155	24.4327	23.6081	23.8185	25.9486	25.9105	23.1241	22.7395	24.1481	23.9055	24.1139	23.3463	23.8216	23.7949	24.0069	23.8642	24.2893	24.0426	25.5841	25.3813	25.3922	24.79	22.7254	23.5718	23.8775	24.0277	23.8948	24.7019	23.6193	24.7342
P04350	TUBB4A	14.7505	14.974	13.8844	12.8908					13.9897	14.3767	13.9114	13.3972					14.4238	14.3549	13.6512	13.6678				12.8226	14.3939	14.3459	14.5906	14.0604					14.6216	14.3648	13.8457	14.088	12.6646				14.2952	14.2556	14.3494	14.3255	13.3941
P04406	GAPDH	27.5944	27.727	27.9707	28.6529	28.6071	27.7026	26.1761	26.1487	27.5252	27.6162	28.1483	28.7611	28.8902	27.8041	25.4396	25.8161	27.546	27.79	28.154	28.7415	28.84	27.884	26.0341	26.0418	27.5316	27.7339	28.2382	28.7216	28.8684	28.088	25.5326	25.6563	27.5404	27.6968	28.1743	28.7905	28.9489	28.1929	25.9948	25.7702	27.5421	27.6999	28.2115	28.6747	28.8476	28.017	25.5265	25.6733
P04424	ASL	18.3031	18.4584	18.838	19.6068	19.4203	17.2088	16.1	15.376	18.0658	18.4345	18.9342	19.5223	19.6687	16.6394	16.5875	15.6313	18.2678	18.5617	18.901	19.609	19.7097	17.6562	16.496	16.269	18.3453	18.4889	18.9186	19.5624	19.7116	17.5753	16.572	17.063	18.1918	18.3575	18.9526	19.6624	19.7275	17.5526	16.1006	16.3389	18.2916	18.4654	18.9268	19.5773	19.6107	17.4864	16.5393	16.159
P04632	CAPNS1	20.1973	20.2917	20.5659	21.3115	21.4007	21.2318	20.3594	19.2687	20.35	20.374	21.0446	21.5651	21.6704	21.4834	20.3998	17.9051	20.4296	20.2696	20.8894	21.1677	21.4129	21.417	20.603	19.4833	20.2748	20.4258	20.8725	21.3865	21.8527	21.0811	20.8425	19.3527	20.5423	20.0779	20.9925	21.5185	21.6572	21.3923	20.6736	19.4016	20.4469	20.4717	21.0094	21.5678	21.5615	21.5313	20.0692	19.5747
P04792	HSPB1	23.6941	23.6286	23.678	23.4824	23.5145	23.0933	23.3779	24.707	23.3571	23.3197	23.4843	23.1853	22.9073	22.7504	23.0506	24.5288	23.4953	23.4838	23.2123	23.2819	23.1168	22.9848	23.3479	25.0274	23.4901	23.4363	23.3458	23.2393	23.0296	22.974	23.0438	25.0307	23.5186	23.5683	23.3945	23.2993	23.1181	22.9176	23.0648	24.7587	23.6769	23.6224	23.3798	23.2434	23.0788	22.9124	23.0717	24.6431
P04818	TYMS	19.7416	19.123	18.593	17.7597	17.736	17.0114	17.0665	17.0492	19.5899	18.9592	18.1647	17.5591	17.2429	16.77	17.2629	17.2189	19.5011	18.9142	18.0728	17.5345	17.563	17.1356	17.2748	17.2887	19.5009	18.9941	18.1338	17.7244	17.2923	17.1195	17.0009	16.9154	18.9665	18.6592	18.1819	17.7652	17.4381	17.1631	17.6355	17.6006	19.1752	18.4905	18.0137	17.8308	17.3892	17.5469	16.9493	17.1781
P04839	CYBB	13.4129	13.2289	13.0987	12.945	13.3543	13.0871	13.6368	13.4793	13.7559	13.2759	13.6088	13.3008	13.2787	13.3597	12.9015	12.6654	13.6884	13.8215	13.4197	12.8633	13.8378	13.1878	13.0351	12.6667	13.3338	13.9347	13.5831	13.2532			12.2664	12.4514	13.136	12.9948	13.1653	13.0605	13.0962	13.6918	14.1763	14.4223	13.4085	13.2342	13.3489	13.1665	12.974	13.538	13.8128	14.1702
P04843	RPN1	22.4174	22.2818	21.6391	20.8771	20.9954	19.8772	19.5563	19.5859	22.3371	22.0439	21.4563	20.4765	19.5353	18.7876	18.5863	18.5046	22.3686	22.1259	21.4665	20.9525	20.1669	19.6453	19.6835	19.6736	22.2074	21.9647	21.3748	20.7554	20.0343	19.4658	18.782	18.9376	22.268	22.02	21.3628	20.3252	19.6524	18.9441	19.5911	19.2613	22.2206	21.9827	21.3486	20.4994	19.7293	18.8855	18.5883	18.8017
P04844	RPN2	22.0581	21.7721	21.6824	20.9908	20.7962	19.8446	19.7097	19.218	22.0379	22.0348	21.6682	20.7499	19.8048	19.0426	18.5294	18.5433	22.0803	21.6469	21.3086	20.9639	20.1386	19.8469	19.2928	19.4193	21.9064	21.8769	21.5466	20.8088	20.1181	19.2241	18.651	18.2419	21.8881	22.0001	21.6347	20.711	19.9307	19.1461	19.7114	19.3025	21.6117	21.8595	21.6637	20.7372	19.7055	19.0159	18.6206	18.3956
P04899-4	GI2	22.2199	22.1058	21.2765	20.2708	20.2548	19.2515	19.5084	19.0614	21.9961	21.8792	21.1846	20.1515	18.97	18.496	18.2412	19.3098	22.1022	21.8733	21.2341	20.3183	19.626	19.0998	19.0779	19.1815	22.0409	21.8697	21.1182	20.2086	19.751	18.8931	19.0559	18.7179	21.5947	21.4717	20.9497	19.7977	19.1641	18.8853	19.3209	18.7159	21.6626	21.3364	21.2314	19.9516	18.7646	18.3677	19.0961	19.5868
P04908	HIST1H2AB	22.2091	21.8909	21.8901	21.732	22.5268	22.5635	22.9106	23.9734	22.0538	21.5223	21.657	21.5494	21.7229	22.5052	22.9528	24.1376	22.0978	22.1286	21.7887	21.9032	22.2589	22.3938	22.8482	24.0245	22.2008	21.6685	21.8518	21.7732	22.3016	22.3677	22.6706	23.6884	22.4657	22.3437	22.2397	21.593	22.1332	22.496	22.7289	23.9218	22.3898	22.3628	22.2334	21.8618	22.1286	22.7449	22.5588	23.8149
P04921-2	GYPC	16.428	17.1238	17.4666	18.1033	18.5461	18.5901	18.9724	19.2266	16.9257	16.5805	16.69	17.3971	18.2002	18.2826	18.7903	18.6787	16.304	17.2733	17.5504	17.9263	18.633	18.9893	18.6755	18.1431	16.2186	16.7823	17.0864	17.6648	18.2288	18.6119	18.8433	18.6468	16.907	16.8842	17.4607	17.9783	18.2003	18.2366	18.9351	19.8154	17.1669	16.9406	16.9072	17.8518	18.1068	18.4422	18.7029	18.4807
P05023-4	ATP1A1	21.2611	20.9674	20.1893	19.6035	19.4746	18.819	18.8382	19.1345	21.55	21.4939	20.5623	19.5805	18.9311	18.6708	18.6534	18.5824	21.2266	21.0135	20.2216	19.8599	19.25	18.9045	18.8499	19.007	21.2053	21.109	20.4551	19.6473	19.0445	19.0114	18.6393	18.7686	20.9419	21.0805	20.4847	19.464	18.7882	18.1037	18.837	18.6838	21.1263	20.9607	20.3527	19.5156	18.8184	18.2925	18.1753	18.455
P05026-2	ATP1B1	14.0425	14.592	14.6014	14.9217	14.6596	14.2897	14.6647	14.1721	13.7129	14.6069	14.4501	14.9863	14.7263	14.2735	14.8089	14.9875	14.0575	14.1374	14.2775	14.2291	14.0883	14.6868	14.8991	15.3329	14.2386	14.0854	14.2405	14.7276	14.9984	14.7824	15.2653	15.6641	14.1561	14.1193	14.4309	14.6331	14.4059	15.2276	14.8091	14.9768	14.382	14.5699	14.6333	15.06	15.0121	14.8771	15.1048	14.7885
P05067-11	APP	17.7342	17.9285	17.9931	18.3361	18.4188	18.2428	18.2646	18.544	18.0614	18.1063	18.0587	18.4175	18.4316	18.4932	18.4443	18.8095	17.941	17.9599	18.0435	18.3844	18.3026	18.4377	18.3843	18.7266	17.9955	18.0128	18.1946	18.2995	18.3079	18.5043	18.5206	18.6098	18.0143	18.0073	18.2855	18.3429	18.3291	18.1766	18.452	18.461	17.9419	18.1016	18.1863	18.6886	18.4693	18.5695	18.4587	18.676
P05089-2	ARG1	17.6884	17.8752	17.8998	18.1718	18.4508	19.1391	17.9946	17.6584	17.0379	16.8309	17.6394	17.7279	17.9523	18.4975	17.3904	16.0297	17.7613	17.1834	18.0327	18.2091	18.2354	18.6158	19.2037	18.188	17.4491	17.2596	18.1354	18.286	18.6707	18.3324	18.2627	17.0155	17.3891	17.8081	17.5203	18.0965	18.8895	19.6024	19.0883	17.4758	17.1936	17.309	17.6456	17.9545	18.3465	18.646	18.2489	17.0139
P05090	APOD	11.2116	11.5814	11.6358		12.5862	11.8005	12.3463	14.2356	11.192		11.7247	14.2261	11.7687	15.4243		11.3829																		13.7054	13.2486	13.5288	12.9617	13.0646	15.4025	12.3706	11.9773	11.6919	12.0836	12.6034	12.1566	12.6176	12.532
P05091	ALDH2	19.9854	20.1098	19.9478	19.4286	18.4607	17.3745	17.0806	17.1429	20.2656	20.3971	20.4553	19.7785	18.2986	16.8942	15.5965	17.6723	20.2774	20.2896	20.3627	19.6096	18.4063	17.3161	17.1139	17.3192	20.195	20.2987	20.3535	19.73	18.1739	16.9917	16.3877	16.3706	19.9729	20.0268	19.9389	19.4614	18.0084	16.985	17.4941	17.1696	19.8842	19.9604	20.1316	19.5874	17.955	16.8584	16.9263	17.4707
P05107	ITGB2	22.1136	22.239	22.6172	23.0275	23.2169	23.2872	23.4227	23.0101	22.6175	22.6589	23.1053	23.6439	23.8626	23.7527	23.7405	23.4796	22.4404	22.5329	22.7828	23.4308	23.6265	23.6816	23.7374	23.3472	22.4641	22.547	22.8988	23.3222	23.7133	23.6304	23.6967	23.3715	22.5661	22.6237	23.0564	23.5336	23.7315	23.7252	23.796	23.4538	22.5394	22.6072	22.9412	23.4825	23.7016	23.6452	23.7849	23.5409
P05109	S100A8	25.8768	25.9482	26.1021	26.8448	27.0524	27.1141	27.2833	27.6323	25.6486	25.5072	25.6017	26.0524	26.6289	26.7699	27.0758	27.44	25.2708	25.6004	26.2679	26.5574	26.8821	27.0057	27.3491	27.7282	25.361	25.5961	25.954	26.3751	26.8225	26.7733	27.7936	27.8237	25.7984	25.817	26.0101	26.3079	26.6559	26.4285	27.5812	27.7951	26.0934	25.9086	26.1881	26.4174	26.8825	26.709	27.9116	27.7301
P05114	HMGN1	19.5179	19.5856	19.675	20.5224	20.7922	21.3375	21.8463	22.0832	19.622	19.5033	20.2828	20.5939	21.2043	21.7226	22.1922	22.3957	19.2994	19.7091	19.9413	20.4371	20.6442	21.4506	21.9974	22.3987	19.5749	19.5461	19.7531	20.6716	21.0972	21.8583	21.9183	22.5593	19.4887	19.9092	20.1019	20.6048	21.08	21.6952	22.1121	22.2952	19.7044	19.9978	20.2891	20.4833	21.2097	21.5082	22.1259	22.6141
P05141	SLC25A5	23.1429	23.014	22.579	21.9028	22.1156	20.989	21.0004	20.6831	23.5607	22.9914	22.4496	21.6635	21.1783	20.372	20.2867	19.9723	23.4307	23.0405	22.255	21.8133	21.2315	20.8857	20.8731	20.5917	23.3402	22.955	22.3871	21.8568	21.2414	20.6783	20.0792	20.0869	23.3803	22.8138	22.3169	21.3988	20.9502	20.2876	21.0167	20.307	23.3418	22.9616	22.2236	21.5224	21.0512	20.3163	20.1834	19.8195
P05161	ISG15											15.593						16.4201	16.3897	16.0963	15.5013	14.5859	13.012	13.8272	13.5245	16.4036	16.3658	16.1322	15.5312	14.7783	12.9094	12.977	12.3098	16.3012	16.2427	15.9148	15.1943	14.5766	12.4834	13.2485	13.4474	16.469	16.2352	15.8136	15.2086	14.3658	13.0566	11.5288
P05164-3	MPO	19.7907	19.6634	19.4723	19.9211	19.6662	19.985	20.3379	20.896	19.6427	19.6345	19.6225	19.9583	19.8623	20.3082	20.5554	20.7419	19.6928	19.6291	19.6333	19.9644	19.83	20.0454	20.3925	20.8363	19.5958	19.6181	19.6305	20.0165	19.8434	20.2785	20.4169	21.0609	19.5542	19.6714	19.7874	19.7029	20.0097	20.2167	20.3766	20.6788	19.8013	19.5916	19.8225	20.1528	19.8589	20.2415	20.322	20.7791
P05165-2	PCCA	18.2135	18.3711	18.453	17.7232	17.5097	17.0613	16.7975	16.9938	18.1042	18.3166	18.7314	17.9296	17.0713	16.8146	16.952	16.5925	18.0944	18.0169	18.6249	17.821	17.3568	16.7316	16.8889	16.666	17.9798	17.9897	18.5059	18.0382	17.064	16.0154	16.687	17.1088	18.1598	18.1593	18.4523	17.5905	16.7254	16.4223	16.2672	16.4687	18.019	18.151	18.5	17.9272	16.7179	15.9555	15.8143	16.4376
P05166-2	PCCB	17.9442	18.2684	18.4227	18.9363	18.4582	17.0034	16.8103	16.3662	18.1337	18.2134	18.6978	18.8888	18.7221	16.9156	16.2226	16.8	17.8647	18.1033	18.358	19.0453	18.5801	17.766	17.2347	17.0791	18.0755	18.1149	18.6296	18.9669	18.7189	17.6627	16.9326	16.8638	18.0098	18.1773	18.5189	19.0775	18.5825	17.2954	16.8847	16.8673	18.1091	18.1347	18.5819	19.0999	18.5154	16.83	16.3473	16.3032
P05198	EIF2S1	21.1528	21.1923	21.379	21.6857	20.912	20.4279	20.8975	21.31	21.0986	21.1089	21.5075	21.637	20.8646	20.3942	20.746	21.4653	21.2935	21.311	21.5872	21.6422	20.7726	20.2324	20.4882	21.1204	21.2723	21.2781	21.6573	21.6794	20.7135	20.1058	20.5421	21.1516	21.2329	21.2647	21.6241	21.549	20.6606	20.1453	20.6025	21.0548	21.3174	21.2729	21.5532	21.6344	20.5132	20.1578	20.3593	20.9995
P05204	HMGN2	22.7487	22.7403	22.9435	23.9916	24.1307	24.7393	25.372	25.5861	22.9539	23.0413	23.4598	24.0406	24.638	24.6564	25.2998	25.7729	22.9689	22.9378	23.2308	24.1277	24.5399	24.8957	25.302	25.637	22.983	23.2718	23.7328	24.1404	24.6088	24.794	25.0527	25.7753	23.2298	23.116	23.4987	24.1253	24.6216	24.8837	25.5508	25.8611	23.2767	23.2064	23.6208	23.9029	24.3741	24.9035	25.6097	25.7827
P05362	ICAM1	15.5361	15.1805	15.2104	15.8026	16.1593	16.5044	16.8668	17.6691	15.7474	16.0384	15.8757	16.635	16.3902	16.9262	17.4524	17.1703	15.9463	15.6526	15.9227	16.2875	16.7639	16.8609	17.1241	17.5624	16.1013	15.7356	16.3218	16.0313	16.4648	16.9142	17.1672	17.4277	15.6043	15.4451	15.5396	16.3985	16.4099	16.8681	17.4013	17.8981	15.6803	15.5362	15.8109	15.8643	16.5546	17.0256	17.6639	17.7211
P05386	RPLP1	16.0392	16.4869	16.0325	16.6832	17.393	18.0083	17.4202	17.3967	16.5285	15.6919	15.8276	16.1026	16.7647	17.5212	17.2529	17.2336	16.0348	16.4622	16.104	16.7184	16.9819	17.7404	17.924	17.6921	15.63	15.9117	15.4859	16.0438	17.0506	17.3503	18.0278	17.6254	16.2264	15.8668	15.9823	16.4766	17.3554	17.6571	17.9046	17.4339	16.8188	16.2557	15.9953	16.6096	17.5753	17.6594	17.5783	17.0925
P05387	RPLP2	21.7421	21.5734	21.1298	22.0142	22.5226	23.3249	23.3804	23.9701	21.6897	21.4035	21.5429	21.6687	22.4105	23.2779	23.6268	24.0726	20.8752	20.6291	20.4766	21.3868	22.2256	23.3676	24.286	24.4746	20.8872	20.8382	20.2374	21.2419	22.311	23.0489	24.3462	24.3143	20.8336	20.4853	20.6713	21.2492	22.5785	22.9641	24.5612	24.8201	20.9277	21.257	20.748	21.5297	22.5597	23.6105	24.0631	24.5044
P05388	RPLP0	20.0759	20.3968	20.1696	20.1942	21.0761	20.8958	20.2459	20.0557	20.2926	19.9192	19.8239	19.8034	20.5734	20.5671	20.0888	19.7865	20.3675	20.3251	19.8094	20.0988	20.5392	21.0214	20.8093	20.2755	20.2661	20.1721	19.7043	19.9526	20.4057	20.8866	20.2559	19.9602	20.3729	20.4068	20.0404	20.2387	20.4107	20.7834	20.455	19.9969	20.3989	20.3302	19.9607	20.0295	20.3563	20.7367	20.4212	20.0766
P05412	JUN	15.4298	15.7645	15.8144	16.4413	16.5835	16.595	16.4237	16.7491	15.116	15.4185	15.9723	16.3204	16.2709	16.3008	16.1843	16.5123	15.733	15.6058	16.1903	16.7321	16.5622	16.097	16.0872	16.3343	15.8784	15.6591	16.0962	16.4725	16.6494	16.1421	16.3142	16.3906	16.0729	15.8328	16.1279	16.4502	16.5687	15.7904	16.0605	16.1925	16.0119	15.6863	16.2317	16.6091	16.6438	15.884	16.1853	16.0252
P05413	FABP3	18.6753	18.8098	19.1168	20.0129	19.7799	18.752	17.5198	17.5996	18.3713	18.7771	18.9925	19.7648	19.8939	18.2782	17.0482	16.7257	18.6972	18.6683	19.3291	19.9604	20.0153	18.6694	17.747	17.0085	18.6539	18.7453	19.3849	19.9376	20.0132	18.3441	17.5564	17.2734	18.5961	18.8321	19.3364	19.8963	19.9974	18.4428	17.6387	17.3517	18.6687	18.7517	19.4837	19.9477	19.9141	18.4133	17.3796	17.1219
P05423	POLR3D	15.5101	15.4555	14.633	15.7291	15.5505	15.9239	16.0223	17.0455	15.9579	15.1031	15.4705	15.478	15.554	15.4196	15.8818	17.0948	14.5727	14.2404	15.114	15.3369	15.9083	16.4947	16.974	17.0387	15.0092	14.415	14.7514	15.3052	15.8973	16.4086	16.9641	17.0639	14.8314	14.8044	14.9944	15.3618	15.8932	16.4491	16.924	16.9923	15.0818	15.1449	15.5134	15.0094	16.2123	15.7916	17.0464	17.2285
P05455	SSB	22.7104	22.9035	23.3672	23.4236	22.9581	21.5873	22.4256	22.7274	22.8051	22.8673	23.3753	23.5341	22.995	21.9409	22.5666	23.1701	22.8303	22.8049	23.1943	23.3747	23.0849	22.3672	22.6139	22.8205	22.7089	22.8542	23.3095	23.4169	23.0066	22.4225	23.0253	23.3512	22.9601	22.9733	23.2886	23.4831	22.8406	22.2198	22.5408	23.1949	22.8677	23.0028	23.2908	23.5437	22.9122	21.9929	22.4753	23.4449
P05496	ATP5MC1	22.6091	22.7468	22.6597	23.2452	23.028	22.96	22.3821	22.305	22.7032	22.256	22.3187	22.2774	22.6208	22.526	22.1932	22.423	22.9973	22.7125	22.8739	22.9015	22.9583	22.7035	22.522	22.2016	22.7819	22.5213	22.3985	22.5523	22.5545	22.3238	22.5788	22.2225	23.1224	22.6968	22.4382	22.6104	22.6495	22.5264	22.7929	22.6985	22.9089	22.6255	22.3522	22.4988	22.5999	22.6626	22.5105	22.2215
P05556	ITGB1	20.914	20.8735	21.2657	21.8727	22.2266	22.6531	23.027	23.2174	20.8714	21.0095	21.3956	22.0489	22.5555	22.8353	22.988	23.0361	20.7383	20.7947	21.2889	22.0245	22.5175	22.8318	23.0086	23.2557	20.8575	21.0273	21.3555	22.0649	22.5605	22.9037	23.0833	23.3304	21.1014	21.2023	21.6093	22.3298	22.6602	23.0646	23.2601	23.2521	20.9863	21.1655	21.5068	22.1163	22.4596	22.9335	23.0432	23.2859
P05771-2	PRKCB	14.9883	14.8911	14.9463	14.4954	14.5086	13.9409	14.6123	15.3027	15.2341	15.094	14.8701	14.8583	14.9708	15.0593	15.6522	16.084	15.4159	15.4755	15.1706	14.956	14.1927	14.2731	14.3293	14.7047	15.454	15.7321	15.3857	14.6166	14.3564	13.8203	14.2658	14.7718	15.7186	15.9387	15.1417	14.3052	13.7155	13.8662	15.0018	14.7047	15.33	15.308	15.2987	13.8834	13.667	14.1238	14.4644	14.3092
P05787-2	KRT8	14.0702	15.0767	15.7233	17.9214	17.6475	16.7381	16.4466	16.9056	14.1956	15.5195	15.8298	18.0151	17.7737	16.379	16.4262	16.5536	16.7755	13.0822	17.0092	15.6941	16.3268	15.238	18.9805	18.6297	15.6261	14.4213	16.2236	16.7992	17.0867	14.3968	14.8297	15.4982	16.8024	15.4398	16.5663	16.7964	18.0382	18.1248	17.9041	17.4141	14.0971	15.0043	15.8089	16.6009			16.6038	16.8917
P06132	UROD	18.094	18.3124	18.4445	19.2198	19.5372	19.8457	19.3787	17.5664	18.219	18.3391	18.8715	19.5873	19.9593	20.028	19.5606	17.5845	18.3742	18.5072	18.6581	19.5471	19.871	20.0904	19.4799	17.0978	18.3192	18.4965	18.9778	19.5172	19.796	20.2283	19.6696	17.0365	18.2916	18.2654	18.9048	19.5533	19.9624	20.3217	19.7791	17.368	18.3508	18.5846	19.0456	19.7115	19.9412	20.203	19.8049	17.3109
P06213-2	INSR	17.3719	17.1708	16.9367	16.9271	16.8418	16.848	17.05	16.911	17.3702	17.1547	16.7935	16.709	16.5057	16.1178	16.2852	16.4674	17.5116	17.5231	16.8824	16.6792	16.4636	16.388	16.5387	16.3451	17.4259	17.389	16.8591	16.6371	16.2913	16.3799	16.4024	16.2599	17.0395	17.1702	16.6964	16.6247	16.1871	16.3824	16.8214	16.8067	16.9857	17.1109	16.926	16.4232	16.8305	16.8197	16.0938	16.3075
P06241-2	FYN																	13.8307	13.7532	13.8704	15.0005	13.9177	13.6244	13.7815	13.8736	14.1419	14.2355	14.4639	15.1759	14.114	13.2721	13.5547	13.1779	14.1844	14.0497	14.4518	14.0341		13.4782	13.9014	13.9098	14.0026	14.2283	13.9663	13.6577	14.0069	14.2492	13.8539	14.0758
P06280	GLA	18.4389	18.3924	18.3359	17.726	17.2609	16.7388	16.7747	16.3648	18.6446	18.4358	18.5296	18.2099	17.283	16.75	16.2177	16.1787	18.4992	18.1319	18.3539	17.9371	17.5523	16.7885	17.1761	16.4686	18.5144	18.332	18.3826	17.9866	17.2551	17.2543	16.5579	16.8096	18.5087	18.4151	18.4671	17.9031	17.1577	16.3582	16.5425	16.2053	18.5996	18.3764	18.5662	18.0306	16.8258	16.4866	15.9031	15.3402
P06396	GSN	22.5177	22.6115	23.0039	23.5563	22.2704	21.0091	20.9016	20.9924	22.1075	22.2611	22.5998	23.3069	21.9738	20.6082	20.145	20.6344	22.2891	22.3531	22.9316	23.5168	22.2483	20.9891	20.606	20.7062	22.3342	22.3651	22.8115	23.3662	22.1653	20.6064	20.3468	20.5503	22.2153	22.2204	22.7747	23.3706	22.1944	21.026	20.628	20.8635	22.3051	22.3677	22.8945	23.4108	22.1954	20.7458	20.6955	20.9448
P06400	RB1	20.1049	20.1786	19.9734	19.1031	18.6995	17.945	17.6573	17.596	20.0948	20.0673	19.9176	18.8386	17.7652	17.114	17.4429	17.1943	20.101	19.995	19.8578	18.9696	18.2734	17.5532	17.6291	17.4394	20.0135	20.0056	19.9133	18.9611	18.2736	17.5807	17.1255	16.9663	19.8395	19.7651	19.5333	18.7317	18.141	17.9881	17.8936	18.173	19.7939	19.6534	19.7405	18.9036	18.184	17.5887	17.7032	18.2078
P06454-2	PTMA	24.8089	25.1139	25.329	26.1102	26.2201	26.6355	26.9743	27.0946	24.9469	25.0424	25.6242	25.8846	26.5022	26.7181	26.9433	26.8169	24.804	25.1766	25.4325	26.0324	26.2505	26.7758	27.3371	27.1122	25.0453	24.967	25.4062	25.9356	26.4555	26.8548	27.1527	27.1961	24.9055	25.0251	25.822	26.2504	26.6793	26.8959	27.354	26.8536	25.0944	25.1089	25.7495	26.1029	26.7099	26.7704	27.1962	27.2552
P06493	CDK1	20.9695	20.6814	20.3149	20.1787	19.7237	18.6983	18.3153	18.1278	20.9118	20.6011	20.2097	20.1057	19.5762	18.5652	18.1215	18.6012	20.8111	20.5712	20.1085	20.0559	19.5448	18.9128	18.8337	19.3486	20.8253	20.5993	20.0651	20.0408	19.7612	18.9049	18.831	19.1558	20.8382	20.4084	19.9022	19.9607	19.6296	18.7859	18.8214	18.8774	20.8123	20.5243	20.111	20.0807	19.4385	18.6941	18.5692	19.1263
P06576	ATP5F1B	23.491	23.8901	24.4154	25.1546	25.5024	25.5369	24.5435	22.6874	23.5902	23.9209	24.594	25.3888	25.7914	25.7527	24.6301	22.0869	23.7063	24.1399	24.5776	25.3473	25.7563	25.8741	24.7798	22.5888	23.6337	23.9929	24.7404	25.3596	25.7477	25.9215	24.7366	22.3476	23.5904	23.9037	24.646	25.4201	25.796	26.002	24.8687	22.5742	23.6358	23.9811	24.712	25.3388	25.8252	26.0228	24.9288	21.9571
P06702	S100A9	24.7689	25.4276	25.2283	25.6811	26.3488	26.2634	26.6159	26.7948	24.7735	24.645	24.8374	25.1617	25.5379	25.7696	26.2312	26.4021	24.3404	24.5466	25.1959	25.4242	25.6981	26.0467	26.3987	27.1381	24.547	24.6785	24.9758	25.2533	26.4028	26.4495	26.8203	26.9035	24.725	24.7166	24.9812	25.5684	25.8367	25.5082	26.3405	26.7578	24.9139	25.0377	25.0977	25.562	26.0259	26.0861	27.3627	27.389
P06703	S100A6	20.5738	20.4805	20.6403	20.6624	21.5969	21.2268	20.9796	20.4236	19.7403	19.0287	19.4408	19.72	20.2675	20.4478	20.5576	20.0703	19.2947	19.4465	20.0636	20.1392	20.3125	20.589	20.1587	21.394	19.176	19.282	19.6408	19.9073	21.6754	20.6778	22.4239	21.0878	19.7168	19.9381	20.1003	20.2646	20.411	20.348	20.8036	21.2056	19.5925	20.0468	19.9232	19.9864	20.5659	20.1078	22.2383	21.2133
P06730-3	EIF4E	21.1253	20.9419	20.7676	20.1073	19.3163	18.5458	18.3703	18.5863	20.9524	21.0272	20.8573	20.1298	18.4597	17.9713	17.6902	17.8018	20.8422	20.7661	20.5849	20.2294	19.2127	18.6552	18.3702	18.6225	20.8118	20.8673	20.7461	20.0281	18.7435	18.3762	17.9402	17.3979	20.7517	20.8369	20.8261	20.2118	19.005	18.7797	18.7935	18.6559	20.7902	20.7018	20.7471	20.2588	19.0479	18.1101	18.2083	18.2185
P06733;P06733-2	ENO1	26.7555	26.8645	27.1955	27.8864	27.845	27.0336	25.7966	25.1848	26.5724	26.6954	27.2685	27.8406	28.0058	27.0909	25.678	24.8683	26.7259	26.8038	27.2513	27.9141	28.1165	27.2693	25.862	24.9993	26.7389	26.8082	27.3156	27.8473	28.1572	27.4438	25.8273	24.5806	26.6535	26.8288	27.31	27.9543	28.2351	27.5344	26.2849	25.0432	26.6991	26.7399	27.3378	27.8161	28.0405	27.4637	25.9159	24.6949
P06737-2	PYGL	22.563	22.7353	22.7428	22.4189	22.0961	20.4105	19.6115	19.4109	22.3168	22.436	22.6144	22.1798	21.699	19.4983	18.766	19.0852	22.4161	22.535	22.7376	22.3241	21.8978	20.3156	19.737	19.6758	22.3858	22.496	22.6759	22.3118	21.9526	20.2631	19.1971	19.8586	22.4252	22.4839	22.5968	22.0507	21.6514	20.0344	19.7807	19.6859	22.3917	22.4286	22.578	22.2451	21.7484	20.2015	19.3532	19.9921
P06744	GPI	24.3873	24.5446	24.8349	25.2092	24.6722	22.563	21.9235	21.3282	24.1391	24.2347	24.6802	25.1116	24.5211	21.5216	21.1594	22.7801	24.3108	24.4039	24.8648	25.2096	24.832	22.6045	21.8444	21.4705	24.3417	24.4065	24.8527	25.1735	24.8048	22.0654	21.3202	21.7286	24.2658	24.3286	24.8897	25.1655	24.7042	22.3543	22.0349	21.8189	24.2179	24.3944	24.8046	25.1235	24.6088	21.8074	21.4181	22.6557
P06746	POLB	13.9169	13.836	13.5078	13.4303	13.0767	13.4346	13.9675	13.873	13.5168	13.6181	13.2968	12.8638	13.4896	13.4963	13.7116	13.9286																	12.935	13.1471	13.1947	13.3599	13.522	13.7761	14.4146	14.3975	13.8218	13.2746	13.3726	12.9167	12.9843	13.3807	14.2464	14.7216
P06748;P06748-2;P06748-3	NPM1	25.1872	25.3623	25.5686	26.4529	26.6698	27.2726	27.7542	27.8288	25.3544	25.6128	25.7936	26.5714	27.0424	27.4855	27.6853	27.9507	25.4427	25.3676	25.9037	26.4864	26.8762	27.4441	27.8312	28.0072	25.6342	25.5298	26.0127	26.4445	26.9898	27.5311	27.7431	28.0206	25.6104	25.6305	25.9198	26.5966	26.9916	27.5532	27.9967	28.1542	25.5963	25.7129	25.9979	26.6421	26.9897	27.5203	27.887	27.9735
P06753;P06753-3;P06753-5	TPM3	24.5558	24.7635	25.0429	25.9047	26.2064	26.7232	27.1404	27.331	24.6806	24.9219	25.2572	26.0557	26.5463	26.9742	27.2357	27.5627	24.5817	24.758	25.2937	25.976	26.3691	26.8161	27.2868	27.4735	24.9349	24.913	25.3315	25.9869	26.5377	26.9383	27.3212	27.5982	24.7396	24.8037	25.3855	26.1329	26.6183	27.0703	27.4895	27.5548	24.9215	24.9772	25.4237	26.0002	26.5898	26.9809	27.4201	27.6797
P06756-2	ITGAV	17.3432	17.2255	17.2364	17.7945	17.6818	18.0389	18.2759	18.4433	17.2765	17.0929	17.2692	17.5516	17.9881	18.0994	18.2874	18.4933	17.5304	17.3911	17.5346	17.6225	17.7539	18.1879	18.2922	18.4666	17.5412	17.3734	17.514	17.5937	17.8633	18.1083	18.2177	18.4689	17.1988	17.4156	17.4734	17.6191	17.7677	18.0954	18.3985	18.5579	17.3542	17.5713	17.517	17.7788	17.9802	18.2019	18.4708	18.8214
P06865	HEXA	20.3317	20.4026	20.7445	21.056	20.4943	18.9868	19.1644	19.0604	20.5146	20.6099	20.8917	21.3611	20.9021	19.3753	19.7349	19.9326	20.4241	20.5828	20.9965	21.3889	20.7917	19.1501	18.7257	18.5867	20.4165	20.472	20.9149	21.4137	20.921	18.7742	19.0192	18.7332	20.3704	20.5274	20.9535	21.3353	20.8059	18.8542	18.49	17.8434	20.478	20.5539	21.0201	21.4055	20.909	18.2814	17.7782	17.6207
P07099	EPHX1	19.0272	19.1577	19.3467	20.1744	19.3536	17.4328	17.2046	16.807	19.3975	19.5359	19.8576	20.5793	20.3728	17.4848	16.8777	14.8224	19.3675	19.1618	19.8656	20.3539	19.8922	18.0332	17.4289	17.0769	19.1927	19.2079	19.6704	20.278	19.989	17.4347	17.4659	17.8186	19.3041	19.3195	19.818	20.4582	20.2343	17.931	18.0373	17.2987	19.1716	19.2149	19.6687	20.3972	20.1643	18.1619	16.7232	16.846
P07108	DBI	20.2911	20.2751	20.9584	21.7071	21.9704	22.561	22.302	22.4982	20.4168	19.6293	20.2022	20.4549	21.1404	21.4394	21.4753	22.0168	20.0184	20.2126	21.0402	21.0242	21.5411	21.6543	21.7918	22.6113	19.4593	20.1214	20.7418	21.1613	21.2475	21.5013	22.9651	22.7773	20.515	20.724	20.7295	21.0716	21.4319	21.6916	22.6331	23.2891	20.6732	20.4684	20.8309	20.9431	21.3499	21.7118	21.8566	22.1834
P07195	LDHB	25.1067	25.1742	25.5207	26.3315	26.6324	26.9326	26.8742	25.2534	25.1454	25.2186	25.8011	26.465	26.8617	27.0938	27.0158	25.3694	25.0655	25.1597	25.6423	26.4253	26.8449	27.1386	27.0661	25.6286	25.1653	25.1986	25.7728	26.3123	26.8764	27.1488	27.1053	25.523	25.0966	25.3087	25.8108	26.4984	26.9108	27.2382	27.1567	25.5141	25.2417	25.3084	25.8358	26.4637	26.9264	27.1914	27.1627	25.448
P07203	GPX1	20.5028	20.6175	20.909	21.7345	21.9119	22.3368	22.4538	21.9884	20.7307	20.5814	21.2154	21.8514	22.1298	22.4001	22.3896	22.0716	20.5769	20.594	21.2108	21.8362	22.2211	22.383	22.4772	21.9996	20.7254	20.8509	21.1391	21.7895	22.205	22.3686	22.5341	22.0271	20.5862	20.7781	21.1619	21.9624	22.3498	22.5483	22.7769	22.0578	20.6697	20.8105	21.2728	21.8554	22.2175	22.3339	22.5589	22.1154
P07205	PGK2	16.2129	16.1182	16.5025	16.1125	15.8973	15.3365	15.2866	15.021	16.0512	16.0991	16.2449	16.32	15.9597	15.435	14.9783	14.8731																	15.1028	15.136	16.7858	15.803	14.0373	13.4267	13.9116	13.7301	16.6301	16.5257	17.0611	16.7142	14.9971	14.2964	12.1758	13.0389
P07225	PROS1	17.8517	17.8998	17.9157	18.2511	18.1767	17.581	17.83	17.3427	17.2007	17.6464	18.0593	17.9535	17.8057	17.2758	17.3828	17.3531	17.8088	17.9063	18.1727	18.3062	17.9421	17.5354	17.6169	17.5182	17.7693	17.8392	18.14	18.2024	18.0554	17.4519	17.3596	17.3457	17.8446	17.8396	18.1076	18.2355	17.781	17.4243	17.2967	17.3603	17.8507	17.8817	18.2066	18.243	18.3209	17.6982	17.4433	17.3009
P07237	P4HB	26.0841	26.1737	26.6032	27.316	27.6329	27.899	28.0125	27.9453	26.0409	26.1549	26.5646	27.2728	27.7455	27.7686	27.8876	27.7036	25.9231	26.1358	26.5888	27.3262	27.7664	27.9448	28.125	27.9898	26.1628	26.1916	26.6831	27.2745	27.797	28.033	28.0797	28.0005	26.1355	26.2717	26.7887	27.4623	27.9493	28.086	28.1521	27.8589	26.2688	26.2784	26.7252	27.3997	27.875	28.0894	28.1441	27.9913
P07305	H1F0	16.7566	17.2522	16.867	18.4341	18.8029	19.6719	20.2578	20.6474	17.5448	17.2811	17.2483	18.1866	18.8352	19.8386	20.2218	20.8203	18.2482	18.1224	18.5943	18.5868	18.8971	19.7558	20.1437	20.2753	17.7322	18.3409	18.3461	18.9781	19.0323	19.2682	19.527	20.1683	17.3757	17.9892	17.9849	18.3508	18.7195	19.648	20.4493	20.456	17.5075	17.5879	17.9431	18.0007	18.5163	19.7387	19.8446	20.6561
P07311	ACYP1	17.5562	17.5934	17.8636	18.6533	18.3261	17.3417	16.5434	16.2826	17.3226	17.3871	17.7767	18.4655	18.3083	16.8631	16.4759	16.2785	17.286	17.5237	18.0743	18.6884	18.606	17.2124	16.656	16.4457	17.4802	17.5522	18.1008	18.7242	18.6112	17.0444	16.5981	16.1285	17.4061	17.4187	17.8746	18.6328	18.5155	17.2556	16.5541	17.3492	17.5227	17.5303	18.0896	18.6717	18.3763	16.9766	16.1493	16.5008
P07332-3	FES	13.6088	12.9302	12.2236		12.5918				13.9661	13.0237		12.6024		13.7798			13.9429	13.4859	12.9256	12.7322		12.465	11.8613		14.0865	13.4376	11.6417		12.2674				13.331	12.5036							12.9919	12.3025	12.3354		13.1587	13.1493
P07333	CSF1R	11.9986	11.7446	11.8009	12.5822	12.4152				13.087	12.7461	12.4085	12.5214		13.7439	12.0497	12.7029			12.0709	12.6493						12.4099
P07339	CTSD	20.9918	20.8832	20.986	20.8497	20.7305	20.6017	20.0499	19.3499	21.3786	21.665	21.4739	21.468	21.3036	21.5501	20.7475	18.7091	21.3237	21.1814	21.6116	21.2592	21.3068	21.1223	20.6414	19.3071	21.2087	21.2211	21.3805	21.2883	21.3864	21.202	20.4292	18.4796	21.2309	21.3703	21.5708	21.2932	21.1798	21.1522	20.7717	19.0728	21.2281	21.343	21.5144	21.345	20.9486	21.0602	20.7372	18.3592
P07355-2	ANXA2	20.8541	20.9091	21.207	20.3053	19.0561	18.7542	18.3408	18.3071	20.9908	21.1182	21.4292	20.8262	18.1899	19.4067	17.3125	17.4581	20.878	20.9622	21.3268	20.5321	18.7789	18.2046	18.7209	18.4196	20.809	20.8965	21.3717	20.7978	18.3585	17.8312	17.685	17.4297	20.6159	20.8084	21.0961	20.5277	18.8828	18.0226	18.6549	18.0652	20.5989	20.7464	21.1707	20.7324	18.3915	17.735	17.3661	17.3508
P07384	CAPN1	20.2357	20.3587	20.5662	21.2369	21.4327	21.6227	20.54	18.5969	20.2833	20.381	20.8314	21.4265	21.8025	21.8414	20.5714	19.08	20.4185	20.3809	20.8229	21.4902	21.7286	21.8467	20.519	18.9548	20.3823	20.4785	20.9749	21.3885	21.8633	22.0253	20.5377	18.382	20.4141	20.4933	20.8543	21.4306	21.8143	21.8812	20.5761	18.9325	20.4466	20.5027	20.8708	21.5082	21.672	21.8886	19.5099	19.0898
P07437	TUBB	24.4476	24.5314	24.461	24.3028	23.7382	22.267	21.9745	21.9733	24.5988	24.4704	24.4537	24.4272	23.4059	21.4067	21.0929	21.247	24.4171	24.5013	24.3062	24.3523	23.6486	22.2312	21.9969	21.8778	24.4036	24.3903	24.4163	24.3433	23.6222	21.8612	21.1936	21.5758	24.3617	24.2775	24.1393	24.0168	23.3973	21.7868	21.8851	21.5933	24.4385	24.4401	24.352	24.4647	23.4743	21.6397	21.1674	22.3337
P07478	PRSS2	22.6844	22.0904	22.3526	22.162	26.2012	21.9382	22.6935	23.1096	22.376	22.5507	22.2597	22.9945	23.013	22.1591	23.2789	23.0392	22.742	21.8928	22.5606	22.766	23.3293	25.4307	23.0621	23.8578	22.7006	23.0028	22.871	23.488	23.6122	23.1949	23.5665	25.1544	20.8412	21.0929	23.733	23.3632	21.0672	21.4287	21.8605	23.5067	23.1801	23.5783	23.9982	24.5788	24.486	24.4953	24.0485	24.1412
P07602-2	PSAP	18.5738	18.8561	19.2246	19.8548	19.8917	20.5554	21.0026	21.1932	18.9982	19.3051	19.6386	20.2809	20.8933	21.1048	21.2267	21.6964	18.628	18.7788	19.5219	20.2766	20.5507	21.097	21.5126	21.6391	18.8598	19.0913	19.3945	20.2043	20.6822	20.9624	21.5103	21.7919	18.9237	19.3747	19.4643	20.2202	20.637	21.111	21.6489	21.695	19.3489	19.0336	19.7564	20.1995	20.8217	21.3309	21.5691	21.7825
P07686	HEXB	20.0669	20.2415	20.4164	20.3032	19.5085	18.9227	18.3052	18.2557	20.5074	20.642	20.9179	21.0144	20.098	19.1929	17.9867	18.1751	20.3403	20.3687	20.7593	20.6762	19.8716	18.9193	18.0913	18.0054	20.2854	20.3495	20.6786	20.7201	19.848	18.8646	17.7529	17.1107	20.2391	20.3639	20.7284	20.7053	19.7615	19.0121	18.4845	18.1683	20.283	20.2891	20.748	20.6493	19.7851	18.9109	18.1572	18.2348
P07711	CTSL	19.1242	19.0679	19.5575	20.0365	20.1769	19.9977	19.3408	18.4683	19.3784	19.4567	19.9793	20.3494	20.2064	20.3948	19.2884	18.1522	19.3731	19.2013	19.7595	20.0878	20.5028	20.3999	19.2919	18.822	19.1208	19.3749	19.9441	20.3493	20.5025	20.3539	19.3324	18.2333	19.2379	19.3867	19.8212	20.0721	20.648	20.695	19.6762	18.248	19.1442	19.2357	19.8424	20.258	20.362	20.521	19.4858	17.3488
P07737	PFN1	25.0401	25.1467	25.4299	25.8055	24.5162	23.2944	23.051	23.3228	24.9743	25.1759	25.5339	25.9457	24.4571	22.8716	22.8163	22.8538	25.0175	25.1253	25.5684	25.8791	24.5612	23.4841	23.1627	23.0853	25.01	25.1248	25.5996	25.74	24.3862	23.0632	22.6942	22.7211	25.0346	25.0619	25.5108	25.9358	24.5373	23.4367	23.1632	23.0649	24.9702	25.0322	25.4912	25.8235	24.3405	23.0536	22.551	22.8305
P07738	BPGM	13.962	14.025	14.323	14.7852	14.2026	12.6032	12.4272	13.9434	13.7699	13.6196	14.3716	15.0527	14.2965	12.233	12.3784	12.6302																	14.0422	14.1643	14.2171	15.5395	15.1417	15.1666	14.6719	14.3141	14.2204	13.4187	13.2921	13.0574	13.7557	13.7435	12.9299	12.392
P07741	APRT	21.371	21.4771	21.9212	22.512	22.6646	22.6973	22.2218	20.3513	21.2652	21.3847	21.9259	22.5776	23.0093	22.8732	22.3285	20.2305	21.2565	21.4421	21.9016	22.6063	22.9288	22.8537	22.5445	20.7837	21.3936	21.3096	21.927	22.551	22.9544	22.8654	22.6448	21.062	21.3192	21.5119	21.9928	22.6832	22.9714	22.9747	22.69	20.7667	21.4475	21.3761	22.0317	22.6034	22.9794	23.0737	22.5378	20.5277
P07814	EPRS	20.7118	20.4035	20.0532	19.9022	20.0003	19.964	19.3995	19.7313	20.9088	20.3045	19.8708	19.8124	20.0259	19.9577	19.422	19.9242	21.179	20.6947	19.7901	19.774	19.7175	19.6431	19.1257	18.9406	21.0235	20.499	19.865	19.6937	19.6895	19.8201	18.8448	19.5073	20.9353	20.3821	19.8409	19.4776	19.5965	19.9164	19.1062	18.7414	20.888	20.3804	19.6711	19.5641	19.7233	19.9788	18.7706	19.1803
P07858	CTSB	18.8812	18.8918	19.0674	18.9016	18.687	18.1152	17.1357	16.5846	18.3855	18.681	19.213	19.564	18.7076	18.603	17.4884	17.9795	19.045	19.15	19.5797	19.4134	18.4792	17.8951	17.2383	16.7058	19.0046	19.0805	19.2401	19.1267	18.4182	18.1281	16.714	17.3251	18.6758	18.6955	18.6344	19.2866	19.3518	18.931	17.6543	17.0218	18.8419	18.5427	19.4666	19.431	19.4338	19.0582	17.0134	15.9266
P07900-2	HSP90AA1	24.9504	24.9128	24.599	24.528	24.498	23.8242	23.4184	23.2312	24.975	24.8662	24.5495	24.3026	24.1657	23.4212	22.7905	22.3752	24.9781	24.8893	24.5461	24.548	24.2946	23.7804	23.5783	23.2062	24.9931	24.8382	24.5251	24.3337	24.0699	23.6126	22.9089	22.6061	25.0185	24.8634	24.5122	24.3263	23.886	23.3067	23.2143	22.8017	25.022	24.839	24.5307	24.3603	23.9692	23.3932	22.9028	22.5432
P07902	GALT	15.8311	16.0824	16.4688	17.3802	17.2043	15.6239	14.9059	14.5502	15.7951	16.1245	16.4176	17.0167	17.3433	15.7754	14.4067	13.8363	15.2363	16.4995	16.6674	17.3727	17.4131	15.6603	14.9694	14.6297	16.1798	16.4475	16.6418	17.5949	17.4706	15.8205	14.5623	14.292	16.0822	15.8597	16.43	17.3882	17.131	15.8127	15.5501	14.9758	16.1872	16.4345	16.5943	17.422	16.8	15.9952	15.2827	15.345
P07910-2	HNRNPC	23.7622	23.8283	23.5074	23.669	23.5506	23.9644	24.3069	24.8598	23.9453	23.787	23.7643	23.4087	23.8354	24.2591	24.3896	24.9475	24.2125	23.8094	23.8531	23.436	23.508	23.7597	24.4582	24.593	24.0751	23.9125	23.8322	23.4752	23.6327	24.0708	24.2634	24.8508	24.1395	24.1269	23.9226	23.4821	23.6226	23.6514	24.3944	24.5153	24.0358	23.8888	23.9386	23.3713	23.5686	23.886	24.3889	24.7927
P07942	LAMB1	14.3655	14.4044	14.1014	14.4814	14.3574	14.589	14.3025	14.336	13.8849	14.2705	14.5797	14.2883	13.9251	14.2544	14.0569		14.5655	14.7433	14.7969	14.4545	13.6527	13.9558	14.0457	13.9104	14.6522	14.1765	14.8387	14.1549	13.8472	14.4897	14.1016	14.0357
P07948-2	LYN	18.9829	18.8214	17.7975	17.2991	16.9779	16.2662	16.754	16.4681	19.2835	18.9475	18.4754	17.6387	16.3165	16.5238	15.7814	16.2217	19.0264	18.8008	18.2427	17.4618	16.5285	17.0503	16.8512	16.862	18.9608	18.8078	18.2893	17.573	16.7267	16.6325	17.046	16.5346	18.7609	18.5405	18.0789	17.282	16.4767	16.4773	17.095	16.8468	18.8311	18.8415	18.0376	17.1102	16.7289	16.1915	16.7637	16.3575
P07949-2	RET	17.0905	16.9814	16.8301	16.6439	16.6529	16.5877	16.5134	16.5053	17.0298	16.605	16.6674	16.8771	16.6113	16.4171	16.1983	16.2427	16.9483	16.9603	16.5935	16.7294	16.3324	16.6469	16.5613	16.5617	16.8634	16.8129	16.6278	16.6823	16.577	16.4368	16.457	16.5557	16.7274	16.7851	16.6424	16.5058	15.9801	15.5629	16.2018	16.1782	17.1787	16.8301	16.4904	16.6105	16.2071	16.1969	16.7461	16.5528
P07951	TPM2																	11.4436	11.2339	11.6474	13.3161	13.8025	13.0682	13.0662	13.8422			12.5011	11.9961	13.3733	13.0121	13.4845	13.3667	11.836	12.2175		13.1608	12.8679	13.3198	13.5728	13.4837	11.4488	11.735	12.6222	13.1161	12.9047	13.3744	13.3057	13.7386
P07954-2	FH	21.7277	21.826	21.902	20.3938	20.056	18.7325	18.6411	18.8811	21.8008	21.8984	22.1158	20.6159	18.9271	18.3445	17.7856	18.1989	21.528	21.7188	21.9501	20.6518	19.7159	19.0361	18.7611	19.0075	21.6023	21.7461	22.0401	20.6955	19.4123	18.6118	18.4366	18.9219	21.5468	21.6249	21.9398	20.4777	19.2631	18.0809	18.8601	18.4732	21.5546	21.553	21.8149	20.8084	18.884	18.2411	17.6699	18.5941
P08047-3	SP1	17.4219	17.7967	17.9555	18.8552	18.9663	19.3267	19.5919	19.9757	17.5509	17.7253	18.0182	18.6583	19.2508	19.3843	19.9118	20.1944	17.7131	17.7332	18.1467	18.7795	18.9678	19.3686	19.9447	19.9087	18.2019	17.8609	18.3301	18.8247	18.8646	19.5847	19.9317	20.2403	18.1349	18.0583	18.3087	18.6684	18.9118	19.2743	19.7602	20.2134	17.957	17.9078	18.2604	18.8936	19.0551	19.618	19.8276	20.2092
P08069	IGF1R	14.4104	14.4741	14.1949	14.4691	14.0018	13.8811	14.2048	14.4528	14.4467	14.5154	14.0549	14.1918	14.7365	14.498	14.3436	14.3867	13.6497	14.217	14.4806	14.5168	14.4171	14.5876	14.2056	14.7888	14.361	14.0129	13.9734	14.3	14.3787	14.1477	14.2183	14.3603	14.866	14.6773	14.0279	14.4846		13.7836	14.5226	15.1705	14.2529	14.4485	14.2958	13.1898	14.2847	14.2811	13.911	14.0514
P08133	ANXA6	21.6273	21.6208	21.5201	20.3329	19.9223	18.8707	18.8096	18.6381	21.7773	21.8939	21.7692	20.1646	19.3072	18.3752	18.1454	17.5449	21.5732	21.6332	21.555	20.331	19.6594	18.7962	18.7913	18.7898	21.589	21.6335	21.5284	20.1979	19.4217	18.7316	18.299	18.3726	21.4952	21.6117	21.4825	20.0482	19.1898	18.3563	18.8588	18.472	21.4207	21.5599	21.4507	19.8604	19.1422	18.4661	18.2045	18.252
P08134	RHOC	13.4168	14.3375	14.6252	14.4697	14.3296	13.9663	15.1858	14.7994	14.6345	14.4375	14.0733	14.5334	13.905	14.5322	14.6821	13.864	14.6345	14.8172	14.6102	15.0164	14.1005	14.0109	13.5535	14.7574	14.5626	14.1921	15.2329	14.3361	14.0838	13.1826	14.4459	13.9572	14.3731	14.708	14.9578	14.5154	13.9554	14.1912	14.5241	14.7079	14.7236	14.8645	14.9954	14.6068	13.6923	13.3238	13.6191	13.475
P08174-2	CD55	13.5983	13.5736	13.2852	14.7213	14.664	14.7209	14.4473	14.1169	12.8195	12.9002	12.8051	13.7318	13.9464	14.39	14.032	13.8073	13.227	12.8181	13.5088	14.6923	14.5576	14.7073	14.4077	14.3636	13.4391	12.858	14.0566	14.2848	14.5405	14.3672	13.495	13.8993	13.6159	13.025	13.7168	14.7291	13.9853	14.4255	14.3358	14.0706	13.4524	13.4043	14.0314	14.6777	14.0516	14.3242		13.8077
P08195-2;P08195-3	SLC3A2	20.7961	20.8847	21.2823	21.7467	21.7369	21.5858	21.6616	21.4884	21.1128	21.2056	21.5593	22.045	22.2743	22.0228	21.8387	21.713	21.0018	21.0643	21.4103	22.0219	22.0505	21.8857	21.8842	21.7536	20.9695	21.1106	21.4048	21.8763	22.1756	22.0238	21.8153	21.678	20.9819	21.1121	21.5187	22.0272	22.3031	21.9763	21.9315	21.5417	21.1052	21.0983	21.4451	21.9697	22.2704	21.9574	21.9181	21.616
P08236	GUSB	19.5835	19.5446	19.831	20.4803	20.8005	21.317	21.5652	21.8655	19.5476	19.6058	19.8487	20.5376	20.9897	21.3231	21.647	21.8857	19.4265	19.6419	19.809	20.558	20.878	21.4104	21.6972	21.9077	19.586	19.5928	19.8737	20.5901	20.9642	21.4381	21.7268	22.0102	19.6684	19.7951	20.0768	20.6458	21.0018	21.4302	21.8617	21.965	19.8981	19.8454	19.9691	20.6233	20.9401	21.3976	21.7667	21.8969
P08237	PFKM	18.421	18.5931	18.7323	19.1739	19.2622	19.2117	18.1265	16.987	18.5427	18.46	18.8782	19.4337	19.839	19.7189	18.5582	16.7178	18.5359	18.6614	18.8317	19.1921	19.7912	19.6338	18.5057	16.6566	18.4174	18.514	19.0121	19.4346	19.8797	19.8475	18.6407	16.263	18.3452	18.6483	18.8588	19.5193	19.8402	20.0396	18.8933	16.8178	18.3405	18.5359	18.9124	19.318	19.6536	19.9764	18.8052	16.3802
P08238	HSP90AB1	26.3846	26.313	26.0218	25.8267	25.7426	25.0563	24.6818	24.605	26.3336	26.1807	25.9053	25.5702	25.2144	24.5453	24.1523	23.8294	26.3945	26.2611	25.822	25.7802	25.3632	24.9017	24.7595	24.5834	26.3526	26.2014	25.9216	25.6073	25.2395	24.7616	24.3223	24.0571	26.3863	26.1931	25.9307	25.5284	25.1969	24.5507	24.5721	24.1446	26.3183	26.2131	25.8953	25.5571	25.081	24.526	24.1486	23.8368
P08240	SRPRA	19.7267	19.5253	19.2058	18.9796	18.7582	18.6348	18.7783	18.4134	19.7684	19.2132	19.0643	18.6437	18.553	18.7858	18.6158	18.299	19.7978	19.5664	19.0779	18.6376	18.614	19.1267	18.3577	18.3481	19.8894	19.506	19.0348	18.9051	18.4769	18.292	18.6604	18.044	19.7857	19.4027	19.1068	18.8573	18.5228	19.0119	18.7324	18.1519	19.8367	19.5117	19.0272	18.6711	18.481	18.1025	17.9341	18.1514
P08243-2	ASNS	20.0928	20.2004	20.2147	19.779	18.2088	17.627	17.7411	17.7401	20.4802	20.6494	20.8415	20.5163	17.7429	17.5754	17.5763	17.9403	20.156	20.2675	20.5499	20.0611	18.3835	17.8171	17.5475	17.6062	20.1873	20.3216	20.3958	20.2366	18.0166	17.335	17.5134	17.1896	19.9368	20.1001	20.3755	20.1491	18.1343	17.5395	17.7607	17.4825	20.0024	20.0574	20.4056	20.1173	17.8879	17.5185	18.3923	18.0836
P08246	ELANE	20.6331	20.6119	20.8405	20.5512	20.831	19.8272	19.2907	19.1518	20.4094	20.3674	20.5805	20.7154	20.0735	19.3391	18.5052	18.5085	20.7867	20.5755	20.7044	20.5614	20.21	19.3379	19.1766	19.0447	20.398	20.5291	20.7259	20.6223	19.9678	19.1436	18.7536	18.6719	20.1894	20.4776	20.7229	20.3341	19.9628	18.9523	18.9505	18.8969	20.6818	20.6558	20.762	20.7618	20.228	19.4762	18.9568	18.8237
P08311	CTSG	16.8841	16.7377	16.9092	16.7585	16.9127	16.2853	16.5391	16.558	17.649	16.6449	16.8842	16.3831	15.8382	16.2498	16.802	16.7265	17.6312	17.0258	16.43	16.79	16.3356	16.6516	16.8242	16.9982	17.0296	16.7952	16.7989	16.7407	16.2886	16.5208	16.6727	16.7515	17.0641	16.8851	16.8791	16.0031	16.6805	16.1045	17.0416	17.4982	17.2272	17.0575	16.5224	16.6766	16.1695	16.4074	16.9302	16.4791
P08397	HMBS	17.776	17.662	18.0725	18.9087	19.116	19.6605	20.0637	20.1014	17.9326	17.8681	18.4301	19.0567	19.3828	19.9463	20.0949	20.2761	17.7239	17.7058	18.2055	18.8223	19.2958	19.8017	20.1998	20.3371	17.6767	17.9073	18.1466	18.9008	19.4649	19.9268	20.1854	20.4244	17.7255	17.7919	18.1369	19.0959	19.3249	20.0512	20.3977	20.429	17.7627	17.9006	18.2233	18.9252	19.4525	19.9782	20.2867	20.5213
P08559-2	PDHA1	19.4818	19.3246	18.6467	18.1808	18.271	18.135	18.0637	18.1749	19.4062	19.032	18.3235	17.513	17.7172	17.0036	17.4961	17.7782	19.6658	19.1464	18.355	17.7965	17.304	17.3476	17.2146	17.2982	19.3951	19.1752	18.4376	17.9471	17.3511	17.1923	16.6395	17.802	19.2789	19.232	18.1905	17.5361	17.0253	16.9773	16.8208	17.0079	19.2581	18.855	17.8356	17.4545	16.5924	16.7153	17.1294	17.5265
P08567	PLEK	20.3973	19.958	20.4318	19.9115	19.8018	19.5274	19.3215	18.3183	20.2874	20.6015	20.6697	20.0474	19.9257	19.5778	19.059	17.6822	19.9937	20.1289	20.5888	19.7747	19.9335	19.5978	18.5542	18.63	20.2975	20.4232	20.6335	19.9596	19.5743	19.2311	19.1556	18.4791	19.9562	20.4716	20.5717	19.6463	19.3895	19.1016	19.3018	18.4902	20.2306	20.452	20.4062	19.7435	19.2254	19.1109	18.59	17.7299
P08574	CYC1	17.5121	17.4073	16.9982	15.4015	15.6046	15.233	16.6256	15.4783	17.1356	17.1718	16.6063	15.7281	15.0955	16.4179	16.8869	15.6428	17.3381	17.4412	16.9028	16.1928	16.3975	15.9369	15.5564	15.9146	16.9415	17.2999	16.9246	16.3434	16.2279	16.3912	16.7032	16.4237	17.0799	16.7472	17.0303	15.6987	15.3967		15.5919		16.7221	17.0722	16.557	15.4118	15.0724	13.4531
P08575-10	PTPRC	20.1884	20.0855	20.1016	20.2373	20.3317	20.2144	20.1216	19.9783	20.3481	20.3307	20.4282	20.437	20.4742	20.3814	20.2598	19.9679	20.2735	20.1693	20.1725	20.4446	20.3129	20.3422	20.3296	20.3189	20.2782	20.139	20.2103	20.409	20.4654	20.4153	20.1949	20.0965	20.2236	20.3426	20.3641	20.4586	20.4582	20.3675	20.3696	19.9576	20.2495	20.2271	20.2053	20.3443	20.2445	20.3681	20.2426	20.0225
P08579	SNRPB2	20.5516	20.63	21.2494	21.8026	21.6818	21.2819	21.4016	21.3102	20.6399	20.7823	21.2736	21.9582	22.0325	21.3175	21.3461	21.4524	20.8175	20.9415	21.5288	21.9126	21.9944	21.1168	21.2171	21.2762	20.7723	20.9761	21.4532	22.0836	21.977	20.9465	21.0316	21.2549	20.9752	21.0339	21.4869	22.0642	21.978	21.2753	20.9406	21.1534	20.7957	21.0274	21.3101	22.0628	21.9881	21.1836	21.2583	21.4057
P08582-2	MELTF		14.2398		13.3904	13.0804				12.9233	13.3557			13.122		13.3531		13.7005	13.2856	13.6626	13.1313		13.2655			12.7577	13.4862	13.3705	14.2621	13.634									13.7799			12.776
P08621-2	SNRNP70	21.1999	21.514	21.506	21.0005	20.8335	21.298	21.3765	22.0409	21.4137	21.3992	21.44	21.0659	20.8549	21.2203	21.8162	21.7529	21.1673	21.4236	21.5563	21.0149	20.8948	20.9478	21.4026	22.0395	21.1577	21.3455	21.7089	21.1637	20.79	21.1271	21.4481	22.0641	21.1725	21.2428	21.5499	21.1252	20.8114	21.3737	21.7706	22.2478	21.0996	21.1571	20.7771	21.1365	20.8613	21.4326	21.7765	22.4853
P08631-2	HCK	17.5693	17.509	17.1619	16.7691	16.1412	16.4249	16.0589	14.8935	17.8539	17.8212	17.6202	17.1913	15.6783	14.3875			17.7396	17.9799	17.6047	16.8594	16.7898	16.0716	16.2343	15.4995	17.566	17.731	17.8113	17.684	16.3475	16.4597	15.9088	15.4159	17.9381	17.9858	18.0749	17.2632	16.2964	16.5375	17.1231	15.5445	17.9296	17.9542	18.0092	17.2461	16.1669	16.1536	16.6886	16.6333
P08648	ITGA5	19.6592	19.7261	19.9909	20.9114	21.069	21.3294	21.5195	21.6377	19.5341	19.7799	20.0649	20.9094	21.0636	21.4049	21.4257	21.5768	19.5536	19.8288	20.088	20.8007	21.1879	21.352	21.5239	21.6903	19.6453	19.8431	20.1794	20.9022	21.2137	21.4742	21.6467	21.7143	19.7681	19.8323	20.3368	20.9086	21.3074	21.5502	21.6332	21.6595	19.8791	20.0066	20.3045	20.9757	21.3061	21.3081	21.6137	21.8164
P08670	VIM	21.3329	21.596	22.345	24.1848	24.0351	23.1128	22.8973	23.2375	21.4369	21.8745	22.6297	24.3023	24.062	22.9313	22.6944	23.1596	21.6618	21.9654	22.8222	24.1913	23.9848	23.1104	22.9988	23.5074	21.8374	21.9588	22.8458	24.4632	24.0787	23.0685	22.8367	23.3512	22.084	22.1018	22.7915	24.5418	24.1462	22.9797	22.8698	23.44	21.9124	22.1478	22.9248	24.4997	24.0874	23.1068	22.8368	23.262
P08708	RPS17	19.2881	18.8186	18.5437	18.5215	18.8509	18.4593	18.8539	19.3047	20.0044	19.0842	18.5988	18.4876	18.2906	18.4368	18.3193	19.0885	19.7017	19.3434	18.7422	18.5649	18.2156	18.2943	18.6455	19.0903	19.6329	19.3654	18.5906	18.2952	17.9962	18.2785	18.5625	18.8065	19.5729	19.4942	19.2025	18.3514	17.8799	17.6108	18.5848	18.8662	19.6599	19.5321	18.8189	18.0843	17.7974	17.9201	17.9805	18.543
P08754	GI3	19.6893	19.895	19.1979	18.0574	17.7075	16.6794	16.0783	16.2113	19.8796	19.5277	19.4864	17.6733	16.439	15.2928	15.6388	15.0339	19.69	19.5471	19.1811	17.7249	16.8385	16.1453	16.5255	16.6019	19.5464	19.4577	19.1435	17.5313	17.0493	16.3284	16.6852		19.0985	19.2573	19.4249	17.4768	16.5227	16.3747	15.9693	16.4777	19.1054	19.1058	18.856	17.5714	16.6314	15.8627		15.3832
P08758	ANXA5	23.1924	23.16	22.5394	21.8332	21.6118	20.7385	20.7351	20.6498	23.506	23.4517	22.7251	21.5935	20.7701	19.9577	19.2815	19.6072	23.1895	23.2245	22.372	21.9688	21.1474	20.5713	20.4771	20.8794	23.1151	23.138	22.5724	21.7896	21.0866	20.2531	19.8921	19.8142	23.1464	23.1695	22.538	21.5002	20.6112	20.1896	20.7339	20.2106	23.1323	23.2504	22.521	21.6139	20.6085	20.0699	19.6741	19.6791
P08779	KRT16	18.9737	17.4074	19.3815	18.7193	18.2589	21.0636	18.5761	20.5595	18.215	18.5403	19.7085	18.7248	18.1551	21.191	18.6638	18.292	18.8703	17.3157	19.6093	19.4778	18.3193	19.1567	22.1572	20.5096	18.3705	17.0456	17.3506	19.9965	19.2016	17.6023	17.3536	18.0743	19.0988	19.7114	19.9019	18.9575	20.8503	19.7819	20.4482	19.7639	17.9272	18.2616	17.9314	20.7685	18.7911	19.5074	18.3653	19.49
P08865	RPSA	23.0295	23.1624	22.7821	21.5957	21.6025	20.3829	20.3084	19.9183	22.886	23.0052	22.7662	21.4153	20.5195	19.7029	19.3023	18.9685	22.8448	22.9537	22.8	21.7969	20.9817	20.3822	20.4224	20.2277	22.6008	22.9656	22.6556	21.4881	20.9062	20.2987	19.6385	19.7623	22.4791	22.5403	22.6936	21.6155	20.9412	19.7538	20.5166	20.2385	22.4609	22.7135	22.6024	21.5788	20.7274	19.9377	19.7161	19.607
P08962-2	CD63	22.0269	22.064	22.432	23.3126	23.68	24.0926	24.4861	24.5905	22.4937	22.5237	23.042	23.7325	24.2379	24.6814	25.0118	25.2468	22.2924	22.0533	22.8966	23.3838	24.1022	24.3715	24.8323	24.9514	22.3978	22.4544	22.7378	23.4433	24.0603	24.6855	24.9869	25.3463	22.1819	22.1574	22.9175	23.587	24.158	24.6471	25.0459	25.0702	22.2801	22.3259	23.0254	23.5236	24.2131	24.7419	25.1196	25.2428
P09001	MRPL3	14.4493	14.6007	13.8649	13.7201	13.9489	13.373	13.8091	14.0438	14.4865	14.8337	13.9759	12.9844	12.5832	12.7407	13.5187	14.2591	14.9493	14.8962	13.2924	13.0486	11.443	12.8656	13.093	13.2305	14.9336	14.9398	13.9229	13.4436	12.7493	12.7901	12.8441	13.4407	14.905	14.781	13.8878	12.6455	12.6001	11.7404	13.5065	13.3884	15.006	14.8077	13.7327	12.706	12.378	12.25	11.7014	13.07
P09012	SNRPA	21.4011	21.5409	22.0868	23.1577	23.3958	23.2175	23.2509	23.241	21.4767	21.6302	22.1231	23.2026	23.701	23.3377	23.1489	23.0958	21.6191	21.7811	22.2907	23.2796	23.6643	23.3937	23.2296	23.0552	21.6261	21.7328	22.0799	23.4602	23.4726	23.4829	23.2468	23.2642	21.7738	21.7164	22.139	23.3355	23.7456	23.6028	23.5124	23.2992	21.5576	21.7246	22.2412	23.2159	23.6351	23.556	23.34	23.2152
P09104	ENO2	17.38	17.5508	17.923	18.5845	18.8592	18.7991	17.7375	17.2757	16.8914	17.2693	17.5015	18.1246	18.4229	18.4054	17.7079	17.181	17.0547	17.4765	17.7482	18.3621	18.7089	18.5957	17.7341	16.9439	17.2326	17.517	17.8452	18.4499	18.6	18.631	17.6903	16.5682	17.278	17.5584	17.869	18.3871	18.8093	18.8287	17.9402	16.6947	17.2831	17.5319	17.9626	18.5206	18.6954	18.684	17.8495	16.0076
P09110	ACAA1	18.5446	18.7446	19.1244	19.8907	19.8454	18.8713	18.4948	17.4683	18.5759	18.8919	19.1652	19.9002	20.1306	19.1923	18.3017	18.4016	18.6909	18.9435	19.224	19.8276	19.9585	19.1682	17.8395	18.0477	18.831	18.8334	19.3952	19.7972	20.011	19.235	17.5802	18.241	18.6897	18.8511	19.1833	19.9107	20.0943	19.133	17.8788	17.1285	18.8537	18.8498	19.479	19.8241	20.1556	18.9301	17.4258	17.5837
P09132	SRP19	17.6713	17.5171	16.4803	16.6811	17.4189	18.1092	18.852	19.0258	17.7898	17.3292	16.8201	16.4311	17.4187	18.4361	18.898	19.2554	17.8521	17.4483	17.2106	17.9126	17.9721	18.0617	17.9448	18.0391	17.3491	17.8956	17.2753	17.9069	17.8868	17.8306	18.7147	18.6048	17.6181	17.4869	17.5362	17.643	17.0882	18.3371	17.8698	17.7513	17.9616	17.7701	16.9758	16.9806	16.9635	17.0066	18.7131	17.4251
P09211	GSTP1	21.7144	22.0628	22.1482	21.5896	20.2197	19.4576	19.189	19.2752	21.6877	21.9783	22.0275	22.2124	19.5346	19.0218	18.8687	18.5266	21.8664	21.9107	22.1703	21.976	20.0222	19.2912	19.2086	19.2312	21.7665	21.9551	22.27	21.9536	19.8922	19.2375	19.0179	19.3726	21.4974	21.7475	22.0453	22.0592	20.3714	19.5385	19.1586	18.8829	21.1935	21.4963	21.8248	22.0235	19.8304	19.7679	18.8151	18.689
P09234	SNRPC	18.2213	18.2521	18.5742	19.3849	19.7833	20.2231	20.7121	20.13	18.6468	18.555	18.776	19.3629	19.9576	19.6983	20.2219	19.9775	18.2923	18.4438	19.0387	19.2869	19.3321	20.1078	20.1711	20.6696	18.3418	18.0222	18.4444	19.4205	19.938	20.156	20.5464	20.2311	18.7216	18.4062	18.4618	19.4318	19.4447	20.192	20.5061	20.2291	18.9842	18.8275	19.3088	19.5595	19.5513	20.3983	20.6818	20.1691
P09382	LGALS1	24.6591	24.6661	24.8167	25.1952	25.6954	25.9646	26.1709	26.0133	24.7639	24.3927	24.6788	25.2039	25.5835	25.9347	26.0821	25.8549	24.5834	24.7273	24.9636	25.299	25.7255	26.153	26.1788	25.9494	24.5293	24.4378	24.6948	25.0616	25.6906	25.9556	26.3343	25.9643	24.6598	24.705	25.0434	25.4248	25.8389	25.9041	26.3583	26.1104	24.7339	24.7815	24.8827	25.3896	25.7432	25.9913	26.4587	26.0265
P09417	QDPR	19.603	19.3858	18.8582	17.4524	17.2927	15.9447	16.7271	16.4355	19.5009	19.3512	19.0295	17.312	16.2991	15.3826	15.8759	15.3061	19.2284	19.4864	18.6936	17.6336	17.3463	16.5785	16.766	16.998	19.256	19.3347	18.8323	17.2382	17.109	16.5979	17.22	15.9662	18.7513	19.0479	18.7818	17.9492	18.1286	17.8717	18.0114	17.8835	18.887	18.9547	18.7887	18.1679	17.6007	17.56	18.5381	18.1355
P09429	HMGB1	21.0364	21.3019	21.5738	22.2165	22.3689	22.8694	23.3794	23.5874	21.3081	21.4504	21.9001	22.3168	22.7233	23.0977	23.3719	23.7469	21.1518	21.2167	21.6569	22.2724	22.6085	23.103	23.5391	23.7881	21.361	21.3753	21.8088	22.2122	22.6932	23.1746	23.4627	23.8673	21.2291	21.4464	21.8622	22.403	22.8037	23.1729	23.624	23.7542	21.5211	21.5272	21.9051	22.3427	22.7566	23.0877	23.6933	23.8671
P09467	FBP1	18.5788	18.7911	19.039	19.9292	20.2306	20.7636	21.1054	21.1991	18.6966	18.8865	19.1249	19.7985	20.3793	20.9161	21.1358	21.3912	18.5991	19.0356	19.2594	20.0123	20.3178	20.8668	21.0752	21.3401	18.8063	18.9997	19.3658	19.9657	20.4821	20.9091	21.2338	21.2991	18.6487	18.84	19.6077	19.8934	20.4685	21.0197	21.1471	21.4293	18.9616	18.9595	19.4548	20.0493	20.5398	20.8513	21.34	21.4894
P09486	SPARC	15.3184	15.5026	15.5517	15.2958	15.396	15.2288	15.3974	15.553	16.1914	16.2672	15.9653	16.0965	15.9285	15.8977	15.5468	15.4042	15.3628	15.7559	15.9118	15.8527	15.866	15.7144	15.8837	15.9488	15.8809	15.6216	15.5313	15.7559	15.4968	15.4985	15.4834	16.2162	15.8467	15.5107	15.5693	15.9677	15.4231	15.169	15.744	15.3309	15.9405	15.9133	16.0596	15.94	15.3625	15.2182	15.6316	16.0967
P09488	GSTM1	20.5495	20.1786	19.9187	18.9325	18.7935	17.8581	17.7223	17.3943	20.5765	20.596	19.8955	19.0548	17.8084	17.1984	17.3074	16.49	20.3057	20.3151	19.7184	19.0032	18.1972	17.7049	17.8617	17.3657	20.3898	20.3097	19.8584	18.696	17.8279	17.3352	17.4478	17.3529	20.2025	20.1513	19.7619	18.8058	18.3108	17.3993	18.3386	17.5551	20.2059	20.2548	19.8731	18.9193	18.1656	17.4376	17.3343	16.9849
P09493-3;P09493-5	TPM1	17.4275	17.6958	18.0999	18.939	19.2705	19.6925	19.9344	20.1389	17.7604	18.0712	18.457	19.1901	19.5955	20.204	20.3856	20.6275	17.5488	17.6855	18.2332	19.0666	19.4443	19.9206	20.3976	20.5946	17.639	17.784	18.2765	18.974	19.6729	20.1492	20.4993	20.7299	17.5298	17.6217	18.4444	19.1303	19.519	20.2524	20.5209	20.6278	18.0152	18.2894	18.5723	19.3321	19.8317	20.2203	20.509	20.9123
P09496-2	CLTA	21.1387	21.2881	21.2537	22.1974	22.5753	23.0691	23.1264	23.5852	21.5693	21.3433	21.5097	22.0991	22.5485	22.6988	22.9842	23.399	20.8316	21.1516	21.8093	22.0939	22.4828	22.8185	23.1694	23.6743	21.1528	21.1966	21.3148	21.977	22.5426	22.6222	23.6093	23.6455	21.2541	21.2601	21.3175	21.9291	22.5968	22.4898	23.3792	23.6655	21.4018	21.6333	21.8346	22.2341	22.8207	23.2007	23.7604	23.2065
P09497-2	CLTB	19.1658	19.4945	19.5215	20.2859	21.1951	21.3421	21.4129	22.3859	19.9975	19.5161	19.6783	20.6245	21.196	21.0669	21.7461	21.875	18.9677	19.0473	19.8902	19.9454	21.0116	21.5135	21.8523	22.3835	19.0699	19.3246	19.7542	19.9418	21.1943	21.6554	22.0196	22.3018	19.2606	19.3551	19.5572	20.2354	21.1438	20.8102	21.652	22.2814	19.6294	19.9369	19.6706	20.525	21.496	21.8382	22.66	21.9001
P09525;P09525-2	ANXA4	22.4144	22.5506	22.0651	20.656	20.3121	19.5669	19.4089	19.2987	22.2938	22.3994	22.0052	20.0798	19.111	18.8286	19.1982	19.4209	22.2915	22.3266	22.0414	20.5335	19.8993	18.9669	19.327	19.3706	22.1764	22.3085	22.0534	20.3941	19.6034	18.9683	18.8729	18.9908	22.0887	22.2152	21.9564	20.0509	19.7697	19.1354	19.4776	19.4346	22.197	22.1833	21.9233	20.0951	19.5897	18.6616	18.8411	19.1374
P09543-2	CNP	19.071	18.966	18.4723	18.3796	18.1037	17.0142	16.9093	16.8252	19.1491	18.9513	18.5271	18.1942	17.3743	16.4512	16.2815	16.0674	19.2027	18.9742	18.3663	18.2572	17.5712	16.9805	17.0022	17.06	19.141	18.8606	18.509	18.1266	17.3728	16.7343	16.653	16.716	19.0075	18.9845	18.5663	17.8729	17.4105	16.6529	16.6601	17.0786	19.0434	18.739	18.2748	17.8021	16.9784	16.5522	16.0515	16.2544
P09622	DLD	21.7354	21.9479	22.3125	23.0422	23.3959	23.8828	24.2977	24.5867	21.9688	22.1868	22.5337	23.2914	23.8492	24.1873	24.493	24.8036	22.0433	22.067	22.5334	23.2021	23.6834	24.0693	24.496	24.7135	22.1143	22.3147	22.5362	23.1563	23.7578	24.1885	24.5423	24.8036	22.0821	22.1151	22.6724	23.3356	23.7447	24.3034	24.5977	24.8269	22.1612	22.2844	22.588	23.2799	23.7938	24.2689	24.5999	24.9088
P09651-2	HNRNPA1	23.6237	23.2601	23.447	23.5049	23.4494	23.559	24.6034	24.306	23.0546	22.9296	23.939	23.4594	23.1593	23.7842	24.483	24.7638	23.0837	23.202	23.2402	23.2911	23.1418	23.816	24.0407	24.9171	23.2255	23.6591	23.5164	23.3917	23.1406	23.4267	24.4896	25.0591	23.428	23.4481	23.8441	23.4568	23.1555	23.6632	23.9642	24.422	23.4821	23.5921	23.7312	23.6756	23.3035	23.3332	24.3973	24.8117
P09661	SNRPA1	20.4618	20.6417	21.0067	21.5518	21.1697	19.9484	19.9768	20.6177	20.4207	20.6657	21.2098	21.7377	21.5865	20.1292	20.07	20.6487	20.498	20.7122	21.2159	21.6914	21.5134	20.2942	20.1507	20.4385	20.4584	20.6978	21.3149	21.6613	21.4234	19.9328	20.1232	20.5175	20.6605	20.6861	21.2038	21.7312	21.6764	19.9204	20.1117	20.3557	20.5638	20.6945	21.3362	21.8121	21.4885	19.9452	19.8873	20.383
P09668	CTSH	17.8651	17.8258	18.2481	18.9815	19.2607	19.6154	20.0668	19.7826	17.8187	18.117	18.6685	19.2174	19.8177	20.2326	20.4107	19.9069	17.8553	17.9063	18.6349	19.1126	19.4778	19.9088	20.2227	19.8811	18.01	17.9251	18.4348	19.1719	19.6121	20.0325	20.2302	19.8043	17.8956	17.9732	18.7755	19.1258	19.7084	20.0946	20.5074	20.0164	17.9757	18.079	18.6108	19.1243	19.9167	19.9852	20.4149	19.9741
P09669	COX6C	21.1837	21.3251	21.5447	21.9901	21.5447	20.0595	19.8184	19.2188	20.9359	21.042	21.3228	21.9824	21.5714	20.0853	19.7468	19.5189	21.1404	21.2387	21.5883	21.9543	21.7712	20.3327	20.0069	19.7219	20.8631	21.0553	21.3651	21.8621	21.6051	20.2001	19.7403	19.3915	21.0513	21.0165	21.5322	21.9896	21.7795	20.6661	20.3387	20.0439	21.0354	21.0353	21.4175	21.8744	21.5447	20.6332	20.2678	20.0094
P09874	PARP1	21.1858	21.1959	20.6397	20.2104	20.3173	20.2015	20.5813	20.5615	21.046	21.0316	20.4307	19.7779	19.8855	20.0784	20.4251	20.6321	21.1086	20.977	20.4866	20.0602	20.0877	20.212	20.3906	20.4674	21.0363	21.0101	20.4517	20.2132	20.202	20.1713	20.3488	20.9385	21.2157	20.9823	20.3473	19.8867	20.0897	20.1217	20.3062	20.5732	21.1195	20.941	20.3972	19.8066	19.8915	20.3422	20.4275	20.6968
P09884	POLA1	17.3298	17.3555	16.6398	15.6588	15.0421	14.6861	14.4364	15.2886	16.6199	17.0982	16.8258	15.2453	14.3318	15.2445	14.639	14.7154	16.8008	16.9255	16.2447	15.9682	16.1078	15.8725	16.4663	16.4804	16.8089	16.7575	16.3976	15.6795	15.9354	16.7766	16.7241	16.5657	16.9064	16.3037	16.2462	15.2746	16.1842	16.9896	15.5207	16.5578	16.4024	16.6288	16.3822	15.5614	16.761	16.7768	16.926	17.4732
P09917-3	ALOX5	13.5712	13.647	13.5638	13.7574	14.0213	14.6448	14.5889	14.3499	13.5756	13.3776	13.6231	13.9653	14.088	13.668	13.8839	14.66	13.0291	13.7465	13.565	13.2483	14.2418	14.9891	14.8491	14.6191	12.9529	13.4566	13.5844	13.6397	13.2714	13.5195	14.4421	15.3066	13.819	13.9515	13.5286	14.0032	14.0497			12.4066	13.4777	13.8887	14.0568	13.9204	13.3578
P09960	LTA4H	18.7581	18.8333	19.274	19.6979	18.4603	17.2692	16.3674	16.4353	18.6586	18.828	19.307	19.8322	18.4947	16.4014	15.3344	15.7644	18.8275	18.7795	19.4148	19.7976	18.5659	17.338	16.7943	16.6815	18.7746	18.9095	19.3855	19.7998	18.6098	16.7005	16.5015	15.9269	18.7773	18.8847	19.2962	19.6809	18.4187	16.9328	16.6992	16.0861	18.7284	18.7959	19.3406	19.7398	18.4536	16.5123	16.1504	15.4798
P09972	ALDOC	21.6899	21.7828	22.2021	22.8599	23.0255	23.2141	22.1551	20.533	21.0278	21.1401	21.6737	22.2994	22.6932	22.5614	21.2572	19.5143	21.4115	21.4456	22.0752	22.8465	23.0779	23.1694	21.9486	20.2242	21.4888	21.5258	21.9958	22.7226	23.129	23.2491	21.9331	19.797	21.3867	21.564	22.1249	22.7809	23.2717	23.3388	21.9969	20.1758	21.495	21.6368	22.1616	22.7181	23.1141	23.2298	22.0464	19.7478
P0C024	NUDT7	15.6115	15.7316	16.1734	16.7319	16.2728	16.265	15.382	14.9438	15.4842	15.519	16.1075	16.5021	16.6564	16.0859	15.5391	15.1291	16.1243	16.1371	16.2728	16.9155	16.5148	15.9665	14.9569	13.8327	15.5731	16.1531	16.4575	16.5805	16.7793	15.8412	14.4749	14.1643	15.5774	15.8697	16.2661	16.534	16.7792	16.5208	15.7009	14.9823	15.6523	15.7231	16.365	16.7751	16.9099	16.2035	15.5522	14.8843
P0C0L4-2	C4A	12.9518	13.299	13.7771	14.0454	13.9313	14.6565	14.602	14.8918	13.2163	13.2584	13.7542	14.041	14.6801	14.5313	14.6381	15.2723	13.0777	12.1439	13.4722	13.6624	14.2871	14.8879	15.2935	15.7492	13.1652	12.559	13.4943	14.2441	13.8635	14.6528	14.7604	15.5617
P0C0S5	H2AFZ	18.834	18.7851	18.4705	19.1928	19.4781	19.6412	19.7734	19.8444	18.8611	18.8619	18.6699	18.9132	19.2263	19.5127	19.6142	19.2703	17.0304	19.2	18.6868	19.1314	19.3959	19.54	19.5412	19.5959	19.2927	19.0916	19.0094	19.2617	19.3226	19.7169	19.1319	19.5402	19.3589	19.4294	19.0561	19.3476	19.0716	19.4038	19.1796	19.5135	19.2631	19.1909	18.5455	19.0285	19.2776	19.7733	18.956	18.8675
P0CAP2;Q6EEV4-2	POLR2M	16.3425	16.346	16.5541	17.196	17.2976	17.6768	17.7114	18.0636	16.3107	16.4015	16.6605	17.5095	17.3682	17.7339	17.8662	18.3259	16.229	16.392	16.4074	17.3025	17.5653	17.9123	18.0776	18.1557	16.3817	16.4946	16.7387	17.5032	17.5046	17.8655	17.9371	18.5743	16.3388	16.3695	16.7919	17.4142	17.4389	17.8742	17.8504	18.197	16.4197	16.3755	16.6451	17.3811	17.5383	17.8214	18.1382	18.4479
P0CG12	CHTF8	17.1699	16.9884	17.3083	18.1349	18.4298	18.7471	17.9742	17.7233	17.1111	16.9978	17.4074	18.3926	18.22	18.6385	17.7828	17.3549	17.0894	17.4099	17.8122	18.1232	18.5139	18.7189	18.0053	17.4203	17.1467	17.5439	17.4173	18.2785	18.4625	18.7961	17.7911	17.5136	17.6495	17.627	17.3557	18.0566	18.5254	18.5376	17.965	17.9589	17.4524	17.4783	17.7699	18.0032	18.163	18.949	18.0697	17.6928
P0CG38	POTEI	14.5351	15.1149	15.5019	15.5055	14.879	14.5596	14.439	13.9944	14.9547	14.8487	14.9863	15.2264	14.3965	14.483	14.0427	14.0918	14.4931	14.9825	15.4485	15.8718	14.9242	14.56	14.3875	14.1215	14.3438	14.8006	14.8222	15.4969	14.7261	14.1489	14.062	14.316	14.4478	14.1163	15.1802	15.5862	14.6723	14.6135	14.692	14.0923	14.6786	14.9787	15.1314	15.6102	14.864	14.8538	14.8871	14.3053
P0DI81-3	TRAPPC2	14.4989	14.1374	14.0659	13.7091	13.9568	14.0683	14.5499	13.8925	14.3273	14.0849	13.9216	14.277	13.6219	14.2937	14.1806	14.4619	14.6189	14.5237	13.9544	13.5769	11.5922				14.3814	14.665	14.0699	13.0203	12.0256	12.7999			13.6536								12.9388	13.6683		14.2553
P0DJ93	SMIM13	15.4575	15.0246	15.644	15.9202	15.8406	16.3381	16.9466	16.9391	14.7221	14.8579	15.1716	15.8534	16.0821	16.4893	16.8868	17.1743	13.9162	14.6485	14.8711	15.6146	16.1349	16.3967	17.1436	17.3785	14.5177	14.5443	15.3249	15.4055	16.2849	16.6842	17.1589	17.6036	14.5907	14.9005	15.4539	16.1653	16.229	16.5016	17.1664	17.3946	14.5742	14.7268	14.7924	15.7393	16.1747	16.9396	17.0668	17.6242
P0DMQ5	IFM2																	13.777	13.6566	14.0244	14.794	15.2272	15.6465	16.2384	16.351	13.3487	13.7842	13.7823	14.5014	15.192	15.728	16.0362	16.1034	13.1443	13.8248	14.0334	14.7304	15.1552	15.3537	16.1231	16.1659	13.6884	13.8608	14.4886	14.6914	15.5291	16.008	16.176	16.6634
P0DMV8	HSPA1A	22.3145	22.4094	22.6433	22.9295	21.8621	21.2068	21.3501	21.1837	22.3619	22.5928	22.9697	23.376	21.9815	21.2227	21.1339	21.0052	22.4144	22.5712	22.8284	23.2227	22.0128	20.9185	20.6459	21.0797	22.37	22.5129	22.8091	23.214	21.8928	20.6739	20.4891	20.9495	22.3688	22.5481	22.9601	23.2365	21.9547	20.9426	21.1443	20.9342	22.4079	22.4736	22.9764	23.2044	21.8013	20.5394	20.7102	20.5789
P0DN76	U2AF1L5	18.956	18.9993	18.2821	17.8048	17.8072	18.1901	17.8526	18.5532	18.9109	18.9136	18.1977	17.2489	17.5353	17.8859	18.3525	18.2918	19.3555	19.1333	18.1718	17.8364	17.067	17.5982	18.1765	18.8515	18.9598	18.7633	18.1632	17.5438	16.9016	16.8561	17.9559	18.8192	18.7563	18.745	17.9125	17.0413	17.3059	17.4453	18.1078	18.6227	18.8684	18.9745	18.2367	17.4291	17.1854	17.5584	17.8337	18.1095
P0DN79	CBSL	17.7648	17.9857	17.8296	17.6067	17.3578	17.0534	17.0595	17.3024	18.0101	18.0702	17.9997	17.7901	17.4108	17.0164	16.9861	17.3734	18.0635	18.0964	18.3464	17.711	17.324	16.6261	16.9961	16.6769	18.2007	17.9852	18.1861	17.5795	16.9937	16.4055	16.3941	16.6299	18.0067	17.9967	17.9812	17.2751	16.9531	16.2313	16.9831	16.8312	17.9944	17.9117	17.9156	17.5765	17.2745	17.0125	17.079	16.9725
P0DP23	CALM1	21.4612	21.7485	21.9757	22.8151	22.6386	22.745	21.8447	22.1568	21.5354	19.7815	20.0309	20.1515	20.6238	21.9229	21.3625	21.7638	20.3768	20.864	21.1989	21.7781	22.1414	22.0347	20.9038	22.9871	19.8549	20.85	20.4257	21.6348	21.5491	21.8484	23.3224	23.0849	21.1594	21.5976	20.9755	21.2018	22.0724	22.2337	23.1571	23.5551	21.4464	20.6876	20.7359	21.1691	21.4571	21.009	21.6551	22.5613
P0DPB5;P0DPB6	POLR1D	16.4084	16.571	16.6066	17.5729	17.6781	18.1278	18.4048	18.8749	16.6948	16.6461	16.8281	17.3712	17.7329	18.2274	18.9412	18.9116	16.425	16.3589	16.8626	17.2226	17.6896	18.2314	18.6588	19.1543	16.6066	16.6575	16.692	17.5571	18.0563	18.4041	18.8824	19.0907	16.5116	16.5279	16.9715	17.4736	17.8309	18.1473	18.4408	19.0921	16.6204	16.8037	17.082	17.6138	17.721	18.2897	19.0787	19.3954
P0DPD8	EEF1AKMT4-ECE2	18.0079	17.5248	16.7471	16.1297	16.0076	15.0471	15.502	14.189	17.8344	17.5393	16.1052	15.7734	14.6723	13.9417	14.4683	13.3799	16.0777								16.6225								16.5195	16.2971	15.9068	16.1563	16.906	15.83	16.3706	14.4169	16.6346	15.9497	16.4395	16.3205	16.8068	16.4515	14.7384	15.3018
P10109	FDX1	17.5863	17.3909	18.0983	18.5236	18.5144	19.2127	19.4576	19.5739	17.4756	17.5603	17.746	18.3698	18.9094	19.0124	19.2717	19.3083	17.0726	17.2809	17.892	18.3302	18.7221	19.2497	19.4905	19.7041	17.4947	17.4035	17.6399	18.3576	18.6427	19.2643	19.5834	19.8461	18.1805	18.2828	18.4885	18.7546	18.833	18.5804	19.2435	19.2204	18.2091	18.0126	18.3106	18.4667	18.8633	18.6099	19.353	19.2001
P10124	SRGN	17.3946	17.7115	18.0063	18.7799	18.8928	19.4157	19.511	19.5127	17.5778	17.7167	17.9235	18.7658	19.0316	19.5498	19.2991	19.565	17.3323	17.4905	18.2531	18.7281	18.833	19.4637	19.8444	19.952	17.5941	17.7294	18.0641	18.5799	19.195	19.4899	19.6289	19.8269	17.6618	17.742	18.2307	18.721	19.3105	19.5547	19.6245	19.4861	17.6834	17.8095	18.4691	18.9819	19.2273	19.5325	19.8565	19.7652
P10153	RSE2	18.2579	18.5937	19.1149	19.8603	20.0838	20.8377	21.223	21.2545	19.029	19.2187	19.8623	20.3034	20.9685	21.3701	21.7554	21.8758	18.9619	19.0409	19.4082	20.252	20.5419	20.995	21.2655	21.7366	19.1709	19.1476	19.4915	20.4101	20.7226	21.4081	21.4343	21.6306	19.0036	18.989	19.4212	20.5432	20.9342	21.391	21.7155	21.5611	18.9684	19.2037	19.5797	20.3265	20.5653	21.283	21.5025	21.8234
P10155	TROVE2	19.7061	19.9125	20.1179	20.9206	21.1048	21.4586	21.1267	19.6801	19.7774	19.8202	20.2339	20.9755	21.2367	21.5408	20.9566	19.0115	19.7208	19.8926	20.2043	21.0022	21.2977	21.6669	21.246	19.4226	19.8132	19.9904	20.3499	20.9019	21.4017	21.7515	21.2509	19.2539	19.8309	19.8797	20.3597	21.0867	21.3465	21.7018	21.3096	19.2352	19.8592	20.0809	20.4758	20.9821	21.4661	21.6872	21.3306	19.1839
P10242-4	MYB	12.463	12.982	13.2358	13.0673	13.9922	14.7522	14.6643	14.6867	12.7427	12.7772	13.1573	12.9725	12.846	13.9606	14.7802	14.6704	13.0591	13.3311	13.25	14.0579	14.0698	14.245	13.748	14.5295	12.5799	13.1531	13.2159	12.6449	13.6157	14.1646	14.6401	14.3496
P10244-2	MYBL2	14.7499	14.0831	14.4729	14.4986	14.7142	14.9333	15.8977	15.5516	14.9549			14.7524		15.2818	15.1773	14.9736	14.1868	14.4248	14.2425	14.5754	15.24	15.6036	15.7451	15.4921	14.2425	14.0642	14.261	14.3676	15.1	15.1094	15.8419	15.5552	14.6086	14.1009	14.0334	14.7741	15.0927	14.9878	15.4364	16.0943	14.6067	13.9965	14.9551	14.9141	14.9598	15.2803	15.5426	15.63
P10253	GAA	19.4596	19.5183	19.7443	20.4022	20.4284	20.2457	18.9985	18.3107	19.5544	19.5283	19.9624	20.4617	20.7489	20.2753	19.2561	18.0219	19.5756	19.6227	19.9899	20.5172	20.6399	20.153	19.0752	17.8504	19.5205	19.597	20.0304	20.4322	20.5196	20.3918	18.9942	17.5955	19.638	19.4318	19.9765	20.368	20.6807	20.4051	19.5485	18.5255	19.5885	19.3875	19.8748	20.4865	20.7169	20.4839	19.1221	18.1397
P10301	RRAS	14.6625	14.5902	15.0598	15.4238	14.6204	14.5303	14.3652	14.2474	14.4064	14.266	14.7653	14.9801	14.4635	14.5196	13.6516	14.7875	14.0747	13.8138	15.1908	14.7062	15.8104	15.0254	14.8181	13.9819	14.68	14.8799	14.8802	15.05	14.0678	13.8233	13.4906	15.049
P10319;P18463	HLA-B	21.0152	21.1148	21.1318	21.9797	22.2078	21.9609	21.6085	20.7142	21.166	21.3495	21.7849	22.3503	22.5361	22.358	21.6228	20.9324	21.117	21.1534	21.6027	22.1325	22.4632	22.3947	21.7526	21.2459	21.3072	21.1768	21.6536	22.1661	22.3509	22.1904	21.8363	21.1343	21.2576	21.3539	21.8733	22.3569	22.3631	22.2976	21.8314	21.1607	21.2948	21.3372	21.7889	22.2159	22.467	22.2965	21.7948	20.4761
P10398	ARAF	16.0433	15.4741	14.8224	14.3075	14.3572	12.666	12.9649	12.1549	15.8106	15.3254	14.635	13.0518	13.5734	12.0093	12.7987	12.8566	15.4006	14.9484	14.5423	13.8841	13.8399		12.7539		15.3828	14.9896	14.3754	12.9465	13.1609	13.1674			15.6806	15.4311	14.4439	13.9867	12.5029	12.5572	12.9479	13.4688	15.5745	15.4337	14.6684	13.7414	12.9729	13.3121	11.9799	12.1009
P10412	HIST1H1E	20.9826	20.9431	20.8083	21.5336	22.377	23.2162	23.9556	24.4332	20.6275	20.2785	20.4401	21.3505	22.1731	23.0302	23.9951	23.9647	19.696	19.5886	20.4543	21.429	22.3403	23.4224	24.2655	24.7577	20.345	20.447	20.6855	21.409	22.2388	23.1373	23.865	24.6258	20.4061	20.828	20.6444	21.4032	22.4739	23.1567	24.1547	24.6537	21.1394	20.8714	21.06	21.3207	22.1516	23.4252	24.007	24.4015
P10415-2	BCL2	14.8881	14.6084	14.8784	15.1047	14.6065	15.548	14.9477	14.995	15.0952	14.4793	15.1298	15.4303	15.1662	15.315	15.0981	15.0142	14.5339	14.9013	15.3617	15.5334	15.1083	15.1152	15.6018	14.644	14.8944	14.0494	14.5748	15.2118	15.5292	15.1847	15.6045	15.0568	15.3073	14.9081	14.6536	15.3477	14.6787	15.314	15.5667	14.5675	14.7522	14.6762	15.0691	15.3329	15.2091	15.503	15.7332	14.8817
P10515	DLAT	19.0388	19.9218	20.1555	20.5124	20.5047	18.4062	17.8393	16.8121	19.294	19.5573	20.1525	20.3364	19.7532	17.2571	17.185	17.0052	19.685	19.9124	20.0405	20.3876	19.8758	18.5481	17.8243	17.4575	19.2602	19.6988	20.1246	20.3897	19.7598	18.2133	17.6618	17.4494	19.331	19.6812	20.2558	20.379	19.7904	18.1788	17.5107	17.2465	18.9526	19.7043	20.0876	20.2593	19.7106	17.8446	16.9561	18.139
P10586-2	PTPRF	15.8047	15.611	15.9715	15.4027	15.8323	14.9473	14.7424	14.36	15.5445	15.4991	15.1428	15.2875	14.3079	14.8805	14.8573	15.7382	15.283	15.4332	15.4964	15.8626	14.7078	14.6614	14.1783	14.9678	15.3552	15.4673	15.2092	15.3523	15.2016	15.3936	15.3039	15.8054	15.3421	15.087	15.0034	14.7477		14.7801	13.8944	14.7472	15.8356	15.5756	14.9298	14.4519	15.2074	14.569
P10599	TXN	24.547	24.4598	25.0912	25.6443	26.0598	26.4309	26.8889	26.7606	24.5149	24.5973	25.039	25.7631	26.1182	26.6208	26.9627	27.1112	24.3338	24.3683	24.9258	25.5676	25.9603	26.3827	26.8946	27.105	24.6012	24.4184	24.9202	25.6243	26.3647	26.6697	27.1498	27.3466	24.4676	24.5335	25.1296	25.7791	26.2363	26.8117	27.1286	27.113	24.6505	24.6851	25.1798	25.8021	26.4268	26.6277	27.2037	27.1982
P10606	COX5B	21.004	20.6539	21.1294	21.9327	22.5346	22.9024	22.9303	23.2909	20.7903	20.4389	20.5287	21.4326	22.0593	22.554	22.7698	23.4029	20.3135	20.8136	21.6391	21.8179	22.2025	22.4915	22.9045	23.4609	20.2083	20.6267	20.8118	21.6563	21.7172	22.2874	23.619	23.618	20.7711	21.1873	20.8217	21.5214	22.0214	22.3887	23.3665	24.0547	21.0869	20.8323	21.072	21.4172	22.1075	22.7	22.8868	23.1814
P10619-2	CTSA	19.2877	19.4603	19.2491	18.3517	18.2933	17.4556	17.1666	17.0604	19.4655	19.5478	19.5893	18.7155	18.2183	18.2384	16.5148	16.8285	19.459	19.5928	19.3457	18.4909	17.7865	17.1342	16.645	17.0728	19.4182	19.5163	19.4887	18.7244	17.9928	17.3332	15.7615	16.4439	19.2798	19.3371	19.2201	18.4869	18.0048	17.3388	17.6356	17.374	19.2289	19.3885	19.2816	18.5614	17.7777	17.4927	16.7262	18.7669
P10620-2	MGST1	16.7253	16.6865	15.8502	15.8875	15.5585	15.2399	14.5559	14.4268	16.8229	16.7719	16.6452	15.7619	15.4802	15.033	15.0525	15.1378	16.2476	16.2152	14.9156	15.4869				15.6539	16.1238	15.6669	15.8128		16.402		17.5361	16.1129	16.8258	16.5283	16.3172	15.5679	14.9554	14.8929	14.3107	14.7077	16.8385	16.5169	16.1796	15.2416	14.8232	14.7748	14.0082	14.3264
P10644	PRKAR1A	18.486	18.1672	18.1475	18.4146	17.8202	17.0836	16.9083	17.3172	18.3081	18.1888	18.3725	18.2487	17.6017	16.8114	16.5032	17.2168	18.5836	18.3991	18.5117	18.4721	17.7828	16.7143	16.6722	16.6262	18.6213	18.3847	18.4787	18.4853	17.6661	16.4604	16.3643	16.0912	18.1649	17.7792	18.2646	18.2739	17.2766	16.0819	16.7805	16.6251	18.3444	18.0087	18.1597	18.0695	17.2411	16.2967	16.1777	16.3091
P10746	UROS	14.9487	14.9778	15.0653	14.1312	13.0141	12.3316	12.151	12.8202	14.8863	14.8782	15.114	14.2702	12.5477	12.3385			14.9522	14.9296	15.0023	14.0641	13.4713	12.5338	13.5711	13.162	14.5853	15.0684	15.2841	14.0692	13.4174	12.7774	12.6418	12.7772	14.4883	14.5228	15.0066	13.6522	12.1254		11.9942		14.8015	14.6234	14.7261	13.8211	11.9496			11.8069
P10768	ESD	21.3556	21.4086	21.8534	21.9103	21.0226	19.1187	18.3758	18.4612	21.4039	21.6712	21.8618	21.9876	20.9079	18.1674	17.7438	17.347	21.3665	21.4893	22.0032	21.8077	21.0011	19.2026	19.1503	19.1096	21.3614	21.465	21.8496	21.7989	20.995	18.8609	18.3788	18.039	21.3185	21.4206	21.7682	21.8319	20.8412	18.7538	18.817	18.338	21.3009	21.3578	21.9761	21.8961	20.8234	18.2833	17.6703	16.8682
P10809	HSPD1	25.2377	25.3511	25.6992	25.9454	25.0683	24.0897	23.5915	23.5221	25.2768	25.4155	25.8625	26.0865	24.8757	23.708	23.0899	22.8611	25.2828	25.2842	25.8322	25.9779	24.9552	23.991	23.5993	23.4139	25.2724	25.3931	25.8111	25.9264	24.822	23.7665	23.1486	22.9798	25.3297	25.3401	25.7973	25.8012	24.5729	23.6557	23.4092	23.1052	25.2556	25.3724	25.8064	25.9758	24.5846	23.4476	23.0147	22.6194
P11021	HSPA5	25.6202	25.7295	26.0276	26.5001	26.0366	25.7687	25.4737	25.3264	25.5384	25.7741	26.1633	26.6563	26.2633	25.5487	25.1399	25.2962	25.6544	25.8058	26.1609	26.6142	26.3049	25.7131	25.3689	25.3397	25.7093	25.7909	26.2572	26.5824	26.2008	25.6669	25.1545	25.0991	25.7441	25.8449	26.2459	26.6993	26.2048	25.5831	25.3508	25.0544	25.7578	25.8168	26.2917	26.6511	26.1612	25.6191	25.2343	24.9863
P11047	LAMC1	15.3048	15.253	15.095	15.253	15.0685	15.5549	15.5706	15.9929	15.4312	15.3265	15.0548	15.3877	14.835	15.1597	15.2211	16.3652	14.9067	15.2856	15.2058	15.0608	15.3674	15.6379	15.6484	14.8001	15.0115	15.2796	15.2158	15.5219	15.6725	15.624	15.3694	15.1659	15.0942	15.2627	15.1669	14.7852	15.0016	15.6113	15.7963	15.5872	15.3176	14.9144	15.0988	15.164	15.3512	15.8173	15.5652	15.9903
P11049-2	CD37	15.7284	16.2357	16.7002	16.7338	16.5996	16.6406	17.4193	17.0606	16.1966	16.091	16.5346	17.0499	17.2637	17.1429	17.0817	17.4111	15.965	15.8625	16.2872	16.941	17.1526	17.1716	17.5816	17.3194	16.149	16.3409	16.6741	16.8563	17.0552	17.0866	17.2729	17.1409	17.0247	16.8126		16.5863	16.8745				15.8383	16.4711					16.7264	17.0022
P11117	ACP2	16.5452	16.7036	17.142	17.6299	17.5673	17.4236	17.3954	17.247	16.7502	16.7278	17.4617	18.0155	18.266	17.66	17.6433	17.5743	16.9221	16.7715	17.4306	17.8226	17.9566	17.5807	17.5275	17.4778	16.8115	16.9692	17.2201	17.8699	18.0594	17.5126	17.5433	17.7276	16.1982	16.9339	17.3666	18.0933	18.2262	17.6177	17.8263	17.4971	16.7178	16.8795	17.5808	17.967	17.8851	17.6933	17.4993	17.4549
P11142	HSPA8	25.9276	25.9882	26.2344	26.6373	25.2736	24.6902	24.8077	24.6545	25.8284	26.0162	26.3597	26.9003	25.1406	24.3154	24.4495	24.5495	25.864	25.9379	26.3467	26.7486	25.3403	24.8883	24.5826	24.9197	25.8391	25.9058	26.3765	26.7083	25.2781	24.6938	25.0101	24.9132	25.835	25.8662	26.3234	26.7756	25.2438	24.3391	24.383	24.4567	25.8073	25.9005	26.3172	26.7533	25.1225	24.3271	24.6818	24.6592
P11166	SLC2A1	18.8002	18.4625	18.259	18.207	17.897	17.9398	18.3145	17.4717	18.5063	18.0134	18.2331	18.246	17.5487	17.787	17.7975	19.2829	18.9008	18.5274	18.4482	18.0201	17.6451	17.4265	17.5926	17.6648	19.0219	18.6366	18.3182	18.1115	17.8737	17.1835	17.3327	17.3453	18.2917	18.2892	18.4815	17.9079	17.5038	17.5238	17.7407	17.7723	18.8067	18.5353	18.073	17.8584	17.7226	17.5701	16.9239	17.8164
P11169	SLC2A3	17.5907	17.6412	17.9747	18.2045	17.5048	17.1516	17.1307	16.9938	17.3557	17.478	17.836	18.0714	17.4751	17.0822	16.9508	16.906	17.2157	17.4791	18.028	17.9567	17.6318	17.1005	17.3951	16.5467	17.2334	17.6525	18.1387	17.9956	17.7342	17.4177	16.6935	17.3888	17.6155	17.7938	17.8122	18.0134	17.3566	16.7702	16.5557	16.9977	17.2821	17.582	17.9176	18.2081	17.3803	16.2364	16.7907	16.5698
P11171-2	EPB41	16.8931	16.7817	16.8637	17.5928	17.7476	18.1368	18.4399	18.6861	16.866	16.9856	17.0711	17.5757	17.7492	18.368	18.699	18.9277	16.9311	17.0989	17.1985	17.3867	17.6712	18.2109	18.5345	18.8973	17.1543	17.3307	17.2651	17.4989	17.7322	18.1601	18.6065	18.8998	17.0239	17.6118	17.3221	17.5162	17.657	18.3492	18.5528	18.8439	17.3033	17.2898	17.4913	17.4832	17.8572	18.1005	18.6502	18.9542
P11172	UMPS	19.3077	19.1656	18.4875	18.1809	18.1882	17.1542	17.245	17.1492	19.281	19.1094	18.6534	17.9516	17.4891	17.2431	16.7373	16.7217	19.4125	19.099	18.6719	18.2083	17.7817	17.2278	17.1466	17.0183	19.3047	19.1693	18.6169	18.1423	17.8818	17.0592	16.8331	16.2591	19.1809	18.9853	18.6097	18.0399	17.5419	17.3744	17.2518	17.0398	19.2139	18.8906	18.5771	17.9761	17.6164	17.1936	17.3615	17.031
P11177-2	PDHB	18.3762	17.9373	17.6632	16.6694	16.7809	15.7087	15.3549	15.2273	18.572	17.9486	17.3035	16.4873	15.6098	14.8799	14.8422	14.0924	18.0513	17.7418	17.0522	16.6449	15.5401	15.2505	15.41	15.4265	18.323	17.8409	17.2513	16.7893	15.9454	15.0883	14.2581	14.4539	18.1167	17.651	17.2498	16.6246	15.4576	14.9436	15.4532	14.6861	18.0108	17.7038	17.1726	16.4565	15.2667	14.7315	14.2471	13.7119
P11182	DBT	16.8986	17.3382	17.1462	17.1273	16.9358	15.9015	15.6012	15.6935	17.1883	17.1992	17.1814	17.4201	16.676	15.9399	16.0155	15.3571	17.1075	17.1274	17.148	17.2879	16.5207	15.8577	16.016	15.703	17.3129	17.1689	17.219	17.1908	16.3536	16.0016	16.2895	15.7833	17.2897	17.1375	17.3526	17.1054	16.4418	15.7822	16.0715	15.6567	17.2408	17.016	17.2311	17.2943	16.3057	15.7742	15.5578	15.5672
P11215-2	ITGAM	17.367	17.5403	17.8305	18.293	18.4287	18.1495	18.1407	18.1513	17.655	18.0188	18.3163	18.8856	19.1345	18.737	18.3918	18.4619	17.769	17.7701	18.0552	18.7723	18.9084	18.5116	18.4523	18.3168	17.7515	17.9082	18.1853	18.6656	18.7995	18.6591	18.3222	18.3859	17.8847	17.9577	18.3204	18.9303	19.023	18.5545	18.4758	18.4056	17.8208	17.8973	18.2202	18.7766	18.7598	18.5252	18.3605	18.4505
P11216	PYGB	18.2622	18.3956	18.5863	18.3797	17.7933	16.5201	15.9395	15.9699	18.2571	18.5021	18.7522	18.4039	17.3231	16.216	15.9491	15.4066	18.2149	18.3015	18.6982	18.435	17.5979	16.7628	16.9424	16.735	18.1617	18.3886	18.6282	18.512	17.4071	16.4079	16.7158	16.4098	17.7839	18.0757	18.3059	17.9916	17.2589	16.797	16.1908	16.3949	18.1802	18.1656	18.5768	18.3968	17.314	16.4417	16.9449	16.9587
P11233	RALA	18.6822	18.7016	19.3713	19.7178	19.9899	19.7566	18.8835	19.1753	18.9978	18.9379	19.8198	20.1229	20.2646	19.6983	18.3775	19.1938	19.199	19.3132	19.7504	20.1399	20.4441	19.6632	18.9376	18.9823	19.1877	19.1933	19.7637	20.3057	20.4801	19.8207	19.1404	18.6876	18.7193	19.0844	19.8791	20.3026	20.5739	20.0056	19.2811	19.2055	19.2641	19.163	19.8699	20.2111	20.3757	19.8139	18.9961	18.8677
P11234-3	RALB	19.8449	20.0821	20.2547	20.6991	20.2557	19.552	18.8232	18.4186	19.6503	19.8054	20.2797	20.6064	20.4508	19.2427	18.323	17.8517	19.8439	19.877	20.3251	20.7336	20.5616	19.3273	18.3135	18.2299	19.7546	19.89	20.4006	20.7206	20.503	19.4217	18.0206	17.9213	19.7269	19.853	20.085	20.7524	20.4314	19.6434	18.7894	18.3704	19.8303	19.871	20.2568	20.5877	20.302	19.5528	18.1688	18.2697
P11279	LAMP1	21.3373	21.4651	21.8295	22.5182	22.7068	22.8967	22.6966	22.6427	21.4992	21.6197	22.1188	22.7751	23.1237	23.2608	23.0608	22.7431	21.5117	21.4762	22.0257	22.7341	22.9298	23.2478	23.0543	22.9137	21.6237	21.6517	21.9739	22.6397	23.0467	23.393	22.9704	23.0516	21.6002	21.787	22.196	22.7141	23.2511	23.2929	23.1773	22.9221	21.6749	21.6058	21.9807	22.7713	23.0217	23.1998	23.0966	23.0963
P11310-2	ACADM	21.0963	21.2446	20.9695	20.4212	19.6404	18.7074	18.7109	18.7531	20.9908	21.1628	20.9601	20.4525	19.094	18.2549	18.5776	18.707	21.1881	21.1119	21.0698	20.5098	19.5419	18.5393	18.8376	19.1322	21.0198	21.1936	20.9827	20.4817	19.1456	18.0685	18.4241	18.3889	20.943	20.7461	21.0127	20.4353	19.3893	18.4779	19.2538	19.4467	20.9308	21.0209	21.0191	20.4714	19.3204	19.2232	18.7042	19.0393
P11387	TOP1	18.6114	19.3327	19.3862	19.7886	19.9313	20.3665	20.6585	20.7824	18.7484	18.9571	19.3914	19.535	19.9933	20.2065	20.7211	20.6236	18.5222	18.9069	19.337	19.5628	20.0536	20.549	20.7243	21.1274	18.7314	19.084	19.3228	19.4633	19.985	20.4011	20.7338	21.0401	18.8619	19.2264	19.4562	19.6657	19.973	20.5144	20.944	21.1552	18.7286	19.1269	19.226	19.6456	19.9854	20.5117	20.8012	21.2571
P11388-3	TOP2A	19.5474	20.1076	20.401	20.3203	20.8363	21.249	21.8538	21.8239	20.2631	20.379	20.4391	20.6692	21.0103	21.4928	21.8737	22.2788	19.9796	20.0285	20.3511	20.4271	20.8793	21.3912	22.074	22.0484	20.0734	19.9858	20.2476	20.4376	21.0716	21.4232	21.9675	22.2626	19.7314	19.8028	20.0086	20.2785	20.6241	21.5904	22.2956	22.4983	19.8757	20.0253	20.1922	20.3991	20.5941	21.5895	22.2422	22.6407
P11413-2	G6PD	20.9644	20.9735	20.3869	18.9836	18.6843	17.5046	17.7035	17.5704	21.184	21.0654	20.6047	18.6358	17.4972	16.2407	16.2855	17.134	20.8079	20.9022	20.4361	19.0121	17.978	17.2223	17.5454	17.7349	20.8465	20.8425	20.4145	18.8447	17.6455	16.7791	16.4688	16.8839	20.6506	20.6469	20.234	18.4487	17.7429	17.3797	18.0488	17.845	20.707	20.5543	20.2802	18.5883	17.5782	18.1928	17.4493	17.4769
P11441	UBL4A	18.2466	18.3745	18.7272	19.2773	19.2496	19.0967	18.709	18.3481	18.2363	18.3776	18.757	19.2518	19.4186	18.9694	18.5917	18.1654	18.1625	18.4108	18.8689	19.3336	19.3039	18.975	18.7146	18.6244	18.2439	18.4981	18.8109	19.2816	19.3859	19.1127	18.6882	18.6379	18.4303	18.4435	18.7772	19.1167	19.4762	18.9131	18.7652	18.4103	18.5687	18.5826	18.9019	19.388	19.4077	18.9045	18.456	18.3048
P11586	MTHFD1	21.6336	21.4513	20.003	19.2371	19.1199	18.4911	18.5891	18.5638	21.5533	21.4017	19.6713	18.7928	18.0572	18.2112	18.3092	18.592	21.458	21.3113	19.6211	19.0854	18.1459	17.8603	18.3596	18.6417	21.3863	21.3193	19.5824	18.9048	18.284	17.8994	17.9616	18.2557	21.214	21.0929	19.5728	18.9198	17.8535	18.093	18.5873	18.4221	21.2273	21.0362	19.35	18.6804	18.3247	17.7199	17.9475	18.2669
P11717	IGF2R	20.6009	20.7317	20.94	21.4261	21.7111	21.8371	21.8991	21.8893	20.8346	20.8734	21.1367	21.6119	21.9697	22.0313	21.9982	21.8206	20.7525	20.7989	21.0646	21.563	21.9218	22.0695	22.0926	22.0079	20.7813	20.8922	21.1138	21.5626	21.8741	22.0038	22.0248	21.9366	20.9203	20.9627	21.2444	21.6794	21.9549	22.1291	22.0774	21.7975	20.9317	21.0073	21.2579	21.596	21.9205	22.1413	22.0702	21.9249
P11766	ADH5	21.4242	21.4162	21.7236	21.9629	21.6801	20.3335	19.4793	19.1724	21.3196	21.467	21.7952	21.9982	21.7221	19.8349	18.8523	18.4671	21.2897	21.2562	21.8514	22.0412	21.6792	20.3616	19.833	19.1959	21.3086	21.4365	21.7416	21.9989	21.6949	20.3321	19.1395	18.6452	21.3201	21.3779	21.779	22.065	21.6998	20.3887	19.9123	19.7377	21.3335	21.3679	21.6683	22.024	21.6399	20.2804	19.6165	19.5684
P11802	CDK4	17.0916	17.0224	17.1675	17.4965	16.8026	16.2003	15.9062	15.7275	16.8338	17.0787	17.3105	17.4579	16.7186	15.9873	16.0765	15.3151	16.9326	16.6462	17.2042	17.1806	16.8949	16.7168	16.5976	16.466	16.9294	17.035	16.7886	17.0464	16.5469	16.6245	16.6827	16.8895	17.1682	16.9448	17.3084	17.4622	16.7497	16.125	16.0701	15.3534	17.1327	17.1742	17.2607	17.3936	16.6847	16.1238	15.4745	15.2848
P11831	SRF	15.52	15.6206	15.3717	15.4915	15.0928	15.2142	15.5481	15.2956	15.7155	15.3876	15.3163	15.8413	14.8259	14.9968	14.993	15.2404	15.0857	15.4939	15.6584	15.7368	14.9529	14.9642	15.3111	15.1557	15.1743	15.3996	15.9808	15.7383	14.9084	15.3216	14.9065	15.9555	15.5404	15.691	15.751	15.6389	14.642	14.8968	14.6709	15.2969	15.2125	15.5729	15.7033	15.7197	14.7243	14.6934	15.1299	14.8312
P11908	PRPS2	19.0311	18.6273	19.0489	18.9845	18.0037	16.1855	16.0319	15.6008	18.7084	18.8267	19.1073	19.071	17.7306	15.4636	15.0364	14.8101	18.8662	18.7429	19.1442	18.8673	17.9304	16.6994	16.3003	16.0631	18.8409	18.6115	19.0414	18.9132	17.9082	16.3836	15.7955	14.8339	18.3855	18.3641	18.9203	19.0439	17.8929	16.8859	16.5651	16.0198	18.5141	18.5961	19.0429	19.0624	17.8455	16.5869	15.1718	14.9775
P11940	PABPC1	21.2497	21.3392	21.5054	20.7019	20.2478	19.9927	20.6223	20.8671	21.3142	21.2981	21.7161	20.8516	19.9121	19.8686	20.3197	21.009	21.2043	21.2794	21.3748	20.6743	20.0679	20.1964	20.3401	20.9061	21.1122	21.1792	21.4727	20.6851	20.0991	20.4082	20.3985	20.7861	21.2763	21.3188	21.6695	20.6269	19.5734	19.5704	20.057	20.2023	21.3228	21.3862	21.6762	20.9165	19.6465	19.4223	19.8634	20.1527
P12004	PC	23.1191	23.1425	23.3369	23.5782	23.2696	22.2018	21.3001	20.9117	22.9917	23.1072	23.4052	23.7767	23.4535	21.8896	20.6445	20.2114	23.0523	23.0768	23.4744	23.6657	23.4818	22.1677	21.3683	21.0231	23.0962	23.0945	23.4884	23.5696	23.4306	22.0782	20.8427	20.3292	23.2437	23.1002	23.4215	23.6225	23.4181	22.089	21.348	20.8063	23.0991	23.1492	23.3998	23.6036	23.3211	22.0101	20.7139	20.4277
P12036	NEFH	15.4847	15.5443	16.0867	16.4878	16.6265	16.747	17.1754	17.5469	15.747	15.8808	16.1473	16.2857	16.6996	16.9529	17.047	17.1339	15.3408	15.5854	15.9438	16.5882	16.4454	16.9695	17.1341	17.4785	15.7837	15.6483	15.8451	16.4708	16.8503	17.1445	17.2228	17.7806
P12081	HARS1	20.8002	20.9111	21.1488	21.0198	20.0867	18.8297	18.2727	17.888	20.7753	20.8984	21.2788	21.3771	20.2027	18.1377	16.7354	16.8422	20.7362	20.7637	21.1764	21.1687	20.2692	18.7846	18.1454	17.7698	20.7194	20.8523	21.2258	21.1969	20.1581	18.7787	17.4141	17.4589	20.7123	20.8655	21.2572	21.1901	20.1972	18.7168	18.4458	18.1027	20.7346	20.8079	21.2215	21.194	19.9765	18.5852	17.882	17.716
P12235	SLC25A4	15.7846	15.8814	16.0047	15	14.9362	14.5161	14.7143	14.1845	16.3203	15.7933	15.3861	15.349	14.24	14.118	14.5087	13.8359	16.3026	15.8144	15.3953	14.7604	14.6837	14.0533	14.0907	13.8498	16.4378	15.9473	15.7437	14.9185	14.171	13.8144		13.9751	16.4229	16.1017	15.0274	14.3272	13.5478	13.6692	13.7577	13.7596	16.3445	15.8268	14.9711	14.2865	14.4394	13.7511
P12236	SLC25A6	18.7762	18.7619	18.228	17.5755	17.8382	17.0264	16.9544	16.8171	19.1866	18.6509	18.0574	17.424	17.0716	16.6309	16.5459	16.3108	18.8654	18.9356	17.7854	17.4286	17.1272	17.1683	16.6677	16.4363	18.2701	18.6083	17.5056	17.4912	16.8045	16.5678	17.1047	17.2254	19.1949	18.5044	17.9685	17.0771	16.3852	15.6241	16.5133	15.4542	18.9178	18.5825	17.9325	17.0289	16.5548	15.5598	15.6314	15.0105
P12259	F5	16.5082	16.6373	16.8814	16.0092	15.9068	15.188	15.0179	14.8227	16.7233	16.8161	16.7385	16.3885	15.1921	14.5383	15.2256	14.3927	16.4674	16.5108	16.762	16.3554	15.5313	15.0579	14.8284	14.6905	16.2653	16.4473	16.4648	15.7679	15.3077	15.0122	14.9707	16.0728	16.1128	16.3621	16.4886	15.8991	15.456		14.3597	14.4156	16.2694	16.1801	16.3541	15.8857	14.8202
P12268	IMPDH2	22.1025	22.3349	22.337	22.0238	21.7	20.8612	20.8458	21.0957	22.3085	22.11	22.1125	21.8486	21.251	20.4334	20.1466	20.5851	22.3299	22.2561	22.081	22.0311	21.2579	20.6556	20.6873	21.0899	22.1979	22.151	22.176	21.8675	21.237	20.4579	20.2576	20.728	22.2904	22.3096	22.1763	21.7368	21.0761	20.3479	20.6357	20.6539	22.1715	22.2865	22.1442	21.9185	21.1057	20.3141	20.3893	20.5475
P12270	TPR	21.0566	21.2612	21.4451	22.3	22.3615	22.2263	21.8871	21.6904	21.0566	21.3209	21.6985	22.3879	22.5923	21.9915	21.5962	21.2466	21.1814	21.3187	21.7323	22.3681	22.593	22.3098	21.9764	21.6454	21.2849	21.3429	21.7242	22.4694	22.594	22.155	21.6255	21.3614	21.5863	21.4308	21.8361	22.5896	22.6237	22.1623	21.7138	21.4102	21.3264	21.3859	21.772	22.5382	22.5982	22.1915	21.5849	21.2013
P12277	CKB	19.1451	19.208	18.8414	17.5645	17.4069	16.3967	16.8609	16.7343	19.0373	19.2175	18.8649	17.4252	16.6594	16.1358	15.936	16.487	19.1093	19.1626	18.8968	17.6878	17.6997	17.1357	16.7712	16.9354	18.9742	19.2071	18.9373	17.3878	16.9785	16.8591	16.391	16.7196	18.512	18.7489	18.2543	17.3794	17.4356	16.4398	16.2676	16.0617	18.6764	18.5082	18.4313	16.9071	16.9162	16.4968	16.3962	16.2611
P12314	FCGR1A	15.3134	14.7757	15.469	15.6349	15.8907	15.6557	16.2189	16.1751	15.3565	15.3418	15.647	15.8453	15.3879	15.8209	16.2546	16.3118	15.2137	15.2992	15.1365	16.1601	16.5197	15.9819	15.8556	15.9549	15.3582	15.3202	15.8766	15.7276	16.2008	15.7014	15.2155	16.0088
P12318-2	FCGR2A	18.3822	18.1514	18.5495	19.2121	19.1236	18.8189	18.8615	18.6988	18.5094	18.6373	19.0334	19.7318	19.8359	19.2846	19.2742	18.9733	18.4645	18.6737	18.9633	19.2917	19.5141	18.9246	19.0283	19.1424	18.4195	18.4479	19.005	19.4059	19.4872	19.1354	18.9998	18.9254	18.2852	18.4175	19.064	19.5443	19.6763	19.3205	19.2062	18.8772	18.5071	18.4226	19.1065	19.5164	19.6356	19.0581	19.0518	19.5329
P12429	ANXA3	18.758	18.7963	19.0559	18.0739	17.2963	16.9833	17.008	17.4504	18.5903	18.7556	18.7513	17.9736	16.88	16.9593	17.4566	17.7928	18.539	18.577	18.9415	17.9089	16.6786	16.6578	16.4928	16.6173	18.6653	18.596	18.8913	18.0964	16.5301	16.2623	16.3696	16.3041	18.3308	18.1175	18.6084	17.6422	16.6905	17.3985	16.0908	16.8806	18.2796	18.4516	18.8571	17.8799	16.5976	17.2072	18.684	16.5289
[truncated: 5,202 more rows]
[truncated: 1 more columns]

## Sheet: S3B.DIASpecLibQuant_(MSFragger)
Accession	Gene	DMSO_40_1.mzML	DMSO_44_1.mzML	DMSO_48_1.mzML	DMSO_52_1.mzML	DMSO_56_1.mzML	DMSO_60_1.mzML	DMSO_64_1.mzML	DMSO_68_1.mzML	Los_40_1.mzML	Los_44_1.mzML	Los_48_1.mzML	Los_52_1.mzML	Los_56_1.mzML	Los_60_1.mzML	Los_64_1.mzML	Los_68_1.mzML	DMSO_40_2.mzML	DMSO_44_2.mzML	DMSO_48_2.mzML	DMSO_52_2.mzML	DMSO_56_2.mzML	DMSO_60_2.mzML	DMSO_64_2.mzML	DMSO_68_2.mzML	Los_40_2.mzML	Los_44_2.mzML	Los_48_2.mzML	Los_52_2.mzML	Los_56_2.mzML	Los_60_2.mzML	Los_64_2.mzML	Los_68_2.mzML	DMSO_40_3.mzML	DMSO_44_3.mzML	DMSO_48_3.mzML	DMSO_52_3.mzML	DMSO_56_3.mzML	DMSO_60_3.mzML	DMSO_64_3.mzML	DMSO_68_3.mzML	Los_40_3.mzML	Los_44_3.mzML	Los_48_3.mzML	Los_52_3.mzML	Los_56_3.mzML	Los_60_3.mzML	Los_64_3.mzML	Los_68_3.mzML
[truncated: 5,760 more rows]
[truncated: 1 more columns]
