# Supplementary material for: Comparison of Quantitative Mass Spectrometric Methods for Drug Target Identification by Thermal Proteome Profiling
Source: J Proteome Res. 2023 Jul 13;22(8):2629–40. doi: 10.1021/acs.jproteome.3c00111 (PMC10407934; doi:10.1021/acs.jproteome.3c00111)
Supplement: Supplementary file 1 — pr3c00111_si_001.zip [file pr3c00111_si_001.zip › Supporting Information/Table S4.xlsx]

## Sheet: Unique Proteins
DIA-NN TMT-DDA	TMT-DDA	DIA-NN
P02656	O60566-3	P09651
Q8NC54	Q86VN1-2	Q9Y2U9
Q96EY1	Q13946-3	P19793
Q9P021	Q8NE86-3	P49848
O60443	Q9Y4P1-6	O43292
P27986	Q9Y2E5-2	P04150
O43865	Q8N584-2	Q52LR7
P05388	P18084	Q9Y576
Q7Z6B0	P14678-2	Q99933
Q9UBN7	Q06609-3	Q6VMQ6
Q08378	Q6P2C8-2	P29992
Q9Y3A4	Q9Y5W9-2	Q9BQ04
Q5RI15	P50416-2	Q6P3X3
P49327	Q9HA47-3	P50453
Q2TAA5	Q8NBM4-2	P12273
Q7Z569	Q8IYH5-4	Q96PM9
Q9H974	Q9Y6R0	Q9H8V3
Q16181	Q9BUL5-4	Q9C0H2
Q8TD30	P11413	Q6PI26
B7ZBB8	Q15165-3	Q9NX02
Q8WXW3	Q6ZTA4-2	Q9UIC8
O75533	Q969T4	P28749
Q63HN8	Q9P003	Q99460
Q08426	Q8NEJ9-2	Q9H4X1
O60925	Q9NVH1-3	Q8NB25
Q9UII2	Q16851-2	Q9NTI5
Q9UBW5	Q5JS54-3	Q6NUQ4
Q9UNM6	Q12789-3	Q6ULP2
Q9NYL2-2	Q13813-2	P82675
Q99832	Q13370-2	O95476
Q6ZMU5	P20701-3	Q6PIJ6
Q15648	A0AV96-2	O14802
P49427	P05089-2	Q9BZ23
Q8TBP6	Q00013-2	Q9NS73
P61247	Q8N5A5-3	P02765
Q99487	P05067-7	Q14667
P49585	P14209-3	Q9BPX6
O14981	P78362	Q9ULC4
Q13601	P28039-2	Q9HBG6
Q969X0	P55209-2	Q15723
O00329	P52747-2	Q13564
Q8TBC4	P35637-2	P05026
P42765	Q6PCB8-2	Q9C0I1
Q8IV50	Q5FBB7-6	Q9P0I2
P51149	Q9UPP1-4	P07951-2
O75113	O43674-2	P63010
Q6PJ69	P28290-2	O60361
Q4KMP7	Q96RU2	P31323
Q15437	Q9NUN5-4	Q9NTW7-4
P55036	Q9Y5L0-5	Q99700
Q6SPF0	Q9BZQ6-2	Q9Y2J8
Q3ZAQ7	Q8IVH2-3	Q01831
P62312	O95985-3	P31151
Q8NBQ5	Q92685-2	O75569
Q16254	O15228-2	Q8IZ69
O43852	O75534-2	Q96SY0
P53041	Q9BRP8-2	Q9UNZ2-5
P01911	Q01844-6	P01130
Q01581	Q9UK97-3	Q9HB40
P05198	Q8IXM2-3	Q92598
Q7Z6K3	Q8N766-4	P13051
O96005	O75298-3	P60981
O94906	Q9BV20-2	Q86X76
Q96GA3	Q5TIE3-4	O95772
Q9H1K1	O95271-2	Q8IYD1
Q13546	O95379-3	Q9C086
Q9NUQ2	Q96T21-2	O75592
P28074	O14526	P33527
O94979	Q9UK58-4	Q70J99
P38432	Q9BRU9	O14526-2
Q8ND24	Q8NC51-2	Q14558-2
Q9BT17	P61244-2	Q03013
Q4V328	P00519	Q3V6T2
P27707	Q6P2H3-2	O14732
O75116	Q6ULP2-8	Q8TDY2
O43175	Q7Z5J4-3	Q86VX9
Q96PV6	Q9UK99-3	Q9NUQ6
P36871	Q12772	Q8NBP0
Q96CW6	Q9H944-2	P53667
O95573	O95425-2	O60869
Q9H0R3	Q6ZMZ3-3	P49023
Q8TDQ1	Q96SW2-2	Q9NQW6
P62256	P29353-2	Q9NVF7
P11021	Q14135-2	P13647
P16219	Q15418-4	Q8IWC1
Q9UIA0	Q9NY35-2	Q96BR1
O43504	Q96QE3-2	Q15345
Q04837	P15954	P15151
Q9P1U1	Q9H410-3	Q9UBK7
P03915	Q9UQB8-3	Q9Y618
Q9NR09	P46087-2	Q96EL2
O15260	Q8IWV8-4	Q8IWD4
Q96FZ7	P28065-2	Q8WVE0
P84090	Q92614-2	Q7Z614
P47985	Q96EC8	Q96GC9
Q9UKV8	Q9UL63-2	Q8N2A8
P51812	Q6V1X1-3	Q7L3T8
P55072	Q8TCD1	P05787
Q99805	Q9Y4F3-3	Q16625
Q9NYU2	Q8IU85-2	Q8N684
Q9HC36	Q14004-2	Q04695
Q96GX9	Q9H7D7-2	Q9UKB1-3
P62136	P31947-2	O43314
Q7L014	P20290-2	Q9HAB3
P18440	Q5JSP0-2	Q8WYQ5
P18850	O95208-3	P56282
Q9H1J1	Q9NPI6-2	O95985
P49643	P20020-5	Q9HC21
Q13951	Q5VV42-2	P13196
P55795	Q9BX69	Q9UPW0
Q96FW1	Q14643-4	Q8IYS5
Q15276	Q4V9L6	Q99490
Q9Y2K7	Q00613-2	Q13310
Q8IX90	Q04726-3	Q8IUH3
Q9P0J7	P13674-2	Q5EBM0
Q6PII5-2	Q13118-2	P55196
P34059	P25788-2	Q4G148
Q8TDW0	Q3KRA9	Q9C035
O95396	Q5VT52-3	Q13393
P63241	Q8WWK9-5	Q8TF66
Q86YH6	Q6PJT7-5	Q9NZE8
Q9Y2I1	Q92834-4	Q6P4A7
O95816	Q8NFV4-4	Q16514
Q9UNN5	Q5T1V6-2	Q9Y5Y5
Q9ULX3	A4D161-3	Q8NCA5
P23588	P19801	Q8TAT6
Q9BW27	Q9BX70	Q8NDX5
P61077	Q13409-3	Q9NVS9
Q01459	Q9UKT4-2	P0DI81
Q15637-5	O15117-3	P28838
O75150	O15027-2	P41227
Q8IZM8	Q99735-2	O15091
Q92506	Q8ND04-2	Q8IWZ3-6
Q99575	Q9H6Y7	Q9Y221
O14841	Q8N9B5-2	Q9UN19
P15289	Q9HBH1	Q2T9J0
Q13206	Q9UKA4	Q7L1V2
Q9BQ70	P23919-2	Q14005
Q9H910-3	Q9BV10	Q6YHU6
P98175-5	Q7Z591-6	Q96CG3
P17655	Q71F56	O94901
P17213	Q13501-2	P80303
Q15102	Q9H446-2	P49662
Q9UHA3	Q13595-2	Q96SU4
Q14566	P56545	P02787
O00241	P68133	Q8N4T8
Q9HBL7	Q9NQ55-2	Q4U2R6
Q00688	Q93074-3	Q9HCI7
P30711	Q9H0S4-2	Q9HCU9
Q9H3F6	Q8IZD4-2	O95684
Q69YN4	Q9UGU0-2	O15439
P49137	Q9GZR1-2	Q13137
Q9Y314	O75923-15	O75648
O00299	P14324-2	Q8WUM9
Q96H79	Q9UHB4-3	A2RTX5
Q8N0Z3	Q04760-2	Q8TB36
Q9Y3E5	Q09028-2	O75530
P68400	Q9Y5U9	Q9Y2I8
O00487	P17010-2	O60504
P08237	Q9UHB6	O95295
Q99614	P31431-2	Q9UL03
P63272	P15529-15	Q8N8S7
O75131	O75352-2	Q13277
Q8N201	Q9H0Z9-2	Q5TA45
P28799	Q01081	Q6DN90-3
Q5T653	Q96A57	Q15287
Q8NAV1	Q16773-2	Q9BUB7
Q96AX1	Q5TKA1-3	O43157
O95140	O95628-5	P07948
Q15005	Q9Y2V7-2	Q13164
Q9BTE1	O95684-2	O60830
Q13416	Q9P2E3-2	Q16401
P01137	O75251-2	Q8WTV0-2
Q99848	Q8IXS8	O95620
Q9ULJ6	P07948-2	O15120
Q8IV63	P34897-3	Q96BU1
Q9NV06	Q9NZR2	Q9NR77
P35236	O00409-2	Q6Y7W6
Q96AG4	Q13443	Q96E29
Q9BV79	Q96JK2-2	P40337
Q16643	Q5M7Z0	O75298
Q9NRG0	Q8IVL1-4	Q9HC77
Q8N5M4	P00738-2	P12259
Q8IZ81	Q8N2H4	O95208
Q5JS37	Q12873-3	Q12894-2
P07711	Q5JVF3-3	Q8IXM6
Q9UJX4	Q99728-3	Q13190
Q92466	Q7Z460	O94829
P40429	Q13905-2	Q53H96
O60508	Q6P1Q9-2	Q5T8I9
Q9Y4P3	O94966-7	Q49AH0
P26572	Q9UI15	P13645
Q99638	O95319-5	P53384
Q7Z3D4	P13284	Q9UJ41
A0JNW5	Q86YP4-3	P52333
P46952	P35658-2	Q5T4S7
P13716	Q9BWG4-2	Q14114
O75487	O75914-2	Q9Y4E1-5
Q12981	Q8IY95-2	Q7L2E3
O75439	P28331-2	P37275
Q86UA1	P12318-2	Q96L08
Q6PI48	Q86TM6-2	Q14202
Q13330-3	P36969-2	P12081
P98179	Q8IWZ3-2	Q13029
Q9HAS0	O43493-2	Q5H9R7
P82970	Q14CW9	P02533
Q6UWE0	P00749-2	Q9H000
P05556	Q86UW6-2	O75554
O60318	Q14153	Q6N043
O60885	Q6PID6	Q8NHV4
P49721	O75381-2	P19256
P30405	O60828-2	Q02252
Q6T4P5	Q96P48-3	Q96FC9-3
Q13523	Q9Y6I4-2	Q9UQ16
P61916	Q9Y618-5	O95613
Q99496	Q96L92-3	Q9H2F5
P49902	Q6ZRS2-3	Q8IWS0
O43681	O15504-3	P20930
Q96SI1	Q96CV9-3	Q9BYD1
P50613	P55083	Q93100-3
P49005	P32189-1	P28331
O00116	P04229	P42357
Q8N9T8	P05386	O96028
Q96A26	Q9H9A5-4	Q9C0G0
Q9H9Q2	Q92994-9	Q92854
P54922	P24666-2	Q9UKI8-5
P51153	Q8WYH8-2	P20810-10
Q9Y371	Q86WU2-2	Q9UKM7
Q8N8J7	P19256-2	P04439
P53621	Q14008-2	P17026
O76003	Q15831-2	O00401
P09429	Q15041	Q9UQ49
P35914	Q9H6R4-2	O00453
Q8NB16	Q6RFH5-2	Q96EP5
P61604	Q9H4B0-3	Q9H5N1
Q9Y3C1	P57737	Q5T7W0
Q96BK5	Q9Y2L9-2	Q96QU8
P51784	Q8TF68-3	Q96J02
Q9BRS2	Q8WYA0-3	Q12979
P53004	O94762-4	O94886
Q15651	Q71F23-3	P04049
Q13423	Q86UX7-2	Q9H5Z1
Q96S59	P63218	Q02641
Q8IYJ3	Q9P2K3-4	O95197
P28482	Q13765	O75616
P06703	Q13137-5	Q96RR4
P46778	Q00839-2	Q9Y2Z2
Q92769	Q96MU7-2	Q8NFV4
Q9Y2W1	Q9NVV4	P56945-5
O75822	Q13310-3	Q6PCE3
P16885	Q9H930-1	Q9UK23
P15848	Q9UKT5-2	Q9UHD8
Q5VTR2	Q14644-2	Q9HCJ0
Q9P287	Q8TAD4	Q96MY1
P18031	Q8IX04-5	Q15025
P30153	Q9Y4A5-2	P27544
P10606	O95399	Q9UGN4
Q8TF64	Q8N6L1	P31327
Q14166	P04150-2	O15533
Q9Y4W6	P30626-3	Q13905
Q06481	Q5T5C0-3	Q9P246
Q96E09	Q96DX7	O60870
Q96GQ5	Q6L8Q7-2	Q9UKL6
Q15554	Q8NF50-4	Q9UK73
Q9NNW5	P17706-2	Q96RU3
Q9UI26	P35813-3	P40616
Q9NYB0	O95185-2	Q8N766
Q8WTT2	P20936-2	Q7L590
Q13232	Q86Y07-5	Q6ZTN6-3
C4AMC7	P05023-4	Q7Z591
A6NIH7	Q00610-2	O94822
O95163	Q8N138-4	O95260
Q9H0H5	Q9NXN4-2	Q8N4L2
Q6ZN18	Q96E11-3	P42345
Q9H6R3	Q9NRZ9-6	Q86W92-2
Q05BQ5	Q15032-2	P34897
P25786	Q9Y3D3-2	Q8WXG6
Q6P4I2	Q8N423-4	O75962
Q8TDP1	Q6PGN9-4	P14324
Q9BWT3	Q9UIC8-3	Q7L9L4
P07437	O14732-2	O75879
P29508	P80303-2	O60232
Q9Y6Y0	Q96GX2	P13994
P50552	O95229-2	Q9Y6X8
Q9UEG4	O96017-12	P05067
O75368	Q6P1K8	Q9NUP7
Q9Y4K3	P24557-4	Q7Z3K3-6
Q7Z434	Q12979-4	Q9UQC2
Q9H3C7	Q69YQ0-2	Q14746
P42575	Q5T4F4-6	Q6ZNW5
P40937	P04844-2	O60476
O15234	Q92508	Q16656
Q96EK9	Q16666-3	Q8WUK0
P82912	Q8IUX1-4	Q9H410
Q9Y6W5	Q66PJ3-2	Q15526
Q8WYP5	Q9BUV8-4	Q12933
Q13242	P31327-3	Q5VVQ6
Q9NPA0	Q01543-3	Q15560
Q9BZK7	Q99708-3	Q8WUI4
Q86Y39	Q92879-2	O60566
O75817	Q9UK23-3	Q96DH6
Q9BYT8	Q9H5Z1-2	Q04760
P14317	Q9NZD8-2	Q15653
O15067	P41229-4	Q9NX20
Q9UNI6	A6NMZ7	Q96TA2
P25815	Q9NY93-2	Q9C005
Q8N1G2	Q6UWL2-3	Q5T1V6
Q96DF8	Q9UDT6-2	Q9BXS9
P52565	Q9NPQ8-4	P78549
P21281	Q96BW5-2	P21580
Q14186	Q8NEZ4-3	O95782
P47897	P69849	Q16881
Q96GD0	Q16875-3	Q15831
Q8WUX9	Q9H3U5-3	Q96PU4
O95999	Q96GC6-4	Q15165
P62269	Q9H8S9	Q8IYQ7
P07237	Q9H257-2	Q86U42
P09012	O60506	Q96N06
Q9NWS0	Q9BSY4	Q9H6S0
Q8TE02	Q8TC07-2	Q96JC1
Q9UBQ0	Q9HC21-2	Q9Y320
O43169	P62308	Q9HC35
Q9H6W3	Q14498-2	Q9BZQ6
P22304	Q9NV88-3	Q76FK4
Q53S33	Q9UHB6-5	P03905
Q13488	Q7Z6Z7-2	P23610
Q9H9A6	P63010-2	Q9H2V7
Q9UJA5	O60879-2	O94788
Q15814	P35606-2	Q8WXE1
Q02338	Q99729-3	P55201
Q05655	Q9H3Z4-2	Q9H082
O14641	Q92673	P16615
Q9H2M9	P55771	O14561
Q96RS0	Q8NHV4-3	O75891
P40692	Q6WCQ1-3	Q9NX07
Q8TD16	O60942-4	Q9H857
Q9H9B4	Q86UK7-2	Q92503
P04114	O75417-2	P42229
Q15417	P32519-2	Q96DT7
Q15050	O15533-4	Q8IUC4
Q96ME7	Q96PN7-2	Q92997
P61962	P20073-2	P07954
P06576	P20039	Q92989
O43765	Q7Z333-3	Q96EZ8
Q5NDL2	Q99943	Q86VN1
P36551	Q15910-5	Q15699
Q8IWA0	Q8WXI4-2	O43164
Q8N1F7	Q9NZK5-2	A4D2B0
O43716	Q99571-3	Q9H0P0
Q9BRA2	O00154-6	Q92835
Q92888	O95670	P00395
O96007	O15320-8	Q9H269
Q9Y3B3	Q6W2J9-4	Q13505
P61218	P49916-4	Q8NB37
Q9ULZ3	Q9NRL3-3	Q8IX01
Q9GZR2	Q8WWW0-2	Q6NUS6
Q9H6T3	Q96EZ8-3	Q01543
Q969V5	Q9UIS9-7	Q71UM5
Q8TEP8	P49662-4	Q9UL63
P51659	Q16799-3	Q9NYU1
Q6NW29	P55263-3	P11413-2
Q92585	Q8TBB5-2	Q9UGJ1
P04233-2	P29558-2	Q7Z6Z7
Q96HW7	P42126-2	P35789
Q9NP97	Q13613-2	Q12770
Q92820	P18564-2	O14763
P62487	Q9NPA3	Q8N511
P78406	P56134-4	Q9Y4A5
Q5M775	Q9H0W8-2	P55060
P31930	Q6P4E1-2	Q9Y4H4
P30041	Q15398	Q13332
P63104	O43167-2	Q9NUQ8
Q9Y5T4	Q9BZZ5	Q9UBB4
Q13111	Q9BY11	Q86VX2
P20290	Q9UJ78-1	Q9UFF9
Q8IZA0	Q8IYT4-2	Q15154-4
O76094	Q9NXF1-2	Q9BV73
O95365	Q14BN4-2	P42126
P30260	Q9H9C1-2	O15371
O75436	Q8WX92	Q9Y4P1
Q8N0T1	Q9NRH1-2	Q14103
Q96A49	Q9H079	Q07817
Q86WB0	Q12766-2	O95487
Q9P0P8	Q9UK61-3	A2RUS2
Q12882	O43314-2	Q969S9
Q7L1T6	Q92974-3	P46379
Q16594	Q9UBP0-4	Q14BN4
O75400-2	Q96JP5-2	Q14146
Q14203-3	Q9BYB4-2	Q96G25
P62249	Q9Y6Q9-2	Q676U5
O95394	Q7Z589-2	Q3L8U1
Q13011	Q5H9R7-6	Q08722
Q9NR19	Q9Y394-2	Q8TDQ7-2
Q2KHT3-2	Q9NXV2	Q86XN7
Q9UHB9	Q96LR5	Q96PK6-5
P61019	Q9UJ68-5	Q86UX7
Q96P11-2	P07355-2	Q92540
Q8IZH2	Q6IA86-3	Q8IUR7
Q08170	Q14689-3	Q9Y394
Q9UMN6	Q14103-3	Q9H1B5
Q969T9	Q9BXS6-7	Q96RT7
P57740	P20340-2	Q8TC05
P78324	Q8IX01-4	Q16513
Q13740-2	Q5TCY1	Q8TB61
Q9NXE8	P16403	P11171
Q9NPH0	A0FGR8-2	Q68EM7
P17568	P20339-2	Q96N11
Q99986	Q9ULQ1-3	Q86UB9
Q8NHP8	Q8TCE6-2	P23511
Q03426	O95251-2	O75865-2
P21399	Q8TBP5	O95870
Q96CX2	Q01814-4	Q9P0J1
P57772	Q9BRX8-2	P49641
Q969Q4	Q7Z2Z2-2	Q8TCT7
O95997	Q8TF05-2	Q13535
P42773	Q13557-8	P82932
O43396	Q99572-6	Q13530
Q7Z2T5	O43324-2	O95251
Q9UKX7	Q6PGQ7	P29590
Q9UEU0	Q5VZ89-5	O95155
Q12769	Q0VDG4-2	P07919
Q9P270	O15162-2	Q8NDH3
Q7Z3B4	Q96B02	Q13439
Q96EY9	P29374-3	P98082
Q96E22	Q9Y680	Q96CM8
P54105	Q5TA45-2	O15085
Q9BT73	Q9UJX6-2	Q92547
O15347	Q3V6T2-4	Q5VZ89
Q14012	Q9Y4D7-2	Q13627
Q9BVJ6	P24071-8	Q6NXE6
Q13576	O60902-2	Q96J42
Q9BVI4	P53814-5	P22735
Q96G28	Q9Y2Q5-2	Q8NFA0
Q06546	Q8IUR7-7	Q5TEJ8
Q8N5F7	Q9H4A3-2	Q13098
Q9Y3D6	Q68EM7-2	P20807
Q9NUP1	O75935-3	Q6GQQ9
Q96FK6	Q14814-4	Q9NV70
P49755	O14579-3	P07332
Q9NTJ5	Q92542-2	P07355
Q15311	P06730	Q96BW9-3
Q9P032	Q9Y584	P55058
Q9Y2J2-2	Q16881-5	P11274
Q13769	O75665-3	P52209
O75071	Q9UBT6-3	Q8N465
P39880-3	P05026-2	Q13595
Q9NYL9	Q9H900-2	Q9H9S4
P55786	A5PLL7-2	Q5JPI3
Q5T3J3	O60637-3	P0DP23
O95926	Q16342-3	Q8NBK3
Q9Y3C6	A6NHX0	Q01196
O75414	Q96RL7-4	Q13472
P07738	Q14061	O43149
Q96RS6	Q8WUH1-2	Q9NTX5
Q8NHQ9	Q9Y2G2-4	Q6P4E1
Q15942	Q9ULC4-2	P19174-2
Q9NZC9	Q96EU6-2	Q6R327
Q9H8Y5	Q9NUI1-3	Q8IYB5
Q9UHV9	P09917-5	Q9H6H4
Q13451	Q8IUF8-2	Q08623
Q15021	Q9UMZ2-5	Q6DKI1
P62244	Q9BUJ2-2	Q15910
Q9UMY1	O15211	P35240
Q8WUR7	Q96BU1-2	Q96L96
P30679	Q14315-2	Q5H9F3
Q5JRA6	Q99996-5	Q5VYV7
Q8WUN7	Q9NZM1-2	P54098
O00186	Q3L8U1-2	Q15418-2
P30101	O96028-5	Q52LJ0
P28072	P21333-2	Q9NY93
Q9UKR5	Q7Z3U7-2	Q15796
Q96FV9	Q14318-2	Q14244
Q99795	Q7Z5G4-3	Q9NVK5
Q8IYA6	Q96D96-4	Q06787
Q9C0B1	Q9Y6J0-2	Q8NDI1
Q5VWG9	Q92598-2	P78317
Q9NS86	Q9UBB4-2	Q6NW34
Q96JY6	Q96BI3-2	Q86YV6
Q9GZQ3	Q12986-3	Q3ZCQ8
P47929	P56181	Q86YB8
Q9NQE9	Q70Z53-2	P00167
O75122	Q8ND76-3	Q86UL3
L0R6Q1	Q8TC56	Q9NUP9
O43516	Q9H4L7-2	P15336
Q13813	Q9UJ41-2	Q9NXK8
Q6P0N0	Q14103-4	Q9NXG6
P22626	O75264	Q8TBB5
Q9NXR1	Q9BQ75-2	Q02086
P78371	Q99873-2	P46100
Q06265	Q8NDV7-2	Q8WUF8
Q14457	Q8NCD3-3	Q15366-3
P02792	Q13492-3	Q9Y282
Q96FZ2	Q9UBN6	Q9BWK5
E9PRG8	Q52LJ0-2	Q8TAY7
O43617	Q7KZI7-13	P17181
P60033	Q9HC35-2	P05976
Q8IWX8	Q9NS15-2	Q9ULK4
P13473-2	P15336-5	Q14980
Q16543	Q8N9V3-2	P05089
P62258	Q9NQH7-2	Q9ULP9
O76041-2	Q9UET6-2	Q96HR8
Q9BQ49	Q5BKY9-2	Q86WN1
Q8WUD4	Q8IWP9	Q15642
Q8WY54	Q07812-5	Q9H2K0
P83881	Q13042-3	Q9NVV5-1
Q9P0S2	Q14669-3	O60573
P16930	P45880-2	Q7L8W6
P06280	P08575-4	Q9NXA8
O15014	P23409	Q14135
P11279	Q8NF64-3	Q96FJ0
Q07864	P15291-2	Q9H4L4
P61201	P17544-4	P51826
Q9P0J0	P15170-3	P49821
Q13362-4	P49757-4	Q9H2G2
Q8WVD3	Q9H4A5-2	Q7Z5G4
Q32P28	Q6NUM6	Q9BTT4
P48147	P23443-4	Q8N9V3
Q9NV31	Q15438-3	P38435
O15213	P20226-2	Q9NRL3
Q14764	Q8N4T8-2	Q96A35
Q6UVJ0	Q7Z7A1-2	P50416
Q6IAA8	Q14781	Q8TCU4
P49366	P52272-2	Q96EW2
P63098	Q8N983-4	Q2PZI1
Q8IVM0	Q4J6C6-4	Q96L92
Q9UQE7	Q86SE8-2	O75027
O75683	Q5JTJ3-3	Q9NVS2
Q9Y6D6	Q8WY36-2	Q7L7X3
Q9NZ45	O00748-2	Q9H074
P14854	Q9H2G2-2	P42331
O95707	P38435-2	Q8TAG9
P27816	Q93008-1	Q8IWT6
Q13395	Q6GQQ9-2	Q96P48
Q9Y5B6	P13807-2	O95822
Q8N6H7	Q13535-2	P05023
Q96BM9	Q8IZ21-3	Q9BRQ0
Q2TAY7	Q8NF91-4	P06737
Q12904	Q6NW34-2	P29466
Q8IVS2	Q9NVM4-3	P08631
Q5T200	O43286	Q03519
Q9H1E5	Q15796-2	Q96EU7
Q9UGP8	Q71DI3	Q12824
P55008	Q969K3	Q9NVR5
Q6PII3	P49593-2	Q9ULM3
O43290	O75554-2	Q92994
Q9BWH6	P58335-3	Q13308
Q16891-2	Q5VUM1	Q9HB58
Q8IWJ2	P49821-2	O60911
O15523	Q99453	Q7L1Q6
Q92844	Q9Y2X9-2	Q8IXK0
Q3T8J9-3	Q9UGI8-2	Q13614
Q9NQT8	P41162	Q14164
Q92696	Q9ULI0-2	Q96KA5
O75175	P15408-3	Q9UKM9
Q9NWU1	Q16181-2	Q8NC26
Q5T440	Q13530-2	Q96SZ6
Q9Y262	Q9NPG3-2	Q9UIF8
Q9NX00	Q96HA1-2	Q8TCT9
Q99598	Q9H0R6-2	Q14790
Q9NZC3	O00453-6	P56730
Q15181	Q9UI08-5	O95490
O75528	O95544-2	Q9UET6
P46821	Q9H4X1-2	Q5T2R2
Q9Y3F4	P27448-8	O43808
O14578-4	Q13615-3	Q8IYU2
A6NHR9	O15371-2	Q9BTM9
P31943	Q8IYL3	Q96EU6
P62310	Q9H9B1-4	Q8NF50
Q9Y3A6	Q8TAQ2-2	Q92851-2
Q9GZR7	Q8IXW5-2	Q9P2R6
Q14691	Q9Y639-1	Q96EP1
Q15121	O75962-5	Q86X52
Q96DV4	O75144-2	Q96PU8
P17980	P40763-3	Q96T37
Q9P287-2	Q96G25-2	Q8IUI8
Q92618	P23141-3	Q8IVT5
Q9BVM2	O43759-2	Q9NZL4
Q9UBK9	Q02447-3	Q9Y597
O14618	Q99933-4	Q9BVP2
Q9Y296	Q01970-2	Q6P1L5
Q5T447	Q8NCE2-3	Q15043
P82650	Q9NZT2-2	Q8WWK9
Q16621	Q6ZVX7	O94925
O60858	Q6NTE8-2	O75914
Q9H425	Q7Z6K5	Q9Y6K5
Q9BQ52	Q8IWD4-4	P78344
Q9Y3I1	Q9H0A0-2	P49757
Q7Z7K6	Q16134-3	Q9BTX1
P05423	Q7Z4V5-2	Q8N653
P09132	P54252-4	O00214-2
P23193	Q9UH99-3	P43155
P15927	Q8NBK3-5	Q96P16
Q9NPD3	P42684-4	O15400
P29350	Q9P2N6-6	Q9HA47
Q9BVV7	Q9NVK5-2	P43251-2
P56192	Q8N9M1-3	Q9NPH2
Q96GW9	Q13363-2	O15530
Q9UIA9	P55201-4	P15170-2
P14923	Q86WJ1-2	A5PLN9
O94992	P09493-5	P15529
Q9BQ39	Q96RT1-7	Q9UGC7
Q9Y6M5	Q8N490-4	Q8N884
Q9H6V9	Q9P2B7-2	Q8IWY9
Q86SZ2	P20839-2	Q96T76
P49914	P21589-2	Q96P53
Q8TEQ6	Q9UL40-2	Q9NWZ5
Q9NXR8	Q6ZS81-5	P08575
Q96NC0	Q9Y2X8	Q96RN5
P49841	A2RRP1-2	O43708
Q9Y376	Q14244-3	Q04724
Q9Y4K1	Q9Y282-3	Q9ULV3
Q9Y3T9	Q9Y608-4	Q9UL40
P78536	O00115-2	Q96SB4
Q7KZ85	Q9BSJ5-2	Q86SK9
P48729	P07954-2	O60902
P68104	P49848-4	O15164
P62841	O14979-3	Q9UI95
P50991	Q92734-2	Q96DB9
Q96CT7	P18583-2	Q9BV86
Q86V81	P45974-2	O94762
Q9P258	Q92890-1	Q969U7
Q9BUI4	O60573-2	Q9UHB4
P11586	Q16854-2	P35813
P52294	Q9H8V3-2	Q6P1Q0
Q9NRX5	A6NHL2-2	O43760-2
Q8TEX9	P07949-2	Q96IP4
Q15080	Q9H4I3-2	Q2PPJ7
Q96TC7	Q6NUQ4-2	P49715-2
Q9Y3E7	O43164-2	Q8ND56
P42694	Q7Z406	G9CGD6
Q9NTZ6	Q96DH6-3	Q9BQ75
Q96KB5	Q92989-2	P07741
P04040	Q01105-2	Q9Y3T6
Q9Y5J9	Q92918-2	Q6P2H3
Q8TB24	Q96K21	Q9NQV6-2
P35249	P28161	Q15392
O43524	Q13227-2	O76041
Q8NHL6	Q9C0E8-2	Q8WYH8
Q9Y333	Q96S55-2	Q6ZMG9
Q9UM54-6	O00391-2	P0C0S5
Q9Y2T2	Q9HCE3	Q9P2K3
O00534	Q86XE0	Q12986
Q15014	Q01151	Q07812
P25208	Q9GZV4	Q9Y6P5-2
Q969E8	Q14247-3	Q96BI1
Q8N4C8	P26358	Q8WWI5
Q9HD45	Q6P6C2-3	Q6IPR1
P36776	Q86X83-2	Q9H8P0
Q9H2J4	Q15287-3	Q8TCB7
O60502	Q96HR9-2	Q6GYQ0
Q9Y6I3	Q17R31-5	Q96GC5
P40855	Q15084-3	Q9Y3R5
O43676	Q15154-3	Q8N584
O95571	Q9BQB6	P0DPD7
Q9UJ70	Q15029-2	Q8NI08
Q9NZ32	Q9NPF0-2	P42679
Q15369	Q8IYB5-3	P54277
O75351	Q13490-2	O15228
O00221	Q9UQ13-2	O15056
P62753	P46459-2	Q96GM5
P31483	Q9NQS7-2	Q9NXS2
Q9Y679	O15066-2	Q12931
P30085	O95772-2	Q8IVF2
P41743	A3KN83-3	Q9Y316
O95400	P11171-2	Q8NDZ2-5
Q96S44	Q5UCC4-2	Q8NCE2
Q9H9Y4	Q9H040	O75381
O14734	Q8ND56-3	P28290
Q7Z6L1	P98155-2	Q96L91
P31350	Q9H0P0-3	Q8WVZ9
Q15428	P86397	Q8IXI2-2
O00178	Q9Y4E1-2	Q69YQ0
Q9UH65	P48382-2	Q9Y5N5
Q8N4P3	Q5T7W0-2	Q9NZD8
Q13619	P14543-2	Q96B36
Q96PE7	Q9H3H1-4	Q9NSK0-3
Q14197	Q96II8-3	P52435
Q14686	P28838-2	Q9NWZ8
Q9NXC5	Q9UJX5-3	Q9H0V9
Q9Y3C8	Q8TAP8	Q86U70
Q6P2E9	Q9GZM8-3	Q00610
P63220	P00390-2	Q14157
Q99467	Q9NXL9-4	Q9NW08
P61964	O43708-3	Q9NQR1
Q9UEE9	Q96D71-3	O43670
Q9BVM4	Q5H9F3-2	Q96T60
Q9H444	Q8WU76-2	P12314
O14964	P15151-3	P40425
O14745	P62873-2	Q96Q11-2
O60506-3	Q8IUW5	O75182
Q7Z478	Q504Q3-2	Q86WU2
Q86UE8	Q9UKY7-3	Q9Y5L0
Q8N488	P61956-2	O95153-3
Q02078-4	Q9H9L4-4	Q4ZIN3
Q9NRY4	Q13439-3	Q96JB3
P04350	O43914-3	Q15542
P16083	Q9BUK6-7	O75467
Q96AT9	Q6VMQ6-2	Q99571
O75340	O43684-2	P20339
O60832	Q8WWI1-3	Q8N490-3
P49773	P52739-2	Q96RT1
Q9BR61	Q8IWZ3	Q96I59
P22090	O00592-2	Q14914
Q8WTW3	O00499-9	O00499
P06702	Q7Z6V5-2	Q8IU85
P54652	P84101-4	Q9NRA8
Q9BXP2	P37275-3	Q8TEW0
A4D1E9	Q9UN86-2	Q9Y5B8
P62829	Q13332-7	Q9UMZ2
P42167	Q01780-2	P46019
Q9NX40	Q96RF0-3	Q86X24
Q13200	Q9UIB8-3	Q7Z7L7
Q86WQ0	Q6IBW4-2	P28065
P33991	P50548-2	Q6UWD8
P57737-3	Q8IY57	Q9Y483
Q99627	Q9NRB3	Q96Q05
Q9NQC3	Q96IR2	Q9UBB6
Q8WUA2	Q8WWI5-3	Q9H446
Q9H6U8	P10619-2	Q8IUF8
Q8NFW8	A2RUS2-2	O75140
P46926	Q8WV19	Q9Y6B7
P38936	P67812-4	Q8NDX1
Q6ZNB6	A2RU14	O95425
Q5T8D3-2	O75140-2	P49916
Q02241	P33241-3	Q99622
P61081	Q15392-2	P38398-8
Q86TI2	O14832-2	Q5JSH3
P18669	P19878-2	Q11201
Q8N3F8	O75330-4	O15230
O14880	O95456-2	O00592
Q8IV48	Q8WTV0-4	Q8WW22
Q92530	Q9NW75-2	P16278
Q8WVK2	O94818-4	P35658
P41240	P07741-2	O95793
P36954	Q9H7E2-3	Q8TBF2
P15880	Q8IYM9-2	Q16698
Q9BSH4	P23634-7	Q13136
Q96B26	O15160-2	Q96QU6
Q562R1	Q6FIF0-2	Q9BYC9
P78559	P48730-2	Q7Z3D6
Q9BQP7	Q9H8K7	P21964
Q5T1C6	O94823	P19838
Q9NUM4	P35240-4	P40763
Q9NVU7	Q9Y606-2	P98194-3
Q15906	Q9BTA9-5	Q9Y3A3
P33316	O95429-2	Q99728
Q9P0U4	Q76FK4-4	Q9BSF4
P13489	Q9BW91-2	Q8N3Z3
Q8N1G4	Q9NX02-2	Q9NVU0
Q6ZMI0	Q15043-2	Q9Y2G5
Q9NZJ6	Q9BQF6-5	Q9NPI6
Q14728	Q9H6K1-2	Q8NEZ4
P30837	P50440-2	Q9Y4X0
Q9UJZ1	Q8N4S0-2	Q9H0W8
Q5T6F2	P34949-2	P30626
P56378	Q9Y587-3	Q9H257
P14618	P47813	Q6P1M0
Q15052	Q8TDY2-2	Q7Z2K8
Q9Y399	Q13045-2	Q6P1K2
O43432	Q9UMR2	Q5BKX5
P12236	Q8NC51-4	O43929
Q6I9Y2	Q8NDF8	Q9UM00
P04424	Q6Y7W6-4	P49815
P16435	Q9Y697-2	P12036
Q9Y3X0	Q9H2P9-3	O75143
P26885	Q8NB15-2	Q96K21-2
Q8NFH5	Q8TCT9-5	P15056
Q8NHZ8	Q8IY63-2	Q9BTD8
Q16512-2	Q9UL33-2	A0JLT2
P61163	Q2M2I8-2	Q5TKA1
O75586	P10620-2	Q7Z7M8
Q9HBM6	Q9BZ68	Q96DT0
Q9NZJ0	Q93073-2	O14521
Q9P2Y5	O94842-3	Q9NWU5
P53618	Q96CU9-3	Q15170
O75380	P16615-5	P35219
P04183	P49748-2	P09543
P12955	O75027-2	Q9Y692
O60547	Q9H3H5-3	Q05932
Q9UBC2	Q8WXE1-3	P55082
A3KMH1	O00255-3	Q2M2Z5
O60264	Q14914-2	Q8IX21
P17693	P19838-2	Q9BVC4
Q9GZT9	Q5JSH3-2	Q5D862
O43488	Q7L1V2-2	Q13557-12
Q9H488	O95758-4	P11277
Q08AM6	P15559-3	Q9Y2Y9
Q9Y547	Q9Y6K9-2	Q16629
Q5TAP6	P26440-2	O43318
Q56NI9	Q9UGC7-3	Q96HJ9-2
P82930	O60271	Q969G3
Q9UJU6	P09543-2	Q6NXT4
P63313	Q9NRA8-3	Q9NZI7
O43159	P51532-5	Q99996
Q86YS7	O15460-2	Q96RG2
O96013	Q9NQR1-2	P27540
P00492	Q5BJF6-7	Q6ZMZ3
Q16795	Q8NA72	Q9Y2E5
Q12913	Q8IVF2-3	Q969V3
Q92576-2	Q6ZMK1-2	Q9UNY4
Q9BZH6	Q9HBI0-2	O43674
P17252	Q9NW15-3	Q8TDJ6
P61981	O95793-2	O43278
O75607	Q8N684-2	O43240
Q9UPN7	Q9NYF8-3	Q9BUJ2
O00160	Q9BW60-2	Q9H0S4
P28340	Q9BPX6-2	O14681
Q5SXM8	Q13825-2	Q9H0R6
P34820-2	Q9BZL4-5	Q9BWU1
Q9BUR4	Q96NM4-3	Q9BRR9-2
Q96GQ7	P53567	Q7Z3U7
P30520	P55036-2	Q86W74
Q5VSL9	O15040-2	A2VDF0
Q9BY44	Q9NW97	Q9ULH0
P02458	Q9H0F6-2	Q9NSV4
P62820	Q5VTB9-3	Q96A73
Q7Z739	O43665-2	P49754
P00367	Q9BV73-2	A6NKT7
Q6GMV3	Q08554-2	A4D126
Q9HCU5	Q9H920	Q9NV88
Q16851	Q8TER5-3	Q9NW15
Q9NQT4	Q8IY17-3	Q9NVH2
Q96KP1	Q15067	Q12765
O94817	H3BSY2	P00374
O94888	P36956-6	P16284
Q9H1C7	Q969S8-5	Q5MIZ7
Q6QNY0	Q96T76-5	Q9NV35
Q9H0E3-3	Q96F07-2	Q99828
P26447	Q96A37-2	O95071
P15260	Q8NFF5-3	P49589-3
P28715	Q8WW43-2	P30039
O15305	Q12912-2	Q9H1H9
P20292	O60488-2	Q9H900
P54920	P07900-2	Q8N1W2
Q8N128	Q8NCA5-2	Q14676-2
O75063	P48378-2	P51790
Q9Y6W3	Q9NZL4-3	Q8IY33
Q5F1R6	Q6QNY1-2	P52735
Q9BQS8	Q86SQ7-4	P30044
Q9BV57	Q6NT76-4	Q969S8
O95716	Q16629-3	O14524
O15173	O14521-2	P58107
Q96R06	P30307-2	O00124
Q15293	Q96EI5	Q969R8
Q16836	P63172	Q9UPP1
O95848	Q04637-8	P13807
Q9NPJ3	Q5T3I0-3	Q08554
P51665	Q2PPJ7-3	Q8WVC6
Q13838	Q96RU3-4	Q7Z5J4
Q9GZL7	P51397	P57081
P17275	Q02252-2	P45974
O75964	Q7L2E3-2	Q9HBI0
Q9BRD0	P86791	Q92551
Q15286	Q12802-4	Q9UI10
O15111	O95169-3	Q13948-9
Q9UK41	Q9C0G0-3	P55083-2
Q9BZD4	Q8IYF3-2	Q68CP9
Q14CX7	Q9UBD5-2	Q9NW64
O75475	Q5T4S7-3	P01009
P62316	Q9Y2I8-3	P29372
P17612	P61513	P22307
Q9UKL3	O43760	O14607
Q6NZ67	Q4ZIN3-2	Q9H0W9
P49356	Q8TC05-4	O00182
Q9P2W1	P17028-2	Q96PM5
O43390	Q7Z6M1-2	Q96A37
Q9NUU7	Q9UFF9-2	Q9NWW5
P49448	Q14807-2	Q8WVV4
P60228	P41440-3	P78385
Q9Y5Y6	O43291-2	Q3KRA9-2
Q9BVC3	Q9Y2L5-2	Q8TC07
Q99442	P54687-4	P35637
Q15833	Q9BY12-3	Q9H3H1
O95602	Q92900-2	P78537
Q96G46	Q495W5-2	Q96S90
Q96C01	Q9NZM3-2	Q9Y3Q0
P30825	Q05D32-2	O75935
Q96EY7	P40337-3	Q96GZ6-5
P34741	Q86VP1-2	O60704
Q9Y3D8	Q14116-2	Q96HS1
Q9H267	O76080	Q86TM6
Q9BXX0	P55058-3	Q6V1X1
O76031	Q86WP2-4	O43427
Q14978-2	Q9UNY4-2	Q8WV93
Q4G0J3	Q96PU8-5	Q8NF91
P15104	P48651-3	Q9UK99
Q9P2D1	Q96RN5-3	Q9BZZ5-2
Q9Y6K1	P78382-2	O60921
Q9NTJ3	Q9ULJ7-2	Q6AI12
Q16864	Q9Y2H6-2	Q8N1N4
Q7Z4H7	O60524-4	Q5T011
Q05823	Q86U86-5	P30154-3
Q9NQ50	O00139-1	Q96GD4
Q0PNE2	O43709-3	Q9GZT3
P62266	Q53R41-2	Q96AB6
Q92600	O15265-3	Q9UHB6-4
Q9Y624	Q01433-2	Q15413
Q9NWQ8	P09651-2	O43586
Q8IW45	Q96RR4-6	O95154
Q99439	Q92688-2	Q9BWS9
Q8NG08	Q07020-2	P61978
P53611	Q96TA1-2	Q5VWJ9
Q9Y2R0	P30048-2	P32019
Q9NWU2	Q96F46-2	Q9H582
P09525	Q9ULL5-3	Q10589
Q9NW82	Q5MIZ7-3	Q9ULD0
Q96BH1	Q06330-5	Q14318
P24539	Q8IZP0-3	Q9BY12
P18846	P62995-3	Q8NCD3
Q8IY47	Q93084-4	P49674
Q02878	Q06787-8	Q8N3P4
Q14207	Q96SI9-2	Q9BUL5
Q96PZ0	Q8TBM7-2	Q14674
A9UHW6	Q9UKM9-2	Q9UPQ9-1
Q14966	Q96JC1-2	Q8IXM2
P56381	Q7Z3D6-2	Q9P0V9
P43897	Q6PIU2-2	O60828
Q9H477	P13164	Q3KQU3
O60216	P52594-2	P07477
P30043	P52948-6	Q9BZI7
Q9Y2Z0	Q16718-2	Q12802
Q8NCN4	P78344-2	O95168
O60671	Q5XKP0	Q2TAZ0
Q6ZNE5	Q9NUQ8-2	O43684
Q9HCM1	Q15170-2	Q9UGR2
B2RUZ4	O75494-2	Q8IWF6
P07384	Q9H9Y6-2	Q15058
Q8NFC6	Q13438-6	O60294
O75449	Q8IX12-2	Q86YP4
Q9UBP6	Q13136-2	P36897
Q9Y605	A1X283	A5PLL7
Q9NSE4	Q9BU76-4	Q9BRR3
Q8IWI9	Q12999	Q9H6R0
P06213	Q6UXH1-3	O43557
Q9Y4G6	Q9H9T3-2	Q9BZK3
Q02413	Q15723-4	O95219
Q96EK7	Q9NV70-2	P18621
P23434	Q9BRR9-4	Q9Y2Q5
P40199	P16402	Q8NEL9
Q96S66	A8MPS7-3	P33981
Q9H3Q1	Q96MH6-2	P08582
Q6ICB0	Q13835-2	Q9HBH5
P08865	Q04727-2	P33121
P54802	Q13510-2	Q99871
Q8N0U8	P08559-3	P21333
O95373	Q9BZ95-3	O00115
Q8NC56	O95243-3	Q969M3
Q9HCK8	O00560-2	O15027
Q96M27	Q9UG22	P50336
Q8TD55	P12081-4	Q96CB9
P62913	Q8NDB2-4	Q9H019
Q09161	Q8NBZ7-2	P24071
P56524	O75616-2	Q8TBA6
Q9Y281	O75167-5	P15735
Q96F86	Q13459-2	O75431
Q8ND82	O15084-2	Q53HL2
Q8NBF6	O14974-4	Q01085
P09110	Q5BJH7-2	O60488
Q9UHQ9	Q99613-2	Q9NYV6
O60291	Q8N149-3	Q66K74
O00754	Q9BTX1-6	Q8WZ82
P11766	O00479	P0CG13
Q5PRF9	Q9Y5A7-2	A0A5B6
Q9Y240	Q9NZ72-2	Q70CQ2
Q9Y6C9	Q9NUL3-8	Q16666
Q9BY50	P62847-2	Q9UQB8
Q8TAP6	Q9H5V9-2	Q6IA86
O15061	Q6UXD5-2	Q9Y3B6
Q9BQA1	Q9BWG6-2	Q9Y3Y2
P46109	O43237-2	Q8WUA7
Q93009	O00214	Q86SQ9
Q01167	O95822-2	Q8TCC3
Q15027	Q9NQW6-2	Q6IE81
Q16537	Q66K74-2	Q9P260
P26373	Q9BV94-2	Q96B23
Q9Y237	Q9NPA8-2	O14893
Q9UJK0	Q9BWU1-2	P01023
P50395	Q9NXG6-3	Q96HA7
O75976	Q7Z7A4-6	Q8N5H7
Q68D85	Q9HCH0-2	Q96K37
Q6P4F7	Q6N021-2	Q9Y2V7
Q9UBE0	Q7L1Q6-2	Q86UK7
Q9BSJ8	Q05193-5	Q8IY21
Q15631	Q86W56-2	P43353
Q16706	Q71SY5-5	Q03169
Q9UID3	P54852	O60315
O14548	Q6UW56-3	Q9H9V9
O75794	Q9NZQ3-4	P67812
P41252	Q8NI08-2	Q6UWW8
P01019	Q6ZT07	P84103
Q86VP6	P84243	P62979
Q9UEY8-2	Q14671-2	Q9P2N6-3
P11117	Q9HC77-2	Q6ZVK8
Q96T88	Q9H000-2	Q7Z2Z2
P82094	Q96PM9-1	Q2KHR3
Q9Y6I9	Q8WZ42-3	Q9P2K6
Q96AT1	Q9UKI8-4	Q12789
Q8IYS1	O14920-4	Q13615
Q8IZQ5	O94887-3	Q9Y697
O94776	Q9ULC5-4	O43324
Q8N6N3	Q06124	P51553
Q8N6R0	Q5T6S3	Q96PE3
P49257	Q71RC2-3	Q6PJT7
P63146	Q8N9N5-3	O94864
Q92545	P06737-2	P13646
P51148	P04179-4	Q5HYW2
P51687	Q9Y5T5-4	O43683
P31040	P51610	Q8IYH5
P49116	Q8NB90-3	O95470
Q8NEF9	Q92538-3	O96017
Q92558	Q9UHD1-2	P49961
Q5JTV8	Q9H6H4-2	Q9NVV0
O43310	P33121-3	Q9P2K5
Q9Y3P9	Q9Y2Z0-2	A6H8Y1
P48507	Q9H063	Q8NBI2
P22033	Q9GZT3-2	Q9BQL6
Q9UBW7	Q5JTD0-2	Q96BI3
P49591	P27824-2	Q9UBV7
Q12906-7	O60861-2	P35611
Q9HC16	Q9H9J4-2	Q5VYX0
Q8TCG1	Q9UNL2	O60506-2
Q92766	Q13480	Q5T5C0
Q13516	Q9Y5U2-2	Q9Y5X0
Q9UQR1	P25054-2	Q9UIG0
P10746	Q96Q89-3	Q8TCZ2
Q86VM9	O60930	Q9BTF0
Q969H8	O14524-2	Q6ZN17
Q5SSJ5	O94967-2	Q9Y5P4
O43813	Q9HB40-2	P11498
Q9H7B2	Q9Y6A9	Q9C0C4
Q5BJD5	Q9UPW0-2	P26232-3
Q9Y5P6	P35790-2	Q9NSB2
Q9H2W6	Q15746-9	Q9UHD1
P13674	Q9Y316-2	P41134
Q9H9G7	Q9BQ95	Q96E11
O14672	O60281-2	Q5TEC6
Q92889	Q9UHQ1-4	Q9Y2V0
P13498	O95562	P48995
O00483	Q13164-2	O60784
P00505	Q15185-4	Q9UKF7
Q8N2M8	Q8WUF8-2	Q5EG05
P19388	Q9NRY2-2	Q9NQ86
Q6BDS2	Q9NPJ8	Q8WY36
O95379	Q9H1Z4-2	Q15633
Q9NTM9	Q9BZJ0-2	P15529-2
Q9NUD5	P53365-2	Q15750
P01730	Q15555-4	Q96IZ6
Q9UJJ9	Q9Y692-2	P53677
P84077	Q9UIG0-2	O43768
Q9NQ88	Q9H788-2	Q8TCF1
Q96G23	Q969V3-2	Q9H4A3
Q9UMS0	O43670-2	O95819
Q9UJW0	P51654-2	P15923
O75312	Q5HYJ3	P28039
O95479	O60353-2	Q93084
P78318	O14653-3	Q6U841
Q9BZQ8	P46379-2	Q562E7
P12956	Q02880-2	Q9NR82
P29144	Q16877-2	Q8NEC7
Q6JBY9	Q7L591-3	Q15811
Q01664	Q14558	Q8IWV8
Q4G0N4	Q86W92-3	Q9NVV4-2
Q56P03	P0DJ93	Q9BVL2
Q86Y22	Q8WXF7-2	P41229
Q9BWJ5	P16930-2	O00506
Q14376	Q9BSJ8-2	Q92526-2
Q99961	Q8NHM5-4	P09493-2
P37802	Q96A73-2	Q14CB8
Q8N4J0	P48739	O95785
O00303	Q7Z3K3-5	Q9NZK5
Q96QD9	P52298-3	Q9Y2Y0
Q9HAU5	Q96GD4-3	Q96D96
Q8TCD5	Q6NUS6-3	O00391
Q8NC96	Q9GZT6-3	P46736
O75190	Q93045	Q9Y5S2
P47974	Q96AB3-3	Q04726-5
Q16775	Q5GLZ8-6	P56134-2
Q04446	P15923-2	Q9BW60
Q8N680	Q16222-2	P30048
Q96BS2	O75694-2	Q03001
Q7Z6P3	Q9BXT2	P54252
P22732	Q96GM5-2	O15504
Q9UNZ5	Q03014	P60660
O14646	P04921-2	Q9Y2J2
P0CAP2	O75787-2	Q8NE00
Q12907	Q8TE77-3	Q99643
Q7L5N7	Q86SQ9-3	Q9H0Z9
Q8WTS6	P52434-3	Q5T5Y3
O00267-2	O75448-2	P20591
Q14738	Q9NQC1-2	P10155
Q5TC12	P01130-2	Q9Y3B1
Q9NVW2	Q9NYP3	P20073
Q14149	Q9UHD8-7	Q05639
Q14696	O60437	O75896
Q8IXL7-2	P52630-4	Q6P1Q9
O43567	Q96KA5-2	Q7Z7A4
Q7Z7E8	Q15642-2	Q9NYJ1
Q96ER3	Q9BW83-2	Q5UCC4
P36404	Q9UMX0-2	Q16854
Q8TDZ2	Q9UKL6-2	Q96JI7
Q3MHD2	Q9UPN9-2	P10586
Q9C0J8	Q969M3-3	Q9ULC5
Q96MG7	P05204	Q8IXM3
P82663	Q8NCE0-4	Q9NZ09
P35244	Q9NTJ4-2	A8CG34
P26641	O14773-2	Q99873
Q9H078-2	Q6XQN6-3	Q9H6Z4
Q15061	P36575-2	Q8IX04
Q15800	Q9UJX2-3	P06241-2
Q9BY42	Q10589-2	Q0VDG4
P55145	Q9H081	Q8IYM9
Q9UHK6	P36406-3	Q8WWW0
Q9H3U1	Q5UIP0-2	P09086
Q53H12	Q9UEW8-2	P09496
Q6ZU65	Q8WVM7-2	O60281
P49588	Q7Z2H8-4	Q96L93
P32119	P21359-4	O14662-2
A6NFI3	P00167-2	Q8NF64
Q9NY12	Q92540-2	Q9NX78
Q7Z7F0	Q9NPE2	P49593
Q9H3S4	Q9UQC2-2	Q9ULL5
Q7RTV0	Q9ULH0-5	P10619
Q629K1	Q13951-2	Q8N7R7
P50895	Q6F5E8-2	O43236
Q12846	Q9NXH9-2	Q9Y243
Q96QC0	Q12893	Q96RD7
Q9H1E3	Q96KG9-3	Q9H2U1
Q99684	Q96K83	Q9NTJ4
Q9BSD7	Q86VX2-2	O14920
P22102	Q9NZN8-4	Q8TE77
Q30154	H3BV12	Q96N64
Q09666	P41134-2	P04179
Q6UX53	Q6NYC1-2	O75251
Q9HCC0	P08047-3	Q86U86
O15047	Q9BWF3	Q13255
Q86VS8	Q8IVF4	Q8NAT1
Q9GZZ1	Q8IXI2-4	O00189
Q13177	Q9P2X3-2	Q3SY84
Q8TAQ2	Q9NR33	P27824
P67870	Q8NBW4-2	P40925
Q53ET0	Q13505-3	Q9H9B1
O15498	Q8TB61-3	Q9BRV3
Q9HBE1-4	Q9H0E9-4	Q71RC2
Q9H813	Q9Y320-2	Q5JSP0
Q96JM3	O94973-2	Q8NCB2
O00268	O43427-2	O43172
Q96J01	Q9BZF1-3	Q9BUB5
Q99797	Q9H334-7	P15291
P61026	Q96DT7-2	Q8N3C0
O75937	Q9ULU4-12	O95273
P11831	Q12982	Q01970
P11441	P14314-2	P78362-2
Q9BXW6	Q92804-2	Q5TC82
Q9UDW1	Q12983	Q96BT3
Q9HD26	Q8NB37-3	Q6UWL2
P27701	Q12800-2	O75771
Q8IZL8	Q969S9-2	Q99807
P11233	Q9BTF0-2	P50995
P04066	Q3KQU3-2	Q9H788
Q10472	O95273-2	Q9UHX3-5
Q86X53	O43766-2	Q9BU02
Q92896	Q6PIJ6-3	Q9C075
P10153	Q15907	Q6P3S6
Q9UKV3	Q9BV29-2	P78368
Q9H6E4	Q9UBB6-2	P14678
P12277	Q96SB4-4	P08727
Q9Y295	P42331-5	Q15257
P24928	Q9ULK4-4	Q13131
Q9UJ14	Q27J81-2	P56937
O95466-2	O14519-2	Q9Y4E6
Q68CZ2	P61927	P54687
Q147X3	Q8NDX1-2	Q9NZQ3
O75689	Q15070-3	Q13370
P54577	P53990-2	P15559
Q8WXI9	Q8IWS0-5	P49768
P54725	Q15506	Q04727
Q9NY27	P32019-3	Q9BTE3
Q13153	Q8IYE1	Q9NWD8
Q9UN37	Q9C0B5-2	Q5J8M3
P30533	Q9Y243-2	Q9NUB1
Q92794	Q5HYI7-2	Q14498
P62140	P16284-3	Q9UJX2
Q8WXF1	Q9H3H3-1	Q6ZS81
P52292	Q6P9G4	Q5JVF3
P07204	P53801	Q8IY95
Q9NYG2	Q04828	P34949
P30414	P13051-2	Q6ZUM4
Q99717	O14757-2	O95628
P08962	Q9NSK0	P43405
P01111	Q14157-5	Q9H469
P22079	Q9BQQ3-2	Q3B7T1
O00459	P49590-2	O43826
Q96KR1	Q8IZ69-2	O14492
P29692	Q9NRR3	Q8N9M1
O15381	P20333	Q8N1A6
Q15628	Q8WVV9-5	O15160
Q14562	P54277-3	Q9NPG3
O43242	Q13277-2	O00194
P11047	Q16401-2	Q9Y5U2
Q09472	Q6P2P2-2	Q9NQH7
Q99707	A0MZ66-4	P06753-2
Q9UBV2	P49754-2	Q9UGI8
O15144	Q9NQT5-2	Q9UHR6
Q9Y6D5	P62714	P54198
Q6DKK2	P49641-2	P51957
O43920	Q9UM54-5	Q9ULD2
Q9NVN8	Q9H5N1-2	A0MZ66
Q05209	A4D126-2	Q9NWQ4
P29966	Q9H0V9-2	P06753-4
P35613	Q9NPH2-2	Q9UPN3
P02763	Q16698-2	Q14644
Q99714	Q9NXA8-2	O95831
Q9Y6D0	Q8N5C7	Q06609
P52756	O95639-3	P62873
O75208	P52429	Q14008
P39748	P41597-2	Q96CV9
P19971	P40426-4	Q6NTF9
P62328	Q14790-2	O00470
Q96K76-4	Q9UBK8-2	P26440
Q14137	P35611-2	Q9UI08
Q86U44	Q99700-2	Q9H553
Q15233	Q01968-2	Q8NHH9
P30046	Q5EB52-3	Q6P0Q8
P46976	Q969X5-2	Q96S94
Q9HAW4	Q9NSP4-4	Q8NEY8
Q13617	Q9ULH7-4	Q9NNW7
P49368	P45984-3	P16989
P50135	Q04864-2	Q6P444
Q5VWN6	Q9NSI2-2	Q6P1N0
O15525	Q99732	Q9UK97
P14384	Q9BWS9-3	P22061-2
P26038	Q6P4R8-3	Q9BUV8
Q96EA4	O95249-2	Q15398-3
P62875	Q9Y253	P0DME0
Q9Y4E8	Q5TZA2-2	P78314
Q8N5I2	Q03405-2	Q9UI42
O75391	Q9Y5P4-2	P31947
O43252	P14859-4	Q8N5N7
P62854	Q96G74-2	Q96JK2
Q53QZ3	Q5EBM0-2	P29374
Q92609	P33527-6	P08397
Q9Y303	Q969M7-6	P04908
P46934-4	Q08623-3	Q8IY63
Q9NXR7	P15529-16	Q9H3H3
Q9BTC0	Q7Z3E2	Q9GZY4
P54132	Q9NWH2	O43299
O43829	Q14005-3	Q9Y2H0
O15126	Q7Z4G1	Q9BVK2
Q15436	P35251-2	O00748
Q9Y266	Q96L73-2	Q15283
Q9NR12	Q96B23-2	Q8TED0
P40121	Q9C0D5-2	Q15185
O43148	P11049	Q8NCG7
Q9NQC3-2	P29466-2	A6NDU8
O43818	Q2TAC2-2	Q9NQ55
A8MW92	Q53HI1	Q5JTD0
Q9H479	Q8NDT2-2	Q14315
Q8IYB7	Q9BTD8-4	Q9H3H5
Q8TBC3	P49715-3	O75400-3
O75882	Q8TAA9-2	Q15149-3
Q8NBJ4	Q6UWZ7-2	Q5TCQ9
Q96B01	P32322-3	Q6ZN06
Q86VR2	Q96AJ9-1	P07949
P54886	Q9H6Z4-2	Q9UPN4
P04899	Q9BQD3	Q2VPB7
Q96JZ2	O60921-2	Q96GX5
Q86XP3	Q9P0T7	Q8WUB8
Q9NX24	Q9Y4X0-4	A0PJW6
Q68CQ4	O15120-2	Q9BS34
P34910	P52209-2	P01876
Q9Y2B0	O43513	Q6L8Q7
Q9H0G5	Q9BTE3-2	P23743
P78345	Q96SU4-7	P09917
P49790	Q8NDH3-2	P16383
Q9NS69	Q9Y672	O75306
Q9BRX5	P23469-3	Q9Y2H6
P61326	P34896-2	Q9BSJ5
Q9Y3S2	Q9NVH6-7	P35790
P35754	Q8TEB9-2	O14757
O00233	Q9BTW9-5	Q6NTE8
Q8N6T7	Q8N9Q2	Q7Z392
Q5W0Z9	Q8WUI4-3	Q9NQS7
P10124	Q5T9A4	P10415
Q9BYV8	P43405-2	Q8TDL5
P63000	Q6ZSZ5-6	Q12929
O00410	Q96C11-5	Q96HN2
Q13637	P35613-3	P33241
P53634	Q15653-2	Q9BV20
Q99541	Q9UP83-2	Q53GL7
P21796	O95487-2	Q14CW9-2
Q96I15	Q86XR8-3	Q9NXX6
O14744	Q96K21-3	Q9NXF1
Q13043	Q9NXK8-2	Q9NXW9
P43304	O60315-2	P06756
Q9Y646	P51948-2	P14316
P13984	Q9UMS6	Q9BYB4
Q5SW79	Q15750-2	Q9NVR0
O43491-4	P35789-3	Q96DN6
Q16539	Q5TEJ8-6	Q9ULM6
Q8N6M0	O95197-2	Q86WJ1
Q8N8A2	P29401-2	P08195
P49354	O00429	Q9UGV2
Q9BTY2	Q96GX5-2	Q92878
P47756-2	Q92599-3	Q9H3Z4
Q9P1Y6	Q8IWC1-2	Q17R31
O94760	Q8N668-2	Q01968
P42696	P55060-3	Q8NFY9
Q93075	Q8IWR1	Q9BZL6
Q66LE6	P18510-4	O75420
O14617	Q9BPZ3	Q7Z388
Q9NQG5	Q9H2U1-3	Q9NRD5
Q9P013	Q08357	Q6UB98
Q5VW32	Q05519-2	Q9NZJ7
Q7LFL8	Q8NE01-2	Q13216
P00568	O14874-2	Q9BXF6
P17661	Q9H992-2	Q96AB3
P62191	Q9UIF8-4	Q9UGU0
Q7LBC6	Q92686	Q5U5X0
Q9UL15	P23229-7	Q9H0R1
O14929	Q9NNW7-2	Q14642
Q9UMS4	Q8TDQ7	Q9H6R4
Q9HD34	Q86V48-2	P19013
Q14554	Q86YV0-2	Q13227
P14598	Q9P000-2	Q92925
P35998	Q9BZI7-2	Q9UK53
Q32NB8	P42229-2	O60512
Q9UBI1	Q9P0S3	Q86X10-3
Q6P9B6	Q9H9V9-2	O95996-2
Q9NZ43	Q9UNZ2	Q9UP95
P16333	Q9Y2K5	O60524
Q6P1X5	Q8NC26-2	Q96NM4
P07195	P08195-2	O76011
Q9UG63	P05534	Q9NPA8
P12814	Q8WUB8-3	Q9Y2D5
O96011	Q9Y6M1-1	Q14814
Q7L3B6	Q6P1N0-2	Q9BRX8
Q9UPW6	Q04206-2	Q9H492
Q96EY5	Q9UHW9-6	Q92688
P20340	Q9P0I2-2	O14773
P09622	O43278-2	Q8N371
Q86WV6	Q6UUV7-3	P32322
Q1KMD3	Q99081-3	Q96QE3
Q8WVX9	Q96SD1-2	O14832
Q13257	Q8IXK0-2	Q14242-2
Q15208	Q14677-3	Q9Y608
Q9H2Y7	Q99878	O43493-3
Q86V88	Q06787-2	Q6NYC1
Q5JSZ5	O00625	O95169
Q8WZA0	Q7Z4S6-6	Q969N2
Q13356	Q4G148-2	Q9NRY2
P07814	Q96EP5-2	P00387
Q13895	Q16656-2	Q5XKE5
Q9Y3D2	P60604-2	O75081
Q16630-2	P12821-2	O95185
Q9BUT9	O75818-2	Q14534
Q12872	Q06210-2	Q05D32
Q99836	Q96L91-3	Q7Z333
Q13427	Q8TCU4-3	P78383
Q8TCT8	O14727-5	Q8WXH0
Q14651	P51811	O43251
Q9HB71	P27361-3	Q9H7D7
P35580	Q9Y6R4-2	A6NHL2
Q96HC4	P0DP25	Q9C0E8
Q07866-6	Q96SY0-4	A8MWD9
P06753	Q86U42-2	P10114
Q7Z4G4	Q8N490-2	Q13363
Q9NWZ3	Q92835-2	Q6ZSZ5
O95336	P08397-2	Q969M7
P42566	Q8TAC9-3	Q6ZS17
Q9UNQ2	Q9BRR6-2	Q8WV60
Q15274	O14569	Q9P2E3
Q8WVY7	O15496	Q86YN1
P50748	O60504-2	Q9BYX4
Q01650	Q9NYW8	Q6GPH4
Q8IYI6	Q14674-2	Q06547
Q9UIQ6	P62318-2	Q6PJI9
P0DMV8	Q9Y3Y2-4	Q96TA1
P19338	Q9NRG1-2	Q9Y5W9
P25490	O94766-2	Q00013
Q9BWT6	Q9BUR5-2	Q8TAA9
Q9UFW8	P38159-2	O00142
O15226	Q9H019-3	Q9Y5T5
P60953	P22061	P57678
Q9HB90	P50579-2	Q99569
P62861	Q9UNF0-2	O60637
Q8WW33	Q676U5-2	P38606
Q9Y6N5	Q8N2K0-3	Q5BJF6
Q9NWX6	Q8N6S5	Q8N1F8
P62380	Q3SXM5-2	P82921
Q9H223	Q7L0J3-2	Q8TCN5
Q9HAD4	P05976-2	Q9UI36
Q8WZA9	Q13308-4	Q13835
Q9H3K6	P21964-2	P10244
Q9UBR2	Q6NXE6-2	O14602
Q8TBX8	Q9NVS2-2	P55211-3
O95834	Q04637-4	Q4LE39
Q8TB96	Q9NZJ7-2	O95551
Q92572	Q96BD5-2	Q7KZN9
Q8TCS8	P08621-2	Q969Y2
Q9BQE9	Q16890-4	Q02880
P62888	P17813-2	O43896
Q9GZY6	Q6UB98-2	P55263
Q49B96	P04075-2	Q12830
Q7L5Y1	P06454-2	Q14191
Q9NQ48	Q6P0Q8-2	Q8TF74
Q9Y490	P38606-2	Q9BS92
O00629	Q14141-2	P30038
Q9NWY4	Q6P1K2-4	Q9NX01
O95757	Q6ICL3-6	Q8WVV9
Q96K58	Q9Y673-2	Q86SQ7
Q9BSW2-2	Q9Y2H0-3	Q8WUY1
P31689	Q96AE7-2	P51530
Q9BRK5	Q9UQ84-4	P02675
Q9UHB7	Q9NSV4-6	Q9H7H0
Q9NZM5	P22307-7	Q13642-1
P53396	P0DPD8	Q9NX18
Q9UBU8-2	Q5VYX0-2	P02647
Q96FJ2	Q96HR3-2	Q5BJH7
P40818	Q9Y3A3-2	Q6PI78
P81605	Q5TDH0-3	Q86UX6
P52789	Q9H0B6-2	Q7Z422
P12694	Q96TA2-3	Q71F23
Q9UPN9	Q8NCP5-3	Q9H3R5
P58546	Q12849-5	P49407-2
O14907	Q96FC9-4	Q9UIB8
P33176	Q9BTC8-2	Q5JSJ4
Q9NS18	Q9NW64-2	O95905
P17900	Q4KMQ2-3	Q8N4Q1-2
Q8WWQ0	P06733-2	Q9H6S1
Q9H467	O14662	P23634
Q96HY7	Q6PJI9-2	Q3B726
Q13509	Q9UK53-3	Q96A57-2
Q9NVA2	Q96GC5-3	Q13428-3
Q5BJH2	Q8NCG7-2	Q96SI9
Q9Y450-2	Q8IXJ6-4	Q8WXF7
Q8WVT3	Q13683-7	P50440
P10412	Q99595	P35749
P30281	P16989-2	Q96L50
Q96I24	Q9P1Z2-2	Q15637-2
P62805	O43251-6	Q96PU5
Q9P2B4	P10155-3	O75170
Q7L1W4	P0DPI2	Q7Z2H8
Q8N0Z6	Q70J99-3	Q13683
P30086	Q9UPN4-3	Q96GC6
Q9Y520-4	Q9P2R6-2	Q9UH99
Q9BZL1	Q8TCF1-2	Q92599
Q9BZE1	Q01085-2	Q4J6C6
O00559	Q53TN4-3	Q495W5
Q9UMX5	Q9UGN4-2	Q8TBE9
P35579	Q6P996-3	Q8N2U0
Q8IY67-2	Q9C0A6-2	O14578-3
Q6Y1H2	Q15532-2	Q15070
P33897	Q9HCI7-2	Q9NVR2
O00571	Q14114-4	Q06124-1
Q9NZD2	O75608-2	Q6F5E8
A1L0T0	Q5SW79-3	Q96JB2
Q9NR46	Q13541	Q14722
P42224	P20396	Q9UKE5
Q5VT52	Q8NDX5-2	O43399-6
Q9BRR8	P38571-2	P46459
Q7LG56	Q9NZ42	P53814
Q16821	Q5T5Y3-2	Q9P2E5
Q9Y478	O95490-3	P01889
Q96EV8	Q9HAF1-2	Q8N8D1
Q8N543	Q13127-4	O43609
P62906	P33981-2	Q16540
Q9UHL4	Q7Z5L2-2	Q9Y4F3
O15446	Q86XP3-2	Q16877
Q6IQ49	Q8N8S7-3	O95429
O95391	Q6S8J3	P84022
Q06187	P15622-2	Q12849
Q9H2H8	P36639-4	P56270-2
Q9NZT1	P41227-2	Q15776
O60664	Q12933-4	P33778
Q9NWK9	Q8N2F6-4	Q6ZRI6
Q53H82	Q53EL6-2	Q75QN2
Q9P253	P98194-2	Q9Y6J0
P78346	Q12830-4	P62318
P98171	Q969U7-2	O43766
Q9Y676	P51965-3	Q86WX3
Q6BCY4	P20810-9	P20701-2
P06865	Q9NZ09-2	Q6P6C2
O43264	Q14676-3	Q9BZF1
Q8WVQ1	O95782-2	P20226
Q8WVM8	Q04941	Q6P2P2
Q6NVY1	O00628-2	Q9BZE2
Q14108	O15530-3	P53778
Q92611	P26368-2	Q04637
Q07954	Q9BWW4-2	Q96N67-2
Q96CS2	Q12824-2	Q7Z3Z0
P20585	P10586-2	Q6KB66
Q96QR8	Q9UBR5-3	P60604
O94874	Q9BZE9	Q9UNE7
Q9NWS8	Q5VVQ6-2	Q9UQ84
P46013	Q96CM8-3	O75955
Q9P0S9	Q9UM00-2	Q9NY97
Q8IWB9	Q00722-3	Q96PY6
Q8IY81	O75143-2	Q8N149
Q8IXT5	Q07817-2	Q6DHV7
P30273	Q96J02-2	Q96GN5
Q92615	Q6ZU52-2	Q14247
Q9UPU5	O15078	Q9UL54-2
P61024	Q9Y6X9-2	P23297
Q6PK18	Q969J2	Q9C0B5
P22234	O14893-3	Q9NS15
Q9UPY3	Q7L7X3-3	Q9Y2R5
Q9ULR0	Q96FZ5-2	Q96LA8
O14925	P63261	A6NCC3
Q9UK59	Q8WUX1	Q6P4A8
Q8NB78	Q71UI9	P20020
P55084	Q13428	Q9H9Y6
Q14839	P42892-3	P61956
Q9NXW2	P10415-2	Q9GZT6
Q9UKG1	Q9H269-2	Q14116
O60313-2	P30154-4	O76013
Q9Y4B6	Q92783-2	Q12912
Q96K80	Q13131-2	O75923
P32121	P49023-2	P53990
Q06830	Q06547-2	Q9Y4K4
P84095	P84103-2	Q14571
Q7L5N1	Q8TEH3	P36969
O60749	P16591-3	O75818
Q9Y616	Q9UJ83-2	P15309
Q7L576	Q13952-6	Q96C11
P60891	Q9H1Z9	Q9NZT2
P11215	Q8TED0-3	O75330
P21127	P31942-2	Q6N063
Q15018	B7ZAQ6-2	A0A0B4J2D5
Q99757	Q5JPI3-2	Q5THK1
Q9UHA4	Q49AN0-2	O94973
Q6PI47	P53384-2	Q9H6D7
P49407	Q6IN85-2	Q9Y6I4
Q68D10	Q5U649	Q9H5V9
Q15126	P60660-2	Q8NFF5
Q9Y259	P50579-3	Q5T3I0
Q05086	O60784-4	P17535
Q13868	Q68CP9-3	P42336
Q969S3	Q8IZE3-2	P04062
Q9H6F5	O43172-2	P24844
Q02750	Q86YM7-2	Q7KZI7
Q9NX46	P51825-2	O95696-2
Q92733	Q9BTM9-3	Q9H6K4
Q9H089	Q14C86-3	P62273
Q9BXW9	Q15020-4	Q8TBE0
Q15007	Q9NTI5-2	Q86YZ3
P18859	Q8NEY8-3	O95873
A4D1P6	Q8IYS2	P17813
O95563	O75521-2	Q92614
Q9BPW9	Q9NTX5-6	Q5JS54
Q14683	Q9UPW5-2	P02788
Q9Y5S1	Q8NDI1-3	Q9BXI6
Q7L2J0	Q5JRX3-2	P00390
Q9UPT8	O75170-6	P46734
Q16719	Q8N4Q1	Q8NFI3
Q9NPF5	Q92878-2	Q9ULJ7
Q9NP77	Q15853-2	Q15084
Q9H845	Q8N108-17	Q96CU9
Q9BS26	Q96HA7-2	Q709C8
Q9H7C9	P30044-2	Q6ICG6
Q8IWR0	O95980	Q8IX12
Q9BRJ7	Q8TEW0-9	O15117-2
Q2NKX8	O95453-2	P78560
Q9NY33	O95168-2	Q9BV94
O00273	Q6PCT2-2	Q5T2N8
P42677	P04062-4	P04259
P25705	O95155-2	Q13045
Q9UL25	Q92947-2	O14974
P55265	Q8IVW6-3	O75448
Q69YN2	Q3ZCQ8-2	Q684P5
Q02978	Q9BXP5-4	Q9H0E9-2
Q99470	O00124-3	O60716
O43482	Q9NYR9-3	Q9HB20
P27816-4	O43852-2	Q9UJX6
O75323	P42167-2	Q13492
Q6PCB5	Q9UJY5-4	Q03405
Q9UKU7	O15409	O95249
Q8N4Q0	Q9NRP2	O75691
P45985	Q9H8M2-2	Q96PC3
Q12797	Q9NR28-2	Q06330
Q15843	P55209-3	Q7Z5L2
P16220	P49589	P29353
Q9BSJ2	P33240-2	Q7LDG7-4
O95983	Q7Z2Z1-2	Q8N5Y8
O00291	Q96LA8-2	Q9Y606
P13612	Q5JTV8-3	Q5RL73
O15514	Q8NHH9-5	P32519
P43246	Q8N1Q1	Q92637-3
P49959	Q8IYB3-2	Q6UW63
Q9P035	Q13029-5	Q9H9A5
Q16740	Q53H47-3	Q6UW56
Q86US8	Q9NUL5-3	Q9UKT5
Q13435	P07332-3	O00308
Q13526	P57081-3	Q53TN4
Q9BTT0	O95260-2	Q12800
Q9NWH9	Q9Y221-2	Q5XUX1
O00488	Q96HR8-2	Q92783
Q9Y312	P56282-2	Q92918
Q7Z4W1	O43663-2	Q8NBW4
Q6DD88	Q03519-2	Q13191
P60903	Q86W42-3	Q9BYE7
Q9ULT8	Q9H790	P50542
Q12792	O95153-2	Q6UXH1
P31153	Q6DHV7-2	Q13613
O96000	Q9UI36-2	Q6QNY1
P15531	Q9BVS5	Q8TET4
Q9Y2X3	Q9GZQ8	P09769
Q99661	Q969N2-4	Q5EB52
P40938	Q9P2R7-2	Q9GZM8
Q8NBL1	P40925-3	P48651
Q15008	Q02447-5	Q9Y6Q9
Q9Y2G3	Q96P16-3	Q9UNS1
P36543	O75431-2	Q14689
Q9UBS8	O15439-2	Q9H2C0
Q14241	Q4KWH8-2	O15370
Q9UKY7	Q13190-2	Q8N108
P61586	Q08722-3	Q9UIF9
Q99719	P38398	Q5VYS8
Q12974	Q7Z422-5	Q92890
P22314-2	Q9ULV3-5	Q49A26
P62253	Q49A26-2	O75884
Q4G0I0	P0CG30	Q53H47
P52758	Q53H96-2	Q6PIU2
Q8IVD9	Q9UJU6-2	O00154
Q13571	P78312-6	Q86YB7
O15015	Q9UFG5	Q9GZT8
Q69YH5	P16383-2	P29692-2
Q8TEB1	Q8NI22-2	P42330
P48163	Q6ZP01	O94842
Q8IWU2	Q9NS93	Q6PFW1-7
P12004	P23025	Q6ZRS2
Q68D06	Q5THK1-2	A2VDJ0
Q8TAE8	Q9UGV2-3	Q9P2R7
Q86U90	O43741	Q8IVW6
Q96HY6	Q8NB50	P35527
Q02556	O75530-3	Q9Y375
P23396	Q9H074-3	Q9UP83
Q6ZN55	P52735-3	Q99683
Q9NYH9	P15309-2	Q9Y5U8
Q9Y2L1	Q6IE81-2	Q70Z53
P28288	Q9BYD3-2	Q7Z6K5-2
Q13885	Q8WW22-2	O00541
Q9H7Z7	Q6ZN17-2	Q5VW38
O75164	Q96GY3	Q68CP4
Q9NP81	P23511-2	Q04864
O75153	O75752	Q8IZP0
P47712	Q02086-2	Q14671
Q8NEZ2	P61224-3	Q9NZL3
P09417	Q15788-2	Q96DE5
P32942	Q5VT66-2	Q8N423
O15318	P52943	P61204-2
Q13405	Q92637	Q9P2H3-3
P00966	O43414-3	P51948
Q9NVE7	O95613-2	Q9ULG6
Q13347	Q5JXA9-2	Q5T8P6
P17480	P40424-2	O95456
Q92793-2	Q96EF9	A6NJG2
Q96JN0-3	O95218-2	P28845
Q96BN8	P16278-3	Q9H0F7
P07737	Q8IWW6-3	Q99613
Q96K17	Q13428-6	O00139
Q4G176	Q5VZL5-2	P23219
Q9UJT0	Q96HS1-2	Q9GZR1
Q9H6Y2	O60906	O00628
Q9BYM8	Q9BXH1-2	P18583-5
O75223	P10244-2	Q9UBM7
Q14126	Q8WV99	Q8NB49
O60256	Q96J42-2	Q969R5
Q9BQ67	Q9Y483-2	Q4V339
Q99519	P27540-4	Q9Y289
P05114	Q96FN4-2	P48380
Q9NX57	P46100-4	Q6P2C8
P52597	Q92925-3	P20839
Q92620	Q9BXS6-2	Q643R3
P08134	P08631-3	O60238
Q9BY32	Q00535-2	Q9NV66
Q9NWT6	O00422	Q9C0F1
Q9BVC6	Q9NUY8-2	Q75N03
Q96EP0	Q99871-3	Q9NZM1
Q8IZ83	Q86X76-2	Q9H7F0
Q12996	Q96PV7-2	Q96EI5-2
O75821	Q9BUN8-2	Q86UW6
P16455	Q7L5Y9-3	Q15629
Q14161	Q99460-2	Q9NUI1
Q8NFQ8	P32242	Q8IWZ3-3
Q96A33	Q8N3F0-4	Q93008
Q9BSB4	O95071-2	Q9BUN8
P14174	Q8N5L8	Q8WVB3
Q15024	P00374-2	O95835
Q9UGP4	Q5FWF5-2	Q9Y3S1
Q9H9L3	O60870-2	Q8ND04
Q01826	Q9GZT8-2	P10321
Q08J23	Q9UHN1	Q9Y2U5
P14406	Q9Y5K5-2	Q9UER7
Q9H2I8	Q9Y2X0-2	Q9NP73
P48736	P78347-2	Q9Y4W2
Q9UKL0	Q9BRA0	Q8NEJ9
Q15459	Q5SWX8-3	Q86X83
O00330	O15400-2	Q9Y2X9
Q5JTH9	P49768-2	Q16222
Q9Y570	Q96ME1-2	Q13459
A8MXV4	P53367-2	Q9BQ15
Q8IV38	Q15025-7	Q68CQ7
Q9P2R3	O75157-2	Q9BZJ0
Q9BRT3	P62987	Q06210
Q92882	P68366-2	Q6PHR2
Q9H2P0	Q9Y508-2	Q9C0C7
Q9BT25	P63162	Q96II8
P61619	Q9UNE7-2	O95359
P07602	P06756-3	Q96JP5
O14818	Q9BVP2-2	Q659A1
P48960	O00139-2	Q01844
Q68D91	P51957-3	Q99735
A8MVS5	Q9NQC3-5	P55011
Q13464	Q16513-3	Q96RL7
Q9NRG9	P19174	Q05519
Q9NYM9	A4D1S0-2	Q9H1P3
Q6P1A2	Q6ZUM4-2	P48730
Q9Y2S7	Q8N6N7	O94805
Q9Y6M9	Q9H6U6-6	O43822
Q969X1	O00757	Q9NRZ9
P35221	Q5TC82-2	Q9H7E2
O75717	P54198-2	Q9UPZ3
Q14694	Q9UHX3-4	P06681
Q86SF2	Q9UER7-4	Q96Q89
P28907	P51798-2	Q01780
Q96AE4	Q99643-5	Q8N573
P61758	Q13574	Q9UPN3-5
Q14847	O75081-2	Q9HAF1
P57076	Q9BXW7-2	P19367
P03886	Q07820-2	Q07866-3
O14933	Q8TBE0-3	Q16270
O14656	Q96RT7-2	Q5JPH6-2
Q9H4A6	Q6PJT7-9	Q9Y2K1
Q9H147	Q9P0U3-2	Q99418
P53999	Q9UIF9-2	Q9NPQ8
P39687	P62633-2	Q9H3U5
Q9Y485	Q96EP1-5	Q6XQN6
Q13610	Q5R372-4	Q5HYI7
Q8N8N7	Q9Y5B8-2	Q7Z7A1
P08311	O00273-2	Q9H9P8
Q6UB99	P00387-3	Q9BT30
Q9UIM3	Q9NUB1-2	Q96AJ9
Q9NRX1	Q13568-4	Q96I36
Q9H0L4	Q9Y2D5-6	Q14156
O95402	Q9ULJ3-2	Q07820
Q6PD74	Q9UBU6	O75167
Q53GQ0	O00308-4	Q96DR4
Q96C90	Q96T37-4	Q5VT66
P52790	Q93050-1	Q99676
O95376	Q16637-4	Q9H0A0
Q16831	O43318-4	Q92974
Q8WUX2	Q12959-8	Q14574
Q03188	Q9NV92	O15554
P22830	Q13620-1	Q15431
Q9UNK0	P17020	P25054
Q15649	Q8TF46-2	O43663-4
P26639	Q9BVL2-2	Q4L235
O60568	O00203-3	Q9BZE9-2
Q9NR30	Q14746-2	Q8IYB3
Q9H993	P26951-2	Q8N5B7
Q8N954	Q17RN3-2	Q6RFH5
Q9UKI2	Q9UPT5-2	P18510
O95059	Q8IZD2-6	O60645
Q07021	P24863-2	Q9ULE6
Q9H0E2	P18621-3	Q5JXA9
Q86SX6	Q8N7R7-3	Q8TB72-2
Q13542	Q16625-5	Q96AE7
Q9Y265	Q96RG2-2	Q5T5X7
Q8NHJ6-3	Q12931-2	Q9NXJ5
Q9NYK5	P50542-3	O15013
Q9P015	Q8NEY8-6	Q14525
P39656	Q6UWW8-2	Q9Y6M4
Q9BXS5	Q9C0I1-3	Q9NUU6
P07942	P54619-2	O43709
Q5VYK3	Q96PX9	O14653
Q9NVZ3	Q9NX38	O43291
Q8WY22	O15164-2	P02768
O15541	Q75N03-2	P23141
Q53TQ3	Q8WUA7-2	P55209
P07225	O15056-3	Q96CJ1
O15294	Q9ULP9-2	Q9H116
Q9Y5X2	P19367-4	Q9H2L5
Q9UKN8	Q13564-3	Q96D71
O75376	Q9C0H2-3	Q9H334
O95861	Q6P1L5-2	Q86Y07
Q6ZU80	O14974-5	Q96Q15
Q9BTL3	Q9NZL9-2	Q9NY35
Q9UBS3	Q8TAT6-2	O75494
P62750	Q96N64-3	P51654
Q9NQS1	Q13572-2	P35251
P51570	Q9H8Y8-3	Q8TF05
Q70UQ0-4	Q8NDM7-2	Q9UQ13
Q14493	Q9Y2K1-2	Q8N2W9
Q9NVI1	Q96Q45-2	Q9H6U6
P99999	Q9NSC5-5	Q14C86-2
Q7Z4H3	Q14CB8-4	P78329
Q5T160	Q8N122-3	Q5SYE7
Q99856	Q9NP61-2	Q16875
O75151	Q9NZI7-4	Q9BRR6
Q15047	O95819-2	P63267
P61960	Q9UI10-3	Q9UJ78
Q9NUQ3	Q14956-2	Q13952
Q9NZ53	Q96PY6-4	Q96L73
O75396	P46736-2	Q8IUF1
P51649	P50995-2	Q9P2K8
Q96BP3	Q13098-5	Q99729-2
P09467	Q9NVH2-3	P04844
Q5T8I3	Q92851-6	Q8WVM0
P35250	P33316-2	Q9UKY3
Q9Y6A4	Q12929-2	Q9UJ68
Q9P265	Q9UK76-2	P20936
Q8IX19	Q9H582-2	Q9H9L4
Q8IXI1	P51553-2	Q27J81
Q96C36	Q12841-2	O75575
P22695	Q9BXS9-6	Q92538
Q8TEU7	Q684P5-3	Q86VZ1
Q8IU81	Q9NVS9-4	O75155
Q99567	Q7Z392-4	P36639
Q9NPH3	Q5T2R2-2	O43790
Q8WUJ0	Q9H6D7-2	Q6PCB8
O00161	Q5J8M3-3	O14810
Q9P2T1	Q659C4-9	Q5R372
Q8NCS4	O95831-3	Q8N9B5
O43924	Q13642-3	P31942
P49411	Q9UPQ9	P23919
P09669	Q15526-2	O75127
Q6P1L8	P14316-2	Q9UJX5
Q13094	Q8IWY9-1	Q96Q45
Q9NW68	Q9NYQ6	Q9BXS6
P45983-3	O75179-2	Q8NCH0
Q8NHG8	Q15366-6	O95685
Q01432	Q5VYS8-4	Q6ZMK1
P61011	Q8NEQ5-2	Q504Q3
Q96C23	Q969E2	Q9Y2G2-5
P56385	Q5XUX1-3	P54619
P05362	Q9H9P8-2	P51825
Q8N3D4	Q15637-4	Q99572
Q9UL46	P00156	Q6NXT6
Q9UJY4	Q8NFI3-2	Q8TB69
Q9Y6D9	Q709C8-4	Q9BUA3
P16298	Q9BRT8-3	Q9GZU7
Q7L591	Q9NUQ6-2	Q96MU7
Q8IVH4	Q8NEY4-2	Q96BW5
O00519	P29590-11	Q8NB90
Q9NYJ8	Q6ICG6-3	Q9H0V1
Q9H0N5	Q15056-2	Q17RN3
Q9UBF8	Q9Y4P8-3	Q13084
P07311	Q9BQA9-2	P08779
Q96GG9	Q96HN2-4	Q9UKB3
O00442	A6H8Y1-7	Q9Y227-2
Q13630	Q15257-2	Q7Z6M1
Q9H0U4	O75592-2	Q8IY17
O00560	P40616-2	O14733
O95352	Q8N884-2	Q6IPR3
Q8N697	O94876-2	Q6IN85
Q9NUQ7	O75891-4	Q86TI0
P52701	Q15036-2	O15156
Q6P3W7	Q86UU0-3	O14874
Q8IZ07	Q8IUI8-2	Q14147
O75643	Q9HB58-2	Q9NXH9
Q14232	P60981-2	Q9Y2L5
Q8NBI6	O75306-2	P82933
Q9NX76	O95551-2	Q10567
P23526	Q8N5N7-2	P14314
Q13469	Q96MX6-2	Q8WX92-2
Q53HC9	Q9Y6M4-3	Q9H9J4
Q96EV2	O00541-2	Q9ULU4-13
P30050	Q96B36-3	Q92685
Q9HBL8	Q9Y5G0	Q9C0B7
Q15714	O43683-2	Q9Y4D7
Q8NBF2	Q13105-2	Q9UPT5
Q9HCE5	Q6N043-2	Q92900
Q7Z5R6	P06748-3	O14972
O60234	Q7L590-2	Q13322
Q9H871	Q86X24-2	A4D161-2
Q7Z401	Q9H0W9-2	O15084
O00425	P27816-5	P10620
P57088	Q4LE39-2	Q99941
Q92841	Q8WWN9	O95544
P46063	Q9H8H2-2	P07333
Q9Y276	Q00325-2	O15162
P08758	P62166-2	Q8WUY8
P23246	Q5VIR6-2	Q6ZNA5
P25685	Q86YB7-2	Q8N6Q8
Q9NYV4	P08174-4	Q15032
Q96SL8	Q9Y3C4-2	P22570
Q5T6V5	Q86T82-2	A3KN83
Q9BX68	Q5CZC0	Q9H9Y2
P11177	P19105	Q8IVH2
Q14997	P0DI82	Q15029
Q6UN15	O43768-2	Q86V48
Q9NR50	Q10567-3	Q9NZM3
P41567	Q9H7E9	O15460
Q92785	Q8TBA6-2	Q9NRP0
P17152	Q03164-2	Q8TDN6
O60341	Q2KHR3-2	Q9UPT6
O75828	P78537-2	Q14807
P07686	O75177	O60271-3
Q9Y6X3	Q14980-2	Q9UK76
Q8NEZ5	Q9Y4W2-3	Q9NVH1
Q9Y223	O60869-2	Q9BQ95-2
Q96GK7	O00182-3	Q7Z4S6
P61421	Q969G3-2	Q9NSI2
P14550	Q9UNS1-2	Q9Y2X7
Q6N069	Q96Q11	Q5T280
O60427	Q15072	Q9H8H2
P46940	Q01082-3	Q9UJ83
P25789		Q5UIP0
P09496-2		Q86VP1
P14625		Q07020
P48449		Q9UM11
O60245		Q9NRW3
O75925		Q9NQT5
Q14331		P51532
Q96BZ8		P17516
P27449		Q96FN4
Q00534		O60353
Q9GZU8		Q00535
Q13686		Q9UHV7
Q9UBQ6		Q13490
O60551		O00746
O95865		Q9UKT4
Q96EM0		Q9HCH0
Q8N5M1		P08559
Q13217		P38159
P20248		Q5JRX3
P78356		Q8TF42
O15391		P17028
P32969		Q12873
Q15717		Q9NS00
Q92692-2		O75608
P35226		O14727
Q9H1D9		Q96DR8
Q13445		Q96MR6
P51151		P78386
Q9BRP1		Q9BUP3
Q8TCA0		Q16342
P01033		Q658P3
P05090		P24863
P83876		Q93074
Q9BRZ2		Q86Y91-6
Q49AR2		P42695
Q92990		Q8TAP9
Q9UHX1-2		Q8NBM4
P48444		Q9Y680-3
P62834		Q9BXS4
Q8N573-2		Q13608
P22059		Q8TB37
Q9NX62		Q13620
O15427		Q969Z3
Q9GZM5		Q66PJ3
Q03701		O94967
P46782		Q9NXN4
P49247		Q92879
Q9Y5Z4		Q9Y2H1
Q6Y288		Q9UK58
Q9BUP3-3		Q12959
Q9NQA3		Q9UJY5
O00462		Q9HB19
Q9P2J5		Q9UK61
Q96PK6		Q14643
O95619		Q9Y4P8
Q06203		P52630
P61086		Q9UBP0
Q86Y56		P10301
P17812		Q9Y673
Q9UHG3		P06454
P78417		Q9H490
Q96F63		Q6PGN9
Q9H330		Q8TAA5
O75844		Q2M2I8
P46776		O95758
O60711		O43665
Q9H0K6		Q9H165
O75880		Q92581-2
P62341		Q9Y3D3
P49459		Q86W56
Q15375		Q8N0Y7
O75718		Q96S55
O00264		Q63ZY3
Q96B97		P26951
P55769		O00165
Q9BXR0		O15040
Q7Z7K0		Q9NUL3
O60499		Q96NW4
Q9NPD8		Q96PC5
Q13188		Q9BVK8
Q9UNP9		P62847
O94826		Q9BV68
O14776		Q15323
P25398		O75558
P61225		Q8NC60
P32321		P30291
Q99615		Q7Z412
Q9UJV9		Q9BYN0
Q9H270		Q9Y2X0
O14975		Q9BTU6
Q9NRF9		Q9H4B0
Q9Y5Q8		P62166
[truncated: 2,180 more rows]

## Sheet: Unique GO Terms
Method	source	term_id	term_name	Adj_p-value	%	Count	Accessions
TMT	GO:CC	GO:0000785	chromatin	4.05034e-05	10	133	Q06609-3	Q8N5A5-3	P78362	P55209-2	Q8IVH2-3	Q8IXM2-3	P61244-2	Q12772	Q8IWV8-4	Q13118-2	Q09028-2	P17010-2	O00409-2	Q12873-3	Q86YP4-3	Q14CW9	Q9Y6I4-2	Q8WYH8-2	Q9Y4A5-2	P04150-2	Q01543-3	P55771	P32519-2	Q15910-5	Q9UK61-3	O95251-2	P29374-3	O60902-2	Q14814-4	O96028-5	Q12986-3	Q9H4L7-2	P15336-5	P23409	P20226-2	Q14781	Q86SE8-2	Q8WY36-2	Q15796-2	Q99453	P41162	Q9H9B1-4	Q8TAQ2-2
TMT	GO:CC	GO:0030054	cell junction	0.0186023	9	133	P18084	Q8NEJ9-2	Q13813-2	Q00013-2	P14209-3	Q6PCB8-2	Q9BRP8-2	P00519	O95425-2	Q15418-4	Q9UQB8-3	Q14643-4	P25788-2	Q3KRA9	O15117-3	P56545	Q9UHB6	Q96A57	O75251-2	P07948-2	Q13443	Q7Z460	O75914-2	P00749-2	Q96L92-3	P05386	Q86UX7-2	O95399	P04150-2	Q5T5C0-3	O95185-2	P05023-4	Q00610-2	Q12979-4	Q69YQ0-2	P63010-2	Q9H3Z4-2	Q15910-5	Q99571-3	O95670	Q9NRL3-3	P18564-2	Q9BY11
TMT	GO:MF	GO:0046872	metal ion binding	0.0436092	9	133	Q13946-3	Q9BUL5-4	Q15165-3	Q6ZTA4-2	Q16851-2	Q13813-2	Q13370-2	P20701-3	P05089-2	Q8N5A5-3	P78362	P28039-2	P52747-2	P35637-2	Q8IVH2-3	Q01844-6	P00519	Q96SW2-2	Q15418-4	Q8IWV8-4	Q5JSP0-2	Q14643-4	P13674-2	Q13118-2	Q3KRA9	Q6PJT7-5	Q5T1V6-2	Q9UKT4-2	Q9H6Y7	Q9HBH1	Q13501-2	Q9UGU0-2	P14324-2	P17010-2	Q9UHB6	Q01081	O95628-5	O75251-2	P34897-3	Q9NZR2	Q13443	Q5M7Z0	Q12873-3
TMT	GO:CC	GO:0099503	secretory vesicle	0.02037	10	103	Q13813-2	P20701-3	P05089-2	Q9H410-3	Q9UQB8-3	Q14004-2	Q14643-4	Q96A57	P00738-2	P12318-2	P00749-2	P19256-2	Q86UX7-2	Q8TAD4	P30626-3	Q5T5C0-3	Q8N138-4	Q8N423-4	Q9H3Z4-2	P20073-2	Q9NZK5-2	O95670	P07355-2	P20340-2	P20339-2	P24071-8	Q9Y2Q5-2	Q8IUR7-7	Q96RL7-4	Q7Z5G4-3	Q96D96-4	Q96BI3-2	Q13492-3	P08575-4	O43759-2	P20839-2	O00391-2	Q9GZM8-3	Q8WU76-2	O43914-3	O00499-9	Q13332-7	P07741-2
DIA-NN	GO:BP	GO:0045104	intermediate filament cytoskeleton organization	5.09e-10	41.1111	37	P05787	Q04695	P02533	P04049	Q96RT1	P58107	P78385	Q8N1N4	Q9NSB2	Q03001	P54252	Q3SY84	Q9C075	P08727	Q9UPN3	Q15149-3	P19013	O76011	Q5XKE5	Q13835	Q7Z3Z0	Q6KB66	O76013	P04259	Q9GZM8	P35527	Q14525	O43790	P08779	P78386	Q15323	P04264	P35908	Q7Z3Y8	P02538	Q7Z794	P52594
TMT	GO:MF	GO:0050839	cell adhesion molecule binding	2.71872e-06	14	80	P18084	Q13813-2	P20701-3	Q6PCB8-2	Q8NC51-2	Q9UQB8-3	Q9UHB6	P07948-2	Q13443	Q14008-2	Q86UX7-2	P17706-2	Q8N423-4	P20073-2	Q99571-3	P18564-2	P07355-2	A0FGR8-2	P21333-2	Q13492-3	Q7KZI7-13	P49757-4	Q9H2G2-2	Q9UGI8-2	Q9Y639-1	Q01970-2	Q14247-3	P15151-3	P48730-2	P35240-4	Q96TA1-2	Q8IZP0-3	P78344-2	Q9NUQ8-2	Q13835-2	O00560-2	O00214	Q9NQW6-2	Q06124	P51610	P53365-2	Q86W92-3	Q9UHD8-7
DIA-NN	GO:BP	GO:0045103	intermediate filament-based process	7.71e-10	40.6593	37	P05787	Q04695	P02533	P04049	Q96RT1	P58107	P78385	Q8N1N4	Q9NSB2	Q03001	P54252	Q3SY84	Q9C075	P08727	Q9UPN3	Q15149-3	P19013	O76011	Q5XKE5	Q13835	Q7Z3Z0	Q6KB66	O76013	P04259	Q9GZM8	P35527	Q14525	O43790	P08779	P78386	Q15323	P04264	P35908	Q7Z3Y8	P02538	Q7Z794	P52594
DIA-NN	GO:BP	GO:0045109	intermediate filament organization	5.01e-09	44.2857	31	P05787	Q04695	P02533	P58107	P78385	Q8N1N4	Q9NSB2	Q3SY84	Q9C075	P08727	Q15149-3	P19013	O76011	Q5XKE5	Q13835	Q7Z3Z0	Q6KB66	O76013	P04259	P35527	Q14525	O43790	P08779	P78386	Q15323	P04264	P35908	Q7Z3Y8	P02538	Q7Z794	P52594
DIA-NN	GO:BP	GO:0006302	double-strand break repair	8.76e-09	24.9169	75	Q52LR7	Q96FC9-3	Q9H2F5	O96028	Q7Z3K3-6	Q8WXE1	Q9Y4A5	Q13535	P29590	Q13472	Q9BWK5	Q12824	Q8N884	Q96T76	Q9UI95	O94762	Q96GM5	Q96L91	Q96T60	P49916	P38398-8	Q8IX21	Q969G3	Q5MIZ7	Q99828	O95071	Q68CP9	P35637	O60921	Q96HA7	O96017	P46736	Q86U86	O75771	Q06609	O43299	Q8WUB8	O14757	Q6NTE8	Q9NXX6	Q92878	Q13216	Q92925
TMT	GO:CC	GO:0005667	transcription regulator complex	0.00519131	12	61	Q6P2C8-2	Q12789-3	P61244-2	Q9H944-2	Q04726-3	P56545	Q09028-2	Q12873-3	Q86YP4-3	Q14CW9	Q92994-9	Q9P2K3-4	Q00839-2	Q9Y4A5-2	Q6P1K8	Q99708-3	Q99729-3	Q96PN7-2	P07355-2	P29374-3	Q8IUF8-2	P15336-5	P23409	P20226-2	Q15796-2	P41162	P40763-3	Q96G25-2	Q13363-2	P49848-4	Q6VMQ6-2	O00499-9	O00255-3	P53567	Q96T76-5	Q96RN5-3	O15265-3	Q06330-5	Q04727-2	Q9NPA8-2	P15923-2	O75448-2	P52630-4
TMT	GO:MF	GO:0140297	DNA-binding transcription factor binding	0.0396323	12	60	P61244-2	P56545	Q93074-3	Q86TM6-2	P30626-3	P17706-2	Q99708-3	Q96PN7-2	Q6W2J9-4	Q14814-4	P06730	P21333-2	P15336-5	Q14669-3	P20226-2	Q15796-2	P40763-3	Q13363-2	P49848-4	P51532-5	P53567	Q96T76-5	Q06330-5	Q04727-2	Q13510-2	P51610	P15923-2	Q03014	O75448-2	Q86VX2-2	Q9H0E9-4	Q9H334-7	Q9ULU4-12	P35611-2	Q7Z4G1	P42229-2	Q6UUV7-3	Q99081-3	P27361-3	P06454-2	Q96HR3-2	Q12824-2	P10415-2
TMT	GO:BP	GO:0031327	negative regulation of cellular biosynthetic process	5.2e-08	11	133	Q8N5A5-3	Q8IVH2-3	O75534-2	P61244-2	Q12772	P29353-2	Q9NPI6-2	Q04726-3	Q13118-2	Q13501-2	P56545	Q09028-2	O95628-5	P34897-3	O00409-2	Q12873-3	Q9UI15	Q86YP4-3	O94762-4	Q9P2K3-4	Q13765	Q00839-2	P04150-2	P17706-2	P35813-3	P05023-4	Q8N138-4	Q16666-3	Q99708-3	Q92879-2	P41229-4	O60506	P55771	Q96PN7-2	Q15910-5	Q6W2J9-4	Q9UIS9-7	Q9UJ78-1	Q8WX92	Q9UK61-3	Q14103-3	O95251-2	P29374-3
TMT	GO:MF	GO:0045296	cadherin binding	3e-07	17	58	Q13813-2	Q8NC51-2	Q9UQB8-3	Q9UHB6	Q14008-2	Q99571-3	P07355-2	A0FGR8-2	P21333-2	Q13492-3	Q7KZI7-13	P49757-4	Q9H2G2-2	Q9UGI8-2	Q01970-2	Q14247-3	P48730-2	Q96TA1-2	Q8IZP0-3	P78344-2	Q9NUQ8-2	Q13835-2	Q9NQW6-2	Q06124	P51610	P53365-2	Q86W92-3	Q9UHD8-7	O60437	Q15907	P53990-2	A0MZ66-4	P35611-2	Q9ULH7-4	P15529-16	P35613-3	P23229-7	P08195-2	Q6P1N0-2	Q14677-3	P22061	Q9UNF0-2	P04075-2
DIA-NN	GO:BP	GO:0044255	cellular lipid metabolic process	2.33e-07	17.2925	133	O43292	O95476	Q9BZ23	Q9C0I1	P31323	P01130	Q9HB40	Q03013	O14732	Q13393	Q2T9J0	Q8N4T8	Q8WTV0-2	O15120	Q14114	Q9UQ49	Q8NFV4	P27544	P31327	Q8N4L2	Q8WUK0	O94788	O14561	Q92835	Q12770	P42126	Q9Y394	O95870	Q13530	Q96CM8	Q96BW9-3	Q8NBK3	Q9NTX5	P19174-2	Q86UL3	Q9NVV5-1	P50416	O95822	Q13614	Q5T2R2	O43808	Q96PU8	P43155
TMT	GO:CC	GO:0030055	cell-substrate junction	0.00290401	12	54	P18084	P14209-3	O95425-2	Q3KRA9	Q9UHB6	Q13443	Q7Z460	P00749-2	P05386	Q86UX7-2	Q00610-2	P18564-2	Q92974-3	Q14315-2	P21333-2	P08575-4	P49757-4	Q9UGI8-2	Q96RT1-7	Q14247-3	P28838-2	P15151-3	Q8WWI1-3	Q13045-2	P61513	Q07020-2	Q13136-2	O00560-2	Q15555-4	Q86W92-3	P35611-2	Q03405-2	P15529-16	Q14005-3	P35613-3	Q9UMS6	P23229-7	P27361-3	O60504-2	Q9UNF0-2	Q13308-4	P17813-2	O14662
DIA-NN	GO:BP	GO:0016310	phosphorylation	5.54e-07	15.333	133	P49848	Q9H8V3	P28749	Q9H4X1	Q9BZ23	P31323	O75569	Q3V6T2	Q8TDY2	P53667	Q96BR1	Q16625	O43314	Q99490	Q5EBM0	Q16514	P02787	O95684	P07948	Q13164	Q9UJ41	P52333	Q14114	Q93100-3	Q92854	Q9UKI8-5	Q12979	P04049	Q96RR4	Q9UGN4	P42345	O75962	Q7L9L4	P05067	Q12933	O60566	Q15831	Q92997	Q92989	O14763	Q16513	Q13535	P29590
DIA-NN	GO:BP	GO:0034660	ncRNA metabolic process	6.08e-07	19.1153	121	P04150	Q6PI26	O75569	Q8IZ69	Q96SY0	Q9Y618	Q8N2A8	Q7L3T8	Q8WYQ5	Q8NCA5	O15091	Q6YHU6	O75648	A2RTX5	Q9UL03	Q5TA45	O95620	Q5T8I9	Q96FC9-3	Q9Y2Z2	P42345	O75879	Q9NUP7	Q76FK4	Q92989	Q6DKI1	Q52LJ0	Q9NY93	Q15796	P46100	Q96HR8	Q12824	Q92994	Q96SZ6	Q9UET6	Q9BTM9	Q96EU6	Q9BVP2	Q8TCB7	Q96Q11-2	Q96I59	P40763	Q9H0S4
TMT	GO:CC	GO:0005925	focal adhesion	0.00673149	12	52	P18084	P14209-3	O95425-2	Q3KRA9	Q9UHB6	Q13443	Q7Z460	P00749-2	P05386	Q00610-2	P18564-2	Q92974-3	Q14315-2	P21333-2	P08575-4	P49757-4	Q9UGI8-2	Q14247-3	P28838-2	P15151-3	Q8WWI1-3	Q13045-2	P61513	Q07020-2	Q13136-2	O00560-2	Q15555-4	Q86W92-3	P35611-2	Q03405-2	P15529-16	Q14005-3	P35613-3	Q9UMS6	P23229-7	P27361-3	O60504-2	Q9UNF0-2	Q13308-4	P17813-2	O14662	P63261	P49023-2
DIA-NN	GO:CC	GO:0005759	mitochondrial matrix	3.27e-17	24.6436	121	P04150	P82675	Q96EL2	Q7L3T8	Q9NZE8	O15091	Q8N4T8	Q4U2R6	Q7L2E3	Q02252	Q9BYD1	P28331	O75616	P31327	P34897	Q9NX20	O14561	P07954	P42126	Q07817	Q969S9	Q9P0J1	P82932	Q96CM8	Q8N465	Q13472	P54098	Q9NXA8	Q96A35	Q9NVS2	O95822	Q5T2R2	O94925	Q9UGC7	O43708	Q96GC5	Q12931	Q96Q11-2	Q96I59	Q16698	Q9BYC9	Q7Z3D6	Q9NWU5
DIA-NN	GO:CC	GO:0019866	organelle inner membrane	1.21e-12	21.4905	124	P82675	Q9BPX6	Q96EL2	Q9HC21	Q9NZE8	Q6P4A7	O94901	Q4U2R6	Q9BUB7	P07948	O60830	Q8IXM6	Q9BYD1	P28331	O75616	P31327	P34897	Q8WUK0	Q15526	Q9NX20	Q96TA2	P03905	Q9H2V7	O14561	P00395	Q13505	Q07817	P82932	P07919	Q96BW9-3	Q3ZCQ8	P49821	Q96A35	Q2PZI1	O75027	Q9NVS2	O43808	P43155	Q6P1Q0	Q96GC5	Q12931	Q86WU2	Q99571
TMT	GO:BP	GO:0051253	negative regulation of RNA metabolic process	1.19386e-06	11	133	A0AV96-2	Q8N5A5-3	P35637-2	Q8IVH2-3	O75534-2	Q96T21-2	P61244-2	Q12772	P29353-2	Q04726-3	Q13118-2	Q6PJT7-5	Q13501-2	P56545	Q09028-2	Q9H0Z9-2	O00409-2	Q12873-3	Q9UI15	Q86YP4-3	O94762-4	Q9P2K3-4	Q13765	Q00839-2	P04150-2	P17706-2	P35813-3	Q16666-3	Q99708-3	P41229-4	O60506	Q99729-3	P55771	Q96PN7-2	Q15910-5	Q6W2J9-4	Q9UIS9-7	Q9UJ78-1	Q8WX92	Q9UK61-3	Q14103-3	O95251-2	P29374-3
DIA-NN	GO:BP	GO:0140053	mitochondrial gene expression	1.26154e-06	28.4848	47	P82675	Q96EL2	Q9NZE8	O15091	Q4U2R6	Q9BYD1	Q9Y2Z2	P34897	O75879	Q9NX20	Q969S9	P82932	Q9H2K0	Q96A35	Q9NVS2	Q96SZ6	Q9UGC7	Q96GC5	Q96Q11-2	Q9BYC9	Q9NWU5	Q9H0R6	Q9H3H1	Q8TCC3	Q8IXM3	Q13131	Q8N5N7	P82921	Q16540	Q9Y2R5	Q9Y606	Q5JPH6-2	Q8WVM0	O75127	Q13084	P82933	Q9Y3D3	Q8NC60	O60783	P46199	Q9P0M9	Q9HD33	Q9H0U6
DIA-NN	GO:CC	GO:0005743	mitochondrial inner membrane	9.83e-12	21.8324	112	P82675	Q9BPX6	Q96EL2	Q9HC21	Q9NZE8	Q6P4A7	Q4U2R6	Q9BUB7	P07948	O60830	Q9BYD1	P28331	O75616	P31327	P34897	Q8WUK0	Q15526	Q9NX20	Q96TA2	P03905	Q9H2V7	O14561	P00395	Q13505	Q07817	P82932	P07919	Q96BW9-3	Q3ZCQ8	P49821	Q96A35	O75027	Q9NVS2	O43808	P43155	Q6P1Q0	Q96GC5	Q12931	Q86WU2	Q9BYC9	Q9BSF4	O14521	Q9NWU5
DIA-NN	GO:MF	GO:0140640	catalytic activity, acting on a nucleic acid	2.6e-10	21.5559	133	O14802	Q8IZ69	Q8N2A8	Q7L3T8	P56282	O95985	O15091	O75648	A2RTX5	Q5TA45	O95620	Q5T8I9	Q7L2E3	Q96FC9-3	Q9H5Z1	O75879	Q9NUP7	Q5T1V6	P78549	Q9H6S0	A4D2B0	Q9H0P0	Q9UFF9	Q3L8U1	Q13472	P54098	Q9NY93	P46100	Q9UET6	O94762	Q8TCB7	P54277	Q96L91	Q9Y5N5	P52435	Q9NW08	Q96Q11-2	Q96I59	P49916	Q9NPI6	Q9UNY4	Q9H0S4	Q9H0R6
DIA-NN	GO:CC	GO:0005768	endosome	7.46e-10	17.4038	133	P63010	P01130	O95772	Q70J99	Q86VX9	Q96BR1	Q7Z614	Q99490	Q13393	P0DI81	Q7L1V2	Q96SU4	P02787	Q6Y7W6	O95208	Q9UJ41	P52333	Q9Y4E1-5	P04439	Q9UQ49	Q9H5N1	Q96J02	Q13905	Q6ZTN6-3	Q8N4L2	P05067	O95782	Q96JC1	Q9H082	Q86VN1	Q9H269	Q9UGJ1	Q676U5	Q8TCT7	P29590	P07355	P35240	Q8NDI1	Q86WN1	Q96FJ0	Q96L92	Q13614	Q15043
DIA-NN	GO:BP	GO:0034470	ncRNA processing	3.98523e-06	20.3991	92	Q6PI26	O75569	Q8IZ69	Q96SY0	Q8N2A8	Q8WYQ5	Q8NCA5	O15091	Q6YHU6	O75648	Q9UL03	Q5TA45	O95620	Q5T8I9	Q9Y2Z2	Q9NUP7	Q76FK4	Q92989	Q6DKI1	Q52LJ0	Q9NY93	Q15796	Q96HR8	Q96SZ6	Q9UET6	Q9BTM9	Q96EU6	Q8TCB7	Q96Q11-2	P40763	Q9H0S4	Q9NV88	Q9NVH2	P57081	Q9H3H1	Q9UGR2	O60294	Q96CB9	Q6IA86	P84103	Q9BTF0	Q6ZN17	Q15633
DIA-NN	GO:BP	GO:0010256	endomembrane system organization	5.31685e-06	18.843	114	Q96PM9	O95476	Q9P0I2	Q9UNZ2-5	Q96GC9	Q8TAT6	O94901	O95295	Q13277	Q13190	O00401	O95197	P40616	Q8N766	Q14746	Q9H082	Q86VN1	Q7Z6Z7	P46379	P07355	Q9H6H4	Q96KA5	Q8IYU2	P08575	O43760-2	Q9Y3R5	O00499	Q99996	P51790	O14524	P78537	Q8NF91	Q969M3	O15027	Q8TBA6	Q9UQB8	Q9Y3B6	Q9Y2V7	Q9NVV0	Q9Y5X0	Q9Y5P4	O60784	O00506
DIA-NN	GO:MF	GO:0016301	kinase activity	2.54e-08	19.3711	133	Q9BZ23	P31323	O75569	P53667	Q96BR1	O43314	Q5EBM0	P07948	Q13164	P52333	Q9UKI8-5	Q12979	P04049	Q96RR4	Q6PCE3	P42345	O75962	O60566	Q15831	Q92989	Q9Y4A5	Q16513	Q13535	Q13627	P07332	P0DP23	Q96L96	Q15418-2	Q86YV6	Q9H2G2	Q7L7X3	P08631	Q13308	Q14164	Q8IVT5	O75914	Q9HA47	O15530	Q9NWZ5	Q96SB4	O15164	P42679	Q96T60
DIA-NN	GO:CC	GO:0016020	membrane	3.97e-08	11.7939	133	P09651	Q9Y2U9	O43292	P04150	Q99933	P50453	Q9H8V3	Q9C0H2	Q99460	Q6NUQ4	Q6ULP2	P82675	O95476	O14802	Q9BZ23	Q14667	Q9BPX6	Q9HBG6	Q13564	P05026	Q9P0I2	P63010	P31323	Q99700	Q01831	O75569	Q96SY0	P01130	O95772	O75592	Q70J99	Q3V6T2	Q8TDY2	P53667	P49023	Q8IWC1	Q15345	Q9Y618	Q96EL2	Q7Z614	Q96GC9	Q8N2A8	P05787
DIA-NN	GO:BP	GO:0006629	lipid metabolic process	7.17359e-06	15.6559	133	O43292	P04150	O95476	Q9BZ23	Q9C0I1	P31323	P01130	Q9HB40	Q03013	O14732	O60869	Q8N2A8	Q99490	Q13393	Q2T9J0	Q96SU4	Q8N4T8	P07948	Q8WTV0-2	O15120	Q14114	Q9UQ49	Q8NFV4	P27544	P31327	Q8N4L2	P42345	P05067	Q8WUK0	O94788	O14561	Q92835	P11413-2	Q12770	P42126	Q9Y394	O95870	Q13530	P98082	Q96CM8	Q96BW9-3	P55058	Q8NBK3
DIA-NN	GO:CC	GO:0098798	mitochondrial protein-containing complex	7.55e-08	22.9773	71	P82675	Q9BPX6	Q96EL2	Q9NZE8	O15091	Q4U2R6	O60830	Q9BYD1	P28331	Q9NX20	P03905	O14561	P00395	Q13505	P82932	P07919	P54098	Q3ZCQ8	P49821	Q96A35	Q9NVS2	Q07812	Q96GC5	Q9BYC9	Q9BSF4	O14521	Q9NWU5	O43674	O95168	Q96CB9	O75431	Q8TCC3	Q9Y697	P51553	P56134-2	Q99643	Q8IXM3	O75251	Q8N5N7	O75306	O95169	P82921	P51530
DIA-NN	GO:MF	GO:0016773	phosphotransferase activity, alcohol group as acceptor	8.89e-07	19.2529	133	Q9BZ23	P53667	Q96BR1	P07948	Q13164	P52333	Q9UKI8-5	Q12979	P04049	Q96RR4	Q6PCE3	P42345	O75962	O60566	Q15831	Q92989	Q9H0P0	Q16513	Q13535	Q13627	P07332	Q96L96	Q15418-2	Q86YV6	Q9H2G2	Q7L7X3	P08631	Q13308	Q14164	Q8IVT5	O75914	Q9HA47	O15530	Q96SB4	O15164	P42679	Q96T60	Q8IU85	P46019	Q13557-12	O43318	Q96RG2	Q9BWU1
DIA-NN	GO:BP	GO:0032543	mitochondrial translation	1.83267e-05	29.3233	39	P82675	Q96EL2	Q9NZE8	Q4U2R6	Q9BYD1	P34897	O75879	Q9NX20	Q969S9	P82932	Q9H2K0	Q96A35	Q9NVS2	Q96SZ6	Q9UGC7	Q96GC5	Q9BYC9	Q9NWU5	Q9H0R6	Q8TCC3	Q8IXM3	Q8N5N7	P82921	Q16540	Q9Y2R5	Q5JPH6-2	O75127	Q13084	P82933	Q9Y3D3	Q8NC60	O60783	P46199	Q9P0M9	Q9HD33	Q9H0U6	Q6P161	Q8N983	Q9BYD3
DIA-NN	GO:BP	GO:0051656	establishment of organelle localization	2.69591e-05	19.9105	89	Q9UNZ2-5	O95772	Q70J99	Q9UKB1-3	P0DI81	O94901	O95295	P07948	Q9UJ41	O00401	Q9UGN4	Q9UQC2	Q15831	Q9HC35	O75865-2	Q9NV70	P07332	Q14980	Q8TAG9	O15530	A5PLN9	O75381	Q8IXI2-2	Q8TEW0	Q96Q05	Q6ZMZ3	Q9H1H9	O00182	P78537	Q96GD4	Q14674	Q15058	O95219	O15027	Q53HL2	Q66K74	P53677	O00506	Q96JI7	Q9UHX3-5	P49768	Q9UJX2	P43405
DIA-NN	GO:MF	GO:0106310	protein serine kinase activity	9.1e-07	22.7778	82	P53667	Q96BR1	Q13164	Q9UKI8-5	P04049	Q96RR4	P42345	O75962	O60566	Q15831	Q16513	Q13535	Q13627	Q96L96	Q15418-2	Q86YV6	Q9H2G2	Q7L7X3	Q8IVT5	O75914	O15530	Q96SB4	Q8IU85	Q13557-12	O43318	Q96RG2	Q9BWU1	Q96GD4	P49674	O43683	O96017	Q9H4A3	O95819	O00506	Q9Y5S2	Q9Y243	O14920	Q9BUB5	P78362-2	P78368	Q13131	P51957	Q6P0Q8
DIA-NN	GO:MF	GO:0004674	protein serine/threonine kinase activity	1.09938e-06	21.5596	94	P53667	Q96BR1	Q13164	Q9UKI8-5	Q12979	P04049	Q96RR4	P42345	O75962	O60566	Q15831	Q16513	Q13535	Q13627	Q96L96	Q15418-2	Q86YV6	Q9H2G2	Q7L7X3	Q14164	Q8IVT5	O75914	O15530	Q96SB4	Q8IU85	P46019	Q13557-12	O43318	Q96RG2	Q9BWU1	Q96GD4	P49674	Q12802	P36897	O43683	O96017	Q9H4A3	O95819	O00506	Q9Y5S2	Q9Y243	O14920	Q8NCB2
DIA-NN	GO:CC	GO:0099023	vesicle tethering complex	2.24625e-06	36.4865	27	P0DI81	Q14746	Q96JC1	Q9H269	O75865-2	Q9NV70	Q8TAG9	A5PLN9	Q96Q05	P49754	Q8N3P4	Q9Y2V7	Q03169	Q7Z392	Q96JB2	Q9UP83	O60645	Q9Y2L5	Q9UPT5	A2RRP1	P83436	Q9UL33	Q5VIR6	Q9H9C1	Q6NUQ1	Q8N1B4	P48553
DIA-NN	GO:BP	GO:0061024	membrane organization	3.86826e-05	16.8339	133	O95476	P05026	Q9P0I2	Q9UNZ2-5	Q3V6T2	Q96GC9	P0DI81	O94901	O95295	Q13277	Q13190	O00401	Q9UGN4	Q8N766	Q96JC1	Q86VN1	Q9H269	Q13505	Q7Z6Z7	Q12770	Q07817	O95487	P46379	O75865-2	Q9NV70	P07355	P55058	Q9H6H4	Q3ZCQ8	Q86WN1	P42331	Q8TAG9	Q96KA5	Q8IYU2	O15400	A5PLN9	P08575	O43760-2	Q15392	Q07812	O15228	O15056	Q8IXI2-2
DIA-NN	GO:CC	GO:0005761	mitochondrial ribosome	6.30899e-06	32.6087	30	P82675	Q96EL2	Q9NZE8	Q4U2R6	Q9BYD1	Q9NX20	O14561	P82932	Q96A35	Q9NVS2	Q96GC5	Q9BYC9	Q9NWU5	Q96CB9	Q8TCC3	Q8IXM3	Q8N5N7	P82921	Q16540	Q9Y2R5	Q13084	P82933	Q9Y3D3	O60783	Q9P0M9	Q9HD33	Q9H0U6	Q6P161	Q8N983	Q9BYD3
DIA-NN	GO:CC	GO:0000313	organellar ribosome	6.30899e-06	32.6087	30	P82675	Q96EL2	Q9NZE8	Q4U2R6	Q9BYD1	Q9NX20	O14561	P82932	Q96A35	Q9NVS2	Q96GC5	Q9BYC9	Q9NWU5	Q96CB9	Q8TCC3	Q8IXM3	Q8N5N7	P82921	Q16540	Q9Y2R5	Q13084	P82933	Q9Y3D3	O60783	Q9P0M9	Q9HD33	Q9H0U6	Q6P161	Q8N983	Q9BYD3
TMT	GO:BP	GO:0009892	negative regulation of metabolic process	4.79914e-05	9	133	O60566-3	Q9BUL5-4	Q13370-2	A0AV96-2	P05089-2	Q8N5A5-3	P35637-2	Q8IVH2-3	O75534-2	Q9BRP8-2	O75298-3	O95379-3	Q96T21-2	Q8NC51-2	P61244-2	P00519	Q6P2H3-2	Q12772	P29353-2	Q15418-4	Q8IWV8-4	Q9NPI6-2	Q04726-3	Q13118-2	Q6PJT7-5	Q9UKT4-2	Q13501-2	P56545	Q09028-2	Q9H0Z9-2	O95628-5	O95684-2	P07948-2	P34897-3	O00409-2	P00738-2	Q12873-3	Q9UI15	Q86YP4-3	P00749-2	Q15831-2	Q15041	O94762-4
DIA-NN	GO:CC	GO:0048475	coated membrane	1.46784e-05	31.5789	30	Q6ULP2	P63010	O95208	O95782	Q96JC1	O95487	Q00610	Q9UMZ2	Q9Y6B7	P49754	P53677	Q9NR82	P09496	O00189	O43299	Q2VPB7	Q9H0R1	O94973	Q13492	Q96PC3	Q9H0F7	Q10567	Q9NUS5	Q9Y3Q3	Q9Y587	O00203	P35606	O14579	Q96KG9	Q05193
DIA-NN	GO:CC	GO:0030117	membrane coat	1.46784e-05	31.5789	30	Q6ULP2	P63010	O95208	O95782	Q96JC1	O95487	Q00610	Q9UMZ2	Q9Y6B7	P49754	P53677	Q9NR82	P09496	O00189	O43299	Q2VPB7	Q9H0R1	O94973	Q13492	Q96PC3	Q9H0F7	Q10567	Q9NUS5	Q9Y3Q3	Q9Y587	O00203	P35606	O14579	Q96KG9	Q05193
DIA-NN	GO:CC	GO:0005762	mitochondrial large ribosomal subunit	3.10772e-05	37.931	22	Q9NZE8	Q4U2R6	Q9BYD1	Q9NX20	O14561	Q96A35	Q9NVS2	Q96GC5	Q9BYC9	Q9NWU5	Q96CB9	Q8TCC3	Q8IXM3	Q8N5N7	Q16540	Q13084	Q9P0M9	Q9HD33	Q9H0U6	Q6P161	Q8N983	Q9BYD3
DIA-NN	GO:BP	GO:0010972	negative regulation of G2/M transition of mitotic cell cycle	8.2058e-05	38.0952	24	Q13564	Q92547	Q7L7X3	Q96EP1	P38398-8	Q99728	Q96K21-2	O60921	Q96GD4	P46736	O14757	Q6NTE8	Q92878	Q9NRY2	Q13642-1	Q9UL54-2	Q9BQ15	Q9UM11	Q13315	Q6UWZ7	Q7Z2Z1	Q99708	O75943	Q6NUQ1
DIA-NN	GO:CC	GO:0000315	organellar large ribosomal subunit	3.10772e-05	37.931	22	Q9NZE8	Q4U2R6	Q9BYD1	Q9NX20	O14561	Q96A35	Q9NVS2	Q96GC5	Q9BYC9	Q9NWU5	Q96CB9	Q8TCC3	Q8IXM3	Q8N5N7	Q16540	Q13084	Q9P0M9	Q9HD33	Q9H0U6	Q6P161	Q8N983	Q9BYD3
DIA-NN	GO:BP	GO:0006399	tRNA metabolic process	0.000133005	24.5	49	Q8IZ69	Q7L3T8	Q8NCA5	O15091	Q6YHU6	O75648	A2RTX5	O95620	Q9Y2Z2	O75879	Q9NUP7	Q92989	Q52LJ0	Q92994	Q96SZ6	Q9UET6	Q9BTM9	Q8TCB7	Q96Q11-2	Q96I59	Q9H0R6	P49589-3	P57081	Q9H3H1	O60294	Q6IA86	Q12789	Q9BTF0	Q96IZ6	Q6P1Q9	Q969Y2	Q12849	Q9BZE2	O75818	Q9Y606	Q9NV66	Q01780	Q5JPH6-2	Q9H0A0	O75127	Q6IPR3	Q9NXH9	Q9NQT5
DIA-NN	GO:BP	GO:0044818	mitotic G2/M transition checkpoint	0.000136335	41.1765	21	Q13564	Q92547	Q7L7X3	Q96EP1	P38398-8	Q99728	O60921	P46736	O14757	Q6NTE8	Q92878	Q9NRY2	Q9UL54-2	Q9BQ15	Q9UM11	Q13315	Q6UWZ7	Q7Z2Z1	Q99708	O75943	Q6NUQ1
DIA-NN	GO:BP	GO:0016050	vesicle organization	0.000149178	20.436	75	Q96PM9	P0DI81	O95295	Q13277	Q13190	O00401	Q96JC1	Q86VN1	Q9H269	Q12770	O95487	O75865-2	P07355	O15400	A5PLN9	Q96Q05	P49754	Q9H1H9	P51790	P78537	Q8N3P4	Q969M3	O15027	O60315	Q9Y5X0	O60784	P53677	Q96JI7	Q9NZ09	O14662-2	Q7Z392	Q9Y5W9	P38606	Q92599	Q12912	O75923	P53990	Q92614	Q13492	O95249	Q96PC3	Q92783	Q6QNY1
DIA-NN	GO:BP	GO:1901137	carbohydrate derivative biosynthetic process	0.000149502	17.6737	117	O43292	Q9BZ23	Q14558-2	Q5EBM0	Q4G148	P52333	P28331	Q9UKM7	Q9UK23	Q15025	O60476	O95782	Q9BZQ6	P03905	O14561	Q9NYU1	P11413-2	Q9H1B5	P49641	P49821	Q2PZI1	O95822	P06737	Q96EU7	Q86X52	Q9HA47	Q9NWZ5	P07741	Q9H8P0	Q00610	Q9Y5B8	Q11201	Q9Y2G5	Q7Z7M8	O14521	O43674	A4D126	Q8WVC6	O95168	O60294	Q9BRR3	P33121	O60488
DIA-NN	GO:BP	GO:1902750	negative regulation of cell cycle G2/M phase transition	0.000168582	36.9231	24	Q13564	Q92547	Q7L7X3	Q96EP1	P38398-8	Q99728	Q96K21-2	O60921	Q96GD4	P46736	O14757	Q6NTE8	Q92878	Q9NRY2	Q13642-1	Q9UL54-2	Q9BQ15	Q9UM11	Q13315	Q6UWZ7	Q7Z2Z1	Q99708	O75943	Q6NUQ1
TMT	GO:BP	GO:0043244	regulation of protein-containing complex disassembly	0.000186408	21	28	Q9BUL5-4	Q13813-2	O95425-2	Q8WWK9-5	Q9UHB6	Q7Z460	Q13137-5	Q9NPA3	Q92974-3	Q9UBP0-4	P15170-3	Q9GZV4	Q13045-2	Q92900-2	O15265-3	Q66K74-2	O94967-2	Q93045	Q6F5E8-2	Q12983	P35611-2	Q5T5Y3-2	Q7L7X3-3	O60784-4	P04062-4	Q12929-2	P60981-2	Q01082-3
DIA-NN	GO:MF	GO:0140993	histone modifying activity	3.66183e-05	26.5537	47	Q9Y2J8	O75530	Q13029	O96028	Q8WUI4	P55201	O95251	Q13627	Q15910	Q9BV86	Q9NQR1	Q8IUF8	Q8NEZ4	Q969S8	Q9UPP1	O14607	Q96GD4	Q6IE81	Q9UIG0	P41229	Q99873	Q9H9B1	O14757	Q8N371	Q6NYC1	Q96LA8	O95696-2	O75448	Q9Y6Q9	Q8N108	Q53H47	Q6ZRS2	Q9HAF1	Q96L73	Q00535	Q03164	Q9NVM4	Q9H3R0	Q13315	P21675	Q9BZ95	Q8IXJ6	P05771
DIA-NN	GO:BP	GO:0018394	peptidyl-lysine acetylation	0.000218042	25.4335	44	P49848	Q52LR7	Q9NS73	Q16514	Q9HCI7	Q9H2F5	P55201	Q96EZ8	Q9Y4A5	P46379	O95251	P29590	Q12824	Q9ULM3	Q8WYH8	Q96L91	Q86U70	Q15542	P38398-8	O43318	P78537	Q6IE81	Q9P2N6-3	O94864	Q8IYH5	Q9UIG0	Q13131	Q9UI42	O14757	Q14CW9-2	Q9NPA8	Q13363	P49407-2	O95696-2	Q9H0E9-2	Q14689	Q49A26	O94805	Q9HAF1	Q5T5X7	Q13952	Q9H9L4	Q9C0A6
DIA-NN	GO:BP	GO:2001252	positive regulation of chromosome organization	0.000274176	29.4643	33	P09651	Q6VMQ6	Q9C086	Q96FC9-3	Q96EZ8	Q14103	Q13535	P29590	P46100	Q14980	Q96HR8	Q9BVP2	Q96T60	Q8IX21	Q96GD4	Q9H2U1	Q8NEY8	Q92878	Q9UKT5	Q9BQ15	O14733	P42695	Q9UK61	Q13315	Q6P4R8	O95453	Q9H9F9	P07992	Q9Y6R4	Q9Y6X9	Q13888	Q6NT76	P27361
DIA-NN	GO:BP	GO:0018105	peptidyl-serine phosphorylation	0.00030618	21.0863	66	Q96BR1	Q13164	Q9UKI8-5	P04049	P42345	P05067	Q16513	Q13535	Q13627	Q6R327	Q15418-2	Q14164	O15530	Q9UI95	Q07812	Q8IU85	Q13557-12	Q99996	P49674	P36897	Q8N5H7	O96017	Q9H4A3	P49593	Q9Y243	O14920	Q8NCB2	Q9BUB5	P78362-2	P78368	Q13131	P43405	Q6P0Q8	P07949	Q96GX5	Q9BZL6	Q86UX6	O95429	P53778	Q04637	Q96N67-2	P42336	Q7KZI7
DIA-NN	GO:CC	GO:0030119	AP-type membrane coat adaptor complex	3.95551e-05	43.9024	18	Q6ULP2	P63010	O95782	Q96JC1	Q9UMZ2	Q9Y6B7	P49754	P53677	O00189	O43299	Q2VPB7	Q9H0R1	O94973	Q96PC3	Q10567	Q9NUS5	Q9Y587	O00203
DIA-NN	GO:BP	GO:1903008	organelle disassembly	0.000369858	26.9504	38	Q9ULC4	Q8TDY2	Q13190	Q96RR4	P27544	Q96N06	Q7Z6Z7	Q9Y4P1	Q969S9	Q9H2K0	P49815	O75143	Q5VWJ9	Q14318	Q2TAZ0	Q96E11	Q8TCF1	Q8N3C0	Q13131	Q96CV9	A6NDU8	P35790	Q9H492	Q14247	P04062	Q7KZI7	Q709C8	O60238	Q9C0C7	Q07866-3	Q92538	Q9Y4P8	Q9UBP0	O00165	P46199	Q9P0U1	Q13501	P53365
DIA-NN	GO:CC	GO:0099513	polymeric cytoskeletal fiber	5.36555e-05	16.3772	132	Q6NUQ4	P07951-2	Q92598	P05787	Q04695	Q9UKB1-3	O75298	Q9HC77	P02533	Q9UQ16	O95613	O00401	Q9UHD8	Q7Z591	Q9HC35	Q9UGJ1	Q96RT7	Q8TC05	Q13627	P0DP23	Q9H6H4	Q14244	Q8NDI1	P78317	Q14980	P08631	Q8WWK9	Q69YQ0	Q9NSK0-3	Q00610	O43670	Q9Y5B8	O95425	P09543	Q9NSV4	Q9H1H9	Q9H900	P58107	Q8WVV4	P78385	Q8N1N4	Q96GD4	O43586
DIA-NN	GO:BP	GO:0051304	chromosome separation	0.000375174	32.9268	27	Q9UIC8	O60566	Q13472	Q14980	Q96EP1	Q9UI95	O94762	Q969U7	O43670	Q9H900	Q96GD4	Q14674	O43684	Q53HL2	O43683	Q9UJX2	Q5JVF3	Q15398-3	Q9NQS7	O15162	Q9UKT4	P42695	O43542	Q13315	Q9H4L7	Q13042	O95229
DIA-NN	GO:BP	GO:0008033	tRNA processing	0.000424482	27.2059	37	Q8IZ69	Q8NCA5	O15091	Q6YHU6	O75648	O95620	Q9Y2Z2	Q9NUP7	Q92989	Q52LJ0	Q96SZ6	Q9UET6	Q9BTM9	Q8TCB7	Q96Q11-2	P57081	Q9H3H1	O60294	Q6IA86	Q9BTF0	Q96IZ6	Q6P1Q9	Q969Y2	Q12849	Q9BZE2	O75818	Q9Y606	Q9NV66	Q9H0A0	O75127	Q6IPR3	Q9NXH9	Q9H4B0	Q5VV42	Q8NCE0	Q9Y3C4	Q9H9T3
DIA-NN	GO:MF	GO:0140098	catalytic activity, acting on RNA	5.61437e-05	20.8543	83	O14802	Q8IZ69	Q8N2A8	Q7L3T8	O15091	O75648	A2RTX5	Q5TA45	O95620	Q5T8I9	Q7L2E3	Q9H5Z1	O75879	Q9NUP7	Q5T1V6	Q9H6S0	A4D2B0	Q9H0P0	Q9UFF9	Q9NY93	Q9UET6	Q8TCB7	P52435	Q9NW08	Q96Q11-2	Q96I59	Q9NPI6	Q9H0S4	Q9H0R6	P49589-3	O00124	Q9H3H1	O60294	Q9H6R0	Q96CB9	Q8IY21	Q9BTF0	Q96IZ6	Q6P1Q9	Q9H2U1	O15160	Q6L8Q7	Q9ULM6
DIA-NN	GO:BP	GO:0006468	protein phosphorylation	0.000519378	14.8028	133	P49848	Q9H8V3	Q9H4X1	P31323	O75569	Q3V6T2	Q8TDY2	P53667	Q96BR1	Q16625	Q99490	Q16514	O95684	P07948	Q13164	Q9UJ41	P52333	Q14114	Q93100-3	Q92854	Q9UKI8-5	Q12979	P04049	Q96RR4	Q9UGN4	P42345	O75962	Q7L9L4	P05067	Q12933	Q15831	Q92997	O14763	Q16513	Q13535	P29590	P98082	Q13627	P07332	Q9H9S4	P0DP23	Q6R327	Q15910
DIA-NN	GO:BP	GO:0009451	RNA modification	0.00053879	24.7191	44	Q8IZ69	Q6YHU6	O75648	O95620	Q5T8I9	Q9Y2Z2	Q9NUP7	Q96HR8	Q96SZ6	Q9UET6	Q9BTM9	Q96T37	Q8TCB7	P57081	Q9H3H1	O60294	Q96CB9	Q6IA86	O60506-2	Q9BTF0	Q96IZ6	Q6P1Q9	Q6NYC1	Q969Y2	P62318	Q6P6C2	Q9BZE2	Q9Y606	Q9NV66	Q75N03	Q9H0A0	O43709	Q99729-2	Q8WVM0	Q6IPR3	Q9NXH9	Q9NRW3	Q9H4B0	A0AV96	Q5VV42	O95453	Q9Y3C4	Q8NDT2
DIA-NN	GO:BP	GO:0018209	peptidyl-serine modification	0.000555937	20.5438	68	Q96BR1	Q13164	Q9UKI8-5	P04049	P42345	P05067	Q16513	Q13535	Q13627	Q6R327	Q15418-2	Q14164	O15530	Q9UI95	Q9BV86	Q07812	Q8IU85	Q13557-12	Q99996	P49674	P36897	Q8N5H7	O96017	Q9H4A3	P49593	Q9Y243	O14920	Q8NCB2	Q9BUB5	P78362-2	P78368	Q13131	P43405	Q6P0Q8	P07949	Q96GX5	Q9BZL6	Q86UX6	O95429	P53778	Q04637	Q96N67-2	P42336
TMT	GO:BP	GO:0031330	negative regulation of cellular catabolic process	0.000598959	18	35	Q9BUL5-4	A0AV96-2	P35637-2	O75534-2	Q96T21-2	Q9H0Z9-2	P00738-2	Q00839-2	O60506	Q99729-3	Q92673	P07355-2	Q14103-3	P40763-3	O00391-2	Q8NDF8	Q04637-8	P51397	Q06787-8	P78344-2	Q13835-2	Q9GZT3-2	Q92804-2	Q9H2U1-3	Q9Y6M1-1	P08621-2	P16989-2	Q07817-2	P10415-2	O95453-2	Q96HR8-2	Q9H074-3	Q07820-2	O00273-2	Q8N122-3
DIA-NN	GO:BP	GO:0019637	organophosphate metabolic process	0.000623901	15.9757	133	O43292	Q9BZ23	P05026	Q9C0I1	P01130	Q14558-2	O14732	O43314	Q5EBM0	Q13393	Q9NVS9	Q8WTV0-2	O15120	P28331	P31327	Q8N4L2	P42345	Q8WUK0	P78549	P03905	O14561	O75891	Q9H0P0	Q92835	P11413-2	O95870	Q13530	Q96CM8	Q96BW9-3	P52209	P19174-2	Q08623	Q86UL3	P49821	O95822	P06737	Q13614	Q9HA47	Q9NPH2	Q9NWZ5	P07741	Q8WWI5	Q9H8P0
DIA-NN	GO:BP	GO:0032200	telomere organization	0.000632786	24.0838	46	P09651	Q9C086	Q96EZ8	Q14103	Q13535	P29590	Q15910	P46100	Q96HR8	Q9BVP2	Q9UI95	Q96T60	Q8IX21	O60921	Q96GD4	Q9H2U1	O75771	Q06609	Q15185	Q9NXX6	Q92878	Q14191	P51530	Q9UQ84	Q9UKT5	Q9BQ15	Q01780	Q9H0A0	Q96Q15	P35251	O14733	Q92900	Q5UIP0	O43542	Q13315	Q96SD1	Q6P4R8	P07900	O95453	Q9H9F9	P07992	Q9Y6R4	Q8IXJ6
DIA-NN	GO:MF	GO:0004672	protein kinase activity	8.01601e-05	18.9097	111	P53667	Q96BR1	P07948	Q13164	P52333	Q9UKI8-5	Q12979	P04049	Q96RR4	P42345	O75962	O60566	Q15831	Q16513	Q13535	Q13627	P07332	Q96L96	Q15418-2	Q86YV6	Q9H2G2	Q7L7X3	P08631	Q13308	Q14164	Q8IVT5	O75914	O15530	Q96SB4	O15164	P42679	Q8IU85	P46019	Q13557-12	O43318	Q96RG2	Q9BWU1	Q96GD4	P49674	Q12802	P36897	O43683	O96017
DIA-NN	GO:CC	GO:0005769	early endosome	8.94272e-05	18.8995	79	P01130	Q96BR1	Q7Z614	P02787	Q9UJ41	Q9Y4E1-5	P04439	Q9UQ49	Q9H5N1	Q96J02	Q13905	P05067	Q9H269	P29590	P07355	P35240	Q96L92	Q13614	Q15043	P49757	O15400	Q96P53	Q9Y3R5	P20339	Q7Z3U7	P49754	P51790	Q9NWW5	P78537	Q5VWJ9	P32019	Q8N3P4	O95219	P08582	Q96PE3	Q96BI3	O60784	P53677	Q562E7	Q96L93	O00189	P49768	Q6ZS81
DIA-NN	GO:CC	GO:0000139	Golgi membrane	0.000200841	16.7939	110	Q13393	O95295	Q13190	P04439	O00453	O95197	O15533	P40616	P42345	Q14746	O60476	Q9H082	O43164	Q7Z6Z7	Q12770	Q9H1B5	Q8TB61	P49641	Q8TCT7	Q13530	Q13439	Q9Y282	Q14980	Q7Z5G4	Q96EU7	Q8IYU2	Q86X52	Q15392	Q9Y3R5	Q9NXS2	Q9H0V9	Q11201	P98194-3	Q9UM00	Q7Z7M8	Q6NXT4	Q9H1H9	P51790	Q13948-9	O60704	Q9BRR3	O15027	Q8TBA6
DIA-NN	GO:BP	GO:0032206	positive regulation of telomere maintenance	0.000879084	34.2857	24	P09651	Q9C086	Q96EZ8	Q14103	Q13535	P29590	P46100	Q96HR8	Q9BVP2	Q96T60	Q96GD4	Q9H2U1	Q92878	Q9UKT5	Q9BQ15	O14733	Q13315	Q6P4R8	O95453	Q9H9F9	P07992	Q9Y6R4	Q6NT76	P27361
DIA-NN	GO:BP	GO:0006475	internal protein amino acid acetylation	0.000899703	25.1534	41	P49848	Q52LR7	Q9NS73	Q16514	P41227	Q9HCI7	Q9H2F5	P55201	Q96EZ8	Q9Y4A5	P46379	O95251	Q12824	Q9ULM3	Q8WYH8	Q96L91	Q86U70	Q15542	P38398-8	O43318	Q6IE81	Q9P2N6-3	O94864	Q8IYH5	Q9UIG0	Q9UI42	O14757	Q14CW9-2	Q9NPA8	Q13363	P49407-2	O95696-2	Q9H0E9-2	Q49A26	O94805	Q9HAF1	Q5T5X7	Q13952	Q9H9L4	Q9C0A6	Q8IZD2
TMT	GO:BP	GO:0009895	negative regulation of catabolic process	0.000921117	15	49	Q9BUL5-4	Q13370-2	A0AV96-2	P35637-2	O75534-2	Q96T21-2	Q9H0Z9-2	P00738-2	Q00839-2	O60506	Q99729-3	Q92673	P07355-2	Q14103-3	P21333-2	Q93008-1	P40763-3	O00391-2	Q9BTA9-5	Q8NDF8	P15559-3	Q04637-8	P51397	Q06787-8	P78344-2	Q13835-2	O00560-2	Q9GZT3-2	P46379-2	Q92804-2	Q9H2U1-3	Q9H992-2	Q9Y6M1-1	Q6UUV7-3	P08621-2	P16989-2	Q07817-2	P10415-2	Q13131-2	O95453-2	Q96HR8-2	Q9H074-3	Q9Y5K5-2
DIA-NN	GO:MF	GO:0030280	structural constituent of skin epidermis	0.000316807	45.9459	17	P05787	P78385	Q8N1N4	Q9NSB2	Q3SY84	P19013	Q5XKE5	Q13835	Q6KB66	O76013	P04259	O43790	P78386	P04264	P35908	P02538	Q7Z794
TMT	GO:BP	GO:0010639	negative regulation of organelle organization	0.00107725	14	52	O60566-3	Q9BUL5-4	Q13813-2	O95425-2	Q8WWK9-5	Q9UKT4-2	Q9UHB6	Q7Z460	Q96P48-3	Q00839-2	Q8N423-4	Q9UIC8-3	O95229-2	Q9NPA3	Q92974-3	Q9H900-2	Q7Z6K5	Q9H0A0-2	Q9NQS7-2	O43684-2	Q01780-2	Q13045-2	Q8NDF8	Q8TC05-4	O15265-3	P09651-2	Q13136-2	O94967-2	O43670-2	Q93045	Q8TE77-3	Q6F5E8-2	Q12983	O14757-2	P35611-2	P51948-2	Q5T5Y3-2	P33981-2	P41227-2	Q969U7-2	Q07817-2	Q7L7X3-3	P53384-2
DIA-NN	GO:CC	GO:0031965	nuclear membrane	0.000372517	19.8718	62	Q9Y2U9	O95476	Q8TDY2	O94901	Q8IXM6	Q9H2F5	Q07817	Q2PZI1	Q96T37	Q9BTX1	Q99571	Q96RT1	Q6ZMZ3	O14681	Q12765	O14524	Q9UPP1	Q8NF91	Q96PE3	Q9NVV0	Q93084	Q9BVL2	P56134-2	O15504	A8CG34	P27824	P49768	P09917	Q7Z388	Q8WXH0	Q9UH99	P84022	Q9BZF1	Q684P5	Q9NZL3	Q9UBM7	Q9NZM1	Q9Y2K1	P36639	Q99572	Q9H0V1	Q9UK76	Q5UIP0
DIA-NN	GO:CC	GO:0030496	midbody	0.000480008	22.2222	46	Q9H8V3	Q9NQW6	Q99490	Q14005	Q96FC9-3	Q9HC35	Q14146	Q16513	Q9NV70	P07355	Q8TAG9	Q9BVP2	O95425	Q96K21-2	Q9H1H9	O75935	Q96GD4	Q15058	Q53HL2	O95785	Q9Y2Y0	P50995	Q9NQS7	Q9NXW9	Q99569	P53990	Q9Y6I4	O60716	Q9C0F1	O95835	Q96Q89	Q7Z7A1	Q9H0A0	O43663-4	O60645	Q9UPT5	Q8TAP9	Q9UBP0	Q6PGN9	Q9H2D6	Q14141	P50570-3	O15066
DIA-NN	GO:BP	GO:0044093	positive regulation of molecular function	0.00116944	14.7175	133	Q9H8V3	Q9NX02	Q9H4X1	P05026	Q3V6T2	O60869	Q96GC9	Q99490	P55196	Q9C035	Q16514	Q6DN90-3	O43157	P07948	Q8WTV0-2	Q14114	Q96FC9-3	Q92854	Q5T7W0	Q12979	P04049	Q96RR4	Q9UGN4	Q13905	Q9P246	P40616	P42345	P05067	Q12933	Q15831	Q86U42	Q92997	Q71UM5	O14763	O15371	Q14103	Q9P0J1	P29590	P07355	Q9H9S4	P0DP23	Q15910	Q06787
DIA-NN	GO:CC	GO:0000152	nuclear ubiquitin ligase complex	0.000705187	37.5	18	Q8NDX5	O60566	Q8IXK0	Q9UI95	P38398-8	Q99728	P46736	Q9UJX2	Q06609	Q9UJX6	Q9BYE7	Q96DE5	Q9UJX5	Q9UM11	Q6W2J9	Q14999	Q13042	Q9NWX5
DIA-NN	GO:BP	GO:0031570	DNA integrity checkpoint signaling	0.00136194	26.4706	36	Q13564	Q01831	Q6Y7W6	Q9UK73	Q8WXE1	Q71UM5	Q13535	P29590	Q92547	Q7L7X3	P38398-8	Q99728	Q9NVH2	O60921	O96017	P46736	Q9H0Z9	Q06609	O14757	Q6NTE8	P51530	Q06124-1	Q9UL54-2	P78560	Q9UKT5	Q9UNS1	Q53H47	Q9P2K8	Q9UM11	Q13315	Q9BX63	Q6UWZ7	Q7Z2Z1	Q13574-1	O75943	Q6NUQ1
DIA-NN	GO:CC	GO:0000123	histone acetyltransferase complex	0.000756805	29.2135	26	P49848	Q52LR7	Q9NS73	Q16514	Q9HCI7	Q9H2F5	P55201	Q96EZ8	Q9Y4A5	O95251	Q9ULM3	Q8WYH8	Q96L91	Q15542	O43318	Q6IE81	Q9P2N6-3	O94864	Q8IYH5	Q14CW9-2	Q9NPA8	O95696-2	Q9H0E9-2	O94805	Q9HAF1	Q9H9L4
DIA-NN	GO:MF	GO:0016741	transferase activity, transferring one-carbon groups	0.000871184	22.9437	53	Q9UIC8	Q8IZ69	Q8WVE0	Q8NCA5	O75648	O75530	Q5T8I9	Q13029	O96028	P34897	Q9NUP7	O75891	Q15910	Q52LJ0	Q9UET6	Q9BV86	Q9NQV6-2	Q8TCB7	P0DPD7	Q9Y5N5	Q9NQR1	P21964	Q8NEZ4	O60294	Q96CB9	Q9BTF0	Q96IZ6	P41229	Q6P1Q9	Q99873	Q9H9B1	P22061-2	Q9H7H0	P50440	Q6P2P2	Q96LA8	Q53H47	O43709	Q96L73	Q8WVM0	Q6IPR3	Q9NXH9	Q8N6Q8
DIA-NN	GO:BP	GO:0016573	histone acetylation	0.00150883	25.3247	39	P49848	Q52LR7	Q9NS73	Q16514	Q9HCI7	Q9H2F5	P55201	Q96EZ8	Q9Y4A5	O95251	Q12824	Q9ULM3	Q8WYH8	Q96L91	Q86U70	Q15542	P38398-8	O43318	Q6IE81	Q9P2N6-3	O94864	Q8IYH5	Q9UIG0	Q9UI42	O14757	Q14CW9-2	Q9NPA8	Q13363	P49407-2	O95696-2	Q9H0E9-2	Q49A26	O94805	Q9HAF1	Q5T5X7	Q13952	Q9H9L4	Q9C0A6	Q8IZD2
DIA-NN	GO:MF	GO:0015631	tubulin binding	0.00105646	20	77	O43292	Q92598	Q3V6T2	Q8IWC1	Q9UKB1-3	P07948	Q9HC77	Q8NHV4	Q9UQ16	Q8IWS0	Q9HC35	Q9UGJ1	Q96RT7	Q8TC05	Q13627	P07332	Q9H6H4	Q06787	Q14980	Q8TCU4	Q7L7X3	O75381	O43670	P38398-8	P49754	Q9H1H9	Q15058	Q99871	Q66K74	Q9NQ86	O95819	Q03001	Q5T5Y3	P06241-2	Q96L93	O75771	Q9ULD2	Q9UPN3	Q14008	Q6P0Q8	Q15398-3	Q9BXF6	Q9H492
TMT	GO:BP	GO:0010605	negative regulation of macromolecule metabolic process	0.00160966	9	133	O60566-3	A0AV96-2	P05089-2	Q8N5A5-3	P35637-2	Q8IVH2-3	O75534-2	Q9BRP8-2	O75298-3	O95379-3	Q96T21-2	Q8NC51-2	P61244-2	P00519	Q6P2H3-2	Q12772	P29353-2	Q15418-4	Q8IWV8-4	Q9NPI6-2	Q04726-3	Q13118-2	Q6PJT7-5	Q9UKT4-2	Q13501-2	P56545	Q09028-2	Q9H0Z9-2	O95628-5	O95684-2	P07948-2	P34897-3	O00409-2	Q12873-3	Q9UI15	Q86YP4-3	P00749-2	Q15041	O94762-4	Q9P2K3-4	Q13765	Q00839-2	Q9NVV4
DIA-NN	GO:BP	GO:1901135	carbohydrate derivative metabolic process	0.00170621	15.5807	133	O43292	Q9BZ23	P05026	Q14558-2	Q5EBM0	Q4G148	Q8N4T8	P52333	Q5H9R7	P28331	Q9UKM7	Q9UQ49	Q9UK23	Q15025	P42345	O60476	P78549	O95782	Q9BZQ6	P03905	O14561	Q9H0P0	Q9NYU1	P11413-2	Q9H1B5	P49641	Q96CM8	P52209	Q8NBK3	Q86UL3	P49821	Q2PZI1	O95822	P06737	Q96EU7	Q86X52	Q9HA47	Q9NWZ5	P07741	Q07812	Q9H8P0	Q00610	Q9Y5B8
DIA-NN	GO:MF	GO:0016491	oxidoreductase activity	0.00110236	17.3103	130	Q9NVS9	Q8N4T8	O15439	O95620	Q53H96	Q02252	P28331	Q15526	Q16881	Q9Y320	P03905	O94788	O75891	P00395	P11413-2	Q9Y394	P07919	P52209	Q8N465	Q8NBK3	Q86YB8	P00167	Q9NXG6	P49821	Q96EW2	P43155	O43708	Q86SK9	Q9UHB4	Q15392	Q9Y6P5-2	Q9H8P0	Q86WU2	Q14914	Q8IUF8	Q8TBF2	Q16698	O14521	O43674	Q96A73	P00374	Q9UPP1	O14607
TMT	GO:BP	GO:0045944	positive regulation of transcription by RNA polymerase II	0.00180313	10	129	Q6P2C8-2	P52747-2	P61244-2	P00519	Q12772	Q9H944-2	Q15418-4	Q14004-2	Q13118-2	Q8WWK9-5	Q13501-2	P56545	Q93074-3	Q9UGU0-2	P17010-2	Q9BWG4-2	Q8TF68-3	Q13765	Q00839-2	P04150-2	Q16666-3	Q01543-3	Q8NEZ4-3	P55771	P32519-2	Q96PN7-2	Q92974-3	P07355-2	Q14103-3	O95251-2	O15162-2	P29374-3	Q14814-4	P15336-5	P23409	Q8NF64-3	P20226-2	Q15796-2	Q99453	P40763-3	Q96G25-2	P49848-4	P61956-2
DIA-NN	GO:BP	GO:0018393	internal peptidyl-lysine acetylation	0.00183062	24.8447	40	P49848	Q52LR7	Q9NS73	Q16514	Q9HCI7	Q9H2F5	P55201	Q96EZ8	Q9Y4A5	P46379	O95251	Q12824	Q9ULM3	Q8WYH8	Q96L91	Q86U70	Q15542	P38398-8	O43318	Q6IE81	Q9P2N6-3	O94864	Q8IYH5	Q9UIG0	Q9UI42	O14757	Q14CW9-2	Q9NPA8	Q13363	P49407-2	O95696-2	Q9H0E9-2	Q49A26	O94805	Q9HAF1	Q5T5X7	Q13952	Q9H9L4	Q9C0A6	Q8IZD2
DIA-NN	GO:MF	GO:0140657	ATP-dependent activity	0.00110739	18.2609	105	Q6VMQ6	Q13564	P05026	Q92598	O15439	P53384	Q7L2E3	Q96FC9-3	Q9H5Z1	O15533	Q96TA2	Q5T1V6	Q9H6S0	Q9NUQ8	Q3L8U1	Q96CM8	Q9NY93	P46100	O75027	P05023	Q03519	O94762	P54277	Q12931	Q96L91	P98194-3	Q6P1M0	O43929	Q9UNY4	Q9H0S4	Q9H1H9	Q8WV93	Q15058	Q9H6R0	P33121	O60488	P0CG13	Q8IY21	Q93084	Q92526-2	P60660	Q9ULC5	Q96L93
DIA-NN	GO:MF	GO:0016787	hydrolase activity	0.00118347	14.3606	133	O43292	Q6VMQ6	O95476	Q9C0I1	Q9Y2J8	Q9HB40	Q86X76	Q8IYD1	O14732	Q9UBK7	Q8N2A8	Q99490	Q13393	O15091	Q2T9J0	P49662	O15439	Q5TA45	Q7L2E3	Q96FC9-3	Q9UQ16	Q9UKM7	Q9UQ49	Q9H5Z1	Q8NFV4	Q9UK23	Q9UHD8	P31327	P40616	Q8N4L2	Q6ZNW5	O60476	Q8WUK0	Q5VVQ6	Q8WUI4	Q96TA2	Q5T1V6	P78549	Q15165	Q9H6S0	Q9BZQ6	Q8WXE1	Q9H082
DIA-NN	GO:CC	GO:0032991	protein-containing complex	0.00147311	11.5993	133	P09651	Q9Y2U9	P49848	O43292	P04150	Q52LR7	Q9Y576	Q6VMQ6	Q9BQ04	Q9H8V3	Q9C0H2	P28749	Q99460	Q6ULP2	P82675	O95476	Q6PIJ6	O14802	Q9NS73	Q9BPX6	Q9ULC4	Q9HBG6	Q13564	P05026	Q9P0I2	P07951-2	P63010	P31323	Q99700	Q01831	O75569	Q96SY0	Q9UNZ2-5	P01130	Q92598	Q8IYD1	Q9C086	Q14558-2	Q8TDY2	Q86VX9	Q9NUQ6	P49023	Q9Y618
DIA-NN	GO:BP	GO:0010389	regulation of G2/M transition of mitotic cell cycle	0.00212464	29.2929	29	Q13564	P05067	Q92547	Q7L7X3	Q96EP1	P38398-8	Q99728	Q96K21-2	O60921	Q96GD4	Q15058	P46736	O14757	Q6NTE8	Q92878	Q9NRY2	Q13642-1	Q9UL54-2	Q9BQ15	Q9UM11	Q9UKT4	Q13315	Q9BTC8	Q6UWZ7	Q7Z2Z1	O43502	Q99708	O75943	Q6NUQ1
DIA-NN	GO:CC	GO:0016605	PML body	0.00176562	26.9231	28	Q13137	Q13164	P42345	Q13535	P29590	Q92547	Q13472	P78317	P46100	Q14164	Q96EP1	Q9NRA8	O96017	Q9NPG3	P54198	Q06609	O95551	P61956	Q9UER7	Q8N2W9	Q12873	O75928	Q86UA6	Q00613	Q13501	Q6NT76	Q02447	P61244
DIA-NN	GO:MF	GO:0140097	catalytic activity, acting on DNA	0.00198347	22.2222	54	P56282	O95985	Q96FC9-3	P78549	Q3L8U1	Q13472	P54098	P46100	O94762	P54277	Q96L91	Q9Y5N5	P49916	Q9UNY4	O00115	P0CG13	Q9H2U1	Q8N3C0	O75771	Q06609	Q15185	Q9NXW9	Q86WJ1	Q92878	Q96QE3	Q7Z333	O95551	Q02880	Q12830	Q14191	P51530	Q9UQ84	Q92614	Q53H47	Q6ZRS2	Q86UW6	Q9NRZ9	P35251	Q92900	P51532	Q12873	Q96S55	O43542
DIA-NN	GO:MF	GO:0030234	enzyme regulator activity	0.00210799	15.6154	133	P50453	Q9H8V3	Q99460	Q9H4X1	Q9NS73	P02765	Q9C0I1	P31323	O75569	O75592	Q14558-2	Q3V6T2	Q86VX9	Q99490	Q6YHU6	P80303	O95684	O75530	Q6DN90-3	O43157	Q9UJ41	Q5H9R7	P20810-10	O00401	Q9H5N1	Q12979	P04049	Q13905	P40616	Q8WXG6	O75962	Q7L9L4	P05067	Q6ZNW5	Q15831	P55201	Q96EZ8	Q71UM5	Q9Y4H4	A2RUS2	Q68EM7	Q9P0J1	O15085
DIA-NN	GO:BP	GO:0006400	tRNA modification	0.00232271	29.7872	28	Q8IZ69	Q6YHU6	O75648	O95620	Q9Y2Z2	Q9NUP7	Q96SZ6	Q9UET6	Q9BTM9	Q8TCB7	P57081	Q9H3H1	O60294	Q6IA86	Q9BTF0	Q96IZ6	Q6P1Q9	Q969Y2	Q9BZE2	Q9Y606	Q9NV66	Q9H0A0	Q6IPR3	Q9NXH9	Q9H4B0	Q5VV42	Q9Y3C4	Q9H9T3
DIA-NN	GO:BP	GO:0008610	lipid biosynthetic process	0.00239736	16.6667	121	O43292	P04150	O95476	P01130	Q03013	O14732	Q13393	Q96SU4	Q8N4T8	Q8WTV0-2	O15120	P27544	P42345	Q8WUK0	O94788	O14561	Q92835	P11413-2	Q12770	P98082	Q96BW9-3	Q86UL3	O95822	P05023	Q13614	Q5T2R2	Q96PU8	Q9NPH2	Q86SK9	Q15392	Q6ZMG9	Q8WWI5	Q9H8P0	O15228	O15056	Q8NCE2	P38398-8	Q11201	Q8TBF2	Q9BVC4	A4D126	Q92551	P22307
DIA-NN	GO:BP	GO:0032204	regulation of telomere maintenance	0.00242261	28.5714	30	P09651	Q9C086	Q96EZ8	Q14103	Q13535	P29590	P46100	Q96HR8	Q9BVP2	Q96T60	Q8IX21	Q96GD4	Q9H2U1	Q9NXX6	Q92878	Q9UKT5	Q9BQ15	Q01780	Q9H0A0	Q96Q15	O14733	Q92900	Q13315	Q6P4R8	O95453	Q9H9F9	P07992	Q9Y6R4	Q6NT76	P27361
DIA-NN	GO:CC	GO:0005802	trans-Golgi network	0.00214999	20	53	Q6ULP2	Q99700	P40616	P05067	Q14746	Q9C005	O75865-2	Q13439	Q96P48	Q9Y3R5	Q00610	Q96Q05	Q9Y6B7	Q11201	P98194-3	Q6NXT4	Q9H1H9	Q9BWS9	Q969M3	Q9P260	Q9Y2V7	P09496	O14662-2	O00189	Q96CV9	Q5JTD0	Q01968	Q9NRD5	Q96A57-2	Q4J6C6	Q96JB2	P04062	Q92614	Q96PC3	Q9UP83	Q8NB49	Q96AJ9	Q92538	Q7Z6M1	Q10567	Q9UJY5	Q9BTU6	Q8TCG2
TMT	GO:BP	GO:0008219	cell death	0.00251782	9	133	O60566-3	P78362	Q96RU2	O95379-3	Q9UK58-4	P61244-2	P00519	P29353-2	Q15418-4	Q6V1X1-3	Q8IU85-2	Q9BX69	Q14643-4	Q8WWK9-5	Q13501-2	Q9H0S4-2	Q9UHB4-3	Q9Y5U9	P07948-2	P00738-2	O75914-2	P28331-2	Q86TM6-2	P36969-2	Q8WYH8-2	Q15831-2	Q15041	Q13765	Q9Y4A5-2	P04150-2	Q8NF50-4	P17706-2	O95185-2	P20936-2	Q8N138-4	Q9UIC8-3	O96017-12	Q16666-3	Q92879-2	Q9H257-2	Q9H3Z4-2	Q92673	Q99571-3
TMT	GO:BP	GO:0012501	programmed cell death	0.00259161	9	133	O60566-3	P78362	Q96RU2	O95379-3	Q9UK58-4	P61244-2	P00519	P29353-2	Q15418-4	Q6V1X1-3	Q8IU85-2	Q9BX69	Q14643-4	Q8WWK9-5	Q13501-2	Q9H0S4-2	Q9Y5U9	P07948-2	O75914-2	P28331-2	Q86TM6-2	P36969-2	Q8WYH8-2	Q15831-2	Q15041	Q13765	Q9Y4A5-2	P04150-2	Q8NF50-4	P17706-2	O95185-2	P20936-2	Q8N138-4	Q9UIC8-3	O96017-12	Q16666-3	Q9H257-2	Q9H3Z4-2	Q99571-3	Q8WWW0-2	Q9BZZ5	Q92974-3	Q13557-8
DIA-NN	GO:MF	GO:0008168	methyltransferase activity	0.00215058	22.8311	50	Q9UIC8	Q8IZ69	Q8WVE0	Q8NCA5	O75648	O75530	Q5T8I9	Q13029	O96028	P34897	Q9NUP7	Q15910	Q52LJ0	Q9UET6	Q9BV86	Q9NQV6-2	Q8TCB7	P0DPD7	Q9Y5N5	Q9NQR1	P21964	Q8NEZ4	O60294	Q96CB9	Q9BTF0	Q96IZ6	P41229	Q6P1Q9	Q99873	Q9H9B1	P22061-2	Q9H7H0	Q6P2P2	Q96LA8	Q53H47	O43709	Q96L73	Q8WVM0	Q6IPR3	Q9NXH9	Q8N6Q8	Q5T280	Q03164
DIA-NN	GO:BP	GO:0051650	establishment of vesicle localization	0.00278766	23.1959	45	O95772	Q9UKB1-3	P0DI81	O95295	O00401	Q15831	O75865-2	Q9NV70	Q8TAG9	A5PLN9	Q96Q05	Q9H1H9	P78537	O15027	P53677	Q96JI7	P49768	Q7Z392	O43896	Q96A57-2	Q12912	Q13492	Q92783	Q6QNY1	Q9GZM8	Q9H0F7	P48730	O60645	Q92538	Q9Y2L5	Q9UPT5	Q00535	Q9NP61	Q9UL33	P31431	P50570-3	Q9UL45	Q9NUY8	O15066	Q9Y6K9	O00203	Q92734	Q12851
DIA-NN	GO:MF	GO:0008094	ATP-dependent activity, acting on DNA	0.00228177	26.9841	34	Q96FC9-3	Q3L8U1	P46100	O94762	P54277	Q96L91	Q9UNY4	P0CG13	Q9H2U1	Q8N3C0	O75771	Q06609	Q86WJ1	Q92878	Q96QE3	Q7Z333	Q02880	Q12830	Q14191	P51530	Q92614	Q6ZRS2	Q9NRZ9	P35251	Q92900	P51532	Q12873	Q96S55	O43542	Q9H4L7	Q9BX63	O43543	O43502	O75943
TMT	GO:BP	GO:1902369	negative regulation of RNA catabolic process	0.00296211	24	20	A0AV96-2	P35637-2	O75534-2	Q96T21-2	Q9H0Z9-2	Q00839-2	O60506	Q99729-3	Q14103-3	Q8NDF8	Q06787-8	Q13835-2	Q9GZT3-2	Q92804-2	Q9H2U1-3	Q9Y6M1-1	P16989-2	O95453-2	Q96HR8-2	Q9H074-3
DIA-NN	GO:MF	GO:0042393	histone binding	0.00243544	21.7899	56	Q8NDX5	Q8IWS0	Q96PU4	O95251	O43149	Q06787	P46100	Q9BRQ0	Q9ULM3	Q8IXK0	O15164	Q8WYH8	Q9Y483	Q8NEZ4	Q9UPP1	Q8NCD3	Q96HA7	Q8IYH5	Q9UIG0	Q96N64	P54198	P0DME0	Q8WUB8	Q9UK53	Q92688	Q8N371	Q9Y5T5	Q12830	Q96LA8	Q9Y6I4	O95696-2	Q9UIF9	Q49A26	Q6ZRS2	Q969R5	Q9UER7	Q9H7E2	P55209	Q9H6U6	Q9ULU4-13	A3KN83	P51532	Q12873
DIA-NN	GO:CC	GO:0030118	clathrin coat	0.00261238	36.1702	17	Q6ULP2	P63010	O95208	O95782	Q00610	Q9UMZ2	Q9Y6B7	P49754	P53677	Q9NR82	P09496	O00189	O94973	Q13492	Q96PC3	Q10567	O00203
DIA-NN	GO:MF	GO:0016887	ATP hydrolysis activity	0.00298431	19.7333	74	Q6VMQ6	O15439	Q7L2E3	Q96FC9-3	Q9H5Z1	Q96TA2	Q5T1V6	Q9H6S0	Q9NUQ8	Q3L8U1	Q9NY93	P46100	O75027	P05023	Q03519	O94762	P54277	Q12931	P98194-3	O43929	Q9H0S4	Q9H1H9	Q8WV93	Q15058	Q9H6R0	Q8IY21	Q93084	Q92526-2	Q96L93	Q9H2U1	Q8N3C0	Q86WJ1	Q92878	Q96QE3	Q9BYX4	O43896	Q14191	P51530	P46459	P20020	Q5T2N8	Q6ZRS2	O00139
TMT	GO:BP	GO:1902679	negative regulation of RNA biosynthetic process	0.00332376	10	133	Q8N5A5-3	Q8IVH2-3	P61244-2	Q12772	P29353-2	Q04726-3	Q13118-2	Q13501-2	P56545	Q09028-2	O00409-2	Q12873-3	Q9UI15	Q86YP4-3	O94762-4	Q9P2K3-4	Q13765	Q00839-2	P04150-2	P17706-2	P35813-3	Q16666-3	Q99708-3	P41229-4	P55771	Q96PN7-2	Q15910-5	Q6W2J9-4	Q9UIS9-7	Q9UJ78-1	Q8WX92	Q9UK61-3	O95251-2	P29374-3	O60902-2	Q8IUF8-2	O96028-5	P21333-2	Q12986-3	P15336-5	P23409	Q14781	Q93008-1
DIA-NN	GO:BP	GO:2000142	regulation of DNA-templated transcription initiation	0.00367025	31.25	25	P49848	Q6VMQ6	Q16514	Q96G25	Q9ULK4	Q9BTT4	Q96RN5	Q15542	A0JLT2	Q9NYV6	Q9H2U1	Q96N64	Q5JVF3	Q7Z333	P20226	O75448	Q6P2C8	Q9UHV7	Q93074	Q9Y2X0	Q96HR3	Q9H944	P21675	Q71SY5	P07992
DIA-NN	GO:BP	GO:0006310	DNA recombination	0.00377946	19.8777	65	Q52LR7	Q9C086	Q9H2F5	O96028	O60870	Q7Z3K3-6	Q96EZ8	Q9Y4A5	Q92547	Q13472	Q9BWK5	Q8N884	Q96T76	P08575	Q9UI95	O94762	Q96L91	P49916	P38398-8	Q99728	Q8IX21	Q969S8	Q68CP9	P35637	O60921	Q96HA7	Q8IWV8	O75771	Q06609	O43299	O14757	Q6NTE8	Q9NXX6	Q92878	Q96QE3	Q9NRY2	Q7Z333	Q02880	Q14191	Q9UQ84	Q9H0E9-2	Q9UNS1	Q9BQ15
DIA-NN	GO:BP	GO:0006903	vesicle targeting	0.00385432	33.8462	22	O95772	P0DI81	O75865-2	Q9NV70	Q8TAG9	A5PLN9	Q96Q05	O15027	P49768	Q7Z392	Q12912	P48730	O60645	Q92538	Q9Y2L5	Q9UPT5	Q9NP61	Q9UL33	Q9NUY8	Q92734	Q12851	P48553
DIA-NN	GO:CC	GO:0099512	supramolecular fiber	0.00392976	14.6947	133	Q6NUQ4	Q9C0I1	P07951-2	Q92598	P05787	Q04695	Q9UKB1-3	O75298	Q9HC77	P02533	Q9UQ16	O95613	O00401	Q9UHD8	Q7Z591	Q15831	Q9HC35	Q9UGJ1	Q96RT7	Q8TC05	Q13627	P0DP23	Q9H6H4	Q14244	Q8NDI1	P78317	P05976	Q14980	P08631	Q8WWK9	O76041	Q8NDZ2-5	Q69YQ0	Q9NSK0-3	Q00610	O43670	O00499	Q9Y5B8	O95425	P30626	P09543	Q9NSV4	Q9H1H9
DIA-NN	GO:CC	GO:0005905	clathrin-coated pit	0.0039582	29.7297	22	P63010	P01130	P02787	Q96RU3	P05067	O95782	P98082	P49757	Q00610	Q15811	P09496	Q01968	P49407-2	Q14247	O94973	Q13492	Q96PC3	Q96D71	Q9NZM3	Q2M2I8	P98155	P50570-3
DIA-NN	GO:BP	GO:0006082	organic acid metabolic process	0.0040135	15.6282	133	Q9BZ23	P31323	Q9HB40	Q03013	Q7L3T8	Q2T9J0	Q96SU4	Q8N4T8	A2RTX5	Q53H96	Q02252	P42357	P31327	P42345	P34897	O75879	P05067	O94788	O14561	O75891	P42229	P07954	Q8NB37	Q12770	P42126	Q13530	Q96CM8	P52209	Q8N465	Q9NTX5	Q86UL3	P05089	Q9NVV5-1	P50416	O95822	O43808	Q96PU8	O94925	P43155	O43708	Q86SK9	O15228	Q9Y5N5
DIA-NN	GO:BP	GO:0000724	double-strand break repair via homologous recombination	0.00428007	23.8372	41	Q52LR7	Q9H2F5	Q7Z3K3-6	Q9Y4A5	Q13472	Q8N884	Q96T76	Q9UI95	O94762	Q96L91	P49916	P38398-8	Q8IX21	Q68CP9	P35637	O60921	Q96HA7	O75771	Q06609	O43299	O14757	Q6NTE8	Q9NXX6	Q9NRY2	Q14191	Q9H0E9-2	Q9UNS1	Q9BQ15	Q9HAF1	Q8N2W9	Q9ULU4-13	Q5UIP0	Q9NUS5	O43542	Q13315	Q96E14	O43543	Q7Z4V5	Q6PIW4	O43502	Q99708
DIA-NN	GO:CC	GO:0120111	neuron projection cytoplasm	0.00428362	27.4725	25	Q9UKB1-3	O95295	Q06787	O95793	P78537	O60828	Q9UQB8	Q6PJT7	P53677	Q03001	P27824	O00194	O43896	Q6QNY1	Q9GZM8	Q99729-2	Q9UPT6	Q9UBP0	Q9NUL3	Q9UPW5	Q8N2K0	Q9UL45	Q7L211	O15066	O00203
DIA-NN	GO:BP	GO:0043436	oxoacid metabolic process	0.00449201	15.6218	133	Q9BZ23	P31323	Q9HB40	Q03013	Q7L3T8	Q2T9J0	Q96SU4	Q8N4T8	A2RTX5	Q53H96	Q02252	P42357	P31327	P42345	P34897	O75879	P05067	O94788	O14561	O75891	P07954	Q8NB37	Q12770	P42126	Q13530	Q96CM8	P52209	Q8N465	Q9NTX5	Q86UL3	P05089	Q9NVV5-1	P50416	O95822	O43808	Q96PU8	O94925	P43155	O43708	Q86SK9	O15228	Q9Y5N5	Q86WU2
DIA-NN	GO:BP	GO:0019752	carboxylic acid metabolic process	0.00490035	15.6677	133	Q9BZ23	P31323	Q9HB40	Q03013	Q7L3T8	Q2T9J0	Q96SU4	Q8N4T8	A2RTX5	Q53H96	Q02252	P42357	P31327	P42345	P34897	O75879	P05067	O94788	O14561	O75891	P07954	Q8NB37	Q12770	P42126	Q13530	Q96CM8	P52209	Q8N465	Q9NTX5	Q86UL3	P05089	Q9NVV5-1	P50416	O95822	O43808	Q96PU8	O94925	P43155	O43708	Q86SK9	O15228	Q9Y5N5	Q86WU2
DIA-NN	GO:BP	GO:0051056	regulation of small GTPase mediated signal transduction	0.00495612	20.0647	62	Q9H8V3	Q6DN90-3	Q9UJ41	Q12979	P04049	Q13905	Q8WXG6	O75962	A2RUS2	Q68EM7	O15085	Q5VZ89	P42331	Q96P48	Q8NF50	Q8N653	Q2PPJ7	Q6GYQ0	Q8WVZ9	Q96RT1	Q8NDX1	P49815	Q9BRR9-2	P52735	Q12802	Q15058	O95819	Q15811	Q14CB8	Q5JSP0	Q6ZUM4	O14492	Q14644	Q15283	Q12929	P06756	Q86X10-3	Q6ZSZ5	Q6ZS17	P02647	P49407-2	O43609	O75955
DIA-NN	GO:BP	GO:1905818	regulation of chromosome separation	0.00502188	31.5789	24	Q9UIC8	O60566	Q14980	Q96EP1	Q9UI95	Q969U7	O43670	Q9H900	Q96GD4	Q14674	O43684	Q53HL2	O43683	Q9UJX2	Q5JVF3	Q15398-3	Q9NQS7	O15162	Q9UKT4	P42695	O43542	Q13315	Q13042	O95229
DIA-NN	GO:BP	GO:0006631	fatty acid metabolic process	0.00511836	18.797	75	Q9BZ23	P31323	Q03013	Q2T9J0	Q8N4T8	O14561	Q12770	P42126	Q96CM8	Q9NTX5	Q86UL3	Q9NVV5-1	P50416	O95822	O43808	Q96PU8	P43155	Q86SK9	O15228	Q14914	P38398-8	Q8TBF2	Q16698	Q6P1M0	P22307	A5PLL7	P33121	O60488	O95470	Q9BW60	Q9ULC5	Q13131	Q9NUB1	O00748	Q15185	Q8NCG7	P09917	O14832	P02647	O43766	P36969	P50542	O00154
DIA-NN	GO:BP	GO:0010212	response to ionizing radiation	0.0051873	25.1748	36	Q9H8V3	Q15831	Q07817	Q13535	P29590	Q92547	P08575	Q07812	P38398-8	Q99728	Q9NVH2	O60921	Q16666	O96017	P46736	P04179	Q13131	Q06609	Q6NTE8	Q13216	Q9NRY2	Q14191	Q9UKT5	P29692-2	Q9BQ15	Q13315	Q96SD1	P50570-3	O43543	P01112-2	Q00613	Q6UWZ7	P07992	Q6PIW4	Q7Z2Z1	O00255-2
TMT	GO:CC	GO:0030133	transport vesicle	0.0421462	12	50	Q12772	Q14643-4	Q96A57	O43493-2	Q8TAD4	Q5T5C0-3	Q00610-2	Q9NZD8-2	P35606-2	Q9H3Z4-2	Q92673	O95670	P20340-2	P20339-2	O14579-3	Q96BI3-2	Q13492-3	O43759-2	Q9GZM8-3	O00499-9	Q13332-7	Q8WW43-2	O43760	Q7Z6M1-2	O14653-3	O75787-2	O94973-2	Q15907	O95249-2	Q96AJ9-1	O95487-2	O00429	Q92599-3	Q92686	P0DP25	Q7L0J3-2	Q14141-2	Q96AE7-2	P0DPD8	O14662	Q70J99-3	O95782-2	Q07817-2
TMT	GO:BP	GO:1903507	negative regulation of nucleic acid-templated transcription	0.00521227	10	132	Q8N5A5-3	Q8IVH2-3	P61244-2	Q12772	P29353-2	Q04726-3	Q13118-2	Q13501-2	P56545	Q09028-2	O00409-2	Q12873-3	Q9UI15	Q86YP4-3	O94762-4	Q9P2K3-4	Q13765	Q00839-2	P04150-2	P17706-2	P35813-3	Q16666-3	Q99708-3	P41229-4	P55771	Q96PN7-2	Q15910-5	Q6W2J9-4	Q9UIS9-7	Q9UJ78-1	Q8WX92	O95251-2	P29374-3	O60902-2	Q8IUF8-2	O96028-5	P21333-2	Q12986-3	P15336-5	P23409	Q14781	Q93008-1	Q15796-2
DIA-NN	GO:BP	GO:0061912	selective autophagy	0.00525676	29.3478	27	Q8TDY2	Q13137	P40337	P27544	Q96N06	Q7Z6Z7	Q9Y4P1	Q676U5	O00214-2	P49815	O75143	Q5VWJ9	Q2TAZ0	Q562E7	Q96CV9	A6NDU8	P04062	Q709C8	P50542	Q9C0C7	Q9Y4P8	Q13315	Q9P0U1	Q96RF0	Q13501	P53365	P27361
DIA-NN	GO:CC	GO:0031252	cell leading edge	0.0056571	17.4118	74	Q3V6T2	P53667	P49023	Q16625	Q8N8S7	Q13277	O00401	P56945-5	P05067	Q9UL63	Q16513	P19174-2	P35240	Q9H2G2	Q8NF50	Q8IVT5	Q8NCE2	Q86U70	P20339	Q8NDX1	O00592	Q99828	P51790	Q9UHB6-4	O43586	Q9UQB8	Q8N5H7	Q9BQL6	Q15811	Q9Y5S2	Q03001	Q9Y2J2	Q5JSP0	Q9UHX3-5	O14492	A0MZ66	Q9UPN3	Q9UI08	Q12929	P06756	O95185	Q8WXH0	Q6ZS17
DIA-NN	GO:BP	GO:1903313	positive regulation of mRNA metabolic process	0.00597908	25.7576	34	Q6Y7W6	Q96EP5	Q9HCJ0	Q9UFF9	Q14103	Q13595	Q9H074	Q9NRA8	Q9NPI6	Q9UPQ9-1	O60506-2	Q9H2U1	Q5TC82	O95628	Q6L8Q7	Q9ULM6	Q9H9A5	Q5VYS8	Q14671	Q504Q3	Q92900	Q9NQT5	P38159	Q92879	P52948	Q9NZN8	Q8IZD4	Q00613	P52298	O95453	P08621	P62995	O75534	Q8NDV7
DIA-NN	GO:CC	GO:0099081	supramolecular polymer	0.00638169	14.5695	133	Q6NUQ4	Q9C0I1	P07951-2	Q92598	P05787	Q04695	Q9UKB1-3	O75298	Q9HC77	P02533	Q9UQ16	O95613	O00401	Q9UHD8	Q7Z591	Q15831	Q9HC35	Q9UGJ1	Q96RT7	Q8TC05	Q13627	P0DP23	Q9H6H4	Q14244	Q8NDI1	P78317	P05976	Q14980	P08631	Q8WWK9	O76041	Q8NDZ2-5	Q69YQ0	Q9NSK0-3	Q00610	O43670	O00499	Q9Y5B8	O95425	P30626	P09543	Q9NSV4	Q9H1H9
DIA-NN	GO:CC	GO:0030424	axon	0.00645598	15.8951	103	O75592	Q9UKB1-3	O95295	Q13277	Q14114	Q9UQ16	Q12979	P56945-5	Q8WXG6	P05067	Q9H269	Q13332	Q13627	Q14244	Q06787	Q9ULP9	Q8TAG9	P05023	Q13614	P56730	Q99571	P20339	O00499	Q8TEW0	Q13136	P21964	Q7Z2K8	Q99828	P51790	P78537	P49674	Q8N5H7	Q6PJT7	P26232-3	P53677	Q6U841	Q03001	Q9Y2J2	Q96JI7	O43236	Q9H2U1	P27824	Q13131
TMT	GO:CC	GO:0030667	secretory granule membrane	0.00315994	14	43	P20701-3	Q14643-4	P12318-2	P00749-2	P19256-2	Q8TAD4	P30626-3	Q5T5C0-3	Q8N138-4	Q8N423-4	Q9H3Z4-2	P20073-2	P20340-2	P24071-8	Q9Y2Q5-2	Q96D96-4	P08575-4	O43759-2	O43914-3	P10620-2	Q08554-2	Q12912-2	Q13835-2	O75167-5	Q7L591-3	O75787-2	O94973-2	Q03405-2	P15529-16	O15120-2	Q5T9A4	P35613-3	Q4KMQ2-3	Q9UGN4-2	O60784-4	O15439-2	Q08722-3	P15309-2	P61224-3	P49768-2	P06756-3	Q93050-1	Q709C8-4
DIA-NN	GO:BP	GO:0060260	regulation of transcription initiation by RNA polymerase II	0.00684601	31.9444	23	P49848	Q6VMQ6	Q16514	Q96G25	Q9ULK4	Q9BTT4	Q96RN5	Q15542	A0JLT2	Q9H2U1	Q96N64	Q5JVF3	P20226	O75448	Q6P2C8	Q9UHV7	Q93074	Q9Y2X0	Q96HR3	Q9H944	P21675	Q71SY5	P07992
DIA-NN	GO:BP	GO:0006354	DNA-templated transcription elongation	0.00700479	25.9843	33	Q96SY0	Q9UL03	Q5TA45	P40337	Q15560	Q96G25	O95251	Q15910	Q9ULK4	Q9BTT4	Q96RN5	O94762	Q86U70	A0JLT2	Q9NV88	Q9NVH2	Q6IA86	Q96N64	Q5JVF3	Q9NPA8	Q9NVR2	Q75QN2	O75448	Q6P2C8	Q96CJ1	Q8WX92-2	Q9ULU4-13	Q9Y2X0	Q96HR3	Q9H944	P52298	Q71SY5	Q9C0A6
DIA-NN	GO:BP	GO:0006508	proteolysis	0.00709657	14.1011	133	Q9Y2U9	P49848	P50453	Q9NX02	Q99460	Q6PIJ6	P02765	Q9UNZ2-5	Q9HB40	Q9UKB1-3	Q16514	Q8TAT6	Q2T9J0	P49662	P07948	P40337	Q5T4S7	Q14114	Q9H000	P20810-10	Q9UKM7	Q96J02	P04049	Q15025	Q9UK73	O94822	O95260	P34897	P05067	Q5VVQ6	Q96TA2	Q9BZQ6	Q86VN1	O43164	Q71UM5	Q9NYU1	Q7Z6Z7	Q9Y4A5	Q9Y4P1	P46379	Q8IUR7	Q8TCT7	P29590
TMT	GO:BP	GO:0051028	mRNA transport	0.00738242	19	25	Q96MU7-2	Q96HA1-2	Q9GZV4	Q9UN86-2	Q9UMR2	Q9NYF8-3	Q16629-3	Q92900-2	Q96PU8-5	P09651-2	Q06787-8	P52594-2	Q9NPA8-2	Q9NPJ8	P52298-3	O75694-2	Q03014	Q92540-2	Q9BZI7-2	Q9Y6M1-1	Q86U42-2	Q9Y3Y2-4	P84103-2	Q86W42-3	Q9BVL2-2
TMT	GO:BP	GO:0010506	regulation of autophagy	0.00780205	14	48	Q9BUL5-4	P00519	Q12772	Q14643-4	Q15831-2	Q13137-5	Q8N138-4	Q16666-3	O95670	Q9ULQ1-3	Q14318-2	Q8ND76-3	Q13615-3	P40763-3	P42684-4	O00391-2	Q86XE0	Q14247-3	Q96RF0-3	O75140-2	Q9BTA9-5	Q8TDY2-2	Q9Y6K9-2	Q04637-8	P51397	Q96RR4-6	P78344-2	Q9NV70-2	Q9UMX0-2	Q12983	O00429	P27361-3	Q676U5-2	P08621-2	O75143-2	Q07817-2	P10415-2	Q13131-2	O60784-4	P04062-4	Q00535-2	Q07820-2	Q93050-1
TMT	GO:BP	GO:0016567	protein ubiquitination	0.00786233	11	91	O60566-3	Q06609-3	Q6P2C8-2	Q9BUL5-4	Q969T4	Q9UK97-3	P00519	Q9UK99-3	Q96SW2-2	Q8IWV8-4	Q9UKT4-2	Q9H6Y7	Q13501-2	Q93074-3	O95628-5	Q96JK2-2	Q5M7Z0	Q86TM6-2	Q14CW9	Q9UKT5-2	Q96DX7	Q6W2J9-4	Q8WWW0-2	Q96LR5	Q96B02	Q12986-3	Q9UJ41-2	Q8N9V3-2	Q14669-3	Q93008-1	Q969K3	Q96G25-2	Q6ZVX7	Q9Y2X8	P45974-2	Q13490-2	Q9H040	Q9UJX5-3	O43684-2	Q8WWI1-3	Q9BTA9-5	P15559-3	Q9H0F6-2
TMT	GO:BP	GO:0045892	negative regulation of DNA-templated transcription	0.00798904	10	131	Q8N5A5-3	Q8IVH2-3	P61244-2	Q12772	P29353-2	Q04726-3	Q13118-2	Q13501-2	P56545	Q09028-2	O00409-2	Q12873-3	Q9UI15	Q86YP4-3	O94762-4	Q9P2K3-4	Q13765	Q00839-2	P04150-2	P17706-2	P35813-3	Q16666-3	Q99708-3	P41229-4	P55771	Q96PN7-2	Q15910-5	Q6W2J9-4	Q9UIS9-7	Q9UJ78-1	Q8WX92	O95251-2	P29374-3	O60902-2	Q8IUF8-2	O96028-5	P21333-2	Q12986-3	P15336-5	P23409	Q14781	Q93008-1	Q15796-2
DIA-NN	GO:BP	GO:0000725	recombinational repair	0.00816057	23.2955	41	Q52LR7	Q9H2F5	Q7Z3K3-6	Q9Y4A5	Q13472	Q8N884	Q96T76	Q9UI95	O94762	Q96L91	P49916	P38398-8	Q8IX21	Q68CP9	P35637	O60921	Q96HA7	O75771	Q06609	O43299	O14757	Q6NTE8	Q9NXX6	Q9NRY2	Q14191	Q9H0E9-2	Q9UNS1	Q9BQ15	Q9HAF1	Q8N2W9	Q9ULU4-13	Q5UIP0	Q9NUS5	O43542	Q13315	Q96E14	O43543	Q7Z4V5	Q6PIW4	O43502	Q99708
TMT	GO:BP	GO:0006915	apoptotic process	0.00846642	9	133	O60566-3	P78362	Q96RU2	O95379-3	Q9UK58-4	P61244-2	P00519	P29353-2	Q15418-4	Q6V1X1-3	Q8IU85-2	Q9BX69	Q14643-4	Q8WWK9-5	Q13501-2	Q9H0S4-2	Q9Y5U9	P07948-2	O75914-2	P28331-2	Q86TM6-2	Q8WYH8-2	Q15831-2	Q15041	Q13765	Q9Y4A5-2	P04150-2	Q8NF50-4	P17706-2	O95185-2	P20936-2	Q8N138-4	Q9UIC8-3	O96017-12	Q16666-3	Q9H257-2	Q9H3Z4-2	Q99571-3	Q8WWW0-2	Q9BZZ5	Q92974-3	Q13557-8	O43324-2
DIA-NN	GO:BP	GO:0007030	Golgi organization	0.00875553	24.0506	38	Q9UNZ2-5	Q96GC9	Q8TAT6	Q13190	P40616	Q14746	Q9H082	Q7Z6Z7	Q8IYU2	Q99996	Q8NF91	Q969M3	O15027	Q8TBA6	Q9Y2V7	O00506	Q96CV9	Q8NHH9	Q5JTD0	Q7Z392	Q96JB2	A6NCC3	Q92614	Q9UP83	P48730	Q96AJ9	Q9H6U6	Q92538	Q9Y2L5	Q9BTU6	Q8TCG2	P83436	Q9H8Y8	P50570-3	Q9Y3Q3	Q14999	P27361	Q9H4A5
DIA-NN	GO:BP	GO:1902749	regulation of cell cycle G2/M phase transition	0.00895857	27.027	30	Q13564	P05067	Q92547	Q7L7X3	Q96EP1	P38398-8	Q99728	Q96K21-2	O60921	Q96GD4	Q15058	P46736	O14757	Q6NTE8	Q92878	Q96QE3	Q9NRY2	Q13642-1	Q9UL54-2	Q9BQ15	Q9UM11	Q9UKT4	Q13315	Q9BTC8	Q6UWZ7	Q7Z2Z1	O43502	Q99708	O75943	Q6NUQ1
DIA-NN	GO:BP	GO:0010569	regulation of double-strand break repair via homologous recombination	0.00899962	31.5068	23	Q52LR7	Q9H2F5	Q7Z3K3-6	Q9Y4A5	Q8N884	Q96T76	Q9UI95	O94762	Q96L91	Q68CP9	P35637	Q06609	O14757	Q6NTE8	Q9H0E9-2	Q9UNS1	Q9HAF1	Q8N2W9	Q5UIP0	Q96E14	Q7Z4V5	Q6PIW4	Q99708
DIA-NN	GO:MF	GO:0051539	4 iron, 4 sulfur cluster binding	0.00900922	37.7778	17	P53384	Q96FC9-3	P28331	P78549	P49821	Q96SZ6	O75251	O75306	P51530	O43766	Q9NV66	Q8TB37	Q9H6Q4	Q16134	Q5VV42	Q9BX63	Q9H9T3
DIA-NN	GO:BP	GO:0099022	vesicle tethering	0.00904743	45.1613	14	O95772	P0DI81	O75865-2	Q9NV70	Q8TAG9	A5PLN9	Q96Q05	Q7Z392	O60645	Q9Y2L5	Q9UPT5	Q9UL33	Q9NUY8	P48553
DIA-NN	GO:BP	GO:0000288	nuclear-transcribed mRNA catabolic process, deadenylation-dependent decay	0.00929247	32.3529	22	Q9HCJ0	Q9UFF9	Q14103	Q9H074	Q9NRA8	Q9NPI6	Q9UPQ9-1	O60506-2	Q9H2U1	Q5TC82	O95628	Q6L8Q7	Q9ULM6	Q9H9A5	Q5VYS8	Q504Q3	Q9NQT5	Q9NZN8	Q8IZD4	O95453	O75534	Q8NDV7
DIA-NN	GO:BP	GO:0090407	organophosphate biosynthetic process	0.00933192	16.913	103	O43292	Q9BZ23	Q14558-2	O14732	O43314	Q5EBM0	Q13393	Q9NVS9	O15120	P28331	P31327	Q8WUK0	P03905	O14561	Q92835	P11413-2	Q96BW9-3	Q86UL3	P49821	O95822	P06737	Q13614	Q9HA47	Q9NPH2	Q9NWZ5	P07741	Q8WWI5	Q9H8P0	O15228	O15056	Q8NCE2	Q9Y5B8	O14521	O43674	Q8WVC6	Q92551	P22307	O95168	Q9BRR3	P33121	O60488	Q86SQ9	Q13615
TMT	GO:BP	GO:0140014	mitotic nuclear division	0.00950505	15	41	O60566-3	Q5FBB7-6	Q6P2H3-2	Q9H410-3	Q9UKT4-2	Q7Z460	Q00839-2	Q9UIC8-3	O95229-2	O96017-12	Q15398	Q9UBP0-4	Q9BXS6-7	Q6PGQ7	Q9H900-2	P21333-2	Q9HC35-2	Q86SE8-2	Q9NQS7-2	Q8ND56-3	Q9GZM8-3	O43684-2	Q9NQR1-2	P30307-2	Q14807-2	O00139-1	Q9NQW6-2	Q8WZ42-3	Q9H6H4-2	Q96Q89-3	O43670-2	Q9H081	Q8WVM7-2	O14757-2	Q9UNZ2	P33981-2	Q969U7-2	P10244-2	Q12929-2	O43683-2	Q14980-2
DIA-NN	GO:BP	GO:0051495	positive regulation of cytoskeleton organization	0.00977848	22.449	44	Q9H4X1	P60981	Q3V6T2	P53667	P49023	Q16625	O60504	Q9HC77	Q9Y4E1-5	O00401	P42345	Q08722	P07332	Q6R327	P35240	Q14980	Q86WN1	P08631	O00499	Q9BVC4	Q99996	P36897	Q9UQB8	P41134	P49593	Q14008	Q9UI08	P02647	Q6F5E8	O95429	P84022	Q14247	O15013	Q9H6U6	Q99572	Q9Y2X7	Q00535	Q12959	Q9UBP0	Q6PGN9	O00165	P31431	P01112-2
TMT	GO:MF	GO:0035091	phosphatidylinositol binding	0.010363	15	41	Q86VN1-2	Q9Y5W9-2	O95425-2	Q14643-4	Q96P48-3	Q96L92-3	P07355-2	A0FGR8-2	Q9ULQ1-3	Q3V6T2-4	Q13492-3	Q969K3	Q96K21	Q86XE0	Q96RF0-3	Q13045-2	A1X283	Q9NV70-2	Q9BRR9-4	O00560-2	Q92538-3	P53365-2	Q9BSJ8-2	P48739	Q9UQC2-2	Q9BZF1-3	Q9Y5P4-2	Q92686	Q8TEH3	O60784-4	Q8TEW0-9	Q9UJY5-4	P07332-3	P53367-2	Q9H6U6-6	Q9UPT5-2	Q96RG2-2	Q9Y4P8-3	Q8N884-2	Q15036-2	Q14980-2
TMT	GO:CC	GO:0090575	RNA polymerase II transcription regulator complex	0.00146885	15	38	Q6P2C8-2	P61244-2	Q9H944-2	Q04726-3	Q14CW9	Q00839-2	Q9Y4A5-2	Q6P1K8	Q99729-3	P07355-2	P15336-5	P23409	P20226-2	Q15796-2	P40763-3	Q96G25-2	P49848-4	P53567	Q96T76-5	Q96RN5-3	O15265-3	Q04727-2	Q9NPA8-2	P15923-2	O75448-2	P52630-4	Q13951-2	O43513	P51948-2	P42229-2	Q99081-3	Q96HR3-2	Q13952-6	P23511-2	Q15788-2	P40424-2	P27540-4	Q9Y2X0-2
TMT	GO:BP	GO:0007275	multicellular organism development	0.0116015	8	133	Q8N584-2	P18084	P14678-2	P50416-2	Q9Y6R0	Q6ZTA4-2	Q16851-2	Q13370-2	P05089-2	P78362	P55209-2	Q6PCB8-2	O75534-2	Q96T21-2	P61244-2	P00519	P29353-2	Q15418-4	Q9UQB8-3	Q96EC8	Q8IU85-2	P20290-2	Q14643-4	Q4V9L6	Q13118-2	Q9BX70	Q9UKT4-2	Q93074-3	Q09028-2	Q9Y5U9	O95628-5	P07948-2	O00409-2	Q8IVL1-4	Q7Z460	Q9UI15	O75914-2	Q8WYH8-2	Q15831-2	Q6RFH5-2	Q13765	Q00839-2	Q96MU7-2
TMT	GO:BP	GO:2000767	positive regulation of cytoplasmic translation	0.0117028	53	8	O75534-2	Q00839-2	O60506	Q14103-3	Q9H2U1-3	P16989-2	Q9H074-3	P62633-2
DIA-NN	GO:CC	GO:0030131	clathrin adaptor complex	0.0119204	45.8333	11	Q6ULP2	P63010	O95782	Q9UMZ2	Q9Y6B7	P53677	O00189	O94973	Q96PC3	Q10567	O00203
DIA-NN	GO:BP	GO:0043085	positive regulation of catalytic activity	0.0121438	15.0538	133	Q9H8V3	Q9NX02	Q9H4X1	Q3V6T2	Q99490	P55196	Q6DN90-3	O43157	P07948	Q8WTV0-2	Q14114	Q96FC9-3	Q92854	Q12979	P04049	Q96RR4	Q9UGN4	Q13905	P40616	P42345	Q12933	Q15831	Q86U42	Q92997	Q71UM5	O14763	Q14103	Q9P0J1	P29590	Q9H9S4	P0DP23	Q15910	Q96HR8	P42331	Q96P48	Q14790	Q8NF50	Q92851-2	O15530	P08575	Q2PPJ7	Q07812	Q6GYQ0
DIA-NN	GO:BP	GO:0006352	DNA-templated transcription initiation	0.0124236	24.026	37	P49848	Q6VMQ6	Q16514	Q96G25	Q9ULK4	Q9BTT4	Q12824	Q92994	Q96RN5	Q15542	A0JLT2	Q9NYV6	Q12789	A6H8Y1	Q9H2U1	Q96N64	Q5JVF3	Q7Z333	Q3B726	P56270-2	P20226	O75448	Q9UIF9	Q6P2C8	Q8WVM0	O75575	Q8WUY8	P51532	Q9UHV7	Q93074	Q9Y2X0	Q96HR3	Q9H944	P21675	Q71SY5	P07992	Q13888
DIA-NN	GO:BP	GO:0032787	monocarboxylic acid metabolic process	0.0127157	16.7197	105	Q9BZ23	P31323	Q9HB40	Q03013	Q2T9J0	Q96SU4	Q8N4T8	P42357	P42345	P05067	O94788	O14561	Q8NB37	Q12770	P42126	Q96CM8	P52209	Q9NTX5	Q86UL3	Q9NVV5-1	P50416	O95822	O43808	Q96PU8	P43155	Q86SK9	O15228	Q86WU2	Q8N490-3	Q14914	P38398-8	Q8TBF2	Q16698	P40763	Q6P1M0	Q9BVC4	P27540	P22307	Q9ULD0	A5PLL7	P33121	O60488	O95470
DIA-NN	GO:MF	GO:0004386	helicase activity	0.0135423	23.8994	38	Q7L2E3	Q96FC9-3	Q9H5Z1	Q5T1V6	Q9H6S0	Q3L8U1	Q9NY93	P46100	O94762	Q96L91	Q9UNY4	Q9H0S4	Q9H6R0	P0CG13	Q8IY21	Q9H2U1	Q8N3C0	Q06609	Q86WJ1	Q92878	Q7Z333	Q9P2E3	Q9BYX4	Q14191	P51530	Q6ZRS2	Q9NRZ9	Q14147	Q92900	Q9H8H2	P51532	Q12873	Q96S55	Q9H4L7	Q9BX63	Q8IX18	Q6P158	O95786
TMT	GO:BP	GO:0006260	DNA replication	0.0137677	14	41	Q06609-3	P55209-2	Q9UKT4-2	Q09028-2	Q8WYH8-2	O94762-4	Q99708-3	O95251-2	Q3V6T2-4	Q9UBT6-3	Q86SE8-2	Q13535-2	Q01105-2	Q96S55-2	Q9UBD5-2	Q92900-2	O60930	Q9NYP3	Q9NR33	O14519-2	O14757-2	Q9Y253	P35251-2	Q9BTE3-2	Q96FC9-4	Q9HAF1-2	Q7Z2Z1-2	Q53H47-3	P56282-2	Q9UI36-2	P38398	Q9ULV3-5	Q6IE81-2	P46100-4	Q5FWF5-2	Q9UHN1	Q9Y5K5-2	P33316-2	Q7L590-2	Q86T82-2	Q9UNS1-2
TMT	GO:MF	GO:0003730	mRNA 3'-UTR binding	1.71029e-06	26	28	A0AV96-2	P35637-2	Q96T21-2	Q9BRU9	Q8NC51-2	Q9H0Z9-2	O95319-5	Q00839-2	Q13310-3	Q92879-2	Q14103-3	Q93073-2	Q13825-2	P09651-2	Q06787-8	Q14671-2	Q96PM9-1	Q71RC2-3	Q9BWF3	Q92804-2	Q9H2U1-3	Q9Y6M1-1	Q96EP5-2	P16989-2	Q01085-2	O95453-2	Q6ZP01	Q5TC82-2
DIA-NN	GO:BP	GO:0045333	cellular respiration	0.0140583	20.9016	51	Q9BZ23	P28331	P34897	Q15526	P03905	O14561	P07954	P00395	Q86UB9	P07919	P49821	Q6IPR1	Q12931	O14521	O43674	P78537	Q8WV93	Q9ULD0	O95168	Q9H019	P51553	P56134-2	Q99643	Q16854	P04179	O75251	P40925	Q6P444	Q15149-3	Q6L8Q7	O75306	Q5U5X0	O95169	O75081	Q7KZN9	Q9NX18	Q15070	P42336	P04062	Q9P2R7	Q9Y375	P08559	Q8NC60
DIA-NN	GO:BP	GO:0046777	protein autophosphorylation	0.0143474	21.2121	49	Q8TDY2	P07948	Q96RR4	P42345	Q7L9L4	Q15831	Q13535	Q13627	P07332	P0DP23	Q9H2G2	Q7L7X3	P08631	O15530	P08575	O15164	O75143	Q13557-12	Q96RG2	Q96GD4	O96017	O00506	P06241-2	Q9BUB5	P43405	Q92878	Q9BZL6	Q9UKE5	Q9UL54-2	Q7KZI7	Q92918	P09769	Q9Y3S1	Q6PHR2	Q86Y07	Q96Q15	Q9P2K8	P07333	Q00535	Q9BUP3	Q2M2I8	Q9P2X3	Q13315
TMT	GO:BP	GO:0007015	actin filament organization	0.0146339	13	57	Q8NE86-3	P18084	Q13813-2	P00519	O95425-2	Q9UQB8-3	P68133	Q9UHB6	Q7Z460	O75914-2	Q96P48-3	P57737	P20936-2	O60879-2	Q9BY11	Q92974-3	Q3V6T2-4	Q68EM7-2	P21333-2	Q7Z6K5	P09493-5	Q14247-3	O00499-9	P35240-4	O95429-2	Q13045-2	Q96F07-2	Q8IZP0-3	Q13136-2	Q8WZ42-3	O60861-2	P53365-2	Q8TE77-3	Q6F5E8-2	P41134-2	P42331-5	A0MZ66-4	P35611-2	Q9UMS6	O60504-2	P04075-2	Q96AE7-2	Q9NSV4-6
DIA-NN	GO:BP	GO:0031401	positive regulation of protein modification process	0.0147589	15.3767	133	Q9H8V3	Q9H4X1	O75592	Q3V6T2	Q8TDY2	Q99490	Q9HCU9	P07948	Q14114	Q92854	P04049	Q96RR4	Q15025	Q9UGN4	P42345	Q7L9L4	P05067	Q12933	Q15831	Q92997	Q96EZ8	Q7Z6Z7	O14763	P29590	P98082	Q13627	Q9H9S4	P0DP23	Q6R327	Q15910	Q06787	Q7L7X3	Q12824	Q96EP1	Q9NZL4	Q9BVP2	O15530	Q96P53	P08575	Q9UI95	Q9Y483	P38398-8	Q9BVC4
DIA-NN	GO:CC	GO:0032588	trans-Golgi network membrane	0.0148396	25.2427	26	Q6ULP2	P40616	P05067	Q14746	Q00610	Q9Y6B7	Q11201	Q6NXT4	Q9H1H9	Q9Y2V7	P09496	O14662-2	O00189	Q9NRD5	Q96JB2	Q96PC3	Q9UP83	Q96AJ9	Q7Z6M1	Q10567	P83436	Q9Y587	Q5VIR6	P53365	Q8N1B4	Q9H4A5
TMT	GO:BP	GO:0051129	negative regulation of cellular component organization	0.0150685	11	81	O60566-3	Q9BUL5-4	Q13813-2	O95425-2	Q96SW2-2	Q8WWK9-5	Q9UKT4-2	Q9UHB6	Q7Z460	Q96P48-3	Q00839-2	P35813-3	Q8N423-4	Q9UIC8-3	O95229-2	Q92673	Q9NPA3	Q9BY11	Q92974-3	P07355-2	O15162-2	Q9H900-2	Q9Y2G2-4	P21333-2	Q9UJ41-2	Q13492-3	Q7Z6K5	Q9H0A0-2	Q16854-2	Q13490-2	Q9NQS7-2	O43684-2	Q13332-7	Q01780-2	Q13045-2	Q8NDF8	Q8TC05-4	O15265-3	P09651-2	Q13136-2	O00560-2	O94967-2	O43670-2
DIA-NN	GO:BP	GO:0051169	nuclear transport	0.0155632	19.2192	64	P09651	Q9H8V3	O94829	Q96QU8	Q86U42	P55060	Q92540	P29590	Q9BTX1	Q8IWY9	P35813	Q9Y5L0	Q9NRA8	P35658	P40763	Q99728	P49815	A6NKT7	O95071	Q9NW64	Q12802	Q9Y3Y2	P84103	Q9BQL6	Q9BVL2	O15504	Q96JI7	A8CG34	Q9H6Z4	P49768	Q5JVF3	P43405	P31947	Q9H6R4	Q9UK53	O60524	Q9NPA8	Q92688	Q05D32	Q06124-1	P84022	Q6P6C2	O14974
DIA-NN	GO:BP	GO:0006913	nucleocytoplasmic transport	0.0155632	19.2192	64	P09651	Q9H8V3	O94829	Q96QU8	Q86U42	P55060	Q92540	P29590	Q9BTX1	Q8IWY9	P35813	Q9Y5L0	Q9NRA8	P35658	P40763	Q99728	P49815	A6NKT7	O95071	Q9NW64	Q12802	Q9Y3Y2	P84103	Q9BQL6	Q9BVL2	O15504	Q96JI7	A8CG34	Q9H6Z4	P49768	Q5JVF3	P43405	P31947	Q9H6R4	Q9UK53	O60524	Q9NPA8	Q92688	Q05D32	Q06124-1	P84022	Q6P6C2	O14974
TMT	GO:BP	GO:0007019	microtubule depolymerization	0.0162058	29	14	Q8WWK9-5	Q7Z460	Q14008-2	Q9NPA3	Q92974-3	Q9UBP0-4	O00139-1	O15265-3	Q9NZ72-2	Q66K74-2	O94967-2	Q93045	Q5T5Y3-2	Q7L7X3-3
TMT	GO:BP	GO:0045862	positive regulation of proteolysis	0.0162338	13	48	Q6ZTA4-2	P07948-2	Q13443	Q5M7Z0	Q16666-3	Q9H257-2	P07355-2	Q5TCY1	Q16342-3	Q9Y2G2-4	Q96BI3-2	Q13492-3	Q07812-5	P40763-3	P54252-4	P45974-2	P07949-2	P61956-2	P48730-2	Q9NX02-2	Q96F07-2	Q8WW43-2	P51397	Q4ZIN3-2	Q93084-4	Q06787-8	Q9Y5A7-2	P46379-2	Q9UMX0-2	P53990-2	Q14790-2	P45984-3	P29466-2	P43405-2	Q9NZJ7-2	Q9NZ42	Q15020-4	Q9UPW5-2	P04062-4	Q9BXH1-2	P49768-2	Q9UNE7-2	O75081-2
TMT	GO:BP	GO:0051094	positive regulation of developmental process	0.0163974	10	129	Q8NE86-3	Q9Y6R0	P55209-2	P00519	Q15418-4	Q9UQB8-3	Q4V9L6	Q13118-2	Q9UKT4-2	Q09028-2	P07948-2	Q13443	Q7Z460	O75914-2	Q15831-2	Q13765	Q00839-2	O95185-2	Q8N423-4	Q5T4F4-6	Q92508	Q92879-2	Q92673	Q15910-5	Q9BY11	Q92974-3	Q5TCY1	O95251-2	P29374-3	O60902-2	O96028-5	P21333-2	Q9NS15-2	Q07812-5	P08575-4	P23409	P49757-4	P23443-4	O43286	Q15796-2	Q99453	Q8TAQ2-2	Q9Y639-1
DIA-NN	GO:MF	GO:0008276	protein methyltransferase activity	0.0167495	28.2609	26	Q9UIC8	Q8WVE0	Q8NCA5	O75530	Q13029	O96028	Q15910	Q52LJ0	Q9BV86	P0DPD7	Q9Y5N5	Q9NQR1	Q8NEZ4	Q99873	Q9H9B1	P22061-2	Q6P2P2	Q96LA8	Q53H47	Q96L73	Q03164	Q9NVM4	Q9BZ95	Q7L592	Q9H7B4	Q9C0A6
DIA-NN	GO:BP	GO:0043967	histone H4 acetylation	0.0168429	33.3333	20	Q52LR7	Q9HCI7	Q9H2F5	Q96EZ8	Q9Y4A5	O95251	Q12824	Q8WYH8	Q96L91	P38398-8	Q6IE81	Q9P2N6-3	Q8IYH5	Q13363	P49407-2	Q9H0E9-2	O94805	Q9HAF1	Q5T5X7	Q9H9L4
TMT	GO:CC	GO:1904949	ATPase complex	0.0288569	16	25	Q8IXM2-3	Q09028-2	Q12873-3	Q86YP4-3	Q9Y4A5-2	O95670	P56134-4	Q8TAQ2-2	P51532-5	Q86U86-5	Q96GM5-2	O75787-2	Q9H0E9-4	O14519-2	Q8WUB8-3	Q9BTC8-2	Q15532-2	Q12824-2	Q92925-3	Q9Y5K5-2	Q93050-1	Q8NEY4-2	Q15257-2	O75177	Q969G3-2
DIA-NN	GO:BP	GO:0051648	vesicle localization	0.0176483	21.5962	46	O95772	Q9UKB1-3	P0DI81	O95295	O00401	Q15831	O75865-2	Q9NV70	Q8TAG9	A5PLN9	Q96Q05	Q9H1H9	P78537	O15027	P53677	Q96JI7	P49768	Q7Z392	Q13363	O43896	Q96A57-2	Q12912	Q13492	Q92783	Q6QNY1	Q9GZM8	Q9H0F7	P48730	O60645	Q92538	Q9Y2L5	Q9UPT5	Q00535	Q9NP61	Q9UL33	P31431	P50570-3	Q9UL45	Q9NUY8	O15066	Q9Y6K9	O00203	Q92734
DIA-NN	GO:CC	GO:0044391	ribosomal subunit	0.0182774	20.6186	40	P82675	Q9ULC4	Q96EL2	Q9NZE8	Q4U2R6	Q9BYD1	Q9NX20	O14561	Q71UM5	P82932	Q6DKI1	Q96A35	Q9NVS2	Q96GC5	Q9BYC9	Q9NWU5	P18621	Q96CB9	Q8TCC3	P62979	Q8IXM3	Q71RC2	Q8N5N7	P82921	Q16540	Q9Y2R5	P62273	Q13084	P82933	Q07020	Q9Y3D3	P62847	O60783	Q9NP64	Q9P0M9	Q9HD33	Q9H0U6	Q6P161	Q8N983	Q9BYD3
TMT	GO:MF	GO:0032182	ubiquitin-like protein binding	0.00299852	21	24	Q86VN1-2	Q8NC51-2	Q13501-2	Q5M7Z0	Q8IX04-5	Q9H4L7-2	P45974-2	Q13490-2	Q9H040	O43684-2	Q9H6K1-2	Q9Y6K9-2	Q9H0F6-2	Q9H992-2	Q9UNZ2	Q9NZ09-2	O60784-4	O00124-3	Q9UJY5-4	Q8WV99	O95071-2	Q8TAT6-2	P29590-11	Q96MX6-2
TMT	GO:BP	GO:1901879	regulation of protein depolymerization	0.0198356	21	20	Q13813-2	O95425-2	Q8WWK9-5	Q9UHB6	Q7Z460	Q9NPA3	Q92974-3	Q9UBP0-4	Q13045-2	O15265-3	Q66K74-2	O94967-2	Q93045	Q6F5E8-2	P35611-2	Q5T5Y3-2	Q7L7X3-3	Q12929-2	P60981-2	Q01082-3
DIA-NN	GO:BP	GO:0006091	generation of precursor metabolites and energy	0.0198406	17.8174	80	Q9BZ23	Q8TDY2	Q93100-3	P28331	P42345	P34897	Q15526	P03905	O14561	O75891	P07954	P00395	P11413-2	Q86UB9	P07919	P52209	P00167	P49821	P06737	Q9UHB4	Q6IPR1	Q12931	P46019	O14521	Q9BVC4	Q96RG2	O43674	P78537	Q8WV93	O95154	Q9ULD0	O95168	Q9H019	P51553	P56134-2	Q99643	Q16854	P04179	O75251	P40925	Q9BU02	Q9NUB1	O43826
DIA-NN	GO:BP	GO:0006891	intra-Golgi vesicle-mediated transport	0.0199357	40.5405	15	Q14746	Q9H082	Q13948-9	Q8TBA6	Q9Y2V7	Q96JB2	P46459	O95249	Q9UP83	Q96AJ9	O14653	P83436	P35606	O14579	P48553
DIA-NN	GO:CC	GO:0000781	chromosome, telomeric region	0.0199757	21.4286	36	Q9NX02	Q96DT7	Q13535	P29590	Q15910	P46100	O43929	Q8IX21	O96017	Q9H2U1	O75771	Q06609	Q15185	O14757	Q9NXX6	Q92878	Q7Z333	Q14191	P51530	Q9UH99	O94842	Q9BQ15	Q9H0A0	Q92900	Q5UIP0	Q96S55	P17544	O43542	Q9UBD5	Q86W42	Q13315	P07992	Q8IXJ6	Q6NT76	O75943	O00255-2
TMT	GO:MF	GO:0043130	ubiquitin binding	0.00158117	23	22	Q86VN1-2	Q13501-2	Q5M7Z0	Q8IX04-5	Q9H4L7-2	P45974-2	Q13490-2	Q9H040	O43684-2	Q9H6K1-2	Q9Y6K9-2	Q9H0F6-2	Q9H992-2	Q9UNZ2	Q9NZ09-2	O60784-4	O00124-3	Q9UJY5-4	Q8WV99	O95071-2	Q8TAT6-2	Q96MX6-2
DIA-NN	GO:CC	GO:0031970	organelle envelope lumen	0.0215371	25.2525	25	Q9BZ23	Q9BPX6	P07948	P28331	P34897	P05067	Q92503	Q9NXA8	Q12931	Q9BSF4	P78537	P50336	Q9Y2Y0	Q9Y3B1	Q9NYJ1	O95831	P09917	Q8N4Q1-2	P50440	Q8IX12	P09769	O00746	O00165	Q9NR28	Q5JTJ3
DIA-NN	GO:BP	GO:0032981	mitochondrial respiratory chain complex I assembly	0.0225777	32.7869	20	P28331	P03905	O14561	O43674	O95168	O75251	O95831	Q9GZY4	O75306	O95169	Q15070	Q96CU9	Q9Y375	Q9BQ95-2	Q8TB37	Q7L592	O95167	Q9H061	Q16718	Q5TEU4
DIA-NN	GO:BP	GO:0010257	NADH dehydrogenase complex assembly	0.0225777	32.7869	20	P28331	P03905	O14561	O43674	O95168	O75251	O95831	Q9GZY4	O75306	O95169	Q15070	Q96CU9	Q9Y375	Q9BQ95-2	Q8TB37	Q7L592	O95167	Q9H061	Q16718	Q5TEU4
DIA-NN	GO:BP	GO:0010965	regulation of mitotic sister chromatid separation	0.0225777	32.7869	20	Q9UIC8	O60566	Q9UI95	Q969U7	O43670	Q9H900	Q96GD4	Q14674	O43684	Q53HL2	O43683	Q9UJX2	Q5JVF3	Q15398-3	Q9NQS7	Q9UKT4	O43542	Q13315	Q13042	O95229
TMT	GO:BP	GO:0048468	cell development	0.0239728	9	133	Q9Y6R0	Q6ZTA4-2	A0AV96-2	P55209-2	Q6PCB8-2	Q96T21-2	P00519	Q9UQB8-3	Q96EC8	Q8IU85-2	Q14004-2	Q13118-2	Q9UKT4-2	P68133	Q93074-3	O95628-5	P07948-2	O75914-2	Q86TM6-2	Q8WYH8-2	Q15831-2	Q8WYA0-3	Q13765	Q00839-2	Q96MU7-2	Q13310-3	P04150-2	P17706-2	O95185-2	Q8N423-4	Q5T4F4-6	Q16666-3	Q01543-3	Q92879-2	Q9NY93-2	O60879-2	Q92673	Q15910-5	P18564-2	Q9BY11	Q9UBP0-4	P07355-2	Q14689-3
DIA-NN	GO:CC	GO:0030027	lamellipodium	0.0240933	20.197	41	Q3V6T2	P53667	P49023	Q8N8S7	Q13277	O00401	P56945-5	P05067	Q16513	P19174-2	P35240	Q8NF50	O00592	Q99828	O43586	Q9UQB8	Q15811	Q9Y5S2	Q5JSP0	A0MZ66	Q9UI08	P06756	O95185	Q8WXH0	Q6F5E8	O75955	Q14247	P42336	O60716	Q8IZP0	Q13459	P63267	Q9Y4D7	Q9Y2X7	Q00535	O00165	P60763	Q8IZ21	P50570-3	Q9Y664	Q13574-1
DIA-NN	GO:BP	GO:1902905	positive regulation of supramolecular fiber organization	0.0248436	22.5989	40	Q9H4X1	P60981	Q3V6T2	P53667	P49023	Q16625	O60504	Q9Y4E1-5	O00401	P42345	P05067	Q08722	P07332	Q6R327	P35240	Q14980	Q86WN1	P08631	O00499	Q9BVC4	Q99996	P36897	Q9UQB8	P41134	P49593	P49768	Q14008	Q9UI08	P02647	Q6F5E8	O95429	P84022	Q14247	O15013	Q9Y2X7	Q12959	Q9UBP0	Q6PGN9	P31431	P09493-10
DIA-NN	GO:BP	GO:0031668	cellular response to extracellular stimulus	0.0249174	20.229	53	P09651	Q8TB36	P07948	P42345	P07332	Q6R327	P08575	O15164	Q9UHB4	Q9Y6P5-2	O75140	P21964	Q9BVC4	P49754	Q9NV35	Q969R8	Q5T011	Q16666	Q13615	Q13131	O95831	Q15149-3	P35790	Q9NRD5	Q9H492	Q6ZS17	Q6PJI9	Q14191	Q04637	P20020	P04062	P42330	Q99683	Q9C0C7	P02768	Q9P2K8	P36639	Q8N9B5	P54619	Q99572	Q9Y4P8	Q63ZY3	Q9P2X3
DIA-NN	GO:CC	GO:0034399	nuclear periphery	0.0251462	22	33	Q9Y618	P05787	O60870	P29590	P07355	Q14980	Q12824	Q96SB4	Q96GM5	Q969G3	Q68CP9	P54252	Q86U86	Q8WUB8	P09917	Q13216	Q92925	O94805	Q8IYB3	Q8N2W9	Q9UJX5	P51532	Q9H165	Q9UHQ1	Q7L5Y9	P52948	Q8WVM7	Q9Y6X9	P52272	Q9UIS9	Q5VTB9	P54253	O00255-2
TMT	GO:BP	GO:0050896	response to stimulus	0.0252027	7	133	O60566-3	Q13946-3	Q8NE86-3	P18084	Q06609-3	P50416-2	Q8NBM4-2	Q9Y6R0	Q15165-3	Q6ZTA4-2	Q13370-2	P20701-3	A0AV96-2	P05089-2	Q00013-2	Q8N5A5-3	P78362	P28039-2	P35637-2	Q6PCB8-2	Q96RU2	Q9UK97-3	O14526	P61244-2	P00519	Q9UK99-3	Q12772	Q96SW2-2	P29353-2	Q15418-4	Q9UQB8-3	P46087-2	Q8IWV8-4	Q6V1X1-3	Q8TCD1	Q8IU85-2	Q14004-2	Q5JSP0-2	Q14643-4	Q04726-3	Q13118-2	Q92834-4	Q9UKT4-2
DIA-NN	GO:BP	GO:0000077	DNA damage checkpoint signaling	0.025347	25	32	Q01831	Q6Y7W6	Q9UK73	Q8WXE1	Q71UM5	Q13535	P29590	Q92547	Q7L7X3	P38398-8	Q99728	Q9NVH2	O60921	O96017	P46736	Q9H0Z9	Q06609	O14757	Q6NTE8	Q06124-1	Q9UL54-2	P78560	Q9UKT5	Q9P2K8	Q9UM11	Q13315	Q9BX63	Q6UWZ7	Q7Z2Z1	Q13574-1	O75943	Q6NUQ1
DIA-NN	GO:BP	GO:0050779	RNA destabilization	0.0253997	27.2727	27	Q6Y7W6	Q9HCJ0	Q9UFF9	Q14103	Q9H074	Q9NRA8	Q9NPI6	Q9UPQ9-1	O60506-2	Q6ZN17	Q9H2U1	Q5TC82	O95628	Q6L8Q7	Q9ULM6	Q9H9A5	Q5VYS8	Q14671	Q504Q3	Q92900	Q9NQT5	Q92879	Q9NZN8	Q8IZD4	O95453	O75534	Q8NDV7
TMT	GO:BP	GO:0051236	establishment of RNA localization	0.0269537	17	28	Q14008-2	Q96MU7-2	Q13535-2	Q96HA1-2	Q9GZV4	Q9UN86-2	Q9UMR2	Q9NYF8-3	Q16629-3	Q92900-2	Q96PU8-5	P09651-2	Q06787-8	P52594-2	Q9NPA8-2	Q9NPJ8	P52298-3	O75694-2	Q03014	Q92540-2	Q9BZI7-2	Q9Y6M1-1	Q86U42-2	Q9Y3Y2-4	P84103-2	Q86W42-3	Q9BVL2-2	P06748-3
TMT	GO:BP	GO:0010033	response to organic substance	0.0276556	9	133	Q06609-3	P50416-2	Q8NBM4-2	Q9Y6R0	Q13370-2	A0AV96-2	P05089-2	P61244-2	P00519	Q9UK99-3	Q12772	P29353-2	Q9UQB8-3	Q8IWV8-4	Q14643-4	Q9H446-2	P56545	P68133	Q9UHB4-3	P07948-2	P34897-3	Q13443	Q5M7Z0	P00738-2	O94966-7	O75914-2	Q86TM6-2	P36969-2	P19256-2	Q15831-2	Q9Y2L9-2	O94762-4	Q13137-5	Q00839-2	P04150-2	P30626-3	Q96DX7	Q8NF50-4	P17706-2	Q86Y07-5	P05023-4	Q9NXN4-2	Q8N423-4
TMT	GO:BP	GO:0030154	cell differentiation	0.0283976	8	133	P18084	P50416-2	Q9Y6R0	Q6ZTA4-2	A0AV96-2	P78362	P55209-2	Q6PCB8-2	Q9UK97-3	Q96T21-2	P00519	Q9H944-2	Q15418-4	Q9UQB8-3	Q96EC8	Q8IU85-2	Q14004-2	Q4V9L6	Q13118-2	Q9BX70	Q9UKT4-2	Q13501-2	P56545	P68133	Q93074-3	Q09028-2	Q9H0Z9-2	O95628-5	P07948-2	Q13443	Q8IVL1-4	Q12873-3	Q7Z460	Q86YP4-3	O75914-2	Q86TM6-2	Q8WYH8-2	Q15831-2	Q8WYA0-3	Q13765	Q00839-2	Q96MU7-2	Q13310-3
TMT	GO:CC	GO:0034708	methyltransferase complex	0.040381	18	19	P14678-2	Q8IXM2-3	P61244-2	Q09028-2	Q8NEZ4-3	P62308	Q15910-5	Q9NXF1-2	P49848-4	O00255-3	Q5T6S3	P51610	P62318-2	Q9BVS5	O75530-3	Q96T37-4	Q75N03-2	Q03164-2	Q9Y4W2-3
DIA-NN	GO:BP	GO:0000082	G1/S transition of mitotic cell cycle	0.0294672	20.8696	48	P28749	Q9H4X1	Q6Y7W6	Q9HC77	A4D2B0	Q71UM5	P29590	Q15910	Q12824	Q8IUI8	P15170-2	Q96GM5	O75467	Q969G3	Q9UPP1	Q68CP9	Q15058	Q6IE81	O96017	Q9H0Z9	Q86U86	P54687	Q8WUB8	Q92925	Q13642-1	O95905	Q04637	P78560	P51948	O95835	Q9C0C7	O94805	Q9GZU7	P51532	Q00535	Q13620	Q12959	Q63ZY3	Q13315	Q86VI3	P23443	Q8N122	Q86T82
DIA-NN	GO:BP	GO:0043543	protein acylation	0.0295787	20.4	51	P49848	Q52LR7	Q9NS73	Q16514	P41227	Q9HCI7	Q9H2F5	P55201	Q96EZ8	Q9Y4A5	P46379	O95251	P29590	Q7Z5G4	Q7L7X3	Q12824	Q9ULM3	P35813	Q8WYH8	Q96L91	Q86U70	Q15542	P38398-8	O43318	P78537	Q6IE81	Q9P2N6-3	O94864	Q8IYH5	Q9UIG0	Q13131	Q9UI42	O14757	Q14CW9-2	Q9NPA8	Q13363	P49407-2	Q9C0B5	O95696-2	Q9H0E9-2	Q14689	Q49A26	O94805
DIA-NN	GO:BP	GO:0044743	protein transmembrane import into intracellular organelle	0.0297178	39.4737	15	Q9Y5Y5	O60830	Q3ZCQ8	O75381	O95831	Q8N4Q1-2	P50542	O00628	Q93008	Q13608	Q8TAA5	Q7Z412	Q86WA8	Q9P0U1	P60602
DIA-NN	GO:BP	GO:0060261	positive regulation of transcription initiation by RNA polymerase II	0.0300298	32.2581	20	P49848	Q16514	Q96G25	Q9ULK4	Q9BTT4	Q96RN5	Q15542	A0JLT2	Q9H2U1	P20226	O75448	Q6P2C8	Q9UHV7	Q93074	Q9Y2X0	Q96HR3	Q9H944	P21675	Q71SY5	P07992
TMT	GO:BP	GO:0032956	regulation of actin cytoskeleton organization	0.0302393	13	48	Q13813-2	P00519	O95425-2	Q9UQB8-3	Q9UHB6	Q7Z460	O75914-2	Q96P48-3	P20936-2	Q3V6T2-4	Q68EM7-2	P21333-2	Q7Z6K5	P42684-4	P09493-5	Q9H8V3-2	Q14247-3	O00499-9	P35240-4	O95429-2	Q13045-2	Q96F07-2	Q13136-2	Q9NUL3-8	P53365-2	Q8TE77-3	Q6F5E8-2	P41134-2	P35611-2	Q9UMS6	O60504-2	Q7L7X3-3	P63261	P49023-2	P16591-3	P07332-3	Q08722-3	Q9UJU6-2	P08631-3	Q00535-2	P53367-2	Q9H6U6-6	Q12959-8
DIA-NN	GO:CC	GO:0070847	core mediator complex	0.0303506	42.3077	11	Q96G25	Q9ULK4	Q9BTT4	Q96RN5	A0JLT2	O75448	Q6P2C8	Q9Y2X0	Q96HR3	Q9H944	Q71SY5
TMT	GO:BP	GO:0043067	regulation of programmed cell death	0.0303602	10	133	P78362	O95379-3	Q9UK58-4	P00519	P29353-2	Q15418-4	Q8IU85-2	Q9BX69	Q13501-2	Q9Y5U9	P07948-2	O75914-2	Q86TM6-2	P36969-2	Q8WYH8-2	Q15041	Q13765	Q9Y4A5-2	P04150-2	Q8NF50-4	P17706-2	O95185-2	P20936-2	Q8N138-4	Q9UIC8-3	O96017-12	Q9H257-2	Q9H3Z4-2	Q8WWW0-2	Q9BZZ5	Q92974-3	Q13557-8	O43324-2	P24071-8	Q16342-3	Q9Y2G2-4	O15211	P21333-2	Q14318-2	Q9UBN6	P15336-5	Q07812-5	P08575-4
DIA-NN	GO:BP	GO:0070887	cellular response to chemical stimulus	0.0313078	13.1521	133	P09651	P04150	P50453	Q9H8V3	Q9NX02	Q9H4X1	P02765	Q9BPX6	Q9Y2J8	P31151	O75569	P01130	Q03013	P49023	Q9Y618	P05787	Q99490	Q5EBM0	Q9C035	Q14005	P49662	P02787	O15439	Q8TB36	P07948	Q13164	Q8WTV0-2	O15120	P40337	Q9UJ41	P52333	Q14114	P37275	Q96FC9-3	P04049	Q02641	Q96RR4	P56945-5	Q15025	P27544	P31327	Q13905	P42345
DIA-NN	GO:CC	GO:0005795	Golgi stack	0.033479	21.7105	33	Q9UNZ2-5	P04439	Q9UK23	Q14746	Q7Z5G4	Q96P48	Q8IYU2	Q86X52	Q11201	P98194-3	Q9Y3A3	Q99996	Q8TBA6	Q96BI3	Q9UBV7	O14662-2	O00194	Q01968	O60512	Q8WXF7	Q495W5	Q96JB2	P46459	Q9P2E5	A6NCC3	O95249	Q92538	Q9BXS4	Q8NEW0	Q9Y3Q3	Q9BYC5	Q8NBZ7	Q9H4A5
DIA-NN	GO:BP	GO:0061157	mRNA destabilization	0.0359467	27.3684	26	Q6Y7W6	Q9HCJ0	Q9UFF9	Q14103	Q9H074	Q9NRA8	Q9NPI6	Q9UPQ9-1	O60506-2	Q9H2U1	Q5TC82	O95628	Q6L8Q7	Q9ULM6	Q9H9A5	Q5VYS8	Q14671	Q504Q3	Q92900	Q9NQT5	Q92879	Q9NZN8	Q8IZD4	O95453	O75534	Q8NDV7
DIA-NN	GO:BP	GO:0051168	nuclear export	0.0367099	22.7545	38	P09651	Q96QU8	Q86U42	P55060	Q92540	P35813	Q9NRA8	P35658	Q99728	Q9NW64	Q12802	Q9Y3Y2	P84103	O15504	A8CG34	Q9H6Z4	Q5JVF3	P31947	Q9H6R4	O60524	Q9NPA8	Q92688	Q05D32	Q06124-1	Q6P6C2	Q96Q15	Q96MU7	Q92900	Q00535	Q86W42	Q86U38	P52298	Q7RTN6	O75694	Q53GS7	Q8NDT2	P52594	P54253
DIA-NN	GO:BP	GO:0051603	proteolysis involved in protein catabolic process	0.0367498	15.6716	126	Q9Y2U9	Q99460	Q6PIJ6	Q9UNZ2-5	Q9UKB1-3	Q8TAT6	P40337	Q5T4S7	Q9H000	Q9UKM7	Q96J02	Q9UK73	O94822	O95260	Q5VVQ6	Q96TA2	Q9BZQ6	Q86VN1	O43164	Q9NYU1	Q7Z6Z7	P46379	Q8IUR7	P29590	O95155	P98082	Q8NFA0	Q6GQQ9	Q06787	P78317	Q9NXK8	Q15366-3	O60911	Q8TCT9	Q14790	Q8IYU2	Q96EP1	Q9NZL4	Q8WVZ9	Q4ZIN3	Q7Z7L7	P28065	Q9NV35
DIA-NN	GO:BP	GO:2000144	positive regulation of DNA-templated transcription initiation	0.0377281	30.8824	21	P49848	Q16514	Q96G25	Q9ULK4	Q9BTT4	Q96RN5	Q15542	A0JLT2	Q9H2U1	Q7Z333	P20226	O75448	Q6P2C8	Q9UHV7	Q93074	Q9Y2X0	Q96HR3	Q9H944	P21675	Q71SY5	P07992
DIA-NN	GO:CC	GO:0016363	nuclear matrix	0.0377467	22.8346	29	Q9Y618	P05787	O60870	P29590	P07355	Q14980	Q12824	Q96SB4	Q96GM5	Q969G3	Q68CP9	P54252	Q86U86	Q8WUB8	P09917	Q13216	Q92925	O94805	Q8IYB3	Q8N2W9	P51532	Q9H165	Q7L5Y9	Q8WVM7	Q9Y6X9	P52272	Q9UIS9	P54253	O00255-2
DIA-NN	GO:BP	GO:0033108	mitochondrial respiratory chain complex assembly	0.0384704	26.7327	27	P28331	Q15526	P03905	O14561	O43674	O95168	Q9NYJ1	O75251	O95831	Q9GZY4	A0PJW6	O75306	Q5U5X0	O95169	Q9NX18	Q8N4Q1-2	Q15070	Q96CU9	Q9Y375	Q96I36	Q9BQ95-2	Q8TB37	Q7L592	O95167	Q9H061	Q16718	Q5TEU4
DIA-NN	GO:CC	GO:0045111	intermediate filament cytoskeleton	0.0385474	18.75	48	P05787	Q04695	O75298	P02533	O43164	Q92540	Q16513	Q13627	Q9UHB4	P58107	P78385	Q8N1N4	Q8IY21	Q9NSB2	Q03001	Q3SY84	Q9C075	P08727	Q9NZQ3	Q9UPN3	Q15149-3	P19013	O76011	Q5XKE5	Q8WXH0	Q13835	Q6F5E8	Q7Z3Z0	Q6KB66	O76013	P04259	Q9GZM8	P35527	Q14525	Q9H6U6	O43790	P08779	P78386	Q15323	Q9UHQ1	P04264	P35908	Q7Z3Y8
TMT	GO:CC	GO:0032153	cell division site	0.0139218	22	16	O95425-2	Q9UHB6	Q9H079	O75935-3	Q9H8V3-2	Q96K21	P35240-4	O00255-3	Q9NQW6-2	Q15746-9	Q9UHD8-7	Q96GX5-2	Q92599-3	Q14141-2	Q7L5Y9-3	Q16513-3
TMT	GO:CC	GO:0016592	mediator complex	0.00200126	30	13	Q6P2C8-2	Q9H944-2	Q71F56	Q93074-3	Q96G25-2	Q9NYF8-3	Q96RN5-3	Q9BWU1-2	O75448-2	O43513	Q96HR3-2	Q9Y2X0-2	P24863-2
DIA-NN	GO:BP	GO:0044089	positive regulation of cellular component biogenesis	0.0413926	17.0923	87	Q6VMQ6	Q9H4X1	Q3V6T2	P53667	P49023	Q9NQW6	Q16625	Q8NCA5	O60504	Q9HC77	Q9Y4E1-5	Q9UQ16	Q92854	O00401	Q9UHD8	P42345	Q08722	Q13535	P07332	Q6R327	P35240	Q06787	Q14980	Q86WN1	Q96P48	P08631	O95490	Q9UI95	Q07812	O00499	Q8IX21	Q9BVC4	Q99996	Q5VWJ9	Q2TAZ0	P36897	Q9H6R0	O95219	Q9UQB8	Q9BQL6	P41134	O95819	P46736
TMT	GO:MF	GO:0070034	telomerase RNA binding	0.0172903	41	9	P14678-2	Q00839-2	Q01780-2	Q8NDF8	Q92540-2	Q9H2U1-3	P62318-2	O95453-2	Q96HR8-2
DIA-NN	GO:CC	GO:0051233	spindle midzone	0.0423452	36.1111	13	P05067	Q14980	Q96GD4	Q15058	Q53HL2	Q9NQS7	Q99569	Q14247	Q96Q89	O43663-4	Q5UIP0	Q86Y91-6	Q15555
TMT	GO:BP	GO:0051261	protein depolymerization	0.0432813	19	23	Q13813-2	O95425-2	Q8WWK9-5	Q9UHB6	Q7Z460	Q14008-2	Q9NPA3	Q92974-3	Q9UBP0-4	Q13045-2	O00139-1	O15265-3	Q9NZ72-2	Q66K74-2	O94967-2	Q93045	Q6F5E8-2	P35611-2	Q5T5Y3-2	Q7L7X3-3	Q12929-2	P60981-2	Q01082-3
DIA-NN	GO:MF	GO:0140444	cytoskeleton-nuclear membrane anchor activity	0.0435516	100	5	O94901	Q6ZMZ3	Q8NF91	Q8WXH0	Q9UH99
DIA-NN	GO:BP	GO:0015980	energy derivation by oxidation of organic compounds	0.0435569	18.75	63	Q9BZ23	Q8TDY2	Q93100-3	P28331	P42345	P34897	Q15526	P03905	O14561	P07954	P00395	Q86UB9	P07919	P49821	P06737	Q6IPR1	Q12931	P46019	O14521	Q96RG2	O43674	P78537	Q8WV93	Q9ULD0	O95168	Q9H019	P51553	P56134-2	Q99643	Q16854	P04179	O75251	P40925	O43826	Q6P444	Q15185	Q15149-3	Q6L8Q7	O75306	Q5U5X0	O95169	O75081	Q7KZN9
DIA-NN	GO:BP	GO:1905168	positive regulation of double-strand break repair via homologous recombination	0.0435737	38.4615	15	Q52LR7	Q9H2F5	Q7Z3K3-6	Q9Y4A5	Q96T76	Q96L91	Q68CP9	P35637	Q6NTE8	Q9H0E9-2	Q9UNS1	Q9HAF1	Q8N2W9	Q7Z4V5	Q99708
TMT	GO:CC	GO:0071564	npBAF complex	0.0115037	50	7	Q8TAQ2-2	P51532-5	Q96GM5-2	Q8WUB8-3	Q15532-2	Q12824-2	Q969G3-2
DIA-NN	GO:MF	GO:0008017	microtubule binding	0.0442386	20	55	Q3V6T2	Q8IWC1	Q9UKB1-3	Q9UQ16	Q9HC35	Q9UGJ1	Q96RT7	Q8TC05	P07332	Q9H6H4	Q06787	Q14980	Q8TCU4	O75381	O43670	P49754	Q9H1H9	Q15058	Q99871	Q66K74	O95819	Q03001	Q5T5Y3	Q96L93	Q9ULD2	Q9UPN3	Q14008	Q6P0Q8	Q15398-3	Q9H492	O43896	Q96SI9	Q9UH99	Q12912	Q9H6D7	Q9GZM8	O00139	Q9C0F1	Q96Q89	Q92974	O43663-4	Q8N9B5	Q9BXS6
TMT	GO:BP	GO:0110053	regulation of actin filament organization	0.045117	14	39	Q13813-2	P00519	O95425-2	Q9UQB8-3	Q9UHB6	Q7Z460	O75914-2	Q96P48-3	P20936-2	Q3V6T2-4	P21333-2	Q7Z6K5	P09493-5	Q14247-3	O00499-9	P35240-4	O95429-2	Q13045-2	Q96F07-2	Q13136-2	P53365-2	Q8TE77-3	Q6F5E8-2	P41134-2	P35611-2	Q9UMS6	O60504-2	P63261	P49023-2	P16591-3	Q08722-3	Q9UJU6-2	P08631-3	P53367-2	Q12959-8	Q9NX38	Q12929-2	P60981-2	Q01082-3
DIA-NN	GO:BP	GO:0016197	endosomal transport	0.0461769	20.2429	50	Q99490	Q13190	Q9Y4E1-5	P40616	Q9C005	Q96JC1	Q86VN1	Q9H269	Q8TCU4	Q96L92	Q00610	Q8IY33	P78537	Q5VWJ9	O95219	O60784	Q15811	Q9NZ09	O14662-2	O43299	Q2VPB7	Q9H0R1	Q4J6C6	Q9BXI6	Q9ULJ7	Q13492	O95249	Q92783	Q6QNY1	Q96AJ9	Q96D71	Q92538	O14972	Q9NZM3	Q9UJY5	Q96NW4	Q9BV68	Q9NUS5	O94876	Q96JG6	Q8TCE6	Q9NUY8	Q5VIR6
DIA-NN	GO:CC	GO:0034451	centriolar satellite	0.0489856	23.2759	27	O95613	O94886	O43164	P11413-2	Q8TC05	O00592	Q9BZI7	Q7Z7A4	Q14498	Q9NPG3	Q15398-3	Q9UPN4	Q9BXF6	Q00013	Q86SQ7	Q71F23	O75955	Q96PY6	O75923	Q13045	Q7Z7A1	Q9UPT5	Q12873	O60271-4	O75665	Q9BZ67	Q9H1Z4
[truncated: 635 more columns]
