# Supplementary material for: Comparison of Quantitative Mass Spectrometric Methods for Drug Target Identification by Thermal Proteome Profiling
Source: J Proteome Res. 2023 Jul 13;22(8):2629–40. doi: 10.1021/acs.jproteome.3c00111 (PMC10407934; doi:10.1021/acs.jproteome.3c00111)
Supplement: Supplementary file 1 — pr3c00111_si_001.zip [file pr3c00111_si_001.zip › Supporting Information/Table S5.xlsx]

## Sheet: Description Table S3
Supplementary Table 3: Thermal proteome profiling of Losmapimod versus DMSO using TMT-DDA
Column Name	Description
Protein_ID	Protein identifier.
norm_rel_FC_label_treatment_replicate	Normalised relative protein fold change at each corresponding temperature used for a treatment and biological replicate. Temperature and label combinations include 130L = 68°C, 129H = 64°C, 129L = 60°C, 128H = 56°C, 128L = 52°C, 127H = 48°C, 127L = 44°C, 126 = 40°C.
meltPoint_ treatment_replicate	Melting point of a protein for a treatment and biological replicate, derived from the fitted melting curve.
slope_ treatment_replicate	Slope of the fitted melting curve.
plateau_ treatment_replicate	Plateau (lower horizontal asymptote) of the fitted melting curve for a treatment and biological replicate.
R_sq_ treatment_replicate	Coefficient of determination of the melting curve for a treatment and biological replicate.
diff_meltP_Los_replicate_vs_UT_replicate	Difference between the melting points of a protein in Los vs UT for a biolgoical replicate.
min_slope_Los_replicate_vs_UT_replicate	Minimum slope of the fitted melting curves of a protein in Los vs UT for a biological replicate.
pVal_adj_Los_replicate_vs_UT_replicate	Benjamini-Hochberg corrected p-value of the melting point difference of a protein between Los vs UT for a biological replicate.
passed_filter_Los_replicate_vs_UT_replicate	Specifies whether a protein met quality criteria between Los vs UT for a biological replicate.
protein_identified_in_treatment_replicate	Specifies whether a protein was identified in a treatment for a biological replicate.
model_converged_ treatment_replicate	Specifies whether the melting curve fit succeeded for the given treatment and biological replicate.
sufficient_data_for_fit_ treatment_replicate	Specifies whether there is >2 valid fold changes in the input data for this treatment and biological replicate to fit the melting curve.

## Sheet: Table S3
Protein_ID	rel_fc_X126_UT_1	rel_fc_X127L_UT_1	rel_fc_X127H_UT_1	rel_fc_X128L_UT_1	rel_fc_X128H_UT_1	rel_fc_X129L_UT_1	rel_fc_X129H_UT_1	rel_fc_X130L_UT_1	rel_fc_X126_UT_2	rel_fc_X127L_UT_2	rel_fc_X127H_UT_2	rel_fc_X128L_UT_2	rel_fc_X128H_UT_2	rel_fc_X129L_UT_2	rel_fc_X129H_UT_2	rel_fc_X130L_UT_2	rel_fc_X126_UT_3	rel_fc_X127L_UT_3	rel_fc_X127H_UT_3	rel_fc_X128L_UT_3	rel_fc_X128H_UT_3	rel_fc_X129L_UT_3	rel_fc_X129H_UT_3	rel_fc_X130L_UT_3	rel_fc_X126_Los_1	rel_fc_X127L_Los_1	rel_fc_X127H_Los_1	rel_fc_X128L_Los_1	rel_fc_X128H_Los_1	rel_fc_X129L_Los_1	rel_fc_X129H_Los_1	rel_fc_X130L_Los_1	rel_fc_X126_Los_2	rel_fc_X127L_Los_2	rel_fc_X127H_Los_2	rel_fc_X128L_Los_2	rel_fc_X128H_Los_2	rel_fc_X129L_Los_2	rel_fc_X129H_Los_2	rel_fc_X130L_Los_2	rel_fc_X126_Los_3	rel_fc_X127L_Los_3	rel_fc_X127H_Los_3	rel_fc_X128L_Los_3	rel_fc_X128H_Los_3	rel_fc_X129L_Los_3	rel_fc_X129H_Los_3	rel_fc_X130L_Los_3	meltPoint_UT_1
A0AV96-2																	1	0.504566	0.0543419	0.0748919	0.0148379	0.0187125	0.0193824	0.021765																	1	0.571796	0.11278	0.0340517	0.0290912	0.0167504	0.0174564	0.0177619
A0AVT1	1	0.879097	0.45856	0.128009	0.0897974	0.0281601	0.010402	0.00857692	1	0.763284	0.415991	0.183014	0.10912	0.0413608	0.0149792	0.00914583	1	0.997911	0.498609	0.153643	0.101592	0.040231	0.0152842	0.0118743	1	1.01705	0.414135	0.112288	0.0455219	0.0141256	0.00598336	0.00482221	1	0.843355	0.464681	0.193257	0.110736	0.0395216	0.0132475	0.00689889	1	0.936222	0.483998	0.174993	0.0820801	0.0417357	0.0175372	0.00743089	47.672
A0FGR8-2	1	0.806363	0.434804	0.134836	0.105743	0.0328668	0.0116848	0.0135168	1	0.897297	0.418943	0.13287	0.0683394	0.038263	0.0364064	0.0296129	1	0.779961	0.474763	0.164186	0.0505313	0.0161363	0.0109835	0.00983809	1	0.753446	0.323758	0.0899051	0.0385576	0.0158859	0.00827895	0.00821476	1	0.72426	0.298133	0.0983246	0.0471557	0.02428	0.0156734	0.015463	1	0.76799	0.363698	0.17595	0.0505726	0.0166846	0.0102537	0.0101024	47.2995
A0JNW5	1	1.30396	0.359626	0.294781	0.292453	0.21803	0.125868	0.251368	1	0.897603	0.518568	0.140502	0.0916383	0.0764748	0.0798655	0.0542951	1	0.501483	0.36293	0.221797			0.0663471	0.0372476	1	1.09085	0.522062	0.588931	0.360377	0.337393	0.242404	0.420176	1	0.808585	0.515761	0.0918793	0.155508	0.116464	0.0672488	0.0727547	1	0.626896	0.400479	0.158439				0.0362169	47.8059
A0MZ66-4	1	0.884632	0.86844	0.397911	0.261218	0.132965	0.0874392	0.0972621	1	0.861345	0.624193	0.300482	0.167091	0.0751476	0.0602215	0.0695179	1	0.909665	0.723378	0.281457	0.171365	0.0875318	0.0552076	0.0708734	1	1.02613	0.774877	0.343152	0.210496	0.106278	0.0620997	0.083678	1	1.0067	0.694183	0.283963	0.182739	0.0911628	0.0597123	0.0634185	1	0.911932	0.75308	0.333155	0.172907	0.0840946	0.0514977	0.0700175	51.4594
A1L0T0	1	1.1205	0.392598	0.210695	0.102849	0.0683295	0.0136077	0.0165939	1	1.34502	0.624841	0.21695	0.0950525	0.0498454	0.0279309	0.012658	1	1.00002	0.517054	0.167713	0.0617784	0.028342	0.0184985	0.00723031	1	0.850433	0.312772	0.136475	0.0749533	0.0255914	0.0232889	0.0092955	1	0.948196	0.550978	0.157101	0.0447183	0.0303777	0.0193347	0.00828568	1	0.839529	0.349265	0.221797	0.0589394	0.0222341	0.0177258	0.00700343	47.7735
A1X283	1	0.627175	0.517338	0.251982	0.171367	0.102417	0.131539	0.17446									1	1.12988	0.785163	0.392847	0.167953	0.137835	0.135245	0.131892	1	0.909136	0.486017	0.359544	0.243866	0.135354	0.18015	0.173767									1	0.84673	0.424459	0.255539	0.262444	0.107663	0.0996088	0.0983887	47.136
A2RRP1-2									1	0.851102																							1	0.468214	0.183358
A2RU14									1	1.32458	1.14263	1.17138	1.08833	0.524845	0.678919	0.691537	1	2.17568	1.46265	2.34575	1.23336	0.917124	1.54726	1.02879									1	0.490503	0.73935	0.528109	0.463826	0.401752	0.44037	0.32197	1	0.673405	0.676164	0.659018	0.386329	0.36932	0.356992	0.224717
A2RU67	1	0.62885	0.400619	0.39686	0.356184	0.381404	0.176949	0.164235	1	1.08791	0.990107	0.5906	0.578669	0.318876	0.241674	0.0587398	1	0.663504	0.61877	0.560484	0.515641	0.262199	0.202452	0.141982	1	1.15511	0.959266	1.04672	1.18421	0.559935	0.413143	0.246705	1		0.639896	0.609234	0.558836	0.467369	0.137554	0.302785	1	0.44566	0.761885	0.468206	0.278135	0.210312	0.264443	0.148491	46.3946
A2RUS2-2	1	0.827793	0.189832		0.0558278	0.0127997	0.00619219	0.00184584	1	0.687632	0.0914576	0.00110999	0.00338199		0.00316295	0.0017553	1	1.07713	0.876536	0.339366	0.131474	0.104199	0.066388	0.0644486	1	0.65242	0.133977	0.0114741				0.00332304	1	0.700776	0.190567	0.0205906	0.0154648				1	0.630026	0.561012	0.297094	0.104934	0.043723	0.0382619	0.0189137	45.9603
A3KMH1	1	0.923074	0.622828	0.187083	0.0996551	0.0455062	0.0220393	0.0276938	1	0.846719	0.493639	0.118667	0.0481622	0.0315425	0.0247405	0.0234834	1	0.927348	0.553359	0.149941	0.0430522	0.0242752	0.0232929	0.0178889	1	0.967384	0.601842	0.196364	0.0749396	0.0289604	0.0120124	0.0148875	1	0.85779	0.431068	0.137618	0.0522712	0.0182273	0.0160236	0.0178928	1	0.831682	0.473664	0.170638	0.0369891	0.0119911	0.0126612	0.0147424	48.9193
A3KN83-3	1	0.919598	0.721358	0.108152	0.0768992	0.0833668	0.065149	0.0732684	1	0.863241	0.685824	0.0812541	0.0305933	0.029164	0.0278112	0.0313194	1	0.948829	0.709918	0.024001	0.0168022	0.0126311	0.0143212	0.0184871	1	1.05017	0.693261	0.11933	0.0823464	0.055704	0.0497805	0.0800568	1	0.924378	0.646853	0.0848881	0.0341394	0.0264814	0.0221418	0.0260946	1	0.980017	0.740608	0.071966	0.0134081	0.0126813	0.0131055	0.0135445	48.9777
A4D126-2	1	0.916878	0.630647	0.304626	0.346606	0.0891673	0.0493645	0.0572573	1	1.08796	0.534608	0.523059	0.202798	0.125498	0.0848118	0.0669434	1	0.555049	0.743387	0.546859	0.60375	0.34358	0.406552	0.301737	1	1.0332	0.569608	0.206898	0.156488	0.0617957	0.0488108		1	0.690729	0.51382	0.39118	0.146978	0.0922999	0.112097	0.0506395	1	0.615458	0.596394	0.282945	0.283668	0.319315	0.406233	0.147663	50.1428
A4D161-3																																	1					0.168394	0.159321	0.179516	1	0.856872	0.566743	0.229878		0.155215	0.126013	0.117813
A4D1E9	1	0.662333	0.0929292	0.140853	0.170855	0.157131	0.150774	0.175467	1	0.693528	0.129439		0.0705492	0.0620714	0.0589438	0.102305	1	0.736726	0.19956	0.073638	0.0677383	0.0393832	0.0250535	0.0504368	1	0.516314	0.251353	0.0929418	0.121871	0.0724983	0.103754	0.181339	1	0.612665	0.125751	0.0405284	0.0412471	0.0396416	0.0698896	0.0750273	1	0.555454	0.157105	0.105909	0.0532151	0.0490471	0.0491231	0.0422892	44.136
A4D1P6	1	0.927673	0.819062	0.402656	0.343991	0.246777	0.162947	0.104428	1	0.784608	0.518169	0.319995	0.21623	0.142593	0.101485	0.0784639	1	0.886064	0.91225	0.517282	0.315943	0.253235	0.179355	0.127162	1	1.16643	0.709359	0.421419	0.30032	0.222766	0.163796	0.112656	1	0.950313	0.592893	0.350943	0.223313	0.15206	0.129508	0.0833613	1	0.857256	0.74619	0.411738	0.225497	0.159561	0.133837	0.0958043	51.7903
A4D1S0-2																	1	0.737883	0.810042	0.557757	0.480624	0.129492	0.0791635	0.0755329																	1	0.925201	0.820845	0.342915	0.14073	0.114036	0.0762354	0.0820116
A5PLL7-2	1	1.14738	0.770797	0.525784	0.426695	0.297685	0.230143	0.149159	1	0.979784	0.318685	0.586468	0.327117	0.19064	0.128631	0.157768	1	1.36205	0.844278	0.381896	0.36528	0.184239	0.177459	0.121647	1	1.04689	0.740816	0.613406	0.346029	0.196622	0.157724	0.15296	1	1.22549	0.453357	0.700125	0.440784	0.26931	0.227195	0.105762	1	0.835599	0.534342	0.135341	0.208746	0.0739678	0.0995592	0.111436	53.2084
A5YKK6	1	0.796461	0.35658	0.0922023	0.0703167	0.0200379	0.0113592	0.0116236	1	0.65814	0.209897	0.0612303	0.0284875	0.0213427	0.0164715	0.013808	1	0.760734	0.245215	0.060476	0.0378666	0.0139547	0.0122902	0.0118862	1	0.75424	0.255982	0.0688297	0.0257718	0.0134495	0.00892819	0.00946268	1	0.701373	0.243967	0.0638887	0.0270799	0.0152881	0.0133951	0.0103869	1	0.795766	0.284824	0.0773178	0.0230152	0.00972052	0.00847551	0.0105506	46.7065
A6H8Y1-7									1	0.892995	0.744803	0.511604	0.37527	0.318287	0.392222	0.395732	1	0.869971	0.580158	0.37151	0.315199	0.169315	0.378476	0.212989	1	1.13205	0.541849			0.266922		0.0679131	1	0.957357	0.548454	0.547392	0.376816	0.277825	0.34371	0.379684	1	1.0484	0.853448	0.250763	0.337161	0.316465	0.115824	0.276427
A6NC98	1	0.758384	0.477457	0.221275	0.152993	0.0912517	0.0609081	0.0712908	1	0.400528	0.0777696	0.0632192	0.0183213	0.0116636	0.0181066	0.0182643	1	0.4092	0.268399	0.133911	0.101024	0.0529617	0.0370722	0.051588	1	0.676183	0.378951	0.160049	0.0782808	0.0432196	0.0534101	0.0562956	1	0.282445	0.0927145	0.0533866	0.0297317	0.0180942	0.00676024	0.0164927	1	0.370981	0.2238	0.0964614	0.0577901	0.0254135	0.028493	0.0341155	47.5893
A6NDG6	1	1.05103	1.17016	1.26498	0.977242	1.1003	0.765854	0.162182	1	1.02636	0.819088	0.825019	0.728774	0.615367	0.531418	0.10495	1	1.17165	1.21522	0.941109	0.932154	0.889873	0.724313	0.108931	1	1.0325	1.21995	1.11883	1.12367	0.936117	0.596253	0.131076	1	0.869816	0.781685	0.585799	0.633774	0.507269	0.44932	0.0829695	1	1.08443	1.03791	0.868865	0.840036	0.805561	0.67496	0.134453	64.3678
A6NED2									1	0.739252	0.687986	0.264251	0.0803286	0.072078	0.0463457	0.0171643																	1	0.798033	0.416805	0.211825	0.0988392	0.0230996	0.0330503	0.0102008
A6NFI3																																	1	0.553942			0.238667	0.140735	0.501325	0.501101
A6NHL2-2	1	1.21097	1.06261	0.813952	0.663425	0.373665	0.195924	0.0354422	1	0.703488	0.664748	0.477571	0.252622	0.317827	0.147256	0.0260059	1	0.691493	0.659932	0.480681	0.39433	0.142119	0.112027		1	0.981888	0.547346	0.555838	0.366915	0.161803	0.20566	0.0350181	1	0.748659	1.10389	0.70052	0.407059	0.130222	0.164635	0.0495788	1	0.565398	0.662107	0.388908	0.208756	0.134355	0.0502096		58.1021
A6NHR9	1	0.359171	0.138733	0.0485566	0.0493341	0.0281807	0.0188835	0.0239578	1	0.367145	0.173091	0.103822	0.0631454	0.0285507	0.0238124	0.0179178	1	0.416137	0.199425	0.106483	0.099513	0.0592173	0.0308171	0.0133144	1	0.307966	0.0508777	0.0239138	0.0299327	0.0207248	0.0134725	0.0115277	1	0.380009	0.168765	0.123656	0.0509128	0.0304449	0.0186625	0.0158992	1	0.455865	0.241692	0.151656	0.0787412	0.0670089	0.0204231	0.00908196	43.3821
A6NHX0
A6NIH7	1	1.02625	0.822535	0.530537	0.188374	0.0984632	0.0130678	0.0156642	1	0.602595	0.493502	0.24242		0.0529094	0.033616		1	1.22031	1.00076	0.45727	0.121483	0.0211492	0.0315344	0.044512	1	1.17307	1.04137	0.610844	0.150694	0.0887929	0.0239486	0.0106033	1	0.986174	0.847557	0.573346					1	0.900852	0.659215	0.361988	0.0664427	0.0419616	0.0347058	0.0123089	52.1646
A6NJT0	1	0.773707	0.52545	0.101427	0.0617128	0.023434	0.00461197	0.00641351	1	0.753333	0.37525	0.105065	0.0495269	0.024682	0.0203854	0.0193165	1	0.902939	0.471807	0.0884326	0.04145	0.0247832	0.019588	0.0198125	1	0.965537	0.564278	0.119087	0.033105	0.00668356	0.00530909	0.00780044	1	0.862852	0.48534	0.111942	0.042543	0.0250912	0.0205201	0.0165841	1	0.915141	0.492246	0.138463	0.049456	0.0306072	0.0241272	0.0211699	47.6251
A6NMZ7	1	1.29906	0.605028	0.809269	0.68244	0.784224	0.543577	0.65217	1	0.966677	0.705929	0.669331	0.49789	0.419414	0.460487	0.525585	1	1.18319	0.804584	0.925767	0.584493	0.580856	0.584586	0.615589	1	0.881545	0.856472	0.74576	0.570136	0.577904	0.442484	0.597906	1	1.10804	1.19899	0.836501	0.652986	0.563176	0.614676	0.65855	1	1.13895	0.909102	0.990573	0.57411	0.63321	0.630205	0.720424
A8MPS7-3																	1			0.392075																					1			0.403467
A8MVS5	1	0.541226	0.831173	0.407639	0.324932	0.244542	0.175026	0.168321	1	1.32124	0.662889	0.637907	0.754746	0.350781	0.371792	0.398921	1	1.36196	1.89463	0.464112	0.256413	0.351422	0.329901	0.29121	1	0.922422	0.474389	0.659946	0.40645	0.289202	0.10961	0.278031	1	0.861769	1.11061	0.234839	0.458352	0.306466	0.418728	0.406311	1	0.572364	0.525431	0.183672	0.121962	0.166819	0.139655	0.114546	51.1055
A8MW92	1	1.05348	1.02287	0.633462	0.485109	0.230733	0.209483	0.265055	1	0.421104	0.490213	0.452956	0.165343	0.295402	0.37308	0.223021	1	0.303315	0.348175	0.39969	0.289176	0.196575	0.347332	0.27887	1	0.665778	0.501041	0.187928	0.186778	0.17155	0.166117	0.258925	1	1.12527	0.796202	0.698065	0.426564	0.236991	0.233951	0.21033	1	0.478836	0.534534	0.307608	0.338995	0.217735	0.214906	0.271141	54.5262
A8MXV4	1	0.989243	0.814709	0.47632	0.22891	0.0527348	0.0440475	0.0442008	1	0.872697	0.72391	0.451002	0.126869	0.0197698	0.0215672	0.0145333	1	0.876831	1.02131	0.380455	0.111936				1	1.06031	0.899277	0.516016	0.188362	0.0517249	0.0487032	0.0462815	1	0.97508	0.751857	0.494489	0.143051	0.0210933	0.0166891	0.0161666	1	0.880568	0.701136	0.378898	0.0723942	0.0101757			51.8261
A9UHW6	1	1.01016	0.690344	0.279707	0.0773321				1	0.749699	0.412456	0.322792	0.141313				1	0.984823	0.812688	0.299275	0.34285	0.0814027	0.0583102	0.0479118	1	1.01991	0.586482	0.298867	0.107522				1	0.780513	0.862976	0.261302	0.131316				1	0.774754	0.680503	0.278901	0.130041		0.0308034	0.0337011	49.7462
B0I1T2	1	0.907718	0.341167	0.0939535	0.125796	0.0413423	0.0231098	0.00590234	1	0.665957	0.0185535	0.0168257				0.0109551	1	0.804439	0.429638	0.247046	0.171254	0.0464804	0.00927399	0.00878816	1	0.60677	0.159471	0.0321243	0.0144377	0.00546264	0.00355205	0.00369417	1	0.596462	0.187254	0.0375942	0.0235131	0.012732	0.00995961	0.00783095	1	0.71597	0.27198	0.241307	0.15363	0.0442492	0.0072642	0.00949798	47.0081
B2RUZ4	1	1.30864	0.923344	1.3313	0.932903	0.994153	0.657241	0.639361	1	0.703094	0.389812	0.618577	0.280029	0.38619	0.332867	0.208485	1		1.3341	0.851258	0.950278	0.882863	0.814338	0.687336	1	0.818288	0.757258	0.770054	0.630737	0.55764	0.346806	0.420228	1	1.59596	1.09905	1.27918	0.684495	0.698504	0.835945	0.646992	1	1.17348	1.50297	1.27618	0.913333	0.890028	0.776205	0.714357
B7ZAQ6-2																									1
B7ZBB8																									1	1.05423
C4AMC7	1	0.97018	0.586791	0.275866	0.213731	0.167979	0.106337	0.0980595	1	0.915687	0.479722	0.247856	0.190236	0.135772	0.125022	0.135312	1	0.967353	0.551536	0.280714	0.220988	0.164054	0.197741	0.197624	1	0.943579	0.518275	0.233248	0.182086	0.119139	0.0977815	0.0871226	1	0.874847	0.613398	0.296647	0.165778	0.105948	0.112776	0.110358	1	0.905213	0.582346	0.31267	0.173803	0.173463	0.173938	0.163214	49.0285
C9JLW8	1	1.85819	0.75891	1.00282	0.57125	0.466693	0.336087	0.367099	1	1.05177	0.894001	0.519967	0.462475	0.324958	0.406558	0.29967	1	0.678587	0.611792	0.650134	0.339523	0.213556	0.425562	0.439326	1	0.797862	0.761104	0.604622	0.396771	0.295488	0.280898	0.386344	1	1.2344	0.870853	0.59562	0.405487	0.394623	0.469477	0.397176	1	0.510865	0.563529	0.452086	0.225622	0.236056	0.268825	0.258323	56.7994
E9PRG8	1	1.49752	1.47563	0.442792	0.685609	0.728178	0.657627	0.785977	1	1.14323	0.619833	0.257033	0.318817	0.549692	0.513944	0.464689	1	0.882376	1.04456	0.426709	0.440825	0.40852	0.599535	0.67722	1	0.663152	0.566219	0.317215	0.248306	0.321537	0.442068	0.458909	1	0.550486	0.841894	0.439648	0.203538	0.376209	0.406144	0.729226	1		0.524847	0.240769	0.295684	0.299396	0.471102	0.517887
H3BSY2	1	0.711535	0.282268	0.251791	0.181547	0.206762	0.139764	0.202703	1	0.702746	0.4391	0.236792	0.168	0.0923363	0.109336	0.165005									1	0.950657	0.495739	0.348284	0.230865	0.119767	0.134254	0.213502	1	0.921719	0.52456	0.2462	0.18755	0.157448	0.124861	0.176487									45.5847
H3BV12	1	1.15624	0.728698	0.61218	0.506736	0.227103	0.138384	0.145598	1	0.825777	0.346834	0.299901	0.251881	0.172201	0.185744	0.184831	1	0.989566	0.501096	0.387533	0.268724	0.194287	0.225797	0.192919	1	0.862904	0.602733	0.542494	0.329309	0.175154	0.0836326	0.0870839	1	0.664301	0.501574	0.317054	0.200431	0.165251	0.190942	0.155846	1	0.844643	0.578957	0.390238	0.262299	0.161736	0.168061	0.17405	54.4641
L0R6Q1	1	0.881071	0.721557	0.690207	0.548098	0.416625	0.252213	0.236766	1	1.30969	1.16199	0.680237	0.554793	0.327983	0.266172	0.323013	1	1.04995	0.767511	0.671701	0.583249	0.304964	0.496637	0.510499	1	0.820678	0.656119	0.558884	0.504206	0.322302	0.218458	0.250478	1	0.902704	0.875703	0.572848	0.494366	0.272799	0.417789	0.281396	1	0.896639	0.632798	0.44655	0.301228	0.262313	0.21896	0.159004	56.6254
L0R819	1	1.12828	0.841051	0.867791	0.734822	0.659971	0.503682	0.689339	1	0.936788	0.779779	0.518527	0.370304	0.273134	0.362527	0.407112	1	0.921852	0.654654	0.508318	0.281477	0.209242	0.272252	0.255874	1	1.05101	0.744244	0.633998	0.780696	0.410702	0.44699	0.528522	1	1.02067	0.723716	0.757926	0.529914	0.361243	0.529508	0.460902	1	0.826937	0.801924	0.503702	0.267951	0.220552	0.251261	0.250992
L0R8F8	1	0.75018	0.57922	0.446189	0.253942	0.124614	0.0935078	0.0644368									1	0.768172	0.394712	0.234807	0.0956644	0.0620665	0.0535525	0.0310875	1	0.856941	0.448528	0.342496	0.216585	0.117405	0.0627656	0.0682359									1	0.747087	0.380415	0.177665	0.0792517	0.0635058	0.0442749	0.0168158	49.9425
O00115-2	1	0.973075	0.978485	0.777335	0.784183	0.690614	0.605039	0.512142	1	0.881492	0.730808	0.71553	0.576751	0.517384	0.565692	0.483841	1	0.883556	0.685214	0.690212	0.637687	0.594473	0.629055	0.513727	1	0.906512	0.948101	0.819541	0.79059	0.610519	0.559981	0.537986	1	0.957331	0.906103	0.928307	0.857489	0.681994	0.675214	0.555118	1	0.716364	0.683382	0.572245	0.556095	0.516603	0.504938	0.453671
O00116	1	0.788012	0.364873	0.0747804	0.0578783	0.0214149	0.0121312	0.013522	1	0.658613	0.251983	0.0564196	0.0252473	0.0143198	0.00973762	0.012371	1	0.884653	0.318687	0.0451034	0.0188605	0.00764579	0.00742248	0.0100849	1	0.840273	0.310032	0.0668189	0.0272146	0.0113745	0.0101804	0.011509	1	0.736005	0.28706	0.0623677	0.03916	0.0136333	0.0136051	0.00891503	1	0.84194	0.331703	0.0621524	0.0173258	0.00750758	0.00663353	0.00599886	46.6896
O00124-3	1	0.917265		0.294941		0.14474	0.0836415																		1	0.705084	0.501793					0.0422087																	49.3584
O00139-1	1	1.06559	0.263829	0.169925	0.277102	0.108975	0.191256	0.124926	1	0.975494	0.447606	0.167578	0.0698936	0.146598	0.10773	0.119515	1	0.548108						0.0737348	1	0.654156		0.333644	0.136916	0.137087	0.0931638	0.126797	1	0.936847	0.414541	0.318354	0.217702	0.163685	0.178605	0.122465	1	0.786651	0.495548	0.196425	0.0854221	0.0659142	0.154853	0.0959233	47.677
O00139-2	1	0.751326	0.218315	0.080706	0.0916227	0.0468441	0.022437	0.0316936	1	0.660199	0.180631	0.0535792	0.0265774	0.0251468	0.0227046	0.0229428	1	0.810972	0.181052	0.041243	0.0203216	0.0125702	0.0179945	0.0156282	1	0.72143	0.174308	0.0505294	0.0377459	0.0267123	0.0156165	0.0201155	1	0.718222	0.174129	0.0706338	0.0397291	0.0222394	0.0224569	0.0200983	1	0.780504	0.170395	0.0585124	0.0312577	0.0173653	0.0143192	0.0129262	45.7125
O00148	1	0.889361	0.472476	0.192791	0.135905	0.045673	0.0144749	0.0113602	1	0.637183	0.237218	0.111902	0.0588558	0.0243193	0.00949815	0.00802182	1	0.803992	0.364772	0.110905	0.0519614	0.0224816	0.0142472	0.0108513	1	0.822211	0.404802	0.175022	0.0809799	0.0221225	0.00517125	0.00423168	1	0.736187	0.356659	0.154869	0.0730451	0.018891	0.00979191	0.00608826	1	0.791489	0.351149	0.160851	0.0503696	0.0248227	0.0135424	0.00985134	47.989
O00151	1	0.904287	1.03743	0.883111	0.781051	0.727387	0.726083	0.62789	1	0.862013	0.825431	0.977733	0.874476	0.810852	0.742479	0.779004	1	1.0762	1.05114	1.06102	1.00312	0.963185	0.906556	0.804792	1	1.01793	1.17827	1.1643	0.925791	0.862829	0.921939	0.860763	1	1.09139	0.993035	1.02072	1.12062	0.949854	0.955492	0.885561	1	1.07352	1.12646	1.04602	0.986394	0.911392	0.877418	0.784381
O00154-6	1	1.12708	1.13863	0.878873	0.76214	0.580506	0.158834	0.0092037	1	1.11654	1.09388	0.998018	0.839045	0.613944	0.193951	0.0350117	1	0.940261	0.947675	0.865946	0.844781	0.586623	0.21525	0.0229924	1	0.948908	0.822487	0.756832	0.703906	0.480351	0.126363	0.0179164	1	0.883237	0.770192	0.687599	0.586447	0.411668	0.134713	0.0212461	1	0.901454	0.818161	0.750921	0.673815	0.484904	0.18269	0.0247102	59.9321
O00160	1	0.695508	0.366809	0.0365472	0.0416547	0.0253442	0.023275	0.0239862	1	0.611701	0.299407	0.0335646	0.0252282	0.0215328	0.0196017	0.0217162	1	0.869003	0.418732	0.0286206	0.0267501	0.0201769	0.0256685	0.0269434	1	0.814556	0.36946	0.0442938	0.0247495	0.0204221	0.0198226	0.019563	1	0.71262	0.325093	0.0446718	0.0226088	0.017429	0.017069	0.0190305	1	0.797357	0.408499	0.0487619	0.023907	0.0225333	0.0250898	0.0305282	46.1763
O00161	1	1.09478	0.944545	0.961235	0.823147	0.762886	0.685264	0.675182	1	1.03076	0.92944	0.911042	0.785533	0.711739	0.701787	0.707595	1	1.06266	0.955596	0.899304	0.679692	0.664479	0.744464	0.751231	1	1.06091	0.926918	0.797251	0.72139	0.645937	0.717042	0.630265	1	0.922875	0.832027	0.836775	0.641819	0.585875	0.672541	0.631411	1	0.970519	0.764069	0.802915	0.701238	0.604445	0.517004	0.555146
O00170	1	0.938758	0.656045	0.163446	0.100745	0.0201427	0.00698388	0.013424	1	0.777898	0.624895	0.147236	0.0384133	0.0315813	0.0313254	0.0276911	1	0.974295	0.669368	0.162868	0.0228941	0.0157557	0.0137897	0.0135861	1	0.945693	0.52316	0.152897	0.0267982	0.00875558	0.00597936	0.00746973	1	0.812296	0.550507	0.183634	0.0491256	0.0225197	0.024819	0.0200594	1	0.846071	0.580848	0.183685	0.0397038	0.015608	0.0119285	0.00925252	49.0614
O00178	1	0.798092	0.464276	0.115615	0.0762261	0.0160604	0.0230975	0.0197362	1	0.705236	0.374551	0.098171	0.0295645	0.0221926	0.0285017	0.0231468	1	0.802448	0.537379	0.220683	0.0567654	0.0215173	0.0354571	0.0162511	1	0.831366	0.413105	0.110124	0.0310111	0.0183748	0.024739	0.0187492	1	0.889315	0.485631	0.112267	0.0354125	0.0184377	0.02149	0.02514	1	0.788059	0.433632	0.163132	0.0638614	0.0386103	0.0159514	0.0137801	47.3859
O00182-3	1	0.970178	0.905833	0.682514	0.333186	0.121274	0.0835499	0.0725541	1	0.913908	0.694821	0.469235	0.205607	0.0540214	0.0337581	0.0255205	1	1.10117	0.834866	0.540363	0.176333	0.0280991	0.0127939	0.0142986	1	0.920591	0.785644	0.511092	0.244194	0.0557934	0.0545917	0.0538551	1	0.955508	0.745465	0.5099	0.200649	0.0554276	0.0307619	0.019315	1	0.979946	0.764516	0.524158	0.154317	0.0286577	0.0125922	0.0106817	53.8916
O00186	1	0.764492	0.229975	0.0588667	0.0549442	0.0168067	0.00588674	0.00547102	1	0.663962	0.19779	0.0427487	0.0199691	0.0127199	0.0100254	0.00796623	1	0.890101	0.251969	0.0567578	0.0277907	0.00837306	0.0100293	0.00536086	1	0.790979	0.195191	0.0503514	0.0197472	0.00747243	0.00316224	0.00306383	1	0.68647	0.187976	0.0398782	0.0197289	0.00924305	0.00514516	0.00402155	1	0.783388	0.196731	0.0598373	0.0270752	0.0124962	0.00667625	0.00403583	45.876
O00193	1	1.11431	1.11457	1.09278	0.868624	0.753851	0.840475	0.786978	1	1.4842	1.2917	1.38686	1.52869	1.42047	1.32498	1.25105	1	0.790939	0.974065	0.842669	0.830849	0.764769	0.832748	0.75072	1	1.02524	0.877537	0.814052	0.86092	0.772622	0.859547	0.536301	1	1.0813	1.01331	1.07158	0.846538	0.84189	0.909151	0.922155	1	0.879966	0.869091	0.892088	1.01596	0.801011	0.926873	0.813584
O00203-3	1	0.841575	0.423224	0.0985452	0.0820194	0.0367207	0.020721	0.0186542	1	0.715693	0.299054	0.072814	0.0357331	0.0205684	0.0138492	0.0115774	1	0.884091	0.366618	0.0739568	0.0297179	0.0130182	0.0120673	0.0131487	1	0.858781	0.365142	0.0949522	0.0411082	0.0175958	0.0152154	0.0165004	1	0.821961	0.344603	0.0785801	0.0309939	0.0156954	0.0108839	0.00841431	1	0.900484	0.36864	0.0880208	0.0292394	0.0173863	0.0175003	0.0138834	47.2656
O00214	1	1.17667	1.15804	0.60526	0.350753	0.122632	0.0634526	0.0518302	1	1.13927	0.585921	0.332144	0.111726	0.064266	0.0353855	0.0191942	1	1.04413	0.882203	0.509656	0.185241	0.0926733	0.0533145	0.0476173	1	0.791606	0.540024	0.289919	0.11687	0.0411161	0.0316327	0.0205971	1	0.869901	0.821332	0.440658	0.156938	0.0682162	0.0357243	0.0270155	1	0.918088	0.726282	0.523144	0.201995	0.0980177	0.048955	0.0377957	53.7775
O00217	1	0.81437	0.341336	0.140757	0.0905975	0.0395712	0.0171245	0.0278601	1	0.727488	0.24583	0.0947506	0.0391537	0.023616	0.0248221	0.0204767	1	0.681717	0.2553	0.0944291	0.0368301	0.0163144	0.016468	0.0179856	1	0.779118	0.240106	0.0826275	0.0367126	0.0191606	0.0124518	0.0159257	1	0.691935	0.279129	0.10362	0.0289658	0.0184651	0.0168429	0.0207918	1	0.776534	0.295272	0.125857	0.0476934	0.0245504	0.0137856	0.0137302	46.7423
O00220	1	0.78543	0.494753	0.640949	0.467158	0.339476	0.321024	0.270175	1	0.870823	0.964961	0.932019	0.72016	0.67856	0.680266	0.582708	1	0.788963	0.638022	0.713617	0.451177	0.350584	0.501709	0.39658	1	0.657698	0.444976	0.431681	0.322847	0.397483	0.410177	0.389839	1	1.23584	0.726065	0.932487	0.76273	0.719277	0.637559	0.565843	1	0.608027	0.740311	0.540176	0.196266	0.274315	0.383112	0.287461	52.9167
O00221	1	0.781737	0.761806	0.136795	0.125387	0.135023	0.0354976										1	0.573511	0.41425	0.117307		0.0330932	0.0126475		1		0.504795														1	0.732344	0.294189	0.0597832		0.0211719			49.2942
O00231	1	1.0441	1.01021	0.345269	0.173114	0.0300083	0.00717239	0.00637589	1	0.833519	0.597096	0.31812	0.0822165	0.0272466	0.0195805	0.0155618	1	1.01583	0.917831	0.350399	0.0909034	0.016817	0.0113186	0.00284771	1	0.880273	0.739196	0.282865	0.0728087	0.0120512	0.00321329	0.00242385	1	0.88932	0.732203	0.338533	0.101517	0.027538	0.0113151	0.0102099	1	1.01393	0.769209	0.363622	0.0758415	0.016032	0.011352	0.00512333	51.3522
O00232	1	0.996163	0.908005	0.325757	0.16994	0.0325763	0.00717265	0.00623167	1	1.28422	0.961808	0.471736	0.139234	0.0464505	0.0170313	0.0132477	1	1.13508	0.94431	0.378942	0.0818899	0.0176298	0.00759663	0.0037636	1	0.945862	0.733444	0.29667	0.0742543	0.0157781	0.00736565	0.00493719	1	0.843448	0.650707	0.307282	0.070137	0.016214	0.00493773	0.00341933	1	1.0813	0.818088	0.474687	0.0979329	0.0171742	0.00656606	0.00343793	51.0107
O00233	1	0.874341	0.54247	0.726938	0.63655	0.654207	0.526745	0.433061	1	0.880731	0.481363	0.67786	0.590034	0.532119	0.451709	0.349365	1	0.896365	0.64829	0.88653	0.90109	0.758478	0.638841	0.476678	1	1.02743	0.730407	0.884558	0.794216	0.715041	0.589406	0.512365	1	0.851685	0.554189	0.707528	0.614968	0.533158	0.471228	0.366584	1	0.831483	0.610566	0.789209	0.751641	0.69234	0.631272	0.436982
O00241	1	0.871566	0.843258	0.421743	0.236158	0.113988	0.0658312	0.054334	1	0.833419	0.722252	0.632369	0.331367	0.247253	0.200848	0.164241	1	0.925194	0.738707	0.479779	0.349666	0.239116	0.192128	0.129151	1	1.07823	0.933165	0.517484	0.172787	0.101452	0.0605046	0.0621518	1	1.00068	0.719579	0.578953	0.340682	0.241763	0.144073	0.143426	1	0.747587	0.650907	0.477026	0.272896	0.225598	0.188487	0.141838	51.5334
O00244	1	1.19624	0.774014	1.31601	0.856787	1.14114	0.628671	0.790505	1	1.12128	1.07734	0.91334	0.686529	0.542573	0.601712	0.633357	1	1.32991	0.99228	0.941622	0.867229	0.821865	0.97239	0.842077	1	1.21497	0.916373	0.91729	0.767182	0.923161	0.544807	0.849371	1	0.96556	0.997847	0.728048	0.617156	0.473437	0.64564	0.515493	1	0.834439	0.823442	0.650008	0.537241	0.534962	0.513233	0.468361
O00255-3	1	1.09476	0.765557	1.04845	0.874318	0.728144	0.498406	0.510839	1	1.0575	0.96197	0.720393	0.561534	0.345025	0.386522	0.453169	1	1.08724	1.0434	0.773111	0.706291	0.627806	0.502899	0.501108	1	0.871542	0.710837	0.680388	0.720422	0.477281	0.415128	0.433022	1	0.861042	0.956211	0.838688	0.651037	0.41978	0.334326	0.405628	1	0.822062	0.624513	0.512672	0.374804	0.407522	0.398224	0.350374	66.4459
O00257	1	0.872768	0.764168	0.349377	0.25158	0.156134	0.147252	0.152792	1	0.792482	0.650979	0.37996	0.293526	0.224843	0.242649	0.234599	1	0.83063	0.651036	0.330175	0.218858	0.2176	0.191377	0.223475	1	0.765966	0.520548	0.254625	0.158317	0.105688	0.10945	0.105919	1	0.874058	0.677343	0.427367	0.321216	0.193721	0.253466	0.239239	1	0.795445	0.623971	0.380548	0.258218	0.249472	0.202808	0.230409	50.5232
O00264	1	1.08646	0.74718	0.673565	0.588179	0.437476	0.399595	0.417611	1	0.93736	0.63433	0.611692	0.436027	0.358745	0.374732	0.387548	1	0.965115	0.787667	0.503655	0.444267	0.281569	0.376838	0.407021	1	1.12397	0.790527	0.636044	0.479064	0.380743	0.323739	0.396631	1	1.03345	0.818755	0.593376	0.434544	0.326698	0.371565	0.391639	1	0.936136	0.768442	0.547549	0.384344	0.281418	0.291494	0.302276	57.3495
O00267-2	1	0.883311	0.794565	0.312075	0.189955	0.133931	0.0953562	0.0728298	1	0.785606	0.626214	0.177227	0.102714	0.0687276	0.0534518	0.0458817	1	0.944971	0.756662	0.197627	0.103846	0.0689418	0.0498883	0.03434	1	0.950203	0.74796	0.283485	0.168189	0.107395	0.0777063	0.066684	1	0.86766	0.651973	0.230733	0.10299	0.0601298	0.0486663	0.0371472	1	0.978818	0.800473	0.267742	0.116325	0.0705263	0.0528815	0.0393512	50.4102
O00268	1	1.01336	0.559762	0.343422	0.157798	0.140501	0.0875612	0.110458	1	1.00438	0.621573	0.243205	0.127068	0.0943421	0.0661299	0.081378	1	0.820263	0.491192	0.226312	0.116667	0.0834989	0.0755937	0.0674264	1	1.26697	0.677378	0.223147	0.188998	0.112789	0.0780956	0.121598	1	1.10063	0.744547	0.249016	0.15676	0.076751	0.0693724	0.0843878	1	0.842901	0.639381	0.369709	0.180169	0.0963659	0.0784106	0.0739904	49.2487
O00273	1	0.979441	0.901829	0.797347	0.65428	0.544467	0.468794	0.405614	1	1.07026	0.869018	0.790157	0.711006	0.594892	0.527381	0.503038	1	0.933199	0.876461	0.787019	0.618711	0.520663	0.495291	0.378902	1	0.989676	0.898359	0.728722	0.689342	0.553282	0.456687	0.385732	1	1.03415	0.992114	0.841655	0.750891	0.568361	0.54729	0.464204	1	1.00516	0.934753	0.837474	0.669233	0.488359	0.4907	0.397814	61.8366
O00273-2																																	1	0.911013	1.21047	0.617455		0.318365	0.578222	0.421988	1	1.37668	1.99569	0.60755		0.315286	0.522905	0.319286
O00287	1	1.25738	0.744325	0.594606	0.481929	0.29793	0.261883	0.280288	1	0.909482	0.703168	0.391196	0.270351	0.204389	0.231365	0.23921	1	0.609489		0.290076		0.108631	0.242473	0.196198	1	0.887614	0.42137	0.584377	0.48709	0.266004	0.249164	0.325889	1	1.00521	0.58368	0.37299	0.264445	0.173151	0.158332	0.179417	1	0.638827	0.261984			0.0667548	0.17843	0.112367	53.7977
O00291	1	0.897679	0.525878	0.211297	0.151537	0.0759439	0.0379603	0.0499098	1	0.76603	0.480813	0.266886	0.150561	0.0717883	0.0467314	0.0475991	1	0.932332	0.661088	0.283985	0.166682	0.0768936	0.0417471	0.0408742	1	1.00481	0.515396	0.243109	0.249206	0.0531736	0.0343345	0.0291941	1	0.901944	0.578868	0.317034	0.242668	0.0724526	0.0448036	0.0318048	1	0.955685	0.644393	0.380708	0.285638	0.0892095	0.0541514	0.0372169	48.3637
O00299	1	0.772015	0.860978	0.210867	0.0777162	0.0224268	0.00791921	0.00935007	1	0.758084	0.630173	0.234532	0.0480836	0.0247027	0.0122396	0.0110509	1	1.14914	1.14956	0.288255	0.0364258	0.0143383	0.0100045	0.00795976	1	0.965523	0.935965	0.32288	0.0451204	0.0143679	0.0074015	0.00504061	1	0.922663	0.767285	0.306137	0.049339	0.0190874	0.0104488	0.0078644	1	0.963344	0.964337	0.383247	0.0569076	0.017545	0.0127839	0.00859554	50.1754
O00303	1	0.914133	0.446788	0.102722	0.0893354	0.0319031	0.00633032	0.0061069	1	0.773764	0.286349	0.0944911	0.0407949	0.0199603	0.0113088	0.00755035	1	0.986643	0.398897	0.112147	0.0418357	0.0143044	0.00691711	0.00860548	1	0.946269	0.358213	0.0795678	0.0332825	0.0130337	0.00578361	0.0040685	1	0.860509	0.324371	0.0937506	0.0385314	0.0126014	0.00820354	0.00375284	1	0.948556	0.395709	0.164187	0.0828171	0.0534841	0.0164097	0.00569962	47.6441
O00308-4	1	0.989499	0.400968	0.149546	0.0662398	0.0977976	0.104512	0.117871	1	0.706609	0.264679	0.206838	0.126033	0.137044	0.1218	0.128302									1	0.745512	0.320259	0.200463	0.0939995	0.0558033	0.0740825	0.122138	1	2.14701	1.17912	1.03045	0.431783	0.127489	0.419641	0.372456									47.5459
O00329	1	0.839892	0.495031	0.039478	0.0779908	0.0201625	0.00832263	0.0113303	1	0.75303	0.402391	0.0253473	0.00935201	0.00917745	0.00538119	0.00582808	1	0.952352	0.457318	0.0103784	0.00749461	0.00426988	0.00645569	0.00759019	1	0.996829	0.468161	0.0334715	0.022024	0.0141044	0.0111106	0.0129558	1	0.885216	0.42109	0.0300026	0.0158635	0.00792092	0.00620492	0.00433071	1	0.908609	0.471639	0.0357049	0.0157119	0.00996509	0.00552461	0.00824541	47.6202
O00330	1	1.37125	1.25884	0.785733	0.594861	0.100438	0.0282728	0.0363096	1	0.950777	0.655179	0.523098	0.248351	0.0653521	0.0432577	0.0304317	1	1.06432	0.957875	0.592721	0.271489	0.0541807	0.0477393	0.0311667	1	0.935921	0.806316	0.526785	0.298646	0.066787	0.0325449	0.0175551	1	1.05729	0.933032	0.719488	0.289725	0.0715393	0.0526416	0.0332655	1	1.15369	0.911745	0.721842	0.299072	0.0609292	0.0440244	0.028108	56.2996
O00391-2	1	0.681021	0.795956	0.359781	0.304834	0.277206	0.154434	0.0366261	1	0.788319	0.612953	0.486116	0.254433	0.268738	0.185126	0.0511895									1	0.966607	0.527622	0.433969	0.943773	0.293459	0.207665	0.121902	1	0.686275	0.666051	0.227675	0.229887	0.182304	0.142404	0.0470818									51.1662
O00399	1	1.03737	1.0415	0.739908	0.569057	0.35344	0.197284	0.0412294	1	0.966613	0.893809	0.68109	0.519792	0.319809	0.193497	0.0453828	1	0.92206	0.776788	0.600915	0.460845	0.285057	0.194977	0.0685566	1	0.977103	0.816776	0.645361	0.503879	0.285896	0.15194	0.0306749	1	0.855667	0.779724	0.573026	0.43537	0.266713	0.140856	0.0326791	1	0.881166	0.801238	0.621766	0.404178	0.249257	0.18061	0.0586579	57.1091
O00409-2
O00410	1	0.82362	0.666462	0.270315	0.177437	0.0848197	0.0434357	0.0295911	1	0.728668	0.517856	0.277847	0.174838	0.100056	0.060337	0.0401556	1	0.955139	0.707129	0.273855	0.145977	0.0646779	0.0341149	0.0197379	1	0.895281	0.599941	0.267721	0.12285	0.053633	0.0308192	0.0180695	1	0.800389	0.591911	0.300119	0.168394	0.0812114	0.0529926	0.0315375	1	0.953491	0.685073	0.326448	0.15338	0.0715624	0.0442356	0.0262155	49.4421
O00411									1	0.592083	0.485648	0.266686	0.327593	0.161533	0.183063	0.332383	1	0.453547	0.491814	0.206584	0.242488	0.179477	0.180839	0.158651	1	1.16121				0.164621		0.185468	1		0.7408	0.317406	0.306158	0.193033	0.329706	0.220662	1	0.741039	0.812156	0.260655	0.112152	0.129122	0.127375	0.123906
O00418									1	0.46131	0.0347599	0.0291853	0.0433403	0.0273305	0.0266658		1	0.352905	0.103586				0.013577	0.00908801	1				0.0544056	0.0390243	0.0192692	0.022412	1	0.415338	0.0919038						1	0.460711	0.0570605			0.0143908	0.0276742	0.012929
O00422	1	1.34144	1.15437	0.514447	0.487632	0.271551	0.23681	0.282834	1	0.939631	0.686479	0.325319	0.180424	0.130442	0.124316	0.150031	1	1.24461	0.994772	0.407286	0.216761	0.109806	0.127903	0.158979	1	1.00896	0.836474	0.386908	0.23486	0.160664	0.180275	0.232257	1	1.10767	0.932801	0.516932	0.232988	0.127236	0.135103	0.145706	1	1.35833	1.01691	0.461834	0.215072	0.142537	0.133104	0.160246	52.0243
O00425	1	0.770196	0.371402	0.153324	0.128662	0.091476	0.0799705	0.0712505	1	0.773812	0.290758	0.100215	0.0609919	0.0474187	0.0462859	0.0502016	1	0.851007	0.382888	0.154177	0.109908	0.0561322	0.0461095	0.0328734	1	0.81594	0.312046	0.105431	0.0866728	0.0480784	0.0542308	0.0615885	1	0.798511	0.321453	0.10235	0.0458827	0.0316928	0.0502148	0.0428305	1	0.88636	0.402786	0.187645	0.114805	0.0689454	0.0428116	0.0491165	46.6606
O00429	1	0.856301	0.318831	0.0423972	0.0487472	0.0222203	0.00855925	0.0101092	1	0.787516	0.24024	0.0330575	0.0209081	0.0141982	0.00968307	0.00934992	1	0.991225	0.269117	0.0321832	0.0185546	0.0107175	0.00850838	0.00740161	1	0.962791	0.250717	0.0294763	0.0157949	0.00957249	0.00775263	0.00792979	1	0.836193	0.243834	0.0386765	0.0197558	0.00758184	0.00598593	0.0058098	1	0.993806	0.300801	0.0447473	0.0184074	0.0113716	0.00730399	0.0051347	46.7066
O00429-4	1	1.63449	0.337017	0.170268	0.320353	0.0628632	0.0449316	0.0230958	1	0.763097	0.48733						1	0.931457						0.0811391	1	0.70052	0.222231	0.0813904	0.0385759				1	0.510979	0.387152	0.113062		0.0422359			1	1.47706	0.308162	0.252195	0.138835	0.128893	0.117974	0.0809111	47.8315
O00442	1	0.784575	0.357651	0.121712	0.082934	0.0384646	0.0208596	0.0181311	1	0.707451	0.284229	0.111217	0.0711291	0.0554561	0.041893	0.0434612	1	0.939614	0.310766	0.0435488	0.0232957	0.00956867	0.00755534	0.00435619	1	0.827975	0.356573	0.101096	0.0478104	0.0253197	0.0185108	0.0138002	1	0.766178	0.332555	0.119236	0.0631434	0.0477194	0.0437645	0.0377223	1	0.718995	0.274296	0.0751756	0.0235943	0.010031	0.00355004	0.00315299	46.6936
O00453-6	1		1.05175	1.24963	0.693544	0.518857	0.435705	0.516814	1	1.24959	1.40018	0.731884	0.399273	0.271309	0.638195	0.465954	1	1.06777	2.05404	1.25929	1.27561	0.665775	0.864447	0.901999	1	0.808888	0.662633	0.51977	0.309813	0.317118	0.371	0.334304	1	1.28414	0.818465	0.325922	0.351089	0.335515	0.483466	0.373998	1	0.62877	0.658014	0.44619	0.546599	0.457786	0.563404	0.262131	56.8074
O00459	1	1.00275	0.238195	0.0280891	0.137394		0.013627		1	0.91867	0.514261	0.0734498	0.0448274	0.0455064	0.0515514	0.0494514	1	1.16951	0.540326	0.070025	0.0310991	0.0124762	0.0145608	0.0153358	1	0.928804	0.234233		0.0347745	0.022976		0.0110113	1	0.892074	0.527978	0.0944064	0.0627226	0.0435189	0.0346542	0.0287437	1	0.900505	0.463223	0.0553861	0.0124873		0.00597509	0.00555842	47.7457
O00461	1	0.888817	0.649851	0.536126	0.481355	0.415618	0.388819	0.403077	1	0.898338	0.67134	0.529857	0.455915	0.44396	0.42554	0.41303	1	0.877756	0.750908	0.5925	0.423442	0.400543	0.412948	0.403354	1	0.993236	0.678439	0.580006	0.504928	0.454396	0.456253	0.491695	1	0.9146	0.677648	0.573133	0.396579	0.423625	0.364486	0.39876	1	0.878602	0.598279	0.502009	0.43085	0.390096	0.369535	0.422996	52.8274
O00462	1	1.05953	0.798061	0.691772	0.387309	0.067982	0.0105645	0.0224131	1	0.706497	0.598126	0.473738	0.30221	0.0536613	0.0203745	0.0349927	1	0.963426	0.778604	0.735811	0.427289	0.121118	0.0727346	0.0605138	1	0.959051	0.737977	0.696534	0.407764	0.0545009	0.00943374	0.0072837	1	1.00794	0.796716	0.547088	0.337591	0.0782271	0.0404228	0.0182548	1	0.916719	0.751239	0.644935	0.379223	0.10897	0.0661688	0.0499734	53.925
O00469-2									1	0.719492	0.356172	0.146098	0.0867083	0.03701	0.0148874	0.0189882	1	0.648393	0.281689	0.105516	0.0649633	0.021933	0.0089529	0.0103675									1	0.721762	0.474212	0.161209	0.164723	0.0327017	0.073684	0.0172058	1	0.87375	0.43713	0.104514	0.062249	0.0186221	0.0208347	0.0109191
O00471	1	1.75564	0.811736					0.0854232	1	0.510775	1.0918	0.699934	0.0764034	0.159226	0.281762	0.367103	1	0.390994	0.0428989	0.0476369					1	0.950996	0.527149		0.177102				1	1.3363	1.66844	0.296349	1.09515	0.0274106	0.255443	0.0826828	1	0.400703	0.183885		0.0372842	0.0236925			48.3073
O00479	1	1.2152	0.969058	0.993007	0.8818	0.960726	1.01692	1.22732	1	0.875295	0.695477	0.591322	0.546467	0.450926	0.576633	0.66146	1	1.15003	1.38915	1.0639	0.676283	0.759082	0.819624	1.07259	1	0.892657	0.66342	0.732137	0.684486	0.622972	0.658536	0.846342	1	0.966171	0.907939	0.657749	0.652218	0.435083	0.559417	0.682392	1	0.900155	1.01807	0.82109	0.579233	0.629712	0.519386	0.668752
O00483	1	0.681055	0.417099	0.161463	0.139101	0.0517883	0.0241398	0.035936	1	0.764731	0.352177	0.10469	0.0637371	0.0414691	0.0466854	0.0439935	1	0.74384	0.255028	0.0658283	0.0379031	0.0203731	0.0329305	0.0328449	1	0.475931	0.224697	0.0915169	0.0460883	0.0290141	0.0226092	0.022965	1	0.853157	0.361431	0.10779	0.0830414	0.0466641	0.0557701	0.0468155	1	0.615047	0.286006	0.0941296	0.0506892	0.0272586	0.0283076	0.0217181	46.6888
O00487	1	1.03693	1.00351	0.327887	0.111264	0.0206687	0.00617607	0.00487989	1	0.810703	0.649744	0.287354	0.055756	0.0159605	0.00786093	0.00704156	1	1.07824	0.887473	0.358029	0.05896	0.0159963	0.0106371	0.00708826	1	0.952214	0.761605	0.312971	0.0500398	0.00776266	0.00704635	0.00411949	1	0.905641	0.738133	0.336721	0.0668154	0.012333	0.00665723	0.00271989	1	1.04866	0.852464	0.413073	0.0698716	0.0130132	0.0102869	0.00685081	51.3271
O00488	1	1.55503	0.999355	0.981489	0.792386	0.582443	0.363344	0.35971	1	1.13518	1.0638	0.827334	0.482968	0.549648	0.607722	0.546681									1	2.663	2.2046	1.56627	1.33737	0.627694	0.633978	0.547779	1	1.00152	0.575613	0.30237	0.543045	0.294473	0.263859	0.414322									60.992
O00499-9	1	0.870904	0.344731	0.155822	0.140408	0.105813	0.0994338	0.130096	1	1.09971	0.708218	0.220976	0.162354	0.0703081	0.0901327	0.188177	1	0.774088	0.398692				0.0421597	0.148638	1	0.696769	0.311675	0.130675	0.0696601	0.073983	0.040111	0.0701515	1	0.701845	0.694934	0.130826	0.0733431	0.103808	0.128371	0.071363	1	0.67452	0.335931			0.0486828	0.0449083	0.0465707	46.8174
O00505	1	0.828254	0.336692	0.0623406	0.0618558	0.0303123	0.0109979	0.0117617	1	0.80559	0.291042	0.106771	0.0589706	0.0403023	0.0426164	0.0248406	1	0.749603	0.310941	0.0576219	0.0194696	0.00588433	0.00680473	0.00297715	1	0.9434	0.301799	0.0540388	0.0297181	0.00976314	0.0108954	0.00688241	1	0.948245	0.337429	0.107237	0.0390246	0.0234105	0.0166745	0.0208689	1	0.777327	0.321951	0.132511	0.104604	0.06812	0.00534042		46.6892
O00519	1		0.435034	0.525615	0.093195												1	1.08973	0.648482						1	1.09597	0.386885	0.255611	0.292662												1	0.979036	0.784674	0.197814					48.9958
O00534									1	0.914533	0.892376	0.294802	0.129107	0.0283759	0.0358906	0.0368774	1	0.609504	0.355268	0.161445			0.0337712	0.057855	1	0.827194	0.633814	0.240186			0.0633413		1	0.84155	0.620285	0.403285	0.138724	0.0337382	0.0345045	0.0206687	1	0.976776	0.706163	0.523596	0.110774	0.0518504	0.0425022	0.0454051
O00541-2	1	0.747797	0.491109	0.215019	0.172931	0.113488	0.0819643	0.0654842	1	0.499909	0.24154	0.0915738	0.0667621	0.0579124	0.0478692	0.0421081	1	0.599131	0.214073	0.0805845	0.0558787	0.0303478	0.0317754	0.0277856	1	0.658213	0.384421	0.173202	0.107061	0.0715616	0.0611692	0.0565671	1	0.473405	0.195754	0.0852319	0.0474024	0.0261305	0.0286869	0.0200025	1	0.654615	0.313774	0.0773676	0.0234989	0.029585	0.023888	0.0247991	47.6163
O00559	1	3.05728	3.11583	1.84099	1.42089	1.34501	0.893251	1.28079	1	0.847142	0.732603	0.616475	0.462477	0.440296	0.453927	0.446114	1	0.725084	0.69443	0.597623	0.496721	0.467936	0.602268	0.62067	1	1.10295	0.628808	0.744914	0.39688	0.191316	0.276484	0.330084	1	1.02143	0.888274	0.5582	0.560014	0.457792	0.447363	0.487529	1	1.00083	0.795024	0.51754	0.435102	0.446361	0.56091	0.574979
O00560	1	0.987652	1.00231	0.361987	0.110594	0.021999	0.00883875	0.00910204	1	0.926454	0.670875	0.34865	0.00661648		0.00777963		1	1.02904	0.94375	0.332085	0.0826357	0.0681076	0.0547217	0.0484575	1	1.03547	0.863488	0.397909	0.0642417	0.0358509	0.0292483	0.0332171	1	1.3993	0.874065	0.372079	0.0906948	0.0510058	0.013755	0.0407407	1	1.02624	0.849083	0.400801	0.0691628	0.0734409	0.0498314	0.0466662	51.4279
O00560-2	1	1.22451	1.5894	0.27912			0.034353		1	0.941508	0.634757	0.210882		0.0182599	0.0174459	0.0073994	1	0.783919	0.578763	0.338135	0.0607245	0.027155	0.0499486	0.039837	1	1.5443	1.19333	0.359083	0.0820451	0.0523847			1	0.813263	0.764614	0.20626	0.0333402	0.0241464	0.0220795	0.0199708	1	0.627221	0.547897	0.280734	0.0583132	0.0153766	0.0238132		51.7901
O00566	1	0.981521	0.662522	0.485883	0.469325	0.327984	0.257476	0.301966	1	0.887736	0.958266	0.602877	0.526347	0.443265	0.369354	0.465806	1	0.707226	0.719298	0.476786	0.443796	0.248736	0.327695	0.48771	1	0.932452	0.686794	0.452111	0.401893	0.190054	0.203898	0.203389	1	0.982712	0.92756	0.670183	0.521368	0.406778	0.337041	0.376535	1	1.01593	0.859665	0.703194	0.512635	0.497506	0.431226	0.324035	52.031
O00567	1	0.863051	0.701295	0.481779	0.360387	0.289533	0.245959	0.245453	1	0.774302	0.644753	0.577698	0.568479	0.555537	0.445063	0.45501	1	0.907372	0.741639	0.634641	0.492838	0.481912	0.463493	0.506523	1	0.827617	0.579366	0.381628	0.298241	0.297438	0.238181	0.262457	1	0.828109	0.778443	0.659684	0.542492	0.487493	0.429751	0.477679	1	0.945281	0.771169	0.701617	0.497274	0.536215	0.40415	0.414486	51.7226
O00571	1	0.629306	0.224559	0.116777	0.109343	0.0951839	0.0820443	0.096331	1	0.625399	0.17719	0.112247	0.100527	0.0915198	0.0787518	0.0948827	1	0.875948	0.251235	0.163614	0.16839	0.136018	0.139231	0.165072	1	0.737994	0.182742	0.106715	0.0871931	0.0744317	0.0743213	0.0830885	1	0.686093	0.200653	0.118707	0.0878468	0.0680862	0.0761444	0.0758762	1	0.868561	0.297044	0.206801	0.219436	0.165488	0.161662	0.170058	45.0102
O00584	1	0.910643	0.90663	0.834944	0.673268	0.46213	0.277574	0.247335	1	0.79751	0.726559	0.793333	0.704611	0.407344	0.268394	0.225596	1	1.12684	0.957294	0.853498	0.77564	0.438812	0.306095	0.222055	1	0.992047	0.86402	0.832217	0.688307	0.43301	0.250527	0.228038	1	0.974525	0.870082	0.862359	0.764324	0.50218	0.314745	0.222505	1	0.938254	0.973889	0.834112	0.709214	0.464064	0.292986	0.214448	59.2539
O00592-2	1	1.0147	0.924829	0.618949	0.696325	0.743899	0.553271	0.572194	1	0.972815	0.755944	0.661903	0.585025	0.460437	0.509627	0.482266	1	1.00126	0.891371	0.61105	0.649168	0.620775	0.578364	0.50513	1	1.21298	0.90218	0.948186	0.819413	0.696774	0.556862	0.6135	1	0.919608	0.826683	0.719604	0.549017	0.46499	0.438222	0.410592	1	0.973315	0.834843	0.773416	0.524003	0.516398	0.473346	0.481392
O00625									1	0.88853	0.479455	0.157305	0.135391	0.109159	0.0892686	0.0326777																	1	0.968959	0.675561	0.18366	0.0785321	0.110884	0.0661938	0.0463879
O00628-2	1	1.18467	0.61994	0.669596	0.580057	0.180206		0.0427045																	1	1.05837	0.469654	0.65994	0.612762	0.252148																			54.8269
O00629	1	0.92295	0.75028	0.411147	0.109886	0.0356726	0.0170465	0.0171353	1	0.759169	0.526716	0.2557	0.0362458	0.0175407	0.0107975	0.0135157	1	0.924377	0.594937	0.289246	0.0350216	0.00885727	0.00775735	0.00984491	1	0.976078	0.763083	0.439831	0.0564098	0.0195571	0.00974596	0.0162786	1	0.91759	0.584073	0.322397	0.0447645	0.0129355	0.0110425	0.00894418	1	0.980319	0.615299	0.328532	0.0459114	0.0134615	0.00884701	0.00900427	50.7615
O00635	1	0.92383	0.486449	0.0630019	0.0503646	0.01765	0.00774437	0.0123659	1	1.4967	0.588549	0.27542		0.0831008		0.026155	1	0.880223	0.548276	0.0438181			0.0172863		1	1.26443	0.382424	0.0350185	0.0103144	0.00455101	0.00252943	0.00664649	1	0.794764	0.206886				0.0477127	0.0215793	1	0.934134	0.318961	0.103755					47.8604
O00743	1	0.896396	0.604029	0.648136	0.698985	0.662304	0.595939	0.470794	1	0.882425	0.593444	0.614803	0.626185	0.700456	0.562006	0.411492	1	0.962905	0.856193	0.721153	0.828707	0.88797	0.770382	0.544097	1	0.924032	0.611412	0.559687	0.702276	0.578004	0.600806	0.370404	1	0.912557	0.697303	0.59437	0.606314	0.627631	0.566822	0.455248	1	0.917599	0.773927	0.645644	0.732484	0.753944	0.715576	0.516848
O00748-2	1	0.846781	1.08473	0.430823	0.51374	0.201933	0.227529	0.21797									1	0.668857	0.746382	0.413547	0.328697	0.0339153	0.0355222	0.0469083	1	1.07471	1.4451	0.850151	0.658732	0.246358	0.196565	0.212717	1	1.39981	0.5788	0.526802	0.559932				1	0.572253	0.585736	0.576297	0.392831	0.0239406	0.0236154		51.8321
O00754	1	0.964245	0.920949	0.828024	0.783573	0.769641	0.743529	0.722822	1	0.96267	0.863382	0.931745	0.937528	0.818601	0.749077	0.729402	1	0.990926	0.958262	0.885814	0.863821	0.804496	0.741198	0.73088	1	1.03023	0.966291	0.935321	0.895501	0.814163	0.792269	0.813092	1	1.07219	0.96503	0.907137	0.777741	0.807076	0.736822	0.737246	1	0.954774	0.978308	0.896109	0.793793	0.746591	0.723881	0.733081
O00757	1	1.16709	1.29662	0.838479	1.11754	0.801872	0.765094	0.793706	1	0.983092	0.594467	0.646964	0.591773	0.47699	0.531078	0.436181	1	0.741919	1.10242	0.520899	0.426877	0.352064	0.408895	0.346558	1	1.13653	1.04171	1.23556	0.900173	0.7007	0.74985	0.651771	1	0.635577	0.731226	0.568411	0.518445	0.432042	0.488426	0.487111	1	0.75163	0.696852	0.365332	0.258001	0.195663	0.235404	0.181502
O00762	1	0.747289	0.595821	0.274575	0.142843	0.0431551	0.0233757	0.0228869	1	1.14133	0.87504	0.346936	0.120225	0.0273195	0.0417709	0.038372	1	1.03639	0.559697	0.180453	0.107075	0.0187101	0.0173339	0.0360656	1	0.648148	0.439703	0.1754	0.0736193	0.0402988	0.0142022	0.0201859	1	1.02513	0.797311	0.259149	0.0956879	0.0204333	0.0414532	0.0444339	1	0.756991	0.51305	0.217001	0.0487263	0.0251617	0.0135746	0.0113251	48.6475
O00764	1	1.01509	0.873403	0.397301	0.0725191	0.0331794	0.00853787	0.00684244	1	0.962271	0.85763	0.495269	0.0568166	0.0113681	0.0135014	0.00976896	1	1.0212	0.963265	0.480881	0.126122	0.0800132	0.0778519	0.0701943	1	1.03183	0.775971	0.454577	0.0563665	0.0044147	0.00355395	0.00456677	1	0.912634	0.728856	0.378427	0.0676727	0.00974769	0.00733613	0.00709223	1	0.942484	0.688356	0.551076	0.0771992	0.0485468	0.0518116	0.06877	51.2319
O00767	1	0.866883	0.386024	0.11201	0.0904209	0.0299097	0.0130254	0.014287																	1	0.789408	0.276456	0.0663563	0.03212	0.0161836	0.0149993	0.00322429																	47.1607
O14497	1	0.776287	0.523118	0.260045	0.209747	0.158392	0.104886	0.111041	1	0.611886	0.2796	0.121247	0.0917472	0.066603	0.0589158	0.0546618	1	0.780102	0.344021	0.152343	0.116285	0.0743931	0.0648033	0.0665748	1	0.798697	0.423974	0.246337	0.148137	0.106631	0.0947642	0.0940243	1	0.742955	0.338212	0.193138	0.10091	0.0642189	0.054545	0.0525723	1	0.710584	0.369623	0.191404	0.129121	0.0887168	0.0632038	0.0752842	48.1267
O14508	1	0.848252				0.274517	0.273672		1	0.739456	0.643239	0.335073	0.0713905	0.013883	0.0108006	0.00516322																	1	1.10363	0.805704	0.489266	0.0846849	0.0133046	0.0107923
O14519-2																	1		0.487989	0.242242		0.0891665	0.153989	0.116284																	1	0.452909		0.361017	0.178894	0.17424	0.0798085	0.106911
O14521-2	1	0.938723	0.381575	0.2549	0.0978524	0.0338854	0.0118541	0.0177479									1	0.269499	0.203472						1	0.645548	0.247479	0.0989475	0.0238234	0.00747668	0.00327421	0.0042485									1	0.577634		0.0993499					47.6633
O14523																																									1	1.77363		0.381434
O14524-2									1	0.793578	0.286016	0.0948159	0.0678016	0.0342819	0.0346428	0.0309058	1	0.998694	0.659045	0.331073	0.123323	0.0622829	0.0814312	0.0806442	1	0.931758	0.707791	0.416872		0.179205		0.103758	1	0.747719	0.292256	0.119122	0.0424215	0.0312183	0.0151404	0.0165055	1	0.68473	0.342589	0.222742	0.0594455	0.110094	0.0796533	0.0474152
O14526	1	0.772584	0.406953	0.196051	0.153685	0.0597421	0.0343431	0.0341726	1	0.742196	0.309254	0.161253	0.101081	0.056175	0.0444552	0.0326789	1	0.771186	0.273185	0.118957	0.0734534	0.0339374	0.0409858	0.0183418	1	0.824697	0.358425	0.179897	0.105595	0.0554516	0.0311411	0.041385	1	0.86339	0.357792	0.144145	0.0968614	0.0369229	0.0343448	0.0220622	1	0.792749	0.262965	0.150239	0.073554	0.0296159	0.0204791	0.0222596	47.153
O14530	1	0.90884	0.930254	0.252257	0.0937019	0.0307494	0.00949192	0.0112514	1	0.916117	0.696133	0.268066	0.0740148	0.0407238	0.0251008	0.0219182	1	1.03416	0.966054	0.363349	0.0927786	0.0346139	0.0215796	0.0129539	1	0.947851	0.777164	0.262366	0.051899	0.0119736	0.00694717	0.00694519	1	1.00838	0.762743	0.322077	0.0748283	0.0343428	0.0268783	0.0160451	1	1.01377	0.769232	0.379719	0.0928384	0.0248223	0.0124534	0.00860719	50.6882
O14545	1	1.2119	0.601552	0.568264	0.535189	0.424613	0.359788	0.402965	1	0.791872	0.456992	0.22456	0.285242	0.213503	0.218514	0.224696	1	1.61247	0.616235	0.733506	0.735474	0.71982	0.690903	0.69872	1	1.09339	0.624534	0.311839	0.519128	0.445297	0.381201	0.411431	1	1.09139	0.638418	0.56194	0.467196	0.328163	0.319783	0.298765	1	0.745423	0.688056	0.480212	0.480216	0.442714	0.45538	0.482898	48.3371
O14548	1	0.67368	0.313086	0.0710093	0.0972561	0.0139919		0.00725464	1	0.984232	0.295444	0.0877574	0.0260081	0.0203778	0.014997	0.0172539	1	0.855451	0.186878				0.0163207	0.0515748	1	0.844178	0.329136	0.132172	0.0277679	0.0139155	0.0113722		1	0.77344	0.329855	0.0476997	0.0310136	0.0207806	0.0156113	0.0078365	1	0.577996	0.449566	0.0701172		0.0357658			45.8433
O14562	1	0.913104	0.891946	0.477987	0.170317	0.0584178	0.0301355	0.0288065	1	0.819063	0.7027	0.464745	0.142002	0.0328116	0.0358209	0.0344006	1	1.04644	0.942852	0.477141	0.151713	0.0469563	0.0298712	0.0238646	1	1.09724	0.81476	0.520736	0.16066	0.0398199	0.0236655	0.0268047	1	0.925611	0.801298	0.496339	0.159955	0.0354946	0.0279837	0.0215553	1	0.998198	0.916025	0.535356	0.146361	0.0419896	0.0282692	0.0218223	51.8862
O14569	1	0.70634	0.695471	0.420624	0.34173	0.183834	0.157422	0.145861	1	0.486198	0.280094	0.126694	0.109562	0.0882452	0.0987769	0.0460124									1	0.783262	0.386862	0.3963	0.271321	0.0895796	0.0797624	0.101909	1	0.798474	0.384189	0.13852	0.0911038	0.112246	0.0848928	0.0550606									50.7907
O14578-4	1	1.04294	0.726765	0.402975	0.242415	0.221963	0.104618	0.193061	1	1.08012	0.296736	0.231865		0.1174	0.0810497	0.0668377	1	0.808213	0.449147	0.0597164	0.0451225	0.0279298	0.0345389	0.0330753	1	1.10993	0.71943	0.399362	0.280819	0.206929	0.100941	0.176024	1				0.385088			0.108697	1	0.753693	0.409269	0.10791	0.066985	0.0424562	0.0287991	0.0241	50.6987
O14579-3	1	0.85807	0.688983	0.319132	0.163442	0.0420358	0.0201611	0.0153142	1	0.768842	0.416232	0.180836	0.0382126	0.0134497	0.00978227	0.00588536	1	0.915149	0.558706	0.179939	0.042355	0.0167826	0.010795	0.003852	1	0.796617	0.460608	0.206631	0.0539338	0.0286073	0.016178	0.00819572	1	0.856565	0.553896	0.194823	0.0385565	0.0102948	0.00528711	0.00365728	1	0.859702	0.519513	0.215872	0.0393285	0.0148658	0.00425127		49.9067
O14617	1	0.89531	0.423279	0.0574611	0.0534844	0.02016	0.0131928	0.0116899	1	0.753118	0.294741	0.0275218	0.0150227	0.0143871	0.0127171	0.0133063	1	0.90754	0.32972	0.0179393	0.0114519	0.00381913	0.00395732	0.00156953	1	0.912308	0.358784	0.0456033	0.0267844	0.0140143	0.0100137	0.01193	1	0.848408	0.295689	0.0365956	0.0207039	0.0125237	0.0106882	0.0106986	1	0.8659	0.324474	0.038849	0.0132009	0.00327139	0.00247019	0.00250719	47.4204
O14618	1	0.814959	0.754078	0.426663	0.250732	0.125993	0.063797	0.0570949	1	0.796984	0.579002	0.354311	0.18135	0.0805595	0.056651	0.0539879	1	0.872528	0.806246	0.405263	0.227789	0.049957	0.0427949	0.0394778	1	0.973188	0.721593	0.490208	0.232741	0.071381	0.0503405	0.0550941	1	0.872444	0.511849	0.326561	0.20508	0.0623401	0.039605	0.0412271	1	0.788215	0.647479	0.378454	0.179249	0.0537496	0.039305	0.0257951	51.1388
O14641	1	1.28658	0.77167	0.540728	0.534922	0.449854	0.322094	0.228339	1	1.76127	1.11427	1.09788	0.586631	0.105111	0.260812	0.108664	1	0.965727	1.1857	0.69382	0.739294	0.398875	0.45772	0.353174	1	1.03401	0.830769	0.668207	0.525626	0.334643	0.239005	0.270182	1	1.09923		0.347135	0.225888	0.150966	0.120145	0.0935105	1	0.313377	0.329568	0.26642	0.192411	0.120933	0.141825	0.0928948	54.0764
O14646	1	0.867997	0.579668	0.496084	0.393996	0.253364	0.211472	0.174829	1	0.848578	0.595397	0.361804	0.239794	0.134479	0.212138	0.186385	1	0.71336	0.588275	0.397185	0.344705	0.22193	0.259653	0.220208	1	0.929195	0.800691	0.586707	0.386818	0.214864	0.177754	0.191664	1	0.88342	0.570225	0.393229	0.288995	0.172544	0.199578	0.178729	1	0.810254	0.790289	0.454137	0.387524	0.266319	0.296076	0.221694	51.448
O14647	1	1.29211	0.603181	0.599428	0.609423	0.455093	0.465555	0.426516	1	1.09045	0.586653	0.388081	0.947401	1.03831	1.99955	6.05862	1	0.706828	0.948494	0.486402	0.449732	0.461527	0.583594	0.570718	1	0.908555	0.63018	0.324894	0.389785	0.343031	0.280992	0.352215	1	0.35871	0.578094	0.541449	0.503166	0.721439	1.23754	4.37789	1	0.623523	1.01172	0.398864	0.432548	0.410843	0.49176	0.562125
O14653-3	1	0.895275	0.629355	0.16131	0.112524	0.0423191	0.0300624	0.0255069	1	0.882914	0.637382	0.184403	0.0778101	0.0381968	0.0503235	0.0351906	1	0.758678	0.485524	0.162827	0.0422901	0.0308009	0.029229	0.0244911	1	1.04597	0.563897	0.174137	0.087233	0.0399725	0.0332772	0.0299719	1	0.759539	0.471263	0.196825	0.0784345	0.03906	0.0360086	0.0247182	1	0.636026	0.490604	0.15082	0.0487092	0.0196503	0.0192406	0.0232598	48.8336
O14656	1	0.787303	0.419471	0.0783392	0.101117	0.0238342	0.0150002	0.017931	1	0.887758	0.295299	0.0918204	0.0446396	0.0303461	0.0208182	0.00899212	1	0.77718	0.569725	0.176953	0.0560477	0.00628997	0.00574617	0.00208195	1	0.895322	0.330835	0.100293	0.0393917	0.0250848	0.0102324	0.0125098	1	0.807817	0.293445	0.0476444	0.0556344	0.020361	0.0116206	0.0107195	1	0.833936	0.675462	0.216551	0.0459315	0.0169589	0.0138596	0.00478127	46.9991
O14657	1	0.912038	0.620377		0.0885267	0.0975684	0.0769102	0.0360817									1	0.562978	0.313196		0.0453382				1	0.402083	0.261288	0.120454		0.0315461	0.0420947										1	0.7121	0.265309	0.0834134	0.0616284				49.0695
O14662	1	1.33664	0.606273	0.212017	0.156973		0.022717	0.0307312	1	1.10995	0.298364	0.175596	0.0536803	0.029079	0.031676	0.0225237	1	0.642347	0.226951	0.0496536		0.0252534	0.027747	0.0299965	1	0.638573	0.286823	0.0657619	0.0765962	0.0190763		0.02126	1	1.81657	0.596838	0.203336	0.128365	0.0599686	0.0620429	0.041799	1	0.913963	0.367767	0.126391	0.0405478		0.021433		48.4366
O14672	1	0.940513	0.780736	0.468982	0.211361	0.106916	0.0621043	0.065408	1	0.831357	0.687322	0.43604	0.172093	0.0713532	0.061561	0.0457583	1	0.764407	0.790858	0.426246	0.173775	0.0538629	0.0529734	0.0406134	1	0.966881	0.820106	0.440031	0.180184	0.0757207	0.0542127	0.054237	1	0.878201	0.685883	0.400202	0.164342	0.0599649	0.0512459	0.0386935	1	0.922165	0.801695	0.477643	0.169858	0.065834	0.0504341	0.0385147	51.5354
O14683	1	0.807781	0.710389	0.343256	0.195625	0.0791677	0.0282584	0.0319072	1	0.765649	0.374527	0.216235	0.0854014	0.0440886	0.0207074	0.0155529	1	0.722445	0.559748	0.295564	0.135532	0.0593492	0.0276898	0.0331279	1	1.15613	0.806014	0.419433	0.216585	0.079937	0.0459197	0.0267757	1	1.12029	0.6127	0.293891	0.129437	0.0553863	0.0363339	0.0192689	1	0.532547	0.429527	0.290988	0.12552	0.035709	0.0207219	0.0177792	50.1143
O14686	1	0.996395	0.786256	0.495777	0.384862	0.250382	0.178728	0.169258	1	0.791779	0.618002	0.350296	0.201587	0.119954	0.118927	0.102567	1	0.893482	0.658687	0.369008	0.213163	0.0923146	0.0970843	0.116777	1	0.980784	0.7422	0.456956	0.303025	0.195466	0.136691	0.172005	1	0.980984	0.722111	0.429839	0.268398	0.124988	0.127491	0.119236	1	0.904918	0.753412	0.417949	0.203271	0.127124	0.0841773	0.0892856	52.6024
O14727-5									1	0.835712	0.351455	0.0704104	0.0145372	0.03302	0.0246942		1	0.755005	0.273788														1	0.952365	0.287253	0.190498		0.0139448			1	0.447927	0.266436	0.12085
O14732-2	1	0.891175	0.635253	0.570837	0.254435	0.101273	0.0186642	0.0451884	1	0.78955	0.72016	0.451767	0.24791	0.0670835	0.0265902	0.0163004	1	0.763401	0.827231	0.670221	0.361931	0.11534	0.0141191	0.00973033	1	0.982799	0.758603	0.550442	0.344995	0.184637	0.0419143	0.011516	1	0.87532	0.780314	0.537683	0.311258	0.0498174	0.0160216	0.0054891	1	0.699108	0.532393	0.366657	0.281414	0.0597633		0.0139941	51.4638
O14734									1	0.717213	0.244076	0.0298311	0.012255				1	0.667485	0.182054	0.0678668													1	0.624649	0.293595	0.0526395		0.00812613			1	0.558477	0.320784	0.114704
O14737	1	1.13047	1.05415	0.974628	0.701687	0.883046	0.669067	0.819141	1	0.927151	0.958974	0.864175	0.435138	0.379369	0.375759	0.386284	1	1.08756	0.848415	0.717248	0.510998	0.547726	0.813633	0.921999	1	0.759945	0.650611	0.607429	0.526306	0.5747	0.52788	0.662174	1	0.921203	0.980302	0.831058	0.336811	0.267936	0.370261	0.315435	1	0.851084	0.792698	0.690408	0.459597	0.531627	0.580769	0.563331
O14744	1	0.930142	0.951991	0.371578	0.0681122	0.023485	0.0108612	0.00754633	1	0.807888	0.714556	0.374532	0.03832	0.0192183	0.0162674	0.0114098	1	1.05446	0.956672	0.522217	0.0480428	0.0251467	0.0264526	0.0183451	1	0.981694	0.946241	0.494807	0.0371194	0.00907681	0.00698948	0.00626939	1	0.921412	0.804382	0.455757	0.0408189	0.0187521	0.0125112	0.00947858	1	1.0176	0.941332	0.595218	0.0637311	0.0315701	0.0133109	0.0115622	51.3278
O14745	1	0.975047	0.950316	0.853494	0.692784	0.664242	0.620322	0.634365	1	0.996008	0.823584	0.853568	0.759839	0.699339	0.592525	0.651907	1	1.05693	0.98922	1.0015	0.896142	0.736766	0.67779	0.663662	1	1.1188	1.04496	0.989812	0.788051	0.761288	0.680396	0.708693	1	1.04169	0.839597	0.826069	0.728103	0.675054	0.580382	0.597922	1	0.937256	0.975117	0.924745	0.847952	0.706664	0.685093	0.647078
O14757-2	1	1.15351	0.770326	0.151616	0.0580417	0.0440007	0.0264499	0.0177083	1	0.857886	0.427496	0.0967423	0.0332302	0.0247896	0.019244	0.0148559	1	1.05835	0.481303	0.177266	0.0528277	0.00922779	0.0106303	0.0134838	1	1.19411	0.631792	0.154809		0.00971058	0.0301765	0.01836	1	0.831879	0.449705	0.140236	0.0285978	0.0162869	0.00923407	0.00274244	1	1.04162	0.603077	0.185206		0.0201368	0.00583701		49.4951
O14773-2	1	0.771529	0.475365	0.169605	0.131817	0.0639129	0.0310318	0.0246111	1	0.738495	0.3159	0.126381	0.0589714	0.0351811	0.0204731	0.0113557	1	0.788898	0.444405	0.183172	0.120224	0.0763676	0.0344586	0.0205498	1	0.755734	0.352354	0.155868	0.0529757	0.032929	0.012689	0.0170331	1	0.892567	0.274104	0.138748	0.0706989	0.0268893	0.0170322	0.00816348	1	0.76717	0.364183	0.158439	0.0598934	0.0256218	0.0195451	0.0167497	47.5058
O14776	1	0.865856	0.537493	0.216822	0.167124	0.123599	0.112644	0.12116	1	0.813797	0.415578	0.154515	0.0946627	0.0809879	0.0815771	0.079898	1	0.832348	0.438386	0.136567	0.0815856	0.0563133	0.0527271	0.0519767	1	0.974616	0.501735	0.191098	0.127215	0.0984946	0.0910744	0.0946015	1	0.804635	0.402809	0.169093	0.0823516	0.0636061	0.069831	0.0682369	1	0.91892	0.465328	0.170051	0.0890188	0.0599403	0.0550383	0.0551931	48.2473
O14777	1	0.682285	0.333451	0.0908803	0.0679574	0.0270262	0.00782762	0.0166071	1	0.557081	0.213409	0.0943744	0.0269653	0.0209191	0.0127509	0.014684	1	0.602126	0.189848	0.071385	0.0318508	0.0118547	0.0168737	0.0172084	1	0.550976	0.221216	0.0512203	0.0360922	0.00575498	0.00475972	0.0130596	1	0.602937	0.217989	0.0869029	0.030573	0.017102	0.0111539	0.0117512	1	0.652339	0.204186	0.0515505	0.0400979	0.0161944	0.0185102	0.0141984	46.032
O14787-2	1	1.03059	0.825349	0.420184	0.294484	0.082749	0.032823	0.0253727	1	0.739517	0.575183	0.374052	0.229311	0.0716385	0.0361871	0.0225335	1	0.927664	0.581057	0.444737	0.219611	0.0771714	0.0504286	0.0184209	1	0.991379	0.631263	0.355721	0.228451	0.0768235	0.0272531	0.0175672	1	0.882647	0.642855	0.419392	0.222933	0.0903236	0.0408869	0.0193195	1	0.907243	0.672579	0.443025	0.243878	0.100219	0.0473595	0.014607	51.8375
O14818	1	0.993433	0.852979	0.870447	0.833768	0.815796	0.660723	0.679175	1	0.847914	0.715985	0.875283	0.798286	0.764672	0.673885	0.680043	1	1.10584	1.09689	1.01741	1.01832	0.969612	0.86323	0.807568	1	1.16725	1.0084	1.03227	0.941226	0.902033	0.842284	0.836011	1	0.917084	0.8526	0.836406	0.890883	0.853403	0.670791	0.640675	1	0.980756	0.865728	0.956603	0.898633	0.897864	0.804945	0.736157
O14828	1	0.929502	0.577547	0.259661	0.17254	0.0927436	0.0440933	0.0418568	1	0.770077	0.368707	0.19634	0.104778	0.0653663	0.0494147	0.0435991	1	0.836847	0.526124	0.191823	0.104382	0.046426	0.0388368	0.0363415	1	0.856263	0.462383	0.209138	0.108823	0.0541786	0.0330229	0.0353797	1	0.86414	0.431613	0.200919	0.0985916	0.0687165	0.0454882	0.0368022	1	0.755542	0.427544	0.193738	0.0846868	0.0427007	0.0387181	0.0294283	49.0148
O14832-2	1	0.916728	0.597687	0.137446	0.0912254	0.0355965	0.0102471	0.00997623	1	0.857713	0.631774	0.112287	0.0338414	0.0303479	0.0136314	0.0221113	1	1.01979	0.715181	0.138271	0.0824473	0.0545221	0.0450924	0.0293828	1	0.997357	0.582872	0.140346	0.0626904	0.0269755	0.0110394	0.0100797	1	0.843443	0.606985	0.164044	0.0504736	0.0201334	0.0217754	0.0127008	1	0.756222	0.391156	0.151998	0.0498535	0.0273753	0.0217947	0.0169762	48.618
O14841	1	0.947572	0.67375	0.24193	0.228662	0.132001	0.0941043	0.0752047	1	1.12128	0.543731	0.115001	0.0439893	0.0425668	0.0336386	0.116325	1	1.05477	0.923485	0.303538	0.0881311	0.154099	0.0670025	0.203016	1	0.883438	0.513521	0.215537	0.146157	0.077528	0.0264849	0.0254304	1	0.889151	0.558632	0.125854	0.0235871	0.0457143	0.0414329	0.033003	1	0.89894	0.711289	0.327233	0.108213	0.130499	0.0518736	0.133111	49.4521
O14867	1	1.1529	0.880487	0.959484	0.634299	0.675834	0.547099	0.436772	1	0.846514	0.659609	0.621398	0.44554	0.382319	0.304225	0.183042	1	0.943039	0.836901	0.661119	0.451924	0.465087	0.295119	0.229024	1	1.11179	0.68518	0.590646	0.528552	0.420327	0.321988	0.327988	1	1.0725	0.827239	0.603584	0.505421	0.431706	0.318657	0.173029	1	0.80788	0.627902	0.612106	0.550153	0.400176	0.273864	0.180775	65.4571
O14874-2	1	1.54571	1.15547	1.03224	0.52004	0.132052			1	1.30348	0.529384	0.41513	0.282488			0.0172566									1	0.946948	0.652617	0.430012	0.275311	0.0689074			1	1.14191	0.784938	0.466193	0.35597												56.0211
O14879									1	0.740672	0.437278	0.25962		0.0983837	0.0723456	0.0276605																	1	0.732973	0.278422	0.176985	0.055782		0.0532284	0.0584326
O14880	1	0.832808	0.503638	0.318717	0.258554	0.120795	0.0422742	0.0261855	1	0.696239	0.449351	0.263622	0.180559	0.117502	0.0557585	0.0307386	1	0.944577	0.77829	0.465056	0.268695	0.169059	0.114981	0.040895	1	0.912349	0.558759	0.422471	0.245608	0.125047	0.0622258	0.0431326	1	0.824458	0.543374	0.380058	0.241274	0.0902019	0.0654054	0.0405972	1	0.907376	0.578841	0.395969	0.235017	0.145603	0.0743206	0.0409517	48.9755
O14893-3	1	0.974382	1.15479	0.926795	0.471894	0.304594	0.200414	0.196842	1	1.09871	1.04554	0.978957	0.508994	0.277246	0.227934	0.220845	1	0.767616	0.877296	0.563161	0.328601	0.305074	0.273435	0.148184	1	1.0418	1.34239	0.781442	0.492285	0.289639	0.209841	0.228173	1	1.19676	0.934747	0.779079	0.449287	0.226899	0.234508	0.187824	1	1.01533	0.986052	0.925161	0.438355	0.352215	0.372305	0.211269	55.8739
O14907	1	0.989794	0.472313	0.148056	0.112091	0.0321954	0.020511		1	1.00749	0.40801	0.135421	0.0575698	0.0224817	0.023714	0.0345849	1	1.02097	0.410268	0.0800073		0.0434524	0.0533822	0.0513991	1	0.885298	0.495744	0.0384832	0.066488		0.0133345	0.012635	1	1.25372	0.629192	0.103983	0.0550628			0.0131167	1	0.754312	0.341616	0.0561525	0.0783224	0.0194558	0.015192	0.0245465	47.9293
O14910	1	0.665462	0.628814	0.102764		0.0629737	0.0363439	0.043623	1	0.782081	0.445623	0.184778	0.118602	0.0706372	0.0566703	0.0262621	1	1.041	0.488	0.201604			0.0333176		1	0.992124	0.476245	0.188232	0.0576159	0.0459534	0.0373823		1	0.702614	0.317094	0.167259	0.0817744	0.0448789	0.0363433	0.0129783	1	1.27199	0.438748	0.201319			0.0971959	0.0632057	47.7149
O14920-4	1	0.732929	0.290201	0.0969817	0.0764075	0.0275944	0.0111275	0.00964545	1	0.706287	0.196435	0.0668935	0.0448108	0.0325469	0.0257183	0.0294918	1	0.738886	0.392121	0.0987283	0.0499743	0.0147163	0.00743732	0.0109903	1	0.764315	0.265902	0.0879855	0.0257025	0.0161378	0.00614246	0.00686946	1	0.620104	0.21039	0.0737953	0.0505992	0.0203129	0.0207482	0.0205197	1	0.739345	0.37858	0.148227	0.0349989	0.0127318	0.0158573		46.0578
O14925	1	0.906627	0.422455	0.104815	0.0907869	0.00822599	0.000492531	0.00544971	1	0.749587	0.332169	0.0801735	0.0540725	0.0445906	0.0302182	0.0207826	1	0.47702	0.117039						1	0.476453	0.140094	0.0628312	0.0261813	0.00606956	0.00488144		1	0.611681	0.251661	0.0986151	0.054649	0.0211196	0.00517998	0.00816123	1	0.573135	0.289616						47.4973
O14929	1	0.771777	0.375519	0.135404	0.0958108	0.0355395	0.0168114	0.016884	1	0.735847	0.232103	0.0899235	0.0572209	0.0192858	0.0118568	0.0109991	1	0.745069	0.260503	0.0900111	0.0376452	0.0105365	0.00672707	0.00709503	1	0.769472	0.299813	0.116785	0.0691243	0.024358	0.0175005	0.0127048	1	0.738614	0.319238	0.105169	0.0568129	0.0156962	0.00960333	0.00639827	1	0.783379	0.271711	0.120703	0.0417075	0.0107905	0.00330033	0.00339197	46.7846
O14933									1	0.890571	0.461013	0.227694					1	1.1071	0.754293	0.461001	0.281541	0.137992	0.0639763	0.0198487									1	1.145	0.326137		0.127773				1	0.862017	0.588173	0.482137	0.181477	0.0939972	0.0383905	0.0176234
O14949	1	0.816188	0.358001	0.0719564	0.0720684	0.0228668	0.0134316	0.013961	1	0.761766	0.247718	0.0504168	0.0334036	0.0202911	0.0149641	0.013358	1	0.99563	0.553429	0.14557	0.0604183	0.0303026	0.0274678	0.0206715	1	0.898725	0.366697	0.0844816	0.0432137	0.0230808	0.0154344	0.0163247	1	0.833313	0.366893	0.0959734	0.0460602	0.0251966	0.0167446	0.0107057	1	0.914349	0.467551	0.152611	0.0531036	0.0301286	0.0203029	0.0174796	46.7648
O14964	1	0.957229	0.772566	0.315462	0.149695	0.0691221	0.0404186	0.0413953	1	0.863269	0.712733	0.306261	0.108302	0.0509728	0.0396718	0.0344507	1	1.07093	0.835982	0.285467	0.105933	0.0452192	0.0397565	0.0419237	1	1.04146	0.7568	0.324212	0.113842	0.0514723	0.0350888	0.0383561	1	0.967766	0.735483	0.31051	0.116006	0.0485961	0.0368728	0.0314499	1	1.05645	0.834952	0.367491	0.10615	0.0598488	0.0422795	0.0462099	50.3898
O14965	1	1.04153	0.4388	0.177083	0.226923	0.117301	0.143143	0.133443	1	0.860643	0.529682	0.313251	0.181337	0.0493634	0.0509117	0.11297	1	0.890199	0.458523	0.220187	0.123334	0.0524165	0.0695574	0.0794844	1	0.871205	0.427755	0.147778	0.104064	0.0802988	0.101517	0.16697	1	1.03459	0.589909	0.346181	0.236409	0.0906407	0.0988371	0.0876366	1	0.996178	0.473973	0.180834	0.0793355	0.0437882	0.137574	0.11534	47.9128
O14967	1	0.880808	0.375883	0.198034	0.0941415	0.0422909	0.0102785	0.0200543	1	0.694302	0.457827	0.277399	0.138662	0.0498974	0.0554125	0.058026	1	0.793549	0.483407	0.215879	0.0831587	0.0399733	0.0402584	0.0275998	1	0.938259	0.39968	0.194272	0.0993001	0.037619	0.0296149	0.0249832	1	0.802401	0.468841	0.226634	0.124123	0.0801286	0.0525667	0.0496864	1	0.870324	0.51207	0.215227	0.0931558	0.0605442	0.0345456	0.0342553	47.3103
O14974-4									1	0.917749	0.825489	0.484775	0.417852	0.645726	0.0257233	0.041886																	1	1.30479	0.994511	0.686067	0.718003	0.175537	0.0273808	0.0748449
O14974-5	1	0.851966	0.635077	0.51437	0.430159	0.404084	0.386758	0.407107	1	0.817828	0.62611	0.524436	0.430022	0.40693	0.406159	0.441322	1	0.912892	0.657007	0.526588	0.433508	0.417418	0.400174	0.402086	1	0.990638	0.684167	0.502181	0.41175	0.411556	0.382852	0.430401	1	0.825782	0.592808	0.486698	0.42207	0.359792	0.349225	0.388198	1	0.889239	0.633461	0.515875	0.410827	0.39451	0.373806	0.418336	51.7591
O14975	1	0.76684	0.243532	0.0887357	0.0663695	0.00666598											1	0.744188	0.151503	0.000212192					1	0.709629	0.299035	0.107376	0.0436752												1	0.575086	0.161196	0.0379198			0.00588708		45.9347
O14976	1	0.821826	0.521114	0.288445	0.189943	0.108019	0.0991525	0.0964652	1	0.791054	0.355253	0.23909	0.177889	0.13788	0.0845035	0.11466	1	0.870532	0.423589	0.242625	0.132722	0.108972	0.125218	0.105388	1	0.768395	0.433328	0.269953	0.131679	0.08439	0.0792347	0.0814278	1	0.873698	0.523773	0.381036	0.205046	0.156919	0.139367	0.134074	1	0.743808	0.501647	0.219647	0.11828	0.0866114	0.0885979	0.0746821	48.4271
O14979	1	0.461581	0.420599		0.112621	0.205945	0.18988	0.260737	1	0.982973	0.49289	0.241355	0.231464	0.180247	0.165284	0.227888									1	0.972395	0.531877	0.336436	0.480204	0.508257	0.390207	0.48809	1	0.965872	0.552551	0.324163	0.350575	0.292304	0.182495	0.355067									44.3445
O14979-3	1	0.867241	0.691384	0.483517	0.478523	0.589183	0.580137	0.556877	1	0.686668	0.423549	0.322939	0.400209	0.484049	0.474974	0.563084	1	0.876104	0.685027	0.447511	0.390937	0.522087	0.583189	0.678244	1	0.878278	0.594079	0.516403	0.446191	0.542541	0.57271	0.574687	1	0.859353	0.56213	0.470255	0.464457	0.554466	0.703316	0.712005	1	0.90318	0.671479	0.442473	0.372894	0.499096	0.55738	0.631936
O14980	1	0.774382	0.431778	0.150783	0.105203	0.0332808	0.0112881	0.00954983	1	0.820254	0.379335	0.143326	0.0727751	0.0289533	0.0168776	0.0107736	1	0.819444	0.366155	0.134439	0.0608163	0.0169962	0.0132621	0.00739012	1	0.700721	0.31267	0.116107	0.0509429	0.0151284	0.00648269	0.00459359	1	0.662767	0.297573	0.111672	0.0409414	0.0186114	0.00774529	0.00523036	1	0.784864	0.348842	0.158158	0.0616717	0.0196121	0.0130352	0.00722434	47.2038
O14981	1	0.844489	0.459459	0.00788764	0.0986518	0.0191606	0.0107332										1	0.572826	0.144314	0.0238478	0.066339	0.00596747	0.0137684	0.0199382	1	0.503521	0.0880159	0.140339					1	0.655765							1	0.580421	0.214158	0.0492156	0.0280813	0.0176047	0.00930562	0.0150948	47.3964
O15014	1	1.0445	0.812003	0.518666	0.376028	0.328477	0.337862	0.425961	1	0.754175	0.519219	0.477745	0.29775	0.266376	0.299891	0.341394	1	0.822512	0.593726	0.438052	0.372195	0.347087	0.378768	0.496669	1	1.05912	0.742186	0.558502	0.393266	0.292596	0.333395	0.388522	1	1.00769	0.730975	0.417713	0.38506	0.268257	0.346371	0.40438	1	0.844489	0.583423	0.432188	0.355031	0.318298	0.339322	0.443975	52.0192
O15015	1			1.07649	0.8833	0.712114	0.377855	0.522086	1	0.860693	0.843042	0.652879	0.40358	0.372726	0.402053	0.484851	1	0.891994	0.723653	0.376002	0.253972	0.109526	0.114619	0.219119	1	1.13527	0.485185	0.454285	0.341879	0.32833	0.47773	0.31252	1	1.04809	0.4579	0.449145	0.292805	0.198327	0.281547	0.366754	1	0.635905	0.318812	0.256561	0.142372	0.141372	0.0880344	0.0809459	63.1192
O15027-2	1	1.01122	0.663227	0.542394	0.50912	0.405792	0.354476	0.393379	1	0.999453	0.665091	0.552088	0.441934	0.370455	0.310718	0.253797	1	0.991695	0.651921	0.434831	0.396807	0.344785	0.340722	0.300721	1	0.868703	0.588043	0.452501	0.42744	0.309799	0.349646	0.271509	1	0.896191	0.725736	0.461344	0.262675	0.338284	0.283204	0.319498	1	0.791907	0.486484	0.43769	0.378735	0.267953	0.277372	0.303784	52.5214
O15031	1	0.83341	0.582579	0.259725	0.188296	0.108689	0.0690649	0.0677619	1	0.921269	0.459971	0.249149	0.56491	0.0869809	0.087912	0.0643582	1	0.925192	0.542191	0.288839	0.146501	0.0864749	0.069321	0.0644419	1	0.928711	0.632166	0.282584	0.15857	0.0877568	0.0533059	0.0551975	1	0.836168	0.560404	0.278707	0.135646	0.0699893	0.0585049	0.0650128	1	0.868178	0.580534	0.310559	0.129735	0.0815599	0.0804799	0.059576	48.815
O15040-2	1	1.24043	0.322245	0.373809	0.258052	0.147823	0.0578552	0.0907082																	1	1.43841	1.02063	0.444789	0.317224	0.194628	0.0935865	0.0656213																	47.7807
O15042	1	0.969342	0.847314	0.507863	0.408339	0.465762	0.48881	0.387392	1	0.797128	0.505435	0.273049	0.214879	0.177501	0.182322	0.174267	1	0.826111	0.494678	0.222322	0.177009	0.16181	0.158605	0.158724	1	1.09417	0.784592	0.64759	0.545742	0.510435	0.399903	0.518491	1	0.814734	0.495618	0.222743	0.209015	0.158126	0.16018	0.161924	1	0.934595	0.537034	0.289491	0.208116	0.168184	0.171428	0.18165	52.1385
O15047	1	0.651271	0.466508	0.181563	0.144822	0.0795964	0.0539711	0.0685423	1	0.523566	0.225474	0.0758287					1	0.613651	0.259513	0.143686	0.121485	0.232221	0.183189	0.138229	1	1.0306	1.03278	0.185745	0.222429		0.0391683		1	0.415932	0.162747	0.102678					1	0.722654	0.295531	0.187287	0.148511	0.155103	0.187049	0.148291	46.8508
O15056-3																	1						0.17632	0.0961934																	1	1.19916					0.288703
O15061	1	1.82079	1.2218	2.22219	1.46241	0.644625	0.213854	0.183116									1	0.670755	0.559578	0.490171	0.330919	0.115337	0.134647	0.157186	1	1.16299	0.883544	0.985043	0.741307	0.305013	0.174607	0.165412									1	0.765995	0.27937	0.341908	0.25814	0.0666206	0.120504	0.174766	60.1765
O15066-2									1	1.11214	0.353893	0.204667	0.16804	0.189118	0.181187	0.270447																	1	0.925434	0.494276	0.157245	0.173654	0.134163	0.140176	0.145368
O15067	1	0.867539	0.447559	0.0611945	0.0548769	0.038574	0.0290511	0.0274239	1	0.780718	0.392785	0.0556108	0.0357518	0.0264968	0.023863	0.0209089	1	1.06817	0.570637	0.0434228	0.0208335	0.0122959	0.0115625	0.0126389	1	1.04941	0.452711	0.0610493	0.0348862	0.0202012	0.0163364	0.0191213	1	0.869134	0.399438	0.045366	0.0241352	0.0171043	0.0177984	0.0166831	1	0.942837	0.488063	0.0459065	0.0184208	0.0121349	0.010348	0.00709199	47.4536
O15078	1	1.02238	1.06711	0.889741	0.737084	0.527839	0.595305	0.615497	1	0.728844	0.877979	0.488506	0.203677	0.0437225	0.0463123	0.0630467	1	1.08992	0.89875	0.479636	0.206133	0.0501927	0.0412822	0.0403486	1	0.863519	0.786838	0.577028	0.577039	0.399988	0.534438	0.589424	1	0.845368	0.729646	0.523003	0.199513	0.0420467	0.055379	0.0589784	1	0.993638	0.947918	0.554631	0.205277	0.0538286	0.0701728	0.0641906
O15084-2									1	0.817877	0.363299	0.0898299	0.0245305	0.00629071	0.00530784	0.013979	1	1.19618	0.464038	0.0757612	0.0320003	0.0309202	0.0212372	0.0189022									1	0.769844	0.382075	0.0925048	0.0212258	0.00828761	0.00627987	0.00361567	1	0.891854	0.437003	0.189152	0.0245686	0.0180115	0.00842081	0.0233156
O15111	1	0.951134							1	0.680477	0.227385	0.0764824	0.0390004	0.0265229	0.0231496	0.029137	1	0.536884	0.0893993				0.010738	0.00887317	1	0.625312	0.224158						1	0.848761	0.270057	0.0543236	0.0430929	0.0251367	0.0267		1	0.588904	0.156995	0.0265152
O15116	1	0.943476	0.785443	1.05665	0.900004	0.705839	0.430808	0.323334	1	1.10135	0.857818	0.729383	1.07242	0.483385	0.478538	0.310481	1	0.596422	0.650756	0.419853	0.393789	0.334795	0.284887	0.184407	1	0.787192	0.801573	0.600403	0.583366	0.483145	0.33513	0.241301	1	0.765718	0.790701	0.788057	0.457326	0.380111	0.406456	0.282139	1	0.627537	0.532385	0.512371	0.477277	0.231954	0.243395	0.144968	62.8435
O15117-3	1	0.999705	0.736432	0.453167	0.286414	0.133459	0.0974809	0.108525	1	0.887362	0.539082	0.258405	0.158191	0.0919631	0.100619	0.124099	1	0.68292	0.634837	0.232913	0.12076	0.0336404	0.109572	0.0903253	1	1.29044	0.744672	0.294273	0.194199	0.110525	0.0844236	0.122284	1	0.941315	0.521921	0.238314	0.183393	0.095504	0.0734446	0.0890243	1	0.688807	0.470378	0.272576	0.0965227	0.0375981	0.0558006	0.0714852	51.504
O15118	1	0.839502	0.718294	0.632771	0.434824	0.221343	0.177054	0.224416	1	0.731787	0.63926	0.417126	0.243769	0.172607	0.151709	0.119172	1	0.9473	0.754341	0.479915	0.231707	0.122077	0.131168	0.0928294	1	0.914193	0.741355	0.480234	0.312203	0.17374	0.143999	0.0978138	1	0.927103	0.772972	0.525108	0.275496	0.167929	0.120465	0.107941	1	0.829962	0.700119	0.405065	0.22298	0.116936	0.0696718	0.0541938	53.6489
O15120-2
O15121	1	0.892712	0.499793	0.146067	0.0696092	0.0385141	0.0281713	0.0230736	1	0.7759	0.481547	0.200009	0.0582702	0.0340733	0.0645397	0.0574175	1	0.755245	0.55928	0.339044	0.16961	0.0213405	0.071669	0.0762509	1	1.0109	0.552832	0.185969	0.0373006	0.0206791	0.0164564	0.0211843	1	0.769518	0.450612	0.134956	0.0634006	0.0181934	0.0248095	0.0143914	1	0.800432	0.393873	0.168726	0.100141	0.0806062	0.0602397	0.0340304	47.9781
O15126	1	0.958228	0.756951	0.869023	0.687462	0.648325	0.586837	0.587503	1	1.13947	1.00983	1.03673	0.746622	0.677727	0.612724	0.5494	1	0.867763	0.782075	0.792191	0.681708	0.590656	0.505625	0.431626	1	0.982054	0.809628	0.711306	0.727984	0.565019	0.554889	0.330971	1	1.05909	0.845804	0.706182	0.612518	0.560589	0.46257	0.425756	1	0.867069	0.695257	0.646063	0.504533	0.471305	0.449816	0.397029
O15127	1	0.945082	0.926066	0.769321	0.671894	0.541227	0.491805	0.405242	1	1.00264	0.748618	0.707634	0.533007	0.529565	0.386855	0.412152	1	0.851014	0.865796	0.632259	0.503002	0.414214	0.361881	0.333362	1	0.888287	0.783976	0.589773	0.501748	0.415549	0.331125	0.321783	1	0.882308	0.634565	0.563196	0.49298	0.398755	0.310556	0.275764	1	0.8856	0.759429	0.624524	0.448242	0.382843	0.324889	0.294703	62.3389
O15143	1	0.879561	0.917342	0.685803	0.487553	0.21211	0.0283215	0.0320339	1	0.751051	0.710958	0.652677	0.492669	0.191652	0.0329253	0.0355339	1	1.07116	0.968751	0.716458	0.57664	0.262505	0.0222195	0.0176982	1	1.05626	0.855112	0.738319	0.548199	0.21392	0.026353	0.0352671	1	0.862996	0.772454	0.643061	0.465306	0.191084	0.0326492	0.0332295	1	0.992854	0.819458	0.724009	0.531435	0.23818	0.0179121	0.0141244	55.0188
O15144	1	0.891196	0.941741	0.691664	0.532549	0.223931	0.00667846	0.00477313	1	0.904	1.0165	0.904274	0.689153	0.304914	0.0304917	0.0118676	1	1.16075	1.07743	0.858301	0.660826	0.290465	0.0147506	0.00458411	1	1.00264	0.93885	0.8082	0.575211	0.206379	0.0122597	0.0018165	1	0.867153	0.739595	0.710604	0.491038	0.220425	0.020873	0.0111627	1	1.04689	1.00831	0.846176	0.667876	0.29492	0.0150204	0.00488064	55.4094
O15145	1	0.842169	0.8626	0.639476	0.367145	0.0949003	0.00705384	0.00788859	1	0.83365	0.743391	0.625551	0.400651	0.0732758	0.0113443	0.00671761	1	0.955021	0.82089	0.533616	0.387056	0.0663698	0.00673942	0.00665888	1	0.874093	0.74045	0.61003	0.365613	0.0612497	0.0065783	0.00590234	1	0.777219	0.706028	0.507051	0.284227	0.072773	0.0111603	0.00137212	1	0.868026	0.74558	0.585538	0.28219	0.062505	0.0100962	0.00391274	53.547
O15155	1	1.44438	1.34892	0.908382	0.794549	0.504979	0.530501	0.644526	1	0.961256	0.858482	0.253	0.219233	0.260626	0.212308	0.379741	1	0.928709	0.842905	0.533757	0.3158	0.336281	0.37173	0.470284	1	0.937472	0.634986	0.56073	0.594996	0.373168	0.386553	0.457133	1	1.03818		0.260843	0.4882	0.556666	0.493586	0.385193	1	0.864441	0.673481	0.595587	0.455441	0.309542	0.425602	0.354872
O15160-2	1	0.645217	0.236894	0.0620133	0.0418848	0.0221849	0.00614226	0.00224755	1	0.620579	0.143048	0.0294412	0.0277652	0.0258569	0.00773897	0.00458626	1	0.564034	0.145756	0.0412058	0.0320933	0.0145088	0.00787971	0.00267374	1	0.614904	0.130734	0.0392961	0.0272991	0.00606452		0.00166235	1	0.612411	0.187678	0.047341	0.0200305	0.0124542	0.00867823	0.00182899	1	0.583732	0.176962	0.0438282	0.0185883	0.0161444	0.00694802	0.00289806	45.3231
O15162-2	1	3.28924	1.25438	1.96831	1.74215	1.77472	1.44299	1.49682	1	0.908765	0.794642	1.16677	1.04484	1.05173	0.901871	0.955314	1	0.879967	0.855682	0.638129	0.70763	0.541607	0.645936	0.559015	1	1.2773	1.33684	1.08124	0.964597	0.732131	0.686077	0.73747	1	0.851519	0.888729	0.818636	0.875618	0.924029	0.82721	0.834587	1	0.947546	0.799196	0.722983	0.500029	0.51027	0.494502	0.521874
O15164-2	1	0.841892	0.369184	0.0846153	0.0695067	0.0221732	0.00756293	0.00835709	1	0.770223	0.288492	0.0737269	0.0491235	0.029699	0.0269551	0.0306372	1	0.693581	0.248906	0.0768861	0.046014	0.0208048	0.02487	0.0194837	1	0.844557	0.287339	0.0628467	0.0271412	0.0121236	0.00494174	0.00337544	1	0.779512	0.275925	0.113323	0.0421749	0.027949	0.0240718	0.0219309	1	0.818101	0.306219	0.113721	0.0571725	0.0277073	0.0247834	0.0228029	46.9509
O15173	1	0.919693	0.886908	0.714907	0.472824	0.354216	0.29327	0.311652	1	0.921668	0.745877	0.62121	0.481071	0.390054	0.352454	0.397655	1	0.842203	0.912398	0.676467	0.558783	0.394206	0.377024	0.441342	1	0.986413	0.823286	0.777898	0.514663	0.334753	0.294535	0.313077	1	1.02063	0.897843	0.600307	0.477758	0.373	0.375725	0.380596	1	0.923687	0.744575	0.675498	0.468953	0.376178	0.372313	0.416298	55.6428
O15182	1	0.805795	0.386598	0.514011	0.361709	0.319775	0.318419	0.296409	1	1.04284	0.489208	0.544753	0.428531	0.488373	0.548017	0.625122	1	0.893344	0.58232	0.576667	0.401797	0.426977	0.387365	0.337681	1	0.874788	0.440821	0.396699	0.384043	0.41118	0.312543	0.334803	1	1.52246	0.882441	0.818414	0.715672	0.755642	0.727881	0.848921	1	0.783195	0.534647	0.572224	0.422623	0.367753	0.369319	0.313836	46.3879
O15211
O15212	1	1.39374	0.76683	0.627573	1.20082	0.657148	0.363478	0.838028	1	0.702007	0.848005	0.45082	0.740664	0.582474	0.425745	0.435359	1	0.922018	0.774837	0.544145	0.753517	0.234139	0.219226	0.239102	1	0.473721	0.444587	0.656068	0.460064	0.127466	0.175692	0.137014	1	1.16429	1.07373	0.631142	1.03056	0.783152	0.328125	0.391404	1	0.927508	0.539203	0.689381	0.593688	0.458939	0.461903	0.141849
O15213	1	1.24649	1.49339	1.27433	1.03366	1.02631	0.82968	0.802657	1	1.05947	1.08449	0.859576	0.849121	0.739919	0.741416	0.608764	1	0.944586	1.29609	1.05273	1.01364	0.899342	0.968167	0.793593	1	1.34012	1.58569	1.13448	0.947037	0.859483	0.747905	0.749208	1	0.826625	1.085	0.869191	0.745781	0.602563	0.625146	0.571462	1	1.02148	1.42812	1.06677	1.10774	0.964211	0.966946	0.84043
O15226	1	1.06323	0.893819	0.546693	0.459213	0.385945	0.332769	0.331169	1	0.80634	0.652435	0.505937	0.449272	0.319944	0.212229	0.232159	1	0.749421	0.710269	0.464376	0.381612	0.282723	0.249757	0.217629	1	0.986641	0.741897	0.476483	0.340686	0.303157	0.283906	0.3009	1	0.995607	0.748956	0.692934	0.477404	0.372622	0.267633	0.27522	1	0.856346	0.827759	0.544064	0.335303	0.276	0.238441	0.224463	53.1244
O15228-2	1	0.515567							1	0.637923		0.0983666					1	0.511928	0.121835	0.0378263	0.0134118	0.00923142	0.0084109	0.00357154	1	0.355942	0.236499						1	0.74696							1	0.484632	0.140323	0.0654523	0.0213827	0.021254		0.00313926
O15234	1	0.969263	0.896599	1.26013	1.34473	1.51781	1.54874	1.58887	1	1.01754	0.823792	0.80572	0.85663	1.11658	1.35232	1.28902	1	0.959617	1.03615	0.845231	1.31637	1.53564	1.74451	1.62554	1	1.01047	0.90509	1.09215	1.22278	1.50217	1.44269	1.48089	1	1.16952	0.964011	0.806091	1.18335	1.42535	1.83471	1.6058	1	1.29741	0.749925	0.615041	0.684831	0.874124	1.01827	1.06338
O15254	1	1.07147	0.966418	0.522164	0.208084	0.0813691	0.0226206	0.0105231	1	0.944157	0.796515	0.518114	0.110056	0.0588584	0.0339675	0.0122176	1	0.894213	0.898475	0.476139	0.122997	0.0540307	0.0281458	0.0139394	1	1.09534	0.932875	0.591086	0.196185	0.0794018	0.0349098	0.0120546	1	0.940619	0.799225	0.475089	0.114417	0.0537215	0.024964	0.00593675	1	0.757173	0.73582	0.514021	0.120349	0.0654836	0.0216993	0.00794276	52.4569
O15258	1	0.861187	0.823622	0.59678	0.506671	0.405411	0.34549	0.275886	1	0.883124	0.753097	0.640251	0.531402	0.417034	0.335654	0.283452	1	1.01228	0.902366	0.72067	0.486534	0.381032	0.329915	0.274788	1	1.00933	0.74983	0.61813	0.481726	0.353256	0.283387	0.27918	1	1.04637	0.782894	0.641161	0.517555	0.358068	0.30552	0.258813	1	0.902525	0.767237	0.603977	0.428612	0.363251	0.331717	0.267683	55.9249
O15260	1	1.08582	0.964338	0.862532	0.694599	0.56563	0.462046	0.229238	1	0.711183	0.693032	0.572403	0.497812	0.325757	0.266261	0.175467	1	0.924591	0.753241	0.48227	0.407818	0.230134	0.21453	0.12991	1	0.896201	0.73083	0.552573	0.456242	0.388049	0.317076	0.15835	1	0.955289	0.798952	0.564569	0.488057	0.333825	0.239398	0.177396	1	0.848173	0.771312	0.596348	0.406771	0.28854	0.235848	0.136556	61.516
O15265-3									1	0.701272	0.47992	0.397889	0.332904	0.305443	0.283473	0.210785	1	0.356102	0.993627	0.909287	0.250944	0.428033	0.441753	0.354378	1	2.5925	1.0051	1.61503	0.904293	1.18766	0.932887	1.02403	1	0.832412	1.14391	0.774502	0.576395	0.667463	0.57028	0.62893	1	0.94461	0.736236	0.558433	0.358739	0.346238	0.339559	0.264622
O15269	1	0.94618	0.55282	0.131236	0.118589	0.0350532	0.0198344	0.0176452	1	0.743685	0.258335	0.106756	0.0434651	0.0181623	0.0192824	0.0208509	1	0.779556	0.429441	0.104019	0.0690389	0.0416249	0.0317463	0.0203455	1	0.727803	0.373029	0.107752	0.04743	0.0205606	0.0134816	0.00919604	1	0.782931	0.284235	0.0995726	0.0464053	0.0185849	0.0114828	0.0118119	1	0.767115	0.326563	0.100061	0.0538872	0.0303671	0.0276247	0.0228102	48.3675
O15270	1	0.82636	0.397496	0.109375	0.0726702	0.0232675	0.00217455	0.00840531	1	0.80816	0.377548	0.158027	0.121682	0.0586129	0.0493541	0.0443842	1	0.661687	0.324419					0.0208844	1	0.444884	0.200142	0.0483706	0.0267685	0.00527059	0.0041966	0.00517953	1	0.613797	0.354699	0.0852027	0.113982	0.0637961	0.0465635	0.0354203	1	0.765888	0.276533	0.072398	0.0427914				47.098
O15294	1	0.962656	0.400551	0.0898118	0.104151	0.0537392	0.0326256	0.0372794	1	0.73765	0.283812	0.0678702	0.024902	0.0170437	0.01363	0.0120927	1	0.786467	0.291478	0.0677751	0.0397996	0.0219433	0.0136943	0.0111127	1	0.870454	0.336417	0.0918049	0.0527527	0.0321514	0.0239938	0.0262565	1	0.847274	0.330808	0.0817836	0.0243371	0.0146278	0.0101473	0.00972756	1	0.922459	0.304365	0.073859	0.0217852	0.0188828	0.0100677	0.0109045	47.4857
O15305	1	0.769795	0.632811	0.240873	0.104714	0.0200608	0.00418435	0.00606267	1	0.822398	0.605	0.273657	0.0886342	0.0141153	0.00905954	0.00601719	1	0.974153	0.801597	0.302428	0.0916627	0.0147956	0.00947935	0.00732259	1	0.998517	0.627594	0.294008	0.100322	0.00961008	0.00555748	0.00324826	1	0.812114	0.575942	0.237464	0.0864261	0.0121755	0.0060561	0.00402843	1	0.916606	0.742368	0.368061	0.10797	0.0169714	0.0105888	0.00398208	48.7657
O15318	1	1.38984	1.08131	0.434898	0.457534	0.132279		0.149524	1	1.13094	0.954366	0.734382	0.443571	0.203208	0.347446	0.452861									1			0.212709	0.0887299	0.0751114			1	0.514893	0.716164	0.583569	0.38403	0.204132	0.237292	0.249018									51.8153
O15320-8	1	0.716179	0.406643	0.216404	0.164919	0.0894554	0.0602544	0.0677291	1	0.688686	0.284412	0.128403	0.0821675	0.025396	0.0434191	0.0392746	1	0.507827	0.228107	0.0691841	0.0664989	0.034498	0.0344479	0.0369583	1	0.664896	0.370872	0.150557	0.109748	0.0610136	0.0428172	0.0485346	1	0.707636	0.315694	0.136537	0.052409	0.0317005	0.0322999	0.0257769	1	0.615018	0.271772	0.122395	0.0266075	0.0411542	0.0146784	0.0268911	46.8966
O15347	1	1.02235	0.775113	0.83691	0.760275	0.706715	0.601548	0.679981	1	0.824457	0.75593	0.686919	0.697976	0.53352	0.500886	0.518678	1	0.943674	0.96352	0.99346	1.11081	0.996314	0.880873	0.764754	1	1.08566	1.03345	0.980876	0.862653	0.800088	0.60753	0.703418	1	1.07781	1.01292	0.844463	0.827721	0.675117	0.597191	0.592762	1	0.998456	1.12929	1.09936	1.12967	1.02403	0.980318	0.89724
O15355	1	0.722611	0.480722	0.294394	0.244941	0.166431	0.141889	0.156855	1	0.561827	0.321382	0.201606	0.134753	0.102659	0.112641	0.117308	1	0.708505	0.343239	0.189896	0.138701	0.105691	0.101976	0.0992629	1	0.768992	0.411076	0.257603	0.157454	0.132275	0.12446	0.127077	1	0.628226	0.332265	0.18975	0.131434	0.106739	0.11211	0.0944044	1	0.729867	0.410994	0.252977	0.15808	0.129206	0.113408	0.121709	47.669
O15357	1	0.768128	0.320909	0.094526	0.073693	0.0270797	0.011549	0.0113667	1	0.693624	0.222513	0.0581719	0.0342112	0.0267239	0.0249589	0.0330119	1	0.854633	0.241895	0.0729157	0.0443975	0.0272506	0.0250113	0.0202164	1	0.87229	0.291742	0.0701329	0.0392327	0.0189053	0.0104087	0.0125369	1	0.711435	0.216082	0.0614694	0.0346486	0.0205079	0.0206666	0.0190631	1	0.810081	0.275523	0.0786189	0.0462336	0.0192854	0.0218448	0.01643	46.3833
O15371-2	1	0.774457	0.127794	0.0302617	0.052162	0.0341161	0.0279268	0.0284592	1	0.687246	0.0755492	0.0124566	0.0117135	0.0108613	0.00791733	0.0101811	1	0.941065	0.115261	0.0149518	0.0147692	0.00755806	0.00705664	0.00876931	1	0.831639	0.106029	0.0312899	0.0279653	0.0255248	0.0231745	0.0256872	1	0.778893	0.0948606	0.0137183	0.0116549	0.00648112	0.0089195	0.00741204	1	0.936754	0.120631	0.0218269	0.0109489	0.00804305	0.00664302	0.00810848	45.3908
O15372	1	0.941774	0.628555	0.248973	0.125212	0.0312295	0.0115447	0.0100375	1	0.727814	0.45839	0.227024	0.12859	0.0755449	0.0781511	0.0897403	1	1.05937	0.559044	0.18956	0.0859914	0.0232151	0.0215051	0.0228468	1	0.990717	0.546354	0.228982	0.0824056	0.0180653	0.00639591	0.00820665	1	0.816467	0.498807	0.228512	0.124477	0.061	0.0721846	0.0819778	1	1.06827	0.60177	0.263166	0.0905067	0.0266564	0.0231424	0.0198752	49.3051
O15379	1	0.924123	0.701327	0.590847	0.295118	0.02921	0.00570231	0.0149154	1	1.05996	0.789672	0.623656	0.278559	0.0576729	0.0301814	0.0162537	1	0.86055	0.65958	0.501419	0.194329	0.0730881	0.0270375	0.00697173	1	1.0782	0.792248	0.570049	0.248445	0.0350573			1	0.867376	0.664176	0.480799	0.17303	0.0358015	0.0174587	0.0190337	1	0.824448	0.694617	0.567605	0.171118	0.0396166	0.0179601	0.0167668	52.1134
O15381	1	0.874459	0.545127	0.260191	0.157945	0.0737507	0.0390831	0.0436906	1	0.839888	0.462147	0.17864	0.0849896	0.0480167	0.045094	0.0503475	1	0.760364	0.515499	0.0974827	0.0644472	0.0292621	0.0265722	0.0296619	1	1.00373	0.481304	0.189006	0.0811401	0.0517545	0.0325907	0.0435736	1	0.865341	0.437514	0.151942	0.10428	0.0472026	0.0334816	0.0375383	1	0.94766	0.484385	0.189049	0.0539324	0.0275763	0.030409	0.0294454	48.6918
O15382	1	0.875922	0.811873	0.721797	0.685924	0.257826	0.0725047	0.0293793	1	1.08313	0.981266	0.874378	0.666638	0.255382	0.103379	0.0347785	1	1.13686	0.943519	0.892661	0.622495	0.298478	0.103455	0.0400552	1	0.966986	0.734064	0.721761	0.571566	0.235477	0.0927001	0.0345011	1	0.970305	0.793381	0.657008	0.444555	0.210298	0.0689174	0.0238173	1	0.867748	0.872129	0.737779	0.447425	0.271894	0.0780912	0.035342	56.3841
O15391	1	0.947594	0.780381	0.567996	0.440345	0.376559	0.394848	0.547544	1	0.835569	0.661286	0.369625	0.252676	0.197795	0.219801	0.28558	1	0.871857	0.553466	0.211277	0.182214	0.212779	0.21372	0.267282	1	1.0886	0.765487	0.477081	0.416181	0.254886	0.311299	0.495193	1	0.871544	0.700778	0.365374	0.173251	0.179822	0.205533	0.290899	1	0.734794	0.478529	0.337588	0.15399	0.1574	0.199972	0.260503	53.6005
O15397	1	0.686048	0.535283	0.125393	0.144424	0.0844666	0.0309999	0.0102015	1	0.869486	0.402754	0.0638978	0.0346341	0.0176076	0.0223647	0.00600889	1	0.711251	0.281027	0.0783801	0.0511253	0.0622827	0.0250944	0.0231392	1	0.807367	0.377176	0.089148	0.0702375	0.0302709	0.0209467	0.00904775	1	0.994902	0.408431			0.0209323	0.0142546	0.0162674	1	0.74727	0.297589	0.0966265	0.017384	0.0197204	0.00681238	0.0112119	47.3719
O15400-2	1	0.946432	1.02471	0.826288	0.771437	0.611249	0.596334	0.533009	1	0.784599	0.772911	0.787649	0.693804	0.570918	0.562183	0.574437	1	1.00688	0.99343	0.84662	0.785506	0.681594	0.711902	0.652554	1	0.974089	0.825666	0.725003	0.693911	0.549816	0.579975	0.576069	1	0.847093	0.841578	0.754746	0.72816	0.57847	0.561617	0.55617	1	0.927988	0.867229	0.775661	0.680804	0.644111	0.616725	0.59362
O15409	1	0.819462	0.326375		0.185739	0.0747508	0.0467323		1	0.631241	0.597568	0.204828	0.11376	0.069854		0.103334	1	0.577715	0.299032	0.141094	0.0491866	0.0511699	0.0483339	0.0430033	1	0.707017	0.327456		0.136588				1	0.529403	0.472917	0.281111			0.142019	0.072113	1	0.600346	0.293336	0.166701	0.0574139	0.0410167	0.0383622	0.0239942	46.5481
O15417									1	0.652553	0.391592	0.190199	0.106168	0.0502079	0.0543845	0.0606124	1	1.28116	0.5172	0.291246	0.314655	0.195823	0.187851	0.228718									1	0.827982	0.524573	0.284744	0.0761211	0.0396607	0.0605397	0.0675067	1	0.696747	0.365432	0.220219	0.237068	0.247223	0.189623	0.235158
O15427	1	0.832064	0.577001	0.267057	0.186108	0.101685	0.0540256	0.0423147	1	0.681457	0.439022	0.236962	0.137587	0.0826378	0.0567863	0.0443631	1	1.05973	0.610653	0.309338	0.169239	0.097653	0.0666196	0.0534442	1	0.851659	0.507086	0.252735	0.127971	0.0653678	0.0507462	0.0405228	1	0.776175	0.494655	0.245941	0.134345	0.0725866	0.044169	0.0367087	1	0.922035	0.545216	0.288576	0.134275	0.0765515	0.0569234	0.0448104	48.8672
O15439-2	1	1.02855	0.886181	0.431015	0.346783	0.300628	0.258765	0.230036	1	0.711808	0.411274	0.224029	0.0781834	0.0623757	0.0422977	0.0362413									1	0.989415	0.555738	0.374489	0.339065	0.202823	0.176361	0.192023	1	0.82651	0.446966	0.163366	0.0818799	0.0478998	0.0373636	0.02814									51.4027
O15446	1	0.92484	0.816264	0.808755	0.767184	0.655363	0.653124	0.5976	1	0.7809	0.651134	0.577705	0.538446	0.502655	0.465348	0.416659	1	0.883478	0.678457	0.684721	0.667517	0.571676	0.546864	0.509007	1	0.861726	0.838003	0.808582	0.799795	0.645409	0.642046	0.592731	1	0.858576	0.74015	0.767121	0.647786	0.545181	0.507142	0.49643	1	0.922656	0.82941	0.675816	0.65159	0.611909	0.563421	0.508175
O15460-2																	1	0.487819	0.202096	0.183868	0.10613	0.115222	0.135674	0.0966915																	1	0.769476	0.355861	0.181391	0.10918	0.0542273	0.0773145	0.0846702
O15479	1	0.939476	0.661741	0.288528	0.293284	0.165651	0.0996434	0.122201	1	0.828972	0.278951	0.167629	0.0745551	0.064562	0.0790318	0.0730451	1	0.704709	0.210436	0.0641333	0.0555348	0.0520324	0.0758062	0.0556465	1	0.832689	0.406575	0.171486	0.146489	0.117108	0.0990973	0.119447	1	0.743215	0.352449	0.177971	0.0993451	0.0595833	0.0924358	0.0905169	1	0.9262	0.413192	0.0730967		0.0664199	0.0400246	0.0441818	49.7468
O15496	1	1.09542	1.24268	0.735148	0.296468	0.0525358	0.0326905	0.0336531	1	0.772253	0.930994	0.494031	0.0784253	0.0407488	0.0488734	0.0380409	1	0.990044	0.822267	0.689477	0.234307	0.180116	0.0417168	0.0307693	1	0.98897	0.886879	0.786066	0.119822	0.0955054	0.0271179	0.0284715	1	1.42236	0.79531	0.736204	0.250121	0.0750956	0.0445459	0.0336176	1	1.04583	1.26402	0.812209	0.290569	0.0857547	0.0677464	0.0623962	54.1474
O15498	1	0.859077	0.947216	0.708504	0.48357	0.10118	0.0203354	0.0181785	1	0.804657	0.804093	0.790825	0.549334	0.081989	0.0128325	0.0143418	1	1.09525	1.00554	0.894404	0.58165	0.105823	0.016745	0.00951414	1	1.01784	0.92119	0.786971	0.502041	0.0911328	0.0183175	0.0180006	1	0.890704	0.811132	0.729244	0.510233	0.0858728	0.0133904	0.0125223	1	1.06786	0.96552	0.879535	0.550135	0.119383	0.0117311	0.00715648	54.9101
O15504-3	1	1.66408	0.91119	0.756281	0.407443	0.34941	0.185041	0.156454	1	0.676739	0.579043	0.331316	0.128851	0.114477	0.0953553	0.0788848									1	0.878925	0.852137	0.718319	0.360624	0.234636	0.179915	0.14812	1	1.06902	0.770688	0.271379	0.171292	0.112613	0.122812	0.0703892									55.0978
O15511	1	0.973153	0.936349	0.719016	0.613477	0.308355	0.0971065	0.05781	1	0.743193	0.749439	0.673315	0.576539	0.286859	0.0951116	0.0569988	1	1.06472	1.10791	0.849941	0.662363	0.392591	0.119938	0.0628553	1	1.06055	0.884223	0.759332	0.564957	0.315274	0.103711	0.0626375	1	0.909131	0.88365	0.766443	0.602483	0.333411	0.0989394	0.0508146	1	0.956165	0.922186	0.75505	0.648732	0.359927	0.117346	0.0662408	56.6026
O15514	1	1.19552	0.972757	1.09299	0.859115	0.537588	0.176902	0.0741407	1	1.23158	0.674494	0.570067	0.367769	0.346569	0.219764	0.189978	1	0.625189	0.447152	0.248098	0.233353	0.0950601	0.0777612	0.015351	1	0.8553	0.598435	0.422127	0.350014	0.250885	0.0853722	0.0270708	1	0.836366	0.718935	0.46374	0.283564	0.192932	0.159199	0.114661	1	0.392093	0.527635	0.41875	0.226198	0.115077	0.100308		60.2424
O15523	1	1.04221	0.735169	0.786879	0.707757	0.7757	0.659312	0.765969	1	1.01332	0.862145	0.838267	0.712821	0.683142	0.63539	0.738701	1	1.06111	0.721669	0.791866	0.720767	0.758405	0.742352	0.856763	1	0.876583	0.67163	0.558055	0.520648	0.607623	0.54797	0.707293	1	1.0948	0.989797	0.850092	0.768369	0.716312	0.660158	0.721367	1	1.22394	1.02311	0.85232	0.848103	1.02573	0.855697	1.03578
O15525									1	1.00042	0.676799	0.425463	0.342965	0.217446	0.221092	0.227133	1	0.83771	0.683286	0.40968	0.253065	0.172403	0.168903	0.174243									1	0.862031	0.699432	0.401105	0.245151	0.183464	0.153573	0.206647	1	0.948998	0.647964	0.428434	0.287277	0.156659	0.138353	0.144379
O15530-3	1	0.836005	0.361352	0.113451	0.0723509	0.0395543	0.0116523	0.00647658	1	0.866019	0.249124	0.050587	0.0336141	0.0112655	0.0127471	0.0126912	1	0.376728	0.243225					0.0390507	1	1.00537	0.294551	0.0352183	0.0585342	0.016286	0.00696324	0.010901	1	0.733846	0.184783	0.0525201	0.0213744	0.0116635	0.0060615	0.00604616	1	0.580232		0.0920827	0.0890607				46.9149
O15533-4	1	0.926802	0.609182	0.399609	0.291427	0.117385	0.0376601	0.0332115	1	0.863781	0.474356	0.405513	0.238996	0.0790599	0.0531391	0.0377629	1	0.857298	0.624928	0.427721	0.239212	0.100652	0.0541595	0.0423665	1	0.888524	0.576465	0.364313	0.250886	0.082309	0.0351436	0.0295817	1	0.845775	0.514354	0.312974	0.144364	0.0840676	0.039453	0.0313207	1	0.901691	0.456984	0.377455	0.242558	0.107714	0.0571965	0.0399004	50.6054
O15541	1	0.94802	0.816874	0.790098	0.663214	0.567309	0.539767	0.502754	1	0.934255	0.951749	0.848387	0.770054	0.628981	0.604906	0.604225	1	0.984669	1.00858	0.859269	0.746477	0.600128	0.538725	0.527309	1	1.03723	0.92332	0.824619	0.708053	0.587698	0.518251	0.517936	1	0.870463	0.81936	0.855172	0.752601	0.558708	0.559422	0.535672	1	0.926911	0.998335	0.852135	0.774455	0.62204	0.589605	0.567724
O43143	1	0.969747	0.971819	0.833809	0.471606	0.073669	0.0311612	0.0323853	1	1.07345	1.14988	1.09331	0.66596	0.124837	0.0803186	0.0910485	1	1.11772	1.27367	1.07715	0.592707	0.0941391	0.0573973	0.0563741	1	1.13168	1.02263	0.903074	0.515978	0.0656803	0.0318278	0.0274044	1	1.02645	1.07812	0.989804	0.555873	0.105928	0.0623043	0.057351	1	1.08564	1.03535	1.04847	0.608712	0.0986321	0.0600699	0.0587238	55.4993
O43148	1	0.906316	0.741172	0.519161	0.277567	0.129904	0.104394	0.10659	1	0.804994	0.694455	0.474703	0.203841	0.11406	0.113161	0.0990804	1	1.04278	0.785762	0.529168	0.226288	0.106706	0.0989428	0.0921085	1	0.985434	0.793561	0.5825	0.284988	0.132472	0.120609	0.117336	1	0.874348	0.729908	0.505093	0.234373	0.108945	0.105764	0.0870968	1	0.956862	0.857704	0.528908	0.213865	0.0865345	0.086857	0.0893428	51.8902
O43156	1	0.879179	0.503466	0.199766	0.128808	0.076121	0.0344859	0.0416251	1	0.749252	0.36846	0.178475	0.0922609	0.077557	0.0837702	0.0768414	1	0.84953	0.304946	0.1051	0.0236434	0.0222213	0.0164327	0.00979057	1	0.875909	0.520841	0.161858	0.103375	0.0572101	0.0315469	0.0291054	1	0.955064	0.476333	0.187	0.0921247	0.0822207	0.0725108	0.074127	1	0.699704	0.270639	0.0997743	0.0439001	0.0198245	0.00871113	0.0138142	48.1238
O43159	1	1.01475	0.637872	0.715154	0.653929	0.549452	0.452079	0.413238	1	0.893004	0.60556	0.463778	0.4167	0.331636	0.372115	0.28482	1	0.894953	0.616566	0.43741	0.418244	0.309532	0.348605	0.332525	1	1.01425	0.792231	0.765502	0.710049	0.657004	0.481264	0.524639	1	0.880982	0.844157	0.585814	0.468185	0.40844	0.42724	0.363648	1	0.715751	0.988511	0.528263	0.351291	0.320947	0.266522	0.266127	61.5539
O43164-2	1	1.06494	0.789337	0.818233	0.593927	0.612858	0.759906	0.586038	1	0.935437	0.730245	0.732978	0.542165	0.589942	0.77248	0.746969	1	0.623614	0.650665	0.61519	0.520752	0.644078	0.641306	0.476967	1	1.0198	0.86511	1.03677	0.751297	0.563121	0.676307	0.610631	1	1.2963	1.19984	1.20393	1.14588	0.909475	1.00039	1.08679	1	0.962038	0.579893	0.513737	0.439575	0.399352	0.551884	0.531
O43167-2									1	0.750633	0.571957	0.424435	0.298525	0.205533	0.22728	0.219513	1	1.09927	1.07576	0.54751	0.664252	0.591394	0.465958	0.481248									1	1.89254	1.62942	1.35667	0.777384	0.773935	0.575265	0.499292	1	0.941755	0.333581	0.385033	0.160582	0.324463	0.202989	0.274271
O43169	1	0.845116	1.04661	0.884653	0.88122	0.784334	0.71991	0.611841	1	0.800924	0.875909	0.768962	0.779436	0.609122	0.564275	0.554518	1	0.841658	0.949442	0.952477	0.897302	0.69913	0.729004	0.642408	1	1.07939	0.862742	0.879503	0.882733	0.656736	0.593793	0.597958	1	0.85183	0.792715	0.74782	0.736943	0.595997	0.567138	0.493551	1	1.01178	0.914955	0.871334	0.746857	0.657311	0.617576	0.52071
O43172-2	1	0.948962	0.744936	0.312132	0.140081	0.0792029	0.0638186	0.0904299	1	0.803907	0.599928	0.274558	0.0829845	0.062999	0.0714946	0.0920378	1	0.918451	0.725414	0.242765	0.0687482	0.0283527	0.0366952	0.0516962	1	1.03308	0.752432	0.347393	0.103422	0.057055	0.0597964	0.0909929	1	0.918124	0.659282	0.332262	0.0963343	0.054011	0.0600489	0.0844678	1	0.888419	0.680574	0.3286	0.0675054	0.0326432	0.0360627	0.0435165	50.1506
O43175	1	0.82519	0.701927	0.364625	0.149726	0.0237787	0.0101877	0.0104907	1	0.71354	0.529961	0.336664	0.121233	0.0101213	0.00530036	0.00394123	1	1.05381	0.693781	0.373322	0.146917	0.00917311	0.00637726	0.00538021	1	0.913459	0.703724	0.398509	0.120661	0.00700496	0.00580065	0.00698156	1	0.802684	0.623596	0.371835	0.133012	0.00833625	0.00447983	0.00242814	1	1.0189	0.81306	0.488432	0.157656	0.0114306	0.0064592	0.00498096	50.0656
O43181	1	1.01701	0.728151	0.532172	0.383933	0.331238	0.257049	0.266445	1	0.713861	0.676419	0.394801	0.31768	0.263823	0.222023	0.168954	1	0.971466	0.790482	0.497168	0.394757	0.288982	0.215206	0.175491	1	0.913069	0.755436	0.451789	0.361499	0.31772	0.259605	0.251568	1	0.94634	0.700607	0.49791	0.360372	0.275724	0.222969	0.211289	1	0.852825	0.742207	0.506613	0.352811	0.275701	0.220877	0.191769	52.4528
O43237-2	1	0.95378	0.597947	0.184729	0.156761	0.0919924	0.0661039	0.0730233	1	0.735498	0.425186	0.160127	0.0807835	0.0469208	0.0502136	0.0477832	1	0.937972	0.530154	0.143324	0.0812004	0.0527023	0.0551476	0.062921	1	0.922896	0.479071	0.164798	0.116197	0.0707789	0.0560733	0.0636102	1	1.17739	0.660654	0.173663	0.104237	0.0652896	0.0501849	0.0580338	1	0.851149	0.49277	0.167819	0.0705664	0.048984	0.0446898	0.0475633	48.7221
O43242	1	0.969669	0.932572	0.376585	0.171893	0.0350811	0.0174901	0.0168877	1	0.761982	0.628882	0.332355	0.0949676	0.0208296	0.012156	0.0101078	1	1.044	1.01052	0.447647	0.135733	0.041278	0.0284871	0.0225207	1	0.956422	0.783767	0.361518	0.0999063	0.0164107	0.010376	0.00950687	1	0.85799	0.750447	0.38213	0.103784	0.0181509	0.00742384	0.00569377	1	1.04694	0.876791	0.512303	0.137792	0.0409753	0.0293872	0.0223902	51.3601
O43251-6	1					0.0984356	0.105659	0.0617932	1	1.11366	1.09639	0.20192		0.220151	0.175697	0.0602326																	1	0.765074	0.34787	0.261634		0.0853019	0.0901111	0.102743	1	1.00001							50.8231
O43252	1	0.957894	0.79435	0.296448	0.098359	0.026056	0.0169328	0.0117949	1	0.818181	0.712618	0.244148	0.0335241	0.0104479	0.00808974	0.00673263	1	0.913685	0.835184	0.255766	0.038643	0.0183242	0.0198186	0.00741293	1	0.950331	0.770235	0.327793	0.0518981	0.00736058	0.00661074	0.00640592	1	0.922337	0.711986	0.275429	0.0421882	0.00919355	0.00365595	0.00225399	1	0.910358	0.768148	0.350452	0.0444495	0.0144651	0.00787598	0.00518338	50.3654
O43264	1	0.746033	0.363346	0.149893	0.1205	0.0220918	0.0133534	0.0143111	1	0.794721	0.350788	0.112276	0.0560365	0.0234329	0.0306411	0.0191666	1	0.66141	0.429624	0.0843609	0.0318326	0.0238917	0.0466985	0.00686279	1	0.767261	0.343022	0.13889	0.0366104	0.0203054	0.0142986	0.0048793	1	0.714838	0.297328	0.0562254	0.0352743	0.00921196	0.0204781	0.00997289	1	0.83273	0.261982	0.052986	0.0382862	0.0181751	0.0260671	0.00574035	46.6562
O43278-2	1	1.01147	0.801487	0.413873	0.255135	0.147947	0.0647991	0.0692231	1	0.769492	0.619211	0.401402	0.216176	0.0693449	0.0708218	0.048035	1	0.888478	0.713229	0.376826	0.197351	0.0593727	0.0682177	0.0376208	1	1.00329	0.67843	0.465577	0.196498	0.090687	0.0459418	0.0595536	1	0.902403	0.704046	0.37957	0.184723	0.0724973	0.0515515	0.0411414	1	0.860752	0.702882	0.449012	0.165893	0.0647195	0.058297	0.0522169	51.4366
O43286	1	1.64166	0.824694	0.100747				0.0326502	1	2.02043	1.16555	0.333572					1	0.552644	0.474766	0.255684					1	1.08283	0.773969	0.294909					1	1.39041	0.867427	0.183449	0.0670468				1	1.15612	0.711835						49.3183
O43290	1	0.936363	0.8581	0.738544	0.732333	0.649522	0.600894	0.647985	1	0.828834	0.720182	0.643033	0.569342	0.544323	0.527085	0.564884	1	0.882386	0.75784	0.708354	0.634878	0.578664	0.57384	0.646586	1	1.01907	0.879658	0.806699	0.695537	0.670976	0.644744	0.677187	1	0.908694	0.816764	0.754132	0.620343	0.520004	0.540115	0.584044	1	1.02584	0.979792	0.806438	0.720326	0.658512	0.638174	0.699003
O43291-2	1	0.89526	0.625862	0.334404	0.177255	0.125363	0.0902328	0.115362	1	0.783084	0.425818	0.255587	0.199261	0.111714	0.110033	0.143895	1	0.979476	0.764702	0.309036	0.147654	0.066755	0.0901502	0.100501	1	0.798259	0.677515	0.292894	0.158425	0.102073	0.0887882	0.103146	1	1.07183	0.624704	0.363172	0.199613	0.134177	0.121702	0.126752	1	0.808634	0.543417	0.287312	0.116834	0.0712626	0.0720108	0.0754337	49.5491
O43298									1	1.31258	1.32845	1.22326	0.221743	0.076785	0.0939267	0.0645176									1		0.484415	0.362266	0.725543	0.184941	0.165387	0.179969	1	1.08238	0.526315	0.220101	0.235774	0.0525134	0.0426898	0.0499275
O43310	1	0.897629	0.644141	0.527339	0.252542	0.107218	0.0289444	0.0668218	1	0.678532	0.664052	0.452914	0.220133	0.222917	0.126302	0.288566	1	0.781971	0.318909	0.109739	0.0760428	0.0262918	0.0302379	0.0266744	1	0.992253	0.783674	0.362131	0.280642	0.0547252	0.0455564	0.070211	1	1.4716	1.16894	0.705049	0.488043	0.20818	0.391076	0.270375	1	0.846212	0.458602	0.127282	0.0702729	0.0239513	0.0211736	0.017916	51.2969
O43314-2	1	0.790224	0.305004	0.0706173	0.0727631	0.0424473	0.0410587	0.0399694	1	0.786683	0.265779	0.0655595	0.0642007	0.0387765	0.0374628	0.0489308	1	0.973475	0.44889	0.114651	0.0736309	0.0457111	0.0485727	0.0452948	1	0.968061	0.293998	0.081571	0.0546941	0.0328099	0.0372569	0.0419947	1	0.842535	0.276082	0.0678744	0.0469419	0.0353954	0.030448	0.0363255	1	0.861336	0.384162	0.123984	0.0595078	0.0447201	0.0437612	0.0468259	46.324
O43318-4	1	0.630912	0.563243	0.445006	0.0976163		0.0331127		1	1.16127	0.542019	0.154909	0.0123919	0.0201394	0.0338156	0.0186458	1							0.113082	1	1.08979			0.0893278	0.0301902			1	0.765292	0.255731	0.110016	0.0320975		0.00983564	0.0263027	1	1.37	0.754477					0.106675	48.595
O43324-2	1	0.528786	0.210834	0.0534664	0.0681169	0.0335738	0.0145094	0.0123687	1	0.428297	0.106477	0.030935	0.020715	0.0279743	0.0217027	0.0135433	1	0.535654	0.11083	0.0117915	0.0231269	0.0135132	0.0156908	0.0065099	1	0.412281	0.0998707	0.0294131	0.0185825	0.0169694	0.0102458	0.00768123	1	0.442716	0.128239	0.0428314	0.0219482	0.0263336	0.0172496	0.0112885	1	0.495517	0.0753026	0.0280321	0.0131852	0.0114254	0.0134663	0.00607701	44.501
O43353	1	0.936737	0.773693	0.603566	0.452341	0.377457	0.213079	0.081962	1	0.95964	0.72026	0.555134	0.407781	0.332796	0.214708	0.0471118	1	1.07691	0.66038	0.415381	0.379503	0.29681	0.200523	0.0577002	1	1.06007	0.69678	0.588929	0.500775	0.319655	0.213092	0.0684532	1	0.728243	0.644907	0.482724	0.352777	0.263751	0.185528	0.0425783	1	0.825941	0.677775	0.581553	0.275093	0.231564	0.166144	0.0521328	54.9393
O43379	1	0.818053	0.42264	0.287185	0.179401	0.0488088			1	0.774921	0.437088	0.237778	0.0820995	0.0372753	0.0200322		1	0.836198	0.502659	0.282004	0.101819	0.0315656	0.0266583	0.00661147	1	0.666795	0.511408	0.118296	0.0772908		0.0171735		1	1.12324	0.575825	0.245941	0.119742	0.0378297	0.0201346	0.0125528	1	0.974963	0.494784	0.253205	0.122588	0.0355356	0.013817		47.6931
O43390	1	0.842262	0.529582	0.133521	0.102033	0.0528921	0.0323288	0.0264642	1	0.704518	0.427072	0.0866538	0.0583124	0.0457174	0.0437102	0.0399691	1	0.846481	0.474337	0.102831	0.0742816	0.0509372	0.0556852	0.039204	1	0.900779	0.511965	0.109694	0.0595085	0.034682	0.0234043	0.0243197	1	0.779474	0.461337	0.117215	0.0528295	0.0359213	0.0400648	0.0324909	1	0.906476	0.54721	0.144236	0.0773707	0.0468047	0.0494245	0.0380211	47.987
O43395	1	0.814738	0.636054	0.440772	0.35811	0.321329	0.288792	0.247836	1	0.746147	0.653306	0.468228	0.404736	0.336539	0.331518	0.286655	1	0.691699	0.380744	0.239317	0.188592	0.167766	0.180529	0.190594	1	0.933883	0.656061	0.440453	0.349702	0.290175	0.26937	0.256034	1	0.832808	0.647336	0.521889	0.400942	0.327179	0.342095	0.284875	1	0.83703	0.485463	0.278933	0.219063	0.206575	0.209518	0.184921	50.6824
O43396	1	0.966574	0.667146	0.234447	0.135264	0.0585009	0.0255948	0.0198077	1	1.0085	0.539659	0.235818	0.115872	0.0580786	0.0320702	0.0262251	1	0.963791	0.608282	0.159129	0.0691879	0.0309568	0.0165277	0.0130683	1	1.01469	0.580589	0.205423	0.101804	0.0388622	0.0220048	0.0146696	1	0.913879	0.597855	0.219912	0.0826378	0.0466149	0.0209794	0.0192651	1	0.953169	0.58272	0.183817	0.0767244	0.0327627	0.0186865	0.0131425	49.4459
O43399	1	0.848888	0.86749	0.845826	0.724005	0.742221	0.692521	0.708511	1	0.868877	0.810979	0.827546	0.807835	0.722509	0.721155	0.716838	1	1.09747	0.93141	1.00271	0.799689	0.797399	0.725027	0.733156	1	1.09321	0.974249	0.963818	0.9611	0.867401	0.798494	0.870564	1	0.985187	0.89564	0.865969	0.911691	0.724885	0.716747	0.669652	1	1.03487	0.929214	1.02836	0.741031	0.765235	0.656462	0.734129
O43402	1	0.793825	0.380919	0.0601041	0.042562	0.0205738	0.00645775	0.0029869	1	0.755082	0.272971	0.0599058	0.0384624	0.0224005	0.0089965	0.0196605	1	0.957627	0.544849	0.14335	0.0546616	0.0287032	0.0279849	0.0212056	1	0.938034	0.44134	0.0847456	0.0380264	0.0138348	0.00913616	0.00268148	1	0.70345	0.318075	0.0471486	0.0230483	0.0209369	0.0152273	0.00642521	1	0.927552	0.469684	0.151188	0.0719	0.0334414	0.0262401	0.0150857	46.7945
O43414-3									1	0.757479	0.415303	0.0294486	0.00688307	0.00978608	0.00820683	0.00306235	1	1.026	0.451323	0.0556246	0.00750077	0.00430112	0.00651444	0.00387714									1	0.940014	0.496977	0.0745887	0.0189401	0.00776402	0.00288554	0.00183721	1	0.975401	0.515436	0.110878	0.0109936	0.00607834		0.002026
O43427-2	1	0.72652	0.391762	0.0696509	0.0516536	0.012333			1	0.898087	0.237455	0.0230279	0.0309941	0.0132558	0.011086										1	0.59491	0.180928	0.0255776					1	0.615696	0.189775	0.06929	0.0240037												46.5555
O43432	1	0.882832	0.590245	0.305374	0.225143	0.154095	0.115328	0.120672	1	0.756908	0.397183	0.216391	0.12798	0.0660146	0.0798188	0.0837692	1	0.770265	0.515618	0.250764	0.160842	0.0838345	0.097568	0.0721463	1	0.911167	0.533131	0.24688	0.173999	0.125537	0.10199	0.12004	1	0.809475	0.411171	0.213614	0.113224	0.0725682	0.0678918	0.0712038	1	0.89613	0.474208	0.27369	0.107141	0.0869037	0.0706213	0.0734415	49.1728
O43447	1	0.863385	0.465926	0.077699	0.050014	0.0162608	0.00505664	0.00477992	1	0.792476	0.362487	0.0626526	0.0216186	0.0130513	0.00718098	0.00507114	1	0.927351	0.439142	0.0492345	0.0204108	0.0104073	0.00307785	0.00265502	1	0.983089	0.442763	0.083435	0.0224529	0.00922915	0.00409959	0.00554811	1	0.864073	0.408576	0.0795337	0.0262698	0.00943045	0.00743183	0.00458826	1	0.834243	0.418992	0.0692141	0.018069	0.00799831	0.00569662	0.00216276	47.5859
O43464	1	1.09159	0.822927	0.45865	0.468503	0.322187	0.211954	0.131775	1	0.793997	0.673721	0.583693	0.365006	0.252023	0.233099	0.141266	1	0.998872	0.885868	0.676996	0.486429	0.384063	0.284386	0.172446	1	0.994978	0.767066	0.335172	0.336804	0.247898	0.183909	0.0914748	1	0.915048	0.877385	0.664093	0.465398	0.247051	0.227916	0.124887	1	0.987167	0.804131	0.628049	0.478195	0.341163	0.254962	0.173296	53.3072
O43482									1	1.0051	0.736061	0.498921	0.235755	0.078726	0.0546639	0.0308229																	1	1.81698	1.08464	0.64493	0.33811	0.0871984	0.0398771	0.0435861
O43488	1	0.872533	0.453612	0.025116	0.0321796	0.00990135	0.00229292	0.00271289	1	1.13119	0.824415	0.0271663	0.00865849	0.0128281	0.0124235	0.00937539	1	1.0548	0.872552	0.0319397	0.0127088	0.00989627	0.00596409	0.00531892	1	0.989949	0.534343	0.0265461	0.00979932	0.00395649	0.0021123	0.00136831	1	0.932455	0.732635	0.0428613	0.0105552	0.00790626	0.00558278	0.00417275	1	0.830393	0.621084	0.0685426	0.0163424	0.00795927	0.00501089	0.00420875	47.5066
O43491	1	0.891561	0.866972	0.449675	0.254262	0.210182	0.208748	0.212062	1	0.797395	0.739417	0.390573	0.166802	0.139154	0.134562	0.15223	1	1.07398	0.991881	0.451823	0.216295	0.188352	0.172564	0.180603	1	1.12283	0.951787	0.516053	0.237271	0.22243	0.213675	0.230558	1	0.880742	0.784807	0.40777	0.169229	0.128135	0.124954	0.12969	1	0.974986	0.901196	0.505277	0.219391	0.173563	0.167625	0.188546	51.5266
O43491-4	1	1.25435		0.907657	0.491658	0.293775		0.162946																																									56.1235
O43493-2	1	0.887169	0.796379	0.633062	0.551343	0.463771	0.449238	0.443113	1	1.01106	0.846306	0.720921	0.588697	0.545975	0.533778	0.520414	1	0.900365	0.775879	0.67551	0.576209	0.493556	0.479539	0.468145	1	0.914268	0.770398	0.695984	0.598748	0.510134	0.504943	0.506351	1	0.913326	0.749461	0.683573	0.561102	0.459242	0.460453	0.43911	1	0.981137	0.815075	0.679943	0.612977	0.538587	0.524659	0.549522	58.3174
O43504	1	0.988256	0.769981	0.647741	0.474933	0.360358	0.204342	0.162217	1	1.29279	1.34433	0.853485	0.524413	0.437961	0.317914	0.519491	1	0.843469	0.398215	0.330914	0.142397	0.1283	0.20271	0.300555	1	0.810059	0.350847	0.354255	0.240576	0.165102	0.138251	0.1838	1	1.04622	0.864735	0.705317	0.375116	0.312224	0.744778	0.506082	1	0.767858	0.492599	0.302146	0.195421	0.111645	0.126804	0.118954	55.3767
O43505
O43513									1	0.752735	0.637631	0.279233	0.1096	0.102633	0.0720716	0.0464819	1	0.889152	0.596347	0.32422	0.0590493	0.0755594	0.0380344	0.0207911									1	0.892713	0.588455	0.252084	0.102396	0.0585562	0.0433746	0.0419802	1	0.749954	0.504139	0.307141	0.195525	0.0640216
O43516	1	1.07058	0.83001	0.649416	0.613122	0.568908	0.530258	0.477884	1	0.878853	0.791291	0.737248	0.638335	0.538058	0.469776	0.458495	1	1.02001	0.822572	0.675893	0.614591	0.499543	0.513571	0.494567	1	1.01019	0.905495	0.714178	0.582621	0.463258	0.493738	0.464383	1	1.04992	0.883688	0.736036	0.694265	0.52702	0.455713	0.440392	1	0.899108	0.796086	0.624513	0.496972	0.475199	0.482559	0.428252
O43524	1	1.37397	0.482284	0.62258	0.482923	0.314195	0.237475	0.470254	1	0.853336	1.16379	0.375593	0.189607	0.147709	0.206443	0.209918	1	0.523773	0.482513	0.225116	0.173001	0.152594	0.139725	0.141897	1	0.930826	0.466533	0.341749	0.271924	0.204398	0.193114	0.170502	1	0.965084	0.520003	0.376701	0.192196	0.144409	0.192423	0.183128	1	0.670982	0.397392	0.271284	0.232715	0.150844	0.107597	0.127865	47.9407
O43566									1	1.02027	0.527934	0.221973	0.108665	0.0503534	0.0479672	0.0195686	1	0.723017	0.568868	0.187464	0.185994	0.0581958	0.0571002	0.0206543									1	0.829917	0.586621	0.191868	0.0782403	0.0476942	0.0283935	0.0191583	1	0.952797	0.603395	0.172876	0.115168	0.0833743	0.219091	0.0312063
O43567																																									1	0.703268	1.30064	0.319421		0.214435	0.339277
O43583	1	0.857274	0.964029	0.797561	0.632075	0.472228	0.334319	0.222677	1	0.904122	0.850682	0.779982	0.694635	0.44867	0.368319	0.223196	1	0.980927	1.03141	0.802723	0.723257	0.476844	0.367355	0.192176	1	1.02872	0.97133	0.848838	0.651485	0.466627	0.330455	0.219488	1	0.790472	0.752323	0.705071	0.626844	0.426903	0.28122	0.193614	1	0.819111	0.846707	0.747466	0.593327	0.479509	0.343165	0.198633	59.3265
O43592	1	0.807388	0.489809	0.17169	0.14185	0.0811794	0.0622693	0.0500368	1	0.576929	0.207352	0.0805418	0.0408657	0.0165926	0.0162656	0.0106085	1	0.825848	0.282599	0.111259	0.0506595	0.0211082	0.0102686	0.00828562	1	0.667388	0.280484	0.140654	0.0811031	0.0412875	0.0488423	0.046812	1	0.607597	0.275122	0.08897	0.0421266	0.0168321	0.0104367	0.00991341	1	0.784066	0.322474	0.114612	0.0402295	0.022304	0.00941931	0.0046662	47.692
O43597	1	1.01623	1.07487	0.769314	0.564377	0.38552	0.217495	0.268755	1	0.861847	0.709706	0.624862	0.623848	0.460238	0.498525	0.509342	1	1.04226	0.945456	0.724296	0.494925	0.544165	0.546445	0.447341	1	1.13472	0.973984	0.649305	0.473886	0.278613	0.225451	0.21549	1	0.875525	0.648065	0.589759	0.557953	0.477634	0.457419	0.467697	1	0.889229	0.633095	0.636833	0.491515	0.397384	0.488061	0.439713	56.8048
O43598	1	0.966756	0.82848	0.876989	0.789206	0.374083	0.0668901	0.0326212	1	0.78333	0.681216	0.696985	0.606901	0.333835	0.0676181	0.0282116	1	0.93829	1.22815	0.878681	0.915469	0.559978	0.126463	0.00832856	1	1.03926	1.05435	1.01686	0.801024	0.409594	0.0646729	0.02287	1	0.851734	0.753626	0.58913	0.590267	0.312831	0.0685516	0.0218674	1	1.03256	0.826133	0.703051	0.706309	0.419771	0.081081	0.0374226	58.6095
O43615	1	0.732781	0.443397	0.277483	0.222745	0.213865	0.191811	0.20126	1	0.709595	0.329101	0.193489	0.165566	0.15613	0.150884	0.176657	1	0.754433	0.410267	0.249736	0.195142	0.151626	0.148355	0.152555	1	0.7786	0.397648	0.2579	0.198217	0.177704	0.17052	0.197595	1	0.723243	0.348799	0.197956	0.153324	0.137146	0.148226	0.155489	1	0.784642	0.432545	0.253666	0.184869	0.160682	0.146626	0.149207	47.063
O43617	1	0.943946	0.733125	0.545911	0.266353	0.0938663	0.0473083	0.0303016	1	0.75975	0.565727	0.440372	0.214588	0.0796602	0.0429424	0.0267237	1	0.975465	0.64231	0.471265	0.193458	0.0519809	0.0346184	0.0243715	1	0.921231	0.608106	0.402307	0.204507	0.0595229	0.0263519	0.0244127	1	0.843539	0.614339	0.435988	0.1917	0.0640768	0.0358397	0.0279536	1	0.862064	0.668901	0.487461	0.217739	0.0670798	0.031236	0.0206632	52.0656
O43633	1	0.903116	0.899771	0.7529	0.539749	0.185291	0.0501348	0.0371613	1	0.884352	0.775522	0.735814	0.55583	0.152232	0.0246599	0.0178892	1	1.04858	0.990419	0.838635	0.56819	0.163439	0.0456172	0.0214386	1	0.968471	0.862349	0.730441	0.503434	0.140134	0.0337764	0.0348222	1	0.901028	0.818079	0.744483	0.523188	0.14523	0.0239878	0.0209428	1	0.909663	0.927344	0.765004	0.543548	0.161451	0.0445111	0.0168635	55.6569
O43639	1	0.832305	0.36051	0.0562867	0.0426214	0.0267804	0.015155	0.0199236	1	0.950921	0.299806	0.0278333	0.0241809	0.0209234	0.0166259	0.0224869	1	0.830532	0.181187	0.0182221	0.0258183	0.0100834	0.00616747	0.00731317	1	0.984409	0.360234	0.0446923	0.0228393	0.0213918	0.0159682	0.0192474	1	0.78093	0.258681	0.0311174	0.030646	0.00721631	0.0168601	0.0158054	1	0.651365	0.222484	0.0327032	0.00825065	0.00674129	0.00880443	0.0103731	46.8297
O43657																																	1		1.42121	1.13974	0.460868	0.795217	0.574673	0.524842
O43660	1	0.957567	0.877281	0.71371	0.623053	0.521765	0.430886	0.259375	1	0.841661	0.769785	0.572385	0.475129	0.361869	0.30439	0.185351	1	0.917988	0.795609	0.620536	0.489189	0.411775	0.354528	0.210096	1	1.03626	0.820599	0.638771	0.639193	0.479575	0.354039	0.257456	1	0.846867	0.854513	0.603196	0.448185	0.347813	0.293618	0.175827	1	0.97731	0.900336	0.719955	0.521558	0.445732	0.370034	0.19112	60.0773
O43663-2	1	0.209185	0.513122	0.0999688	0.074448	0.131151	0.377294	0.642188	1	0.137624	0.628774	0.0408283	0.0454146	0.10922	0.302926	0.43099									1		0.0882739		0.0316769	0.126681	0.0571228	0.0744161	1	0.231422	0.411226	0.0983135		0.230114	0.113905	0.0708133									41.5145
O43665-2	1	1.15456	1.10525	0.800875	0.490618	0.237416	0.133191	0.123238	1	0.919665	0.697793	0.60877	0.387926	0.192925	0.146182	0.143826	1	1.16765	1.15243	0.655488	0.329167	0.126329	0.109761	0.0838643	1	0.988496	0.946545	0.73901	0.427314	0.154055	0.0988736	0.0870737	1	0.877148	0.719584	0.475404	0.300926	0.169376	0.128299	0.113381	1	0.943179	0.842261	0.544909	0.310039	0.121872	0.0845653	0.0709967	55.8094
O43670-2	1	0.858857	0.814517	0.805965	0.728125	0.591399	0.387066	0.229928	1	0.924337	0.833099	0.849656	0.840206	0.579786	0.359026	0.234135	1	0.923545	0.870849	0.820118	0.812222	0.654774	0.438824	0.244679	1	1.04792	0.844798	0.904512	0.775293	0.569084	0.393412	0.251394	1	1.03285	0.970873	0.997493	0.925794	0.638291	0.417583	0.259837	1	0.978861	0.90822	0.878715	0.815039	0.667414	0.438584	0.261459	60.874
O43674-2	1	0.734996	0.395758	0.107564	0.091422	0.0279633	0.00892743	0.00874381	1	0.501101	0.197606	0.0774139	0.018527	0.00403739	0.00917444	0.0067772	1	0.569071	0.198968	0.0604247	0.0257269	0.0108191	0.00153675	0.00237857	1	0.666425	0.292608	0.0934635	0.0506702	0.0115412	0.0081202	0.00629365	1	0.600427	0.278565	0.0825522	0.0191431		0.00538452	0.00367506	1	0.663299	0.216039	0.0904307	0.026795	0.00909726	0.00379823		46.6934
O43676	1	0.831225	0.731684	0.340062	0.18127	0.0586342	0.0274605	0.0163642	1	0.635498	0.528201	0.268354	0.128139	0.0795206	0.0636784	0.0481057	1	0.63204	0.622004	0.326714	0.133044	0.058057	0.05164	0.0372298	1	0.761434	0.61185	0.326426	0.119899	0.0451443	0.01717	0.0151812	1	0.615738	0.528963	0.305522	0.173092	0.0738871	0.0612398	0.0474308	1	0.678885	0.67295	0.394346	0.135214	0.084616	0.0468856	0.0362381	50.2473
O43678	1	1.1652	1.01457	0.495563	0.256681	0.158776	0.0907208	0.0705109	1	0.945497	0.620796	0.316487	0.138989	0.091725	0.0764605	0.0445394	1	0.943041	0.744843	0.344999	0.129535	0.0843394	0.0883234	0.0578527	1	1.26658	0.879848	0.4791	0.197678	0.119716	0.0854123	0.0623316	1	1.05082	0.783182	0.33453	0.173074	0.0867403	0.0822158	0.0493581	1	0.91816	0.814923	0.375697	0.171268	0.0916754	0.0669949	0.0493629	52.2109
O43681	1	0.938446	0.776169	0.278425	0.112731	0.0306054	0.00936289	0.00707024	1	0.875788	0.731961	0.358752	0.120215	0.0208399	0.0146847	0.00828221	1	1.06375	0.883634	0.337115	0.119036	0.0399536	0.0181096	0.00997424	1	1.15071	0.810221	0.340898	0.0987925	0.0183287	0.0078735	0.00694544	1	0.947726	0.797134	0.362535	0.111201	0.0251752	0.00886143	0.00797647	1	0.967554	0.819096	0.4156	0.110183	0.0333512	0.0145026	0.00799861	50.2022
O43683-2																	1						0.1011	0.190482																	1		0.308227	0.295665	0.244778	0.10719	0.0742182	0.0930016
O43684-2	1	0.862355	0.808857	0.528998	0.306553	0.0298814	0.00655196	0.00565378	1	0.773557	0.661032	0.526535	0.297157	0.0214921	0.0081902	0.00907512	1	0.946293	0.758842	0.586143	0.305967	0.0280242	0.0127502	0.0097401	1	0.972945	0.811471	0.64587	0.3523	0.0282614	0.0050548	0.00489907	1	0.844812	0.700464	0.547068	0.297497	0.0206857	0.00858872	0.00695096	1	0.979468	0.846376	0.645274	0.330587	0.0330442	0.00967097	0.009663	52.2219
O43707	1	0.830484	0.866523	1.3613	1.31379	0.503614	0.0094964	0.0102254	1	1.01317	1.35198	2.42588	2.95342	0.996483	0.0283733	0.0221187	1	1.00049	1.10453	1.31069	2.18879	0.970856	0.0132853	0.0113028	1	0.934661	0.929879	1.48629	1.76644	0.63159	0.0178841	0.0110447	1	0.801041	0.766127	1.23224	1.79848	0.903549	0.0239696	0.013289	1	1.05071	0.851939	1.22268	2.16971	1.09823	0.0233096	0.0124774	60.0035
O43708-3	1	0.856025	0.370052	0.0805683	0.248755	0.0214994	0.00277386	0.0128285																	1	0.847875	0.562985	0.105424	0.0487821	0.00751825	0.0130526	0.00701297																	46.9741
O43709-3	1	0.864443	0.380691	0.146064	0.0607325	0.0252703	0.0129608	0.00983806	1	1.21266	0.329704	0.112419	0.0575413		0.0377663	0.0112442	1	0.459833	0.353319	0.0944385	0.0469713	0.0163607	0.00804529	0.010057	1	0.868748	0.519239	0.150275	0.0589943	0.0118665	0.00891688	0.00812534	1	0.81162	0.378865	0.210249	0.0399033				1	0.606263	0.350721	0.141353	0.0365594	0.0280679	0.00660441	0.0162278	47.1869
O43716	1	0.876984	0.753773	0.590021	0.425772	0.33301	0.20294	0.254339	1	1.11512	0.870227	0.495019	0.329186	0.255791	0.229088	0.205168	1	0.821958	0.26957	0.184994	0.227614	0.126031	0.224956	0.28012	1	0.747346	0.40868	0.276839	0.190637	0.157066	0.0910846	0.12806	1	0.930868	0.667833	0.39139	0.190307	0.148455	0.211275	0.204076	1	0.705175	0.501191	0.265415	0.150821	0.116241	0.068235	0.0806251	53.8948
O43719	1	0.825633	0.579788	0.219089	0.161653	0.0863383	0.0636969	0.0570217	1	0.966816	0.704142	0.281661	0.180604	0.112534	0.109354	0.0853408	1	0.878764	0.54172	0.183365	0.103032	0.0715818	0.0554625	0.0447163	1	0.876466	0.527378	0.193392	0.109192	0.075321	0.0596363	0.0540786	1	0.759166	0.472614	0.205757	0.0957461	0.0670083	0.0548985	0.0506013	1	0.911727	0.528848	0.248626	0.124515	0.0724732	0.0701291	0.0698686	48.5523
O43741																																	1
O43747	1	0.919438	0.686263	0.304546	0.155058	0.0541027	0.0302742	0.0288683	1	0.873795	0.563045	0.247362	0.0959817	0.032377	0.0151476	0.0146469	1	0.952083	0.633221	0.231668	0.0881242	0.0153391	0.00884365	0.00528238	1	0.992554	0.603677	0.277788	0.117049	0.0347259	0.0260557	0.0252393	1	0.861282	0.551256	0.23003	0.0783302	0.0296612	0.0113087	0.00824992	1	0.906316	0.61358	0.255409	0.0862839	0.0171588	0.00823703	0.00540849	49.9013
O43752	1	1.09796	0.823126	0.59327	0.401665	0.205488	0.102416	0.144654	1	1.02305	0.813055	0.294211	0.222446	0.115992	0.0787872	0.0731168	1	0.98521	0.68716	0.40586	0.362775	0.135384	0.109041	0.0820368	1	0.703358	0.56419	0.382629	0.320103	0.130864	0.0772215	0.096978	1	0.723965	0.534014	0.169739	0.14688	0.112311	0.0515584	0.0687405	1	0.601696	0.623094	0.279797	0.220161	0.100596	0.0794644	0.0799462	53.6636
O43759-2	1	0.788161	0.844898	0.560613	0.452935	0.488129	0.313842	0.348513	1	0.817459	0.619427	0.560476	0.444097	0.420773	0.323098	0.355775	1	0.859412	0.45177	0.314597	0.240753	0.177509	0.243238	0.214227	1	0.688375	0.549258	0.361025	0.34378	0.260603	0.214571	0.221764	1	0.742062	0.51644	0.486547	0.376475	0.302595	0.338838	0.284067	1	0.901854	0.619035	0.429714	0.199812	0.249148	0.218703	0.193185	55.5601
O43760	1	0.923136	0.875893	0.818984	0.68893	0.675321	0.618256	0.661545	1	0.799525	0.81218	0.820894	0.752599	0.575148	0.570161	0.603116	1	0.91601	0.778318	0.747536	0.629138	0.557111	0.606387	0.644471	1	0.941375	0.812803	0.748327	0.692451	0.585235	0.56325	0.571093	1	0.971484	0.813622	0.702598	0.667213	0.553507	0.606339	0.564103	1	0.86027	0.813914	0.72931	0.684785	0.606325	0.560038	0.564331
O43765	1	0.971134	0.980716	0.717047	0.418951	0.243777	0.0941378	0.0929396	1	0.822294	0.838205	0.663324	0.444229	0.19176	0.119015	0.0805194	1	1.10622	0.858123	0.56442	0.317348	0.105758	0.0914223	0.0612584	1	1.06241	0.811012	0.538789	0.296786	0.120287	0.055996	0.053841	1	0.940622	0.798224	0.635265	0.252298	0.113866	0.0920456	0.0618632	1	0.982292	0.877792	0.577558	0.330975	0.137657	0.0511733	0.0398743	55.0138
O43766-2	1	0.916588	0.490389	0.462878	0.342785	0.208	0.0864824	0.0243159									1	1.03741	0.9306	0.504128	0.342313	0.279953	0.263254	0.10794	1	1.50441	0.782662	0.568375	0.382631	0.238726	0.147787	0.074345									1	0.844852	0.572118	0.390315	0.256221	0.201858	0.152458	0.0633535	50.7591
O43768-2	1	0.916149	0.994164	0.842777	0.717329	0.740409	0.592647	0.653217	1	0.721	0.916542	0.742831	0.717224	0.676406	0.719166	0.767721	1	1.29153	1.02226	0.846656	1.02763	0.79484	0.986474	0.932931	1	0.959437	0.793862	0.940918	0.70681	0.76597	0.667976	0.793344	1	1.41826	1.12198	1.17085	1.43309	1.26342	1.25727	1.16337	1	0.871861	0.954414	0.927161	0.730436	0.862633	0.938164	0.836988
O43772	1	0.947026	0.444678	0.225632	0.196957	0.0546983	0.0408479	0.0306056																	1	0.75669	0.343789	0.245576	0.117662	0.0276302	0.0289903	0.0158412																	47.9835
O43776	1	0.920464	0.926883	0.2879	0.105822	0.0546052	0.0344922	0.0421044	1	0.821792	0.74081	0.290978	0.0599029	0.0326181	0.0282337	0.037319	1	1.01228	0.938179	0.325774	0.056618	0.0336539	0.0315334	0.0391498	1	1.00908	0.923929	0.333209	0.0702751	0.0377557	0.0267396	0.0364774	1	0.926395	0.80548	0.315311	0.0625022	0.0289057	0.0277051	0.0308185	1	0.928305	0.836762	0.332772	0.061071	0.0369555	0.0297687	0.0345792	50.8092
O43809	1	1.02087	1.20164	1.0046	0.324531	0.0334538	0.00303508	0.00419693	1	0.980199	1.03312	1.02626	0.354134	0.0152901	0.0108468	0.011048	1	1.13189	1.27592	1.29874	0.389658	0.00482017	0.00146685	0.00965911	1	1.02085	1.17452	1.13399	0.339471	0.0203285	0.00302996	0.00401935	1	1.05094	1.07603	1.01235	0.344999	0.0282498	0.0116325	0.00613184	1	1.08646	1.19992	1.28901	0.371628	0.0159185	0.00834906	0.00267768	55.5062
O43813	1	0.987853	0.842393	0.459334	0.273355	0.0354139	0.0118225	0.00747966	1	0.930267	0.71355	0.462376	0.21593	0.0355642	0.0128456	0.00711825	1	0.568963	0.456319	0.172234	0.103603	0.0268035	0.021805	0.0174289	1	1.06708	0.661681	0.578613	0.252816	0.0270661	0.0162793	0.00198726	1	0.889402	0.628789	0.484478	0.207672	0.0187673	0.00965643	0.00585453	1	0.662194	0.412621	0.200833	0.0752722	0.0259602	0.0282406	0.0233417	52.0041
O43815	1	1.00033	0.791726	0.48153	0.217031	0.0616889	0.0328051	0.0325944	1	0.798754	0.626554	0.416719	0.185464	0.0900766	0.0569875	0.0517574	1	0.845743	0.737454	0.40804	0.148105	0.011944	0.014529	0.0138079	1	0.888495	0.671889	0.456465	0.160375	0.0346249	0.0224885	0.0223935	1	0.90509	0.674599	0.485644	0.171049	0.0794405	0.0388734	0.036698	1	0.915123	0.687942	0.436053	0.114544	0.0341627	0.0112351	0.0089176	51.7704
O43818	1	1.0203	0.908457	0.79283	0.599125	0.407872	0.22228	0.185304	1	0.80613	0.854602	0.657311	0.517952	0.315971	0.191861	0.128286	1	0.947694	0.947851	0.754676	0.448887	0.263523	0.16185	0.106057	1	1.02856	0.879131	0.756089	0.517028	0.347888	0.211872	0.146363	1	0.913613	0.895654	0.7091	0.474715	0.27121	0.179095	0.116926	1	1.00734	0.943967	0.705797	0.410845	0.272118	0.136166	0.0935087	57.7628
O43819	1	0.829429	0.728233	0.174294	0.122431	0.0440418	0.0177972	0.0153719	1	0.725186	0.29067	0.155095	0.0542246	0.0321754	0.0222171	0.0176002	1	0.741214	0.383381	0.13886	0.113886	0.0653258	0.0489303	0.0328795	1	0.768952	0.403695	0.132423	0.0773194	0.0163002	0.00789901	0.0299544	1	0.713279	0.320498	0.148149	0.0688663	0.0289313	0.016809	0.013344	1	0.73246	0.30392	0.143685	0.0583425	0.0421794	0.0301258	0.0343493	49.3747
O43823	1	1.08565	0.909553	0.782888	0.62972	0.573036	0.498764	0.504539	1	0.863521	0.773753	0.446589	0.379445	0.326344	0.341549	0.360087	1	0.80257	0.616831	0.353536	0.32693	0.211961	0.249293	0.234594	1	1.02126	0.860133	0.665319	0.553386	0.462606	0.433781	0.456985	1	0.846238	0.694523	0.508665	0.382771	0.254511	0.284096	0.282035	1	0.954672	0.828832	0.523019	0.380921	0.274625	0.260933	0.220145
O43829	1	1.10081	0.833293	0.656825	0.587936	0.539384	0.422372	0.274784	1	0.80659	0.560871	0.409854	0.326507	0.508766	0.27896	0.151924	1	0.942797	0.723735	0.438369	0.402694	0.345554	0.315388	0.279896	1	0.848572	0.870684	0.651189	0.660225	0.501336	0.364248	0.296818	1	1.11296	0.90451	0.814986	0.460082	0.408053	0.369669	0.329014	1	0.99126	1.06454	0.571473	0.33494	0.421441	0.321225	0.173361	58.8682
O43837	1	0.872493	0.657907	0.352336	0.214366	0.0576396	0.00936283	0.00987067	1	0.74194	0.529221	0.292876	0.159555	0.0301217	0.00949593	0.00896392	1	0.912801	0.646683	0.373269	0.176222	0.0388615	0.009593	0.0071657	1	0.878852	0.566565	0.31821	0.155294	0.0342409	0.0081122	0.00886573	1	0.756501	0.502918	0.2854	0.160557	0.0343893	0.0107457	0.00622515	1	0.887635	0.615646	0.396736	0.180487	0.0325063	0.00590129	0.00485659	50.071
O43847	1	0.889449	0.756954	0.40087	0.139777	0.0448817	0.0158795	0.0136704	1	0.962202	0.846121	0.395548	0.0741228	0.0241621	0.0197918	0.0142492	1	1.03097	0.855577	0.295271	0.0529147	0.0145636	0.0154025	0.0119024	1	1.07949	0.788736	0.434274	0.0968134	0.0251697	0.0143115	0.00841079	1	0.922128	0.739611	0.354045	0.0672396	0.0190959	0.0120085	0.00905995	1	0.956668	0.727155	0.366542	0.0553754	0.0156972	0.00945211	0.00621531	50.7517
O43852	1	1.01966	0.876574	0.902671	0.788616	0.664351	0.558158	0.514195	1	0.868103	0.949387	0.755955	0.638898	0.541009	0.590212	0.53061	1	1.18223	1.19817	1.04381	0.806097	0.749192	0.677618	0.540712	1	1.01992	0.93977	0.771504	0.705377	0.691517	0.586533	0.511354	1	0.892099	0.77069	0.698176	0.647615	0.583755	0.591641	0.45936	1	1.04725	1.03729	0.847649	0.768791	0.62849	0.540243	0.572494
O43852-2	1	1.24578	1.48765	0.79611	1.03712	0.629568	0.49614	0.487508	1	0.82442	0.856696	0.674391	0.465723	0.358664	0.501381	0.399355	1	0.742358	0.803514	0.747537	0.505418	0.568586	0.486354	0.317123	1	1.60934	1.02718	0.970521	0.59145	0.542528	0.449754	0.433589	1	1.26017	0.890407	0.814343	0.89393	0.650091	0.776248	0.55642	1	0.904152	0.835987	0.735463	0.458264	0.484769	0.488333	0.394643	60.7623
O43865	1	0.882566	0.557759	0.143006	0.0974986	0.0568906	0.0245899	0.0189452	1	0.788514	0.50552	0.112828	0.0519258	0.0303429	0.0199889	0.0198193	1	1.03185	0.668479	0.125774	0.0478213	0.0355025	0.0234957	0.0245624	1	0.994109	0.626249	0.131472	0.0630086	0.0448657	0.0197413	0.0146317	1	0.864134	0.562604	0.136199	0.051298	0.0257877	0.0188421	0.015794	1	1.02939	0.666351	0.182047	0.0530526	0.0405708	0.0239169	0.0233365	48.3105
O43913	1	1.03666	0.208107	0.242234	0.220255	0.152316	0.0519634	0.110919	1	1.10904	0.588436	0.245228	0.248642	0.0587033	0.0441316	0.0366782	1	0.43873	0.0963538	0.0343891	0.0180843		0.00761358	0.00839424	1	0.674901	0.0635584	0.144492	0.0806149	0.0307937	0.0236508	0.0868454	1	0.79161	0.422688	0.299942	0.116116	0.0238097	0.0386741		1	0.568367	0.141523	0.0266345	0.0196591		0.00882787	0.00937286	47.5501
O43914-3	1	0.69205	0.691353	0.429288	0.344831	0.276663	0.156444	0.264755	1	0.870907	0.513691	0.317286	0.35306	0.224139	0.249967	0.352292	1	0.753793	0.677017	0.387491	0.303078	0.263539	0.375554	0.692459	1	0.860591	0.698101	0.513533	0.339931	0.279669	0.301203	0.442569	1	2.36422	1.30106	1.00632	0.757529	0.410283	0.91593	0.84149	1	0.403373	0.205499	0.191617	0.147231	0.144878	0.180486	0.142655	50.694
O43920	1	0.719884	0.227641	0.0612766	0.0791314	0.0252677	0.0139031	0.00785437	1	0.52942	0.222672	0.0500728	0.0288364	0.0138496	0.00816919	0.00626958	1	0.451978	0.228666	0.0645306	0.0328537	0.0141048	0.00896027	0.00692911	1	0.541084	0.281643	0.12403	0.0586173	0.0151872	0.00484041	0.00590698	1	0.662013	0.343363	0.0947379	0.0378652	0.01486	0.00501699	0.0058752	1	0.572192	0.300373	0.109586	0.0623771	0.0151021	0.00248734	0.00512979	45.6381
O43924	1	0.965245	0.790189	0.525912	0.248016	0.011808	0.00821296	0.00280472	1	1.14733	0.908666	0.564674	0.260389	0.0334412	0.0456905	0.0261106	1	0.93015	0.818844	0.692888	0.408363	0.220251	0.158871	0.0801902	1	1.45257	1.09264	0.822982	0.372662	0.0141682	0.0072617	0.00687159	1	0.890415	0.699769	0.476487	0.244396	0.0312791	0.0221957	0.0104763	1	0.973775	0.87759	0.652847	0.386539	0.166431	0.121993	0.0937524	52.0516
O60216	1	0.995348	0.891257	0.273462	0.158352	0.0825872	0.0592839	0.0650294	1	0.842099	0.747926	0.220093	0.0783096	0.0536405	0.0541197	0.0486121	1	0.904468	0.79285	0.223719	0.0780133	0.0353213	0.0447166	0.0399833	1	0.992483	0.837617	0.24477	0.094996	0.0584256	0.0439476	0.0567756	1	0.933062	0.722929	0.256188	0.0913368	0.0419652	0.0416355	0.0458949	1	0.924144	0.848626	0.298561	0.089279	0.039513	0.0444637	0.0392805	50.5636
O60231	1	0.986576	0.765621	0.463177	0.354723	0.298816	0.245558	0.241708	1	0.855743	0.595687	0.315045	0.25673	0.237184	0.208126	0.214703	1	0.867978	0.69288	0.327763	0.243013	0.197537	0.181886	0.182037	1	0.92397	0.755259	0.462712	0.31658	0.26483	0.222495	0.220176	1	0.899091	0.581243	0.311649	0.243571	0.192602	0.184804	0.160489	1	0.865769	0.616865	0.360569	0.193252	0.173052	0.172867	0.153171	51.6532
O60234	1	0.887777	0.846169	0.659871	0.500714	0.269111	0.133576	0.0818185	1	0.938766	0.778522	0.730101	0.605782	0.264682	0.121309	0.0865163	1	1.02234	0.915269	0.741009	0.516329	0.227698	0.129171	0.068351	1	0.995918	0.912366	0.780382	0.542423	0.235948	0.116193	0.0755054	1	0.900201	0.813112	0.653066	0.486083	0.221085	0.101046	0.0598698	1	0.986008	0.888342	0.7187	0.471478	0.219924	0.111814	0.0612462	55.0834
O60244									1	0.771429	0.388062	0.0707174		0.030382	0.0383684	0.0301962	1	0.565615	0.524744	0.0766559	0.0337296		0.0138182	0.0154876									1	0.823285	0.318691			0.028773	0.0142875		1	0.457429	0.273024	0.0582357			0.0180995
O60245	1	0.711274	0.475441	0.211608		0.0758519	0.164957	0.0652437	1	0.717364						0.0898457									1	1.0772	0.578896	0.16053	0.142784	0.0513888	0.108639	0.0696013																	47.2144
O60256	1	1.02098	1.19688	0.975067	0.600567	0.0785093	0.0245056	0.0205212	1	1.05718	0.92413	0.816617	0.482562	0.0926029	0.0838526	0.0667828	1	1.18918	1.03467	0.817812	0.534435	0.0398282	0.013198	0.0081112	1	1.09539	0.992921	0.839518	0.486172	0.0490675	0.0178034	0.014151	1	0.880868	0.77155	0.623803	0.374326	0.076296	0.0523338	0.0485305	1	1.1113	0.958547	0.781379	0.44808	0.0509072	0.0216065	0.0089449	56.4975
O60264	1	0.471519	0.166169	0.0750769	0.36018	0.0327208	0.0137885	0.0294983	1	0.375592	0.118825	0.0461621	0.0399798	0.026325	0.0253595	0.0238615	1	0.409729	0.0863847	0.0268289	0.0268648	0.0229771	0.0247171	0.0225191	1	0.462281	0.158701	0.0607955	0.0453206	0.0331111	0.0228309	0.0247232	1	0.396286	0.132068	0.0656351	0.0319052	0.0234113	0.0219968	0.020727	1	0.47138	0.126602	0.0510863	0.0336966	0.0300749	0.0257683	0.0248663	43.8863
O60271	1	0.875985	0.752244	0.501286	0.354334	0.228282	0.105054	0.0684972	1	0.771996	0.578967	0.432701	0.298	0.185218	0.0952121	0.0571735	1	0.99324	0.78683	0.470663	0.330935	0.189991	0.114653	0.0518067	1	1.00429	0.695344	0.475098	0.307895	0.172264	0.0890886	0.0491341	1	0.892894	0.600516	0.428854	0.290561	0.162613	0.0870855	0.0531724	1	0.903712	0.718395	0.487119	0.287852	0.176062	0.11053	0.058226	52.5503
O60281-2	1	0.874855	0.651317	0.461302	0.302121	0.24907	0.210817	0.227061	1	2.10797	1.71886	0.95387	0.539958	0.820749	0.719447	0.57751	1	0.670216	0.656263	0.446256	0.306484	0.225733	0.327125	0.283912	1	0.869638	0.59419	0.453993	0.307	0.187175	0.165424	0.200529	1	1.5591	1.21177	0.610097	0.349329	0.384935	0.26706	0.341353	1	0.787957	0.527058	0.449677	0.32881	0.284234	0.26082	0.258645	50.8105
O60287	1	1.19144	0.23419	0.0925847	0.346518	0.498638	0.374964	0.40604	1	0.602597	0.309534	0.150341	0.125351	0.144635	0.153731	0.129965	1	0.585731	0.258024	0.12297	0.102427	0.0971291	0.117107	0.102319	1	0.458551	0.300338		0.20944	0.32322	0.232943	0.286933	1	0.542561	0.22097	0.138612	0.160892	0.141609	0.142232	0.107109	1	0.48302	0.162668	0.138691	0.063277	0.0886929	0.0698475	0.0610445	46.1833
O60291	1	0.955044	0.828852	0.617982	0.480936	0.331347	0.213107	0.0691083	1	0.708669	0.660846	0.425149	0.35024	0.193484	0.23233	0.075789	1	0.910533	0.592878	0.372605	0.384929	0.263091	0.23222	0.0836628	1	0.844262	0.728979	0.518806	0.371386	0.225479	0.192498	0.082606	1	0.711864	0.704718	0.352639	0.344647	0.142976	0.179413	0.0512353	1	0.827002	0.616896	0.404956	0.307222	0.233231	0.203387	0.0890291	55.2374
O60293	1	1.27711	0.646324	0.92716	0.824066	0.745232	0.672591	0.782383	1	0.842842	0.531387	0.356635	0.363304	0.27855	0.300541	0.304732	1	0.7983	0.573865	0.418131	0.301529	0.312186	0.327516	0.360488	1	0.764654	0.517092	0.54067	0.447329	0.405804	0.36325	0.447988	1	0.831193	0.614303	0.446172	0.370507	0.303747	0.347635	0.324937	1	0.870285	0.73864	0.463351	0.362622	0.287622	0.315832	0.34849
O60306	1	0.794678	0.39483	0.109976	0.0910371	0.0217862	0.00577285	0.00864671	1	0.679151	0.292745	0.113346	0.0398431	0.0290029	0.0270955	0.0133471	1	0.815232	0.45142	0.158467	0.0499948	0.030455	0.0211732	0.0104937	1	0.722178	0.304839	0.0890725	0.0228624	0.0112227	0.00486275	0.00279965	1	0.718054	0.330957	0.128175	0.0313239	0.0361988	0.0114595	0.013089	1	0.724263	0.370174	0.169322	0.0520876	0.0220304	0.00992284	0.0046649	46.9599
O60313-2	1	0.542043	0.214832	0.0596878	0.0579154	0.019903	0.00837932	0.00878877	1	0.476977	0.142289	0.0463981	0.0294541	0.0172278	0.0117814	0.00960205	1	0.548805	0.137133	0.0236756	0.015891	0.00796011	0.00821075	0.00783264	1	0.517575	0.161524	0.0403242	0.0240244	0.00918836	0.00741205	0.00436787	1	0.516695	0.16308	0.0501345	0.0277232	0.0127331	0.00873638	0.00733031	1	0.591008	0.156301	0.0506824	0.0251446	0.0120606	0.00885948	0.00964833	44.625
O60315-2	1	0.869166	0.501768	0.350914	0.268636	0.201058	0.167217	0.186367	1	0.787862	0.536243	0.365196	0.241352	0.201624	0.18668	0.19229	1	0.691697	0.49644	0.307763	0.262066	0.203102	0.177319	0.165957	1	0.868654	0.472741	0.299864	0.232397	0.170683	0.15505	0.155752	1	0.930586	0.571825	0.385808	0.262117	0.188336	0.194046	0.211345	1	0.862183	0.594796	0.374425	0.270751	0.235948	0.204843	0.21371	48.5889
O60318	1	1.0337	0.804331	0.850726	0.686188	0.536985	0.324775	0.225673																	1	0.891989	0.845606	0.806032	0.618716	0.384482	0.289764	0.194594																	60.066
O60341	1	0.878001	0.429382	0.124706	0.0940125	0.0430981	0.0161137	0.00945369	1	0.699515	0.313357	0.085744	0.039654	0.0245086	0.01693	0.0120733	1	0.810058	0.359928	0.0803335	0.0316251	0.0137165	0.0107214	0.00868285	1	0.893002	0.390038	0.11404	0.0502742	0.0275887	0.0164224	0.00795631	1	0.780972	0.348684	0.107154	0.0363206	0.0192849	0.0145527	0.0105419	1	0.893197	0.387554	0.129807	0.0419559	0.0167981	0.0105385	0.00908992	47.4728
O60353-2	1	1.01247	0.76669	0.637696	0.457326	0.446387	0.382119	0.472948																	1	0.777731	0.517893	0.335958	0.398409	0.36695	0.271024	0.3052																	54.9799
O60427	1	1.26067	0.360327	0.235142		0.0786666			1	0.677283	0.182288	0.0599085	0.0929835		0.0165913		1	0.550771	0.143329	0.0655069				0.0132853	1	0.768483	0.235518	0.19965	0.0467084				1	0.745013	0.227476				0.0132974	0.0181586	1	0.606444	0.200969	0.130019					47.8516
O60437	1	1.07134	0.604671	0.344993	0.443482	0.502546	0.74451	0.625183	1	0.742352	0.172228	0.154532	0.127791	0.109919	0.079441	0.131697									1	1.10231	0.391428	0.34506	0.300593	0.235771	0.176874	0.282784	1	1.0242	0.369763	0.171138	0.147041	0.126832	0.173388	0.224552
O60443	1	0.896078	0.504551	0.208511	0.150459	0.0539627	0.0166658	0.00922429									1	1.0714	0.51355	0.0664373		0.0446336	0.0385065	0.038549	1	0.970537	0.395961	0.08839	0.0333207	0.022059	0.0099804	0.0173191									1	0.578151	0.260899	0.0761021	0.068359	0.0283994			48.2911
O60449	1	0.876341	0.75552	0.347229	0.280642	0.164624	0.0957909	0.0852802	1	0.984633	0.688602	0.366733	0.22024	0.168598	0.105556	0.0965847	1	0.932114	0.720581	0.336246	0.239727	0.130889	0.102824	0.0741412	1	0.868564	0.6374	0.291797	0.205839	0.10938	0.0774052	0.0595964	1	0.928231	0.608896	0.264861	0.193501	0.107648	0.0793911	0.0607027	1	0.890119	0.672982	0.40702	0.238195	0.140392	0.0940745	0.0713652	50.7651
O60488-2	1	0.608826	0.269256	0.0608618	0.0635661	0.0189601	0.00748577	0.00589035	1	0.516335	0.163422	0.0463277	0.031237	0.0181893	0.0138304	0.0105764	1	0.672193	0.226758	0.057446	0.0201373	0.0101671	0.00975378	0.00884363	1	0.535199	0.187761	0.0458493	0.0221067	0.00838203	0.00495656	0.00437051	1	0.536322	0.18967	0.0680744	0.0287845	0.0143779	0.00781447	0.00433893	1	0.641802	0.203601	0.0441399	0.020984	0.00799669	0.00752671	0.00327789	45.268
O60493	1	0.721929	0.351392	0.117048	0.0828966	0.0490982	0.032788	0.0230949	1	0.623345	0.271653	0.110735	0.0635913	0.0451543	0.0412904	0.0260918	1	0.940874	0.375166	0.135426	0.0689209	0.0606048	0.0478836	0.0384283	1	0.832217	0.300173	0.11182	0.0630574	0.0403257	0.0337086	0.0250059	1	0.705706	0.288067	0.108988	0.0644559	0.0396698	0.0365539	0.0264267	1	0.854578	0.321359	0.143761	0.0677099	0.0546442	0.035863	0.0329718	46.3453
O60496	1	0.753995	0.276206	0.107285	0.0546027	0.025688	0.0120927	0.0103551	1	0.604453	0.400275	0.194981	0.12944	0.052168	0.0460681	0.0588429									1	0.757385	0.359103	0.0894056	0.0307695	0.0199859	0.00666968		1	0.769579	0.370403	0.250964	0.160361	0.056895	0.0602541	0.0515053									46.0964
O60499	1	1.37272	1.1339	0.760088	0.550033	0.328265	0.124535	0.144152	1	1.15477	0.691624	0.69432	0.330024	0.138534	0.141775	0.148708	1	1.01228	0.602708	0.467381	0.260462	0.188993	0.186679	0.199889	1	0.995977	0.703782	0.453934	0.347518	0.18594	0.103668	0.135649	1	1.33695	0.903791	0.850349	0.445265	0.193945	0.199578	0.148147	1	0.825051	0.672953	0.47719	0.232152	0.16388	0.17284	0.171445	56.5333
O60502	1	0.899611	0.68826	0.193214	0.0997725	0.0294957	0.0100354	0.0128063	1	0.865934	0.641188	0.170211	0.0394862	0.0221204	0.0147536	0.013839	1	0.964519	0.739383	0.216655	0.0550373	0.0237225	0.0160021	0.0163376	1	0.9328	0.712057	0.18483	0.0464141	0.0147913	0.0043829	0.00625402	1	0.86159	0.645046	0.226899	0.0426392	0.0178512	0.00749818	0.00688101	1	0.917998	0.712498	0.245311	0.0495897	0.029252	0.0190672	0.0119293	49.3111
O60504-2	1	0.987434	0.884791	0.505648	0.243541	0.0659469	0.0441338	0.0596203																	1	1.00129	0.641383	0.43497	0.19376	0.0437085	0.0285794	0.0353895																	52.273
O60506	1	0.880134	0.854154	0.390416	0.179154	0.0786426	0.0526226	0.0522003	1	0.696505	0.58178	0.282997	0.096181	0.0569951	0.0429121	0.048545	1	1.01337	0.87306	0.32442	0.0933629	0.039496	0.0368817	0.0322667	1	0.955397	0.820459	0.432055	0.127211	0.054572	0.040306	0.0424514	1	0.849189	0.686034	0.353783	0.106402	0.0443065	0.0412727	0.0467861	1	1.00481	0.823936	0.398058	0.103373	0.0441977	0.0393283	0.0338404	51.1834
O60506-3	1	1.13847	0.997245	0.739399	0.808466	0.625492	0.618346	0.726613	1	0.670234	0.439262	0.408546	0.318201	0.265455	0.37129	0.467843	1	0.731334	0.518879	0.34828	0.35268	0.217712	0.324171	0.361708	1	0.758984	0.455524	0.453146	0.466769	0.293241	0.331405	0.44005	1	1.20828	0.781555	0.458615	0.486362	0.383491	0.491316	0.550751	1	0.748957	0.606738	0.533246	0.289986	0.418457	0.418919	0.398671
O60508	1	1.17943	1.00737	0.905999	0.64548	0.484028	0.324512	0.316233	1	1.31944	1.44852	0.836672	0.463162	0.410455	0.428215	0.391856	1	0.721702	0.629754	0.67767	0.373767	0.376524	0.416347	0.406484	1	1.00988	0.769862	0.574564	0.346117	0.349482	0.270942	0.232494	1	1.00514	1.13114	0.916692	0.537966	0.38417	0.428021	0.42465	1	0.911906	0.994041	0.825583	0.438388	0.420232	0.368737	0.411931	58.7942
O60518	1	1.55594				0.114282			1	0.931587	0.407966	0.149218	0.19325	0.154564	0.046726										1	0.395168	0.467806						1	0.711516	0.714472	0.203847	0.108789		0.0539606										58.303
O60524-4	1	0.792975	0.644269	0.40219	0.285039	0.292627	0.247726	0.265977	1	0.748574	0.599718	0.382932	0.346732	0.336775	0.338814	0.332972	1	0.885046	0.534728	0.267919	0.163061	0.13245	0.136546	0.126121	1	0.877737	0.633454	0.421455	0.294336	0.289622	0.252922	0.283186	1	0.827332	0.679174	0.449971	0.387949	0.329084	0.3411	0.30934	1	0.844389	0.523828	0.261631	0.150347	0.121563	0.122551	0.121277	49.9237
O60547	1	1.01226	0.812675	0.462096	0.233582	0.0800404	0.0442025	0.0394108	1	0.804032	0.54409	0.371183	0.12559	0.0423377	0.0275808	0.0139655	1	0.698649	0.786136	0.351153	0.13741	0.0416183	0.0196819	0.0221931	1	0.988319	0.694142	0.424429	0.164298	0.0400908	0.0250786	0.0226083	1	0.849133	0.539714	0.359615	0.131839	0.0323835	0.0204402	0.0162437	1	0.870442	0.658628	0.358108	0.109325	0.0476618	0.0261423	0.0222322	51.7766
O60551	1	0.70867	0.41854	0.437154	0.310772	0.367109	0.348719	0.351518	1	0.867242	0.649565	0.273264	0.299015	0.227482	0.317313	0.434424									1	0.757895	0.817898	0.685956	0.474534	0.506196	0.371563	0.536517	1	0.807041	0.729113	0.509774	0.272166	0.345145	0.333323	0.375079									46.3223
O60563	1	0.899355	0.697632	0.323981	0.296755	0.269107	0.225507	0.224078	1	0.802489	0.546435	0.268669	0.170883	0.159158	0.17438	0.188963	1	0.844446	0.518135	0.220476	0.158569	0.135675	0.155123	0.156949	1	0.957795	0.635904	0.31075	0.261222	0.231969	0.210996	0.233498	1	0.946332	0.683379	0.289566	0.204645	0.17307	0.213419	0.214249	1	0.796675	0.566527	0.258441	0.156594	0.136972	0.146003	0.146241	49.8663
O60566-3	1	0.856319	0.548397	0.257561	0.155453	0.0968836	0.048797	0.0563561	1	0.84048	0.392967	0.0950149	0.0605082	0.0323029	0.029891	0.034446	1	0.939147	0.605562	0.436897	0.215291	0.0844193	0.0480324	0.0368013	1	0.86594	0.456866	0.212241	0.105885	0.0554887	0.0410248	0.0448565	1	0.820397	0.450325	0.108812	0.0334285	0.042482	0.0225017	0.0277658	1	0.826825	0.514854	0.314725	0.156419	0.0869295	0.0296754	0.0260183	48.6161
O60568	1	0.976789	0.725697	0.127166	0.0651669	0.0228737	0.0108067	0.011937	1	0.85241	0.595689	0.0994257	0.021934	0.0113736	0.00825999	0.00999668	1	0.936117	0.759911	0.113574	0.0188539	0.00717435	0.00897177	0.00831067	1	1.00926	0.65448	0.141163	0.0256897	0.0109847	0.0075086	0.00766864	1	0.857976	0.607581	0.118854	0.0208226	0.00852377	0.00689453	0.00261575	1	0.929011	0.647155	0.154078	0.022064	0.00699391	0.00592879	0.00483371	49.2381
O60573-2	1	0.899668	0.650004	0.27462	0.100712	0.0259146	0.00820862	0.0144823	1	0.712699	0.534386	0.151218	0.0382643	0.0163651	0.0112329	0.00934715	1	0.936421	0.604105	0.210438	0.0418276	0.0154018	0.0116351	0.00735506	1	0.859521	0.581981	0.243524	0.0421747	0.0124621	0.00537819	0.0139782	1	0.85825	0.57951	0.171919	0.053751	0.0146403	0.00343219	0.00620112	1	0.859649	0.556807	0.210136	0.0473785	0.014583	0.011841	0.00582076	49.4483
O60583	1	1.05838	0.774178	0.474241	0.293252	0.285711	0.164548	0.215204									1	0.931108	0.37024	0.338466	0.170747	0.252088	0.273009	0.191928	1	0.824969	0.267028	0.30855	0.158046	0.0924301	0.110098	0.17654									1	0.408519	0.554556	0.290322	0.161188	0.200016	0.171648	0.185421	51.6108
O60603	1	0.949931	0.591314	0.285413	0.159434	0.0757834	0.0405254	0.0487264	1	0.844414	0.470533	0.220637	0.0461306	0.0337085	0.0304651	0.0223482	1	0.785867	0.386187	0.198597	0.0826182	0.0270141	0.0239827	0.0103914	1	1.06765	0.49927	0.207555	0.141699	0.054389	0.0367861	0.038826	1	0.774275	0.381097	0.15693	0.0937816	0.0110853	0.0146483	0.00401914	1	0.819507	0.512668	0.218797	0.073635	0.0206097	0.0174417	0.0151284	49.2514
O60610	1	0.816517	0.444898	0.126567	0.088922	0.0310253	0.0120009	0.0110841	1	0.752864	0.337163	0.110086	0.0543998	0.0299674	0.0184083	0.0147291	1	1.06638	0.419326	0.105988	0.0498621	0.0223985	0.0116975	0.0108374	1	0.987949	0.399198	0.109976	0.0489315	0.01868	0.0102557	0.0110816	1	0.841319	0.354654	0.116733	0.0525377	0.0234399	0.0149082	0.0117075	1	1.0442	0.430799	0.143169	0.0529081	0.0252978	0.0171499	0.0116756	47.3761
O60613	1	2.89418	1.48251	0.684601	1.17066				1	0.725564	0.92766	0.100495	0.154988		0.0307496		1	0.352834	0.536971	0.14826					1	1.3329	0.987195	0.26324	0.093878	0.0736206	0.0577005	0.0596632	1	0.781129	0.705333			0.0688784			1	1.20411	0.851161	0.261734
O60637-3	1	0.873098	0.696719	0.85819	0.71407	0.676662	0.54117	0.486324	1	0.820255	0.518069	0.441317	0.333613	0.303304	0.265535	0.240571									1	1.16824	1.08345	0.975511	1.00717	0.807067	0.660232	0.574014	1	0.894723	0.570875	0.41885	0.383108	0.294025	0.24253	0.219135
O60664	1	0.921721	0.860921	0.820079	0.674831	0.548679	0.382772	0.343028	1	0.815194	0.833455	0.836708	0.830439	0.538561	0.396787	0.344533	1	1.08516	1.12805	1.08886	0.946914	0.634047	0.416562	0.377759	1	1.14064	1.01788	0.924197	0.803693	0.558796	0.388389	0.358996	1	0.880976	0.852352	0.805844	0.769675	0.539292	0.364861	0.312326	1	1.09985	1.04331	1.05064	0.984182	0.700975	0.464689	0.395246	61.2695
O60671	1	0.818431	0.510285	0.477317	0.238752	0.0664592	0.0168137	0.0349525	1	0.904512	0.697781	0.458414	0.231736	0.0529858	0.0135163	0.0135799	1	0.796797	0.984035	0.538202	0.220674	0.034754	0.0476121	0.0315628	1	0.860078	0.819725	0.639994	0.253471	0.0576572	0.0391573	0.0227114	1	1.02944	0.932284	0.675429	0.267391	0.0425309	0.0186432	0.0137347	1	0.815446	0.874055	0.512746	0.222499	0.0622645	0.0391092	0.0227272	49.7165
O60678	1	0.951527	0.483822	0.0613723	0.0287256	0.00378354	0.0170519	0.0156531	1	0.761417	0.424583	0.0298328	0.00434589	0.00694892	0.0199716	0.0220213	1	1.02497	0.573626	0.0528241	0.0237621	0.00806569	0.000481157	0.00760315	1	1.0296	0.542093	0.0313702	0.00585488	0.00484549	0.00756712	0.0307798	1	0.760883	0.465825	0.0393168	0.0159421	0.00522462	0.00804332	0.0189911	1	0.914061	0.535145	0.0874621	0.0276129	0.0147099			47.8978
O60684	1	0.846518	0.230532	0.0404134	0.0482682	0.0164548	0.013113	0.0204838	1	0.673097	0.176775	0.0753173	0.0964399	0.043005	0.0493817	0.026866	1	0.77807	0.102675	0.0515607	0.0291686	0.013594	0.0294068	0.0182224	1	0.770232	0.137309	0.0138624	0.0102633	0.0129307	0.0068127	0.012651	1	0.739509	0.225448	0.0917597	0.0155165	0.0356638	0.0306978	0.0383854	1	0.632364	0.140116	0.0609099	0.0260366	0.0281978	0.0141287	0.0176578	46.2251
O60701	1	0.706135	0.298121	0.0719899	0.039741	0.0114562	0.00370388	0.00807405	1	0.672073	0.258351	0.0771735	0.0318139	0.00854194	0.0125667	0.0163033	1	0.832857	0.264794	0.0518244	0.017633	0.00476353	0.00941456	0.011079	1	0.8112	0.256983	0.066168	0.0180548	0.00625139	0.00175534	0.00327801	1	0.662657	0.243834	0.0742642	0.0181595	0.0073498	0.00406167	0.0038612	1	0.795382	0.247004	0.0775743	0.0148255	0.0075314	0.00416374	0.00247565	45.9556
O60711	1	1.14876	0.590736	0.509332	0.337229	0.169338	0.0822401	0.141703	1	1.19866	0.492408	0.265199	0.190582	0.0874376	0.0535222	0.104815	1	0.519803	0.345942	0.31317	0.127965	0.0660768	0.0389723	0.0399925	1	1.98498	1.4851	0.89261	0.378424	0.20356	0.195004	0.1611	1	1.93578	1.21305	0.734724	0.414681	0.139636	0.136635	0.0767686	1	0.77936	0.474503	0.259621	0.105085	0.163031	0.0334407	0.0378331	51.6039
O60749	1	0.768535	0.433384	0.102748	0.0860965	0.027776	0.00802433	0.00817607	1	0.750286	0.31089	0.0792748	0.0361683	0.0232191	0.0123336	0.0104461	1	0.950472	0.472716	0.0782325	0.0371918	0.015608	0.00661191	0.00522307	1	0.897783	0.393522	0.0804907	0.0386295	0.0121014	0.00686967	0.00404409	1	0.760187	0.366298	0.088019	0.0414704	0.0171775	0.00857177	0.00598707	1	0.910247	0.427247	0.114734	0.0388528	0.0179361	0.009739	0.00544187	47.0582
O60762	1	0.799295	0.516246	0.196429	0.174079	0.0779801	0.0261191	0.0322082	1	0.670427	0.27133	0.0741647	0.0799008	0.0359184	0.0233817	0.020524	1	0.53923	0.173829	0.0658568		0.0205346	0.0122143	0.00498894	1	0.680278	0.338204	0.0957788	0.0808563	0.0298933	0.015927	0.0120197	1	0.706378	0.346376	0.111908	0.0575961	0.020471	0.0185462	0.00862298	1	0.897724	0.253483	0.0811396	0.0164655	0.0304213	0.01881		48.0268
O60763	1	0.675122	0.31764	0.0880577	0.0842362	0.0336948	0.0129416	0.0136192	1	0.611994	0.207803	0.0799587	0.0491573	0.0321799	0.0243259	0.0213554	1	0.686062	0.218171	0.05892	0.0385805	0.0160411	0.0123798	0.00870142	1	0.666032	0.221754	0.0649033	0.0402327	0.0223123	0.010891	0.0144891	1	0.637493	0.238855	0.0856437	0.0520177	0.0306662	0.0231092	0.0254631	1	0.755493	0.232266	0.0780418	0.0360162	0.0312342	0.0132246	0.0190618	45.8973
O60784-4	1	0.425688	0.625704		0.11619	0.0885331			1	1.10281	0.503872	0.259404	0.146904	0.0805606	0.0814397	0.0815227									1	0.61196	0.412914			0.0385934			1	1.42545	0.996587	0.265391	0.199148	0.0933528	0.0772343	0.0585067	1	0.985254	1.24389	0.48635					47.0315
O60826	1	0.794361	0.297319	0.130256	0.10948	0.063056	0.0451667	0.0462105	1	0.848924	0.231823	0.0206416	0.029009	0.0268099	0.0148208	0.00893059	1	0.812963	0.227882	0.109972	0.0565203	0.0372171	0.016743	0.0119306	1	0.951434	0.321595	0.103614	0.0610627	0.050779	0.0660365	0.0556015	1	0.885297	0.21397	0.0416564	0.0254715	0.0157608	0.0128068	0.00922656	1	0.981952	0.257293	0.0918864	0.0473138		0.0073526		46.3316
O60828-2	1	1.02267	1.02594	1.01203	0.937947	0.849755	0.790948	0.681708	1	0.868954	0.846676	0.884218	0.864037	0.76454	0.683675	0.609684	1	0.877976	0.877034	0.829664	0.736462	0.705404	0.66622	0.624329	1	1.01032	1.03854	0.919955	0.949266	0.785413	0.729332	0.666502	1	0.927185	0.967348	0.905869	0.912326	0.7109	0.669925	0.626373	1	0.887836	0.928293	0.785978	0.725675	0.732041	0.612267	0.579252
O60832	1	0.934726	0.715805	0.61505	0.485241	0.523886	0.531868	0.412963	1	0.771555	0.614223	0.46753	0.436244	0.478314	0.472124	0.367438	1	0.923053	0.652422	0.558875	0.443318	0.525236	0.553281	0.405603	1	0.978169	0.717734	0.538138	0.498524	0.524404	0.525968	0.405318	1	0.854916	0.717886	0.589194	0.476588	0.443168	0.426548	0.339502	1	0.914688	0.692663	0.527912	0.415271	0.507339	0.495048	0.353814	58.0456
O60841	1	0.843603	0.625615	0.263884	0.193696	0.156412	0.12804	0.13012	1	0.750035	0.465448	0.184412	0.132283	0.106	0.103933	0.116824	1	1.02415	0.667606	0.243432	0.192318	0.172832	0.15615	0.162337	1	0.981396	0.598879	0.242069	0.157842	0.147212	0.134094	0.146122	1	0.895545	0.521831	0.214588	0.126068	0.0985123	0.108506	0.110319	1	0.959286	0.654662	0.277284	0.17796	0.163973	0.164241	0.186265	49.0194
O60858
O60861-2	1	0.628344	0.238874	0.0719029	0.0459477	0.0103444	0.0136928	0.019741	1	0.629892	0.181695	0.059545	0.0327796	0.0103386	0.0127471	0.00834588	1	0.56772	0.274779	0.165374	0.0454505	0.0110663	0.00393013	0.00375417	1	0.613351	0.183284	0.0564385	0.0309507	0.0167871	0.0100731	0.0185993	1	0.54161	0.159229	0.0619906	0.0330024		0.00522565	0.00819554	1	0.548976	0.180596	0.107913	0.0369213	0.00722783	0.00694976	0.00306873	45.2375
O60869-2	1	0.931155	0.85531	0.983964	0.889432	0.895601	0.844335	0.852217	1	0.778371	0.792422	0.796497	0.713055	0.683683	0.659273	0.681291	1	0.954347	0.90374	0.73326	0.576622	0.545363	0.6011	0.685214	1	0.992063	1.15832	1.07439	1.01324	0.950209	0.931296	1.02098	1	1.08843	1.16217	0.977328	1.01395	0.891908	0.899507	0.876273	1	0.82192	0.804067	0.590109	0.501287	0.473611	0.481246	0.49351
O60870-2	1	0.912826	0.315793	0.0848786	0.0532158	0.0482348	0.0353326	0.0412582	1	0.69632	0.282696	0.0798035	0.0324652	0.0221073	0.0181886	0.0208002	1	0.718257	0.261859	0.0990745	0.0558053	0.0389077	0.0556947	0.0429817	1	0.777322	0.309894	0.0878371	0.0734282	0.039799	0.0321384	0.0344532	1	0.76288	0.348936	0.0933927	0.0419698	0.0184505	0.0244291	0.0210533	1	0.734084	0.288641	0.089754	0.0636104	0.0471853	0.040356	0.0468692	46.8993
O60879-2	1	0.603941	0.316371	0.11541	0.0834586	0.054587	0.0385765	0.0471623	1	0.667714	0.202258	0.0362674	0.022392	0.0164194	0.0253327	0.0285817	1	0.629868	0.217866	0.0785954	0.0323739	0.0256796	0.033118	0.0285122	1	0.634493	0.183653	0.0699822	0.0665053	0.0332695	0.0379792	0.0439598	1	0.624845	0.215551	0.0587536	0.0347964	0.0223161	0.0217681	0.0149928	1	0.566222	0.208504	0.0753682	0.0148087	0.028407	0.0275594	0.0271002	45.4747
O60884	1	0.883222	0.633581	0.272247	0.141787	0.0393166	0.0225376	0.0235061	1	0.791076	0.556371	0.307704	0.0840382	0.0230727	0.0165593	0.0149895	1	0.996306	0.634807	0.294376	0.0886822	0.0226517	0.0205661	0.0243167	1	0.886567	0.533177	0.252299	0.0858652	0.0221405	0.0129525	0.0168652	1	0.82612	0.600295	0.303929	0.0804573	0.0176004	0.0129635	0.012679	1	1.00055	0.665517	0.306005	0.0896975	0.0225866	0.0177065	0.019656	49.3486
O60885	1	0.80003	0.514482	0.318776	0.251352	0.200591	0.195962	0.238436	1	0.652969	0.33659	0.168945	0.140541	0.108768	0.110429	0.136768	1	0.786553	0.468242	0.304985	0.227427	0.209028	0.189797	0.224495	1	0.906014	0.511721	0.3087	0.228757	0.188538	0.181266	0.234911	1	0.728345	0.395198	0.172715	0.13833	0.0993044	0.108622	0.131192	1	0.860557	0.525495	0.347232	0.253493	0.223034	0.193725	0.244751	48.1638
O60888-3	1	0.846092	0.831902	0.673923	0.532748	0.392883	0.183832	0.18238	1	1.03147	1.19261	0.729026	0.722392	0.36809	0.212733	0.415344	1	1.10653	0.598298	0.415953	0.392385	0.24761	0.366255	0.470627	1	0.523694	0.404333	0.244838	0.194644	0.139438	0.108986	0.120495	1	1.04864	0.741284	0.680628	0.440792	0.264833	0.629503	0.458243	1	0.678223	0.677038	0.397563	0.329422	0.224774	0.229111	0.148696	56.1603
O60902-2									1	1.02881	0.596566	0.484614	0.168032	0.109735	0.0900319	0.149718	1	1.10623	1.10006	1.10002	0.852817	0.738301	0.687416	0.547283									1	0.533278	0.383919	0.316538	0.0809538	0.123234	0.0970357	0.16284	1	0.999343	1.22138	1.32437	1.28447	1.04358	1.00716	0.856902
O60906	1	1.40429	0.681955	0.405036	0.296204	0.0862552		0.0520558	1	0.821528	0.488024	0.492135	0.229749	0.180906	0.165169	0.134643	1	0.963962	0.477485	0.231986	0.233849	0.116669	0.0585836		1	0.79806	0.429828	0.166557	0.148984	0.076852			1	0.776143	0.478138	0.297177	0.183341	0.174164	0.15463	0.10579	1	0.546238	0.277118	0.239862	0.0934641	0.0691511		0.0139644	51.0135
O60921-2																	1	0.672342	0.448417	0.117447	0.0720619	0.0463921	0.0307995																		1	0.960446	0.576562	0.292577	0.0938606			0.013207
O60925	1	0.669964	0.763739	0.61014	0.620954	0.410479	0.132924	0.232512	1	0.759004	1.76841	0.920667	1.10062	0.550698	0.268022	0.663669	1	1.92811	0.686351	0.436303	0.582247	0.169751	0.226497	0.840611	1	0.296494	0.255512	0.273271	0.187794	0.0895946	0.0707309	0.094743	1	0.911698	1.17738	1.41954	0.899924	0.473897	1.35696	0.847209	1	1.08885	0.47224	0.68636	0.898514	0.453775	0.468609	0.128439	55.3869
O60927	1	0.807413	0.854196	0.782054	0.650399	0.478363	0.505834	0.513704	1	1.00504	0.84787	0.675243	0.648616	0.669184	0.652028	0.632237	1	1.01281	1.36296	1.37306	0.899038	0.72816	0.793283	0.746296	1	0.992905	0.773664	0.54283	0.450299	0.383957	0.349869	0.367311	1	1.31961	1.38596	0.962754	0.699797	0.767854	0.745165	0.706201	1	0.748072	0.594477	0.779736	0.592334	0.490179	0.39407	0.380426	65.015
O60930	1	0.418758		0.447933	0.591127	0.299082	0.130517	0.0842813																	1			0.826891	0.378478	0.364554																			50.0904
O60934	1	0.774994	0.52153	0.185751	0.194564	0.116283	0.111806	0.118693	1	0.84598	0.347713	0.202661	0.179106	0.114377	0.0730236	0.0829067	1	0.749401	0.335387	0.149139	0.10837	0.0807826	0.0728721	0.0694487	1	0.634098	0.296131	0.239759	0.138145	0.0951816	0.118862	0.121456	1	0.797013	0.425517	0.199198	0.141159	0.111225	0.0865817	0.0993899	1	0.794912	0.351989	0.178633	0.097756	0.0680011	0.0655296	0.0696056	47.7471
O60942-4	1	0.70327	0.22169	0.170937	0.0810271	0.0125495	0.00697497		1	0.80382	0.244057	0.0423455	0.0245645	0.00816682	0.00444113	0.0073793	1	0.679344	0.235746	0.0400116	0.0284446	0.0176643	0.00544063	0.00492184	1	0.794938	0.221463	0.0581293	0.0385354		0.00310152		1	0.685066	0.208258	0.0499695		0.00766			1	0.67784	0.275871	0.0785569	0.021475	0.0110236	0.00600572		45.6157
O75027-2	1	0.793386	0.36582	0.30782	0.18715	0.0394003		0.00993492	1	0.701733	0.345541	0.166496	0.10659	0.0253115	0.00988546	0.00745378	1	0.709988	0.512908	0.281262	0.143274	0.0433314	0.0182562	0.0076501	1	0.801665	0.503789	0.239235	0.1587	0.0304995	0.00455955		1	0.846238	0.530012	0.260913	0.11681	0.0368464	0.00780562	0.00189585	1	0.784012	0.457042	0.309437	0.131322	0.0476416	0.0167322	0.00307121	47.5385
O75044	1	0.635463	0.264079	0.0600722			0.0206589	0.016667	1	1.01829	0.243506	0.0907719					1	0.783699	0.274555	0.0556849		0.0245029	0.0196375	0.0119502	1	0.757871	0.572737	0.139675	0.107212	0.0305755	0.0248617	0.0272337	1	0.893033							1	0.745478	0.313155	0.0829163	0.0303835		0.0103168		45.3762
O75063	1	0.906922	0.338454	0.0464456	0.0212171		0.00761023																		1	0.784661	0.218083	0.0344954																					47.0191
O75064																	1	0.88259	0.78835	0.263823	0.130923	0.119506	0.0700729	0.0684963									1								1	0.909715	0.570874	0.294646	0.171659	0.0922932	0.0598319	0.0459261
O75071	1	1.4364	0.96654	0.765954	0.685946	0.523719	0.490093	0.561567	1	0.749772	0.712406	0.593472	0.329577	0.386636	0.393364	0.415802	1	1.21635	0.561155	0.576462	0.461863	0.27988	0.308149	0.336765	1	0.969469	0.746958	0.545524	0.428548	0.430474	0.347653	0.448616	1	0.895927	0.708724	0.578108	0.455375	0.31767	0.373854	0.406757	1	0.892252	0.665099	0.390163	0.247085	0.26896	0.228061	0.263593
O75081-2									1	0.844726	0.510869	0.189939	0.14855	0.0959594	0.0759806	0.0855253	1	0.870444	0.543292		0.176175	0.103885	0.0546931	0.14295									1	0.721262	0.576087	0.178239	0.0756061	0.0943721	0.14575	0.113612	1	0.355679	0.293454		0.133441	0.115603	0.0867843	0.0742134
O75083	1	0.863148	0.823259	0.237688	0.0710347	0.0173283	0.00366272	0.00525379	1	0.773426	0.615829	0.220077	0.0413699	0.0139455	0.0067489	0.00497045	1	1.122	0.936346	0.284581	0.0368364	0.00672352	0.00542844	0.00336821	1	1.06036	0.801971	0.303233	0.0444184	0.00734582	0.00424793	0.00319992	1	0.896771	0.696739	0.269842	0.038438	0.0103784	0.0046497	0.0033058	1	1.05898	0.845634	0.337033	0.0400744	0.00981327	0.00482958	0.00301805	50.1554
O75113	1	0.747559	0.383692	0.245755	0.195347	0.146885	0.0514179	0.0948163	1	0.632309	0.265503	0.214343	0.0275108		0.0282645	0.0514066	1	1.19478	0.484977			0.112929	0.0491828		1	1.31042	0.681501	0.178957	0.0598748	0.0976618	0.0456258	0.152547	1	0.644935	0.273806	0.0575442	0.0607499	0.0243378	0.0270425	0.0132092	1	0.757808	0.713699	0.137163		0.0413111	0.0527335	0.0620783	46.9267
O75116	1	0.93514	0.412975	0.0958232	0.0911348	0.0285016	0.0174947	0.0284527	1	0.830334	0.339489	0.0925792	0.04553	0.0338111	0.0359122	0.0372558	1	1.07287	0.318549	0.0677404	0.0392321	0.0200629	0.026777	0.0122075	1	0.952371	0.367897	0.0781207	0.0377422	0.0168185	0.0194206	0.0203057	1	0.955012	0.359662	0.110024	0.0501037	0.0295519	0.0311373	0.0334027	1	1.0228	0.401754	0.0929261	0.0302733	0.0206145	0.0222877	0.0153652	47.4845
O75122
O75122-3	1	0.761231	0.415453	0.22506	0.190348	0.14322	0.133345	0.135937	1	0.658089	0.278502	0.172967	0.108831	0.0932947	0.103235	0.0887881	1	0.680327	0.342699	0.152368	0.107163	0.0897086	0.086647	0.0966557	1	0.743512	0.360094	0.16858	0.135336	0.109608	0.10099	0.128675	1	0.661883	0.300279	0.140858	0.130049	0.0912387	0.0914654	0.0750527	1	0.678785	0.346405	0.15583	0.0971594	0.0821077	0.0805979	0.100121	46.9788
O75131	1	0.836197	0.703048	0.172476	0.0875405	0.0489271	0.0156427	0.015453	1	0.711258	0.479865	0.0527303	0.0205615	0.0192686	0.0170545	0.0122484	1	0.890274	0.65765	0.126479	0.0725588	0.0271549	0.0197311	0.0181182	1	0.944506	0.627206	0.138037	0.0584186	0.0375889	0.0175613	0.0145114	1	0.883768	0.554023	0.0639705	0.0245581	0.0117921	0.0131729	0.0116034	1	0.82818	0.620193	0.219264	0.0584461	0.0266224	0.0211399	0.0161157	49.2104
O75140-2									1	0.998496	0.85099	0.171782	0.103093	0.133266	0.0623841	0.049154																	1	0.998363	0.486785	0.133284	0.0870753	0.0342408	0.05171	0.0324231
O75143-2	1	1.06427	0.97132	0.814971	0.633067	0.631394	0.457458	0.25184	1	0.715194	0.680092	0.507397	0.489611	0.34304	0.310542	0.140257	1	0.840897	0.781721	0.624946	0.55926	0.394918	0.359042	0.164772	1	0.996655	0.83733	0.622232	0.586301	0.437794	0.364478	0.200646	1	0.859892	0.755049	0.615346	0.526754	0.409275	0.369808	0.151914	1	0.763581	0.808927	0.545143	0.459618	0.368625	0.300782	0.139902	61.6716
O75144-2	1	0.964349	0.579005	0.496536	0.245588	0.213658	0.211826	0.124149	1	0.739568	0.717017	0.640676	0.497704	0.242068	0.280332	0.184701	1	0.975671	0.585699	0.336681	0.297665	0.28004	0.235879	0.173677	1	1.97383	0.791999	0.92449	0.738744	0.358499	0.218099	0.234138	1	1.61683	1.37646	1.1022	0.641554	0.440436	0.410241	0.391358	1	1.22341	1.13577	0.609862	0.364864	0.365505	0.338356	0.251381	50.6575
O75150	1	0.841445	0.317835	0.140789	0.123564	0.0808632	0.0713554	0.0807349	1	0.729786	0.243378	0.0999785	0.0850552	0.0441028	0.0427294	0.0556459	1	0.743259	0.154272	0.053126	0.0475288	0.0272258	0.0299456	0.0328243	1	0.895204	0.253919	0.131097	0.0788191	0.0590187	0.0609219	0.0658429	1	0.753197	0.244453	0.100401	0.0647016	0.033476	0.0355202	0.0486996	1	0.817894	0.181179	0.0664944	0.0403645	0.03229	0.0330324	0.0438547	46.5946
O75151	1	0.86763	0.494561	0.376983	0.322905	0.278029	0.223009	0.22118	1	0.920221	0.734024	0.625002	0.539708	0.51799	0.494897	0.465052	1	0.613766	0.459623	0.4357	0.421406	0.297881	0.337567	0.315087	1	0.770358	0.446733	0.32564	0.237924	0.202537	0.185443	0.187287	1	1.26236	0.914434	0.766427	0.647125	0.526479	0.581399	0.509485	1	0.881848	0.790896	0.517185	0.354605	0.370923	0.307114	0.359238	48.4969
O75152	1	0.789426	0.603522	0.448884	0.363496	0.309831	0.29301	0.278207	1	0.755125	0.524701	0.382146	0.288797	0.271608	0.282661	0.3062	1	0.698668	0.425758	0.254213	0.213529	0.205567	0.211631	0.238135	1	0.987494	0.775435	0.483394	0.40709	0.312471	0.285754	0.316642	1	0.791502	0.524503	0.38422	0.282928	0.245912	0.251959	0.273675	1	0.802196	0.558304	0.317293	0.226209	0.22179	0.227562	0.252608	50.2938
O75153	1	0.864637	0.386908	0.0858009	0.0713435	0.0229085	0.00569323	0.00842029	1	0.889937	0.363597	0.0876707	0.0512825	0.0271271	0.0138988	0.0126623	1	0.95011	0.371882	0.0716051	0.0273729	0.00386066	0.00669222	0.00515874	1	0.94481	0.344203	0.077506	0.0321786	0.0108778	0.00409275	0.00419738	1	0.842384	0.343985	0.0919794	0.0375995	0.0169094	0.0112812	0.00909435	1	0.903595	0.345002	0.0865242	0.0233617	0.0112092	0.0057367	0.00287899	47.1354
O75157-2	1	0.760747	0.583465	0.540999	0.402141	0.483848	0.413674	0.412501	1	1.39722	1.18728	0.659353	0.596441	0.560302	0.588813	0.613303	1	0.752244	0.59459	0.625095	0.437157	0.365869	0.383414	0.342202	1	1.07342	0.952665	0.54997	0.570699	0.532534	0.431567	0.514371	1	0.837609	0.764458	0.425272	0.444892	0.374646	0.343734	0.354942	1	0.976608	0.637428	0.641224	0.349741	0.414079	0.349466	0.380721	51.1745
O75164	1	0.992246	0.544075	0.447347	0.377111	0.283768	0.181225	0.195155	1	0.818709	0.460114	0.211777	0.135153	0.113793	0.0957879	0.0843188	1	0.847251	0.44682	0.209968	0.170371	0.123743	0.101393	0.106206	1	0.930501	0.563516	0.411742	0.351061	0.191587	0.16386	0.161727	1	0.849995	0.451322	0.228074	0.145429	0.101926	0.0950899	0.085393	1	0.838665	0.509971	0.227789	0.160123	0.120532	0.10282	0.100991	50.3406
O75165	1	0.746916	0.302713	0.0738316	0.103954	0.0444637	0.0335912	0.026536	1	0.555723	0.146142	0.0326394	0.0136287	0.0110408	0.00723175	0.0045973	1	0.673334	0.265308	0.103149	0.0587722	0.0316785	0.0241639	0.0205498	1	0.593917	0.166535	0.069651	0.0528115	0.0340459	0.0241457	0.020007	1	0.540742	0.18707	0.054724	0.0127417	0.00422717	0.00393479	0.00361483	1	0.634501	0.242813	0.127135	0.0531507	0.0281622	0.0131826	0.00941369	46.1191
O75167-5	1	1.01144	0.832064	0.67023	0.478038	0.42665	0.388331	0.429501	1	0.687757	0.510759	0.405339	0.350626	0.278336	0.283265	0.292846	1	0.945168	0.893721	0.710091	0.579775	0.507694	0.519082	0.464076	1	0.823171	0.717329	0.543921	0.41631	0.346902	0.346805	0.356029	1	0.68426	0.535166	0.377038	0.378102	0.277713	0.295503	0.268991	1	0.906851	0.78299	0.656379	0.489406	0.428514	0.45058	0.43119	55.6253
O75170-6	1	1.2933	0.870539	0.705308	0.544371	0.540556	0.381323	0.427499	1	1.04828	0.91121	0.750344	0.484334	0.542212	0.395516	0.43353	1	1.18741	0.538977	0.59122	0.337439	0.386042	0.407965	0.383544	1	0.999883	0.924479	0.643223	0.411504	0.289064	0.291029	0.345315	1	1.18577	0.568045	0.584605	0.325601	0.321435	0.510836	0.3799	1	0.80361	0.597115	0.404639	0.294807	0.252855	0.273277	0.336486	57.304
O75175	1	0.943654	0.595485	0.54921	0.394144	0.288228	0.207231	0.204592	1	0.718486	0.406771	0.272077	0.213385	0.12961	0.0941173	0.089705	1	0.919051	0.650142	0.421365	0.311705	0.195461	0.154663	0.134895	1	0.931048	0.636245	0.490642	0.375634	0.240788	0.179314	0.177444	1	0.753859	0.412903	0.277017	0.195002	0.102236	0.093076	0.071334	1	0.90724	0.601346	0.397761	0.251858	0.19442	0.133218	0.124415	52.23
O75177									1	0.680675	0.329091	0.260019	0.223607	0.130944	0.146285	0.16656																	1	0.605687	0.365986	0.30049	0.183452	0.183085	0.144167	0.163649
O75179-2	1	0.883992	0.57187	0.403386	0.339258	0.505209	0.272864	0.355663	1	0.926115	0.574749	0.309833	0.205534	0.15789	0.173541	0.168487	1	0.671122	0.610498	0.339861	0.310394	0.237311	0.269774	0.254417	1	1.10343	0.551876	0.486753	0.414589	0.341827	0.310366	0.331474	1	0.890549	0.592185	0.294098	0.203009	0.143385	0.150541	0.154132	1	0.830311	0.565312	0.296213	0.275358	0.236526	0.220502	0.228479	49.1087
O75190	1	1.03903	0.66433	0.43639	0.317475	0.222717	0.193266	0.242753	1	0.740082	0.377541	0.241879	0.166406	0.109545	0.123675	0.179332	1	1.06201	0.636674	0.216369	0.187132	0.132323	0.165353	0.160697	1	0.707386	0.514063	0.351732	0.215438	0.168608	0.154924	0.220413	1	0.92706	0.431417	0.26002	0.166344	0.152412	0.135778	0.1776	1	0.95822	0.586223	0.312513	0.160665	0.215535	0.133171	0.185557	50.6438
O75191	1	0.758403	0.341499	0.0763196	0.0560831	0.0277142	0.0228959	0.0236229	1	0.712161				0.0541417	0.0990163	0.0278376	1	0.78325	0.460764	0.539936	0.41009	0.44844	0.264684	0.350098	1	1.02152	0.421596	0.134176	0.0933223	0.0398773	0.0207883	0.0338811	1	0.855629				0.0694747	0.0775928	0.0789487	1	0.98115	0.261622	0.438567	0.209422	0.375865	0.309424	0.276035	46.4126
O75208	1	1.54431	1.21489	0.787778	0.42852	0.117599	0.166981	0.14537	1	1.74802	0.909571	0.502119	0.276887	0.0838474	0.055792	0.0495311	1	1.36769	0.65772	0.199247	0.127278				1	0.811444	0.442439	0.368471	0.228173	0.0712443	0.0745016	0.0780309	1	0.991043	0.746508	0.342961		0.038174	0.0252504	0.00859419	1	1.09288	0.691891	0.372489					55.0172
O75223	1	0.902096	0.951197	0.749643	0.379287	0.0732067	0.022699	0.0252978	1	0.845373	0.841221	0.80507	0.421461	0.0425718	0.0286946	0.0187928	1	1.05174	1.12219	0.93477	0.463225	0.0490902	0.025532	0.0136955	1	1.13014	0.945012	0.907679	0.430664	0.0924226	0.0240627	0.0179401	1	0.975285	0.895737	0.834267	0.415265	0.0382231	0.0191923	0.0142148	1	1.02608	1.05314	0.948335	0.453148	0.0510909	0.0259793	0.0209246	54.551
O75251-2	1	0.777719	0.308248	0.0804367	0.0622724	0.00836712	0.00162012	0.0019054	1	0.675872	0.240733	0.0746668	0.0235667	0.00892538	0.0053681	0.0060034	1	0.709095	0.2299	0.10102	0.0140639				1	0.694754	0.238129	0.077271	0.0225855	0.00461715	0.00163983	0.00267134	1	0.661629	0.265142	0.0968584	0.0232485	0.00816401	0.00351218	0.00358268	1	0.738792	0.232946	0.0996142	0.0232969				46.3612
O75264									1	1.28201	1.60342	0.20691	0.395099	0.303782	0.43158	0.504242	1	0.702948	0.700389	0.340519	0.429867	0.258016	0.299704	0.23519									1	1.66139	1.05367	0.702385	0.435888	0.975956	0.647969	0.494533	1	0.845258	0.802696	0.284962	0.173178	0.238198	0.28655	0.243373
O75298-3	1	0.923229	0.756842	0.701781	0.550076	0.288557	0.187217	0.153988	1	1.06958	0.799605	0.58346	0.323614	0.285743	0.241158	0.120771	1	1.16269	0.848611	0.70697	0.471306	0.340169	0.275071	0.186669	1	0.925647	0.736507	0.662105	0.481652	0.314424	0.193685	0.142712	1	1.37563	0.985482	0.682548	0.513361	0.347084	0.236987	0.171691	1	0.879225	0.800842	0.644763	0.410325	0.320771	0.235859	0.170747	55.6847
O75306-2	1	0.816047	0.580677	0.250472	0.163331	0.0319726	0.00700812	0.00814497	1	0.671642	0.441778	0.204686	0.103043	0.0265613	0.0163559	0.0085578	1	0.739894	0.423281	0.209067	0.0786864	0.0192852	0.00719279	0.00744124	1	0.816563	0.476584	0.212718	0.102972	0.0172637	0.00551766	0.00365903	1	0.774139	0.444763	0.228333	0.109149	0.0300692	0.0116517	0.00484961	1	0.809477	0.447754	0.262714	0.0942671	0.0212487	0.00716109	0.00278907	48.7692
O75312	1	0.950518	0.871295	0.558087	0.362419	0.237641	0.179542	0.158311	1	0.872817	0.78588	0.500473	0.299209	0.172002	0.152492	0.132901	1	1.04944	0.939984	0.519063	0.267696	0.156544	0.125362	0.115164	1	1.03608	0.821736	0.561459	0.301582	0.183191	0.141639	0.137432	1	0.951324	0.78917	0.466984	0.258205	0.146073	0.125126	0.114493	1	0.943849	0.802096	0.541848	0.247932	0.145782	0.115911	0.11044	53.2268
O75323	1	0.987032	0.829319	0.245378	0.050084	0.00832659		0.00569509	1	0.992933	0.693003	0.283112	0.00567978	0.00424367	0.0049131	0.00421185	1	1.06175	0.896441	0.396594	0.0643182	0.034257	0.0133793	0.00525163	1	0.973634	0.950989	0.438902	0.022136	0.00446949	0.00435946	0.00239262	1	1.01533	0.699358	0.36804	0.0338079	0.00322527	0.00625413		1	0.963096	0.76795	0.459804	0.0478267	0.0211196	0.00864729	0.00210886	50.2533
O75330-4	1	0.791705	0.641653	0.160437	0.147947	0.0841889	0.0710201	0.082616	1	0.887964	0.378598	0.110338	0.0788576	0.0526025	0.0505027	0.0472645	1	0.768887	0.479192	0.111201	0.0869626	0.0396082	0.0434997	0.0354102	1	0.914813	0.562844	0.150062	0.135512	0.0712139	0.0403813	0.0787443	1	1.07282	0.579378	0.211978	0.16631	0.0307998	0.046071	0.0497011	1	0.913523	0.494068	0.156677	0.0590529	0.0345047	0.0338694	0.0439037	48.5835
O75340	1	0.819356	0.455946	0.0882573	0.0967285	0.0203831	0.0127516	0.00734006	1	0.622875	0.330499	0.14613	0.0809094	0.0355406	0.0230053	0.0146474	1	0.834474	0.460717	0.170145	0.0849477	0.024437	0.0194639	0.0145527	1	0.822523	0.430764	0.108178	0.0346558	0.00655017	0.00515493	0.00631422	1	0.915519	0.466731	0.185156	0.100216	0.0453766	0.0246409	0.0136685	1	0.809509	0.398175	0.166803	0.0735093	0.0233677	0.0124983	0.00478923	47.3762
O75347	1	0.957234	0.863676	0.795078	0.924736	0.747728	0.744756	0.707772	1	0.793783	0.878755	0.677033	0.733007	0.666009	0.577584	0.810207	1	1.09161	1.06744	0.972213	1.08362	0.750506	0.756425	0.80264	1	1.00053	0.875647	0.95393	0.783076	0.605578	0.651252	0.615111	1	1.16219	1.02359	0.976122	1.39775	1.15979	1.06053	0.878158	1	1.048	0.967552	0.967926	0.894568	0.844477	1.10105	1.01009
O75348	1	1.13495	0.732816	0.372744	0.284076	0.192754	0.141317	0.140527	1	0.778439	0.638106	0.273532	0.150468	0.0945062	0.077096	0.097139	1	0.902742	0.664101	0.267791	0.158849	0.102274	0.0975602	0.116443	1	0.920044	0.610063	0.338808	0.243799	0.114548	0.103249	0.118898	1	1.01586	0.713076	0.361116	0.197836	0.10841	0.108842	0.0973825	1	0.901392	0.544492	0.272246	0.116699	0.0819668	0.0877672	0.0951154	50.5744
O75351	1	0.749867	0.277612	0.0853281	0.0603668	0.0319604	0.0160854	0.017107	1	0.665963	0.230374	0.0710132	0.0389996	0.0251845	0.0186628	0.0202961	1	0.878505	0.283235	0.0726611	0.0380158	0.0184294	0.0148044	0.0150659	1	0.831872	0.240005	0.0650081	0.0350477	0.0190594	0.0114552	0.0159959	1	0.711876	0.224681	0.0717207	0.0388707	0.0177929	0.0148198	0.0159439	1	0.841516	0.273741	0.0955524	0.0388962	0.0219748	0.0146843	0.0139801	46.0473
O75352-2	1	0.577896		0.158617		0.130744	0.0591063	0.0877658	1	1.1452	1.09809	0.536987	0.328491	0.216426	0.177793	0.0537443	1	1.12775	0.545832	0.184437	0.203889	0.0817821	0.0579778		1	0.382792	0.291182	0.16324		0.0561877	0.0524779		1	1.43362	0.637568	0.591485	0.128587	0.125815	0.0827957	0.0669355	1	0.736161	0.253705	0.189629	0.11411	0.0841666			44.341
O75362	1	0.952809	0.500265	0.333869	0.161454	0.167013	0.120367	0.136984	1	0.984177	0.447847	0.235695	0.143165	0.0880881	0.116008	0.121026	1	0.723693	0.414932	0.151496	0.136788	0.10056	0.150306	0.0808556	1	0.708528	0.272622	0.172168	0.143635	0.0614531	0.0865263	0.12141	1	0.901047	0.581057	0.149989	0.150088	0.0912818	0.0915222	0.100748	1	0.867123	0.442994	0.205994	0.103557	0.153427	0.0961288	0.0993589	48.5737
O75367	1	0.911408	0.787686	0.660424	0.481547	0.25729	0.108608	0.0754328	1	0.831317	0.648436	0.52183	0.428803	0.135314	0.0592253	0.0322505	1	0.920221	0.71409	0.534953	0.438293	0.167875	0.0702204	0.0423055	1	1.01035	0.775273	0.665259	0.45772	0.214584	0.111132	0.0833821	1	0.857819	0.767044	0.563279	0.434322	0.133832	0.0640523	0.0321692	1	0.877281	0.703794	0.55475	0.433437	0.156625	0.0574441	0.0350703	54.6469
O75368	1	0.884177	0.810866	0.805959	0.642755	0.483878	0.395763	0.377099	1	0.867916	0.812935	0.75011	0.78764	0.498438	0.465178	0.411035	1	1.07992	1.01373	0.992277	0.897169	0.531469	0.495983	0.461638	1	1.07971	0.951897	0.839102	0.704726	0.48942	0.389929	0.419429	1	0.892229	0.985983	0.765067	0.621775	0.429283	0.456412	0.367486	1	0.943759	0.963127	0.832654	0.68159	0.460789	0.449253	0.434359	60.653
O75369-8	1	0.881905	0.75942	0.261035	0.185364	0.0915324	0.0478777	0.0471674	1	0.748202	0.615657	0.213034	0.108643	0.0619156	0.0359952	0.0334435	1	1.04325	0.768899	0.215064	0.0990817	0.0494661	0.0274656	0.0264535	1	1.02982	0.766197	0.271211	0.126397	0.0667924	0.0379925	0.0407583	1	0.854494	0.617107	0.240625	0.114135	0.0550204	0.0311255	0.0294557	1	1.03556	0.807784	0.288927	0.109423	0.0515911	0.0290273	0.0284691	50.0145
O75376	1	0.926639	0.742536	0.593283	0.466708	0.362069	0.328557	0.386782	1	0.831125	0.669961	0.459312	0.280402	0.193063	0.18647	0.24292	1	0.897395	0.691383	0.409437	0.257443	0.171408	0.168801	0.225571	1	0.906111	0.758721	0.560537	0.411706	0.294619	0.277496	0.341939	1	0.922221	0.701327	0.491871	0.305427	0.186467	0.18784	0.22252	1	0.918869	0.695377	0.491124	0.28989	0.216152	0.178265	0.258278	54.1136
O75379	1	0.84226	0.958713	0.444224	0.418329	0.292919	0.346356	0.276985	1	0.971927	0.663458	0.687771	0.482207	0.539498	0.500178	0.506585	1	0.683679	0.806317	0.834437	0.542494	0.374332	0.353662	0.319513	1	0.971395	0.970035	0.511458	0.425729	0.362953	0.364792	0.388122	1	1.13476	0.844967	0.681182	0.579374	0.570485	0.581764	0.561066	1	0.61344	0.737922	0.380002	0.239982	0.204237	0.19835	0.146096	51.5455
O75380	1	0.983284	1.00051	0.944083	0.855057	0.755633	0.738802	0.702216	1	0.964015	0.952119	0.913142	0.751378	0.725845	0.737699	0.743084	1	1.15075	1.26021	1.13718	1.06463	1.00281	0.922579	0.960599	1	1.00043	1.04989	0.82474	0.81151	0.766138	0.754405	0.70752	1	1.04352	1.10509	1.07481	0.968759	0.737566	0.957682	0.790572	1	0.950349	1.01725	0.940632	0.881145	0.837729	0.73448	0.797986
O75381-2	1	0.873263	0.642765	0.662112	0.493363	0.437879	0.261097	0.166365	1	0.585699	0.69191	0.489908	0.50591	0.272168	0.219307	0.219118	1	1.05374	0.825692	0.504373	0.396745	0.354962	0.381317	0.393648	1	0.844186	0.763506	0.643718	0.394544	0.343326	0.232973	0.221474	1	0.947883	0.702289	0.689809	0.322551	0.275944	0.208422	0.212621	1	0.974381	0.710009	0.493999	0.355649	0.283743	0.325005	0.358094	55.525
O75390	1	0.799962	0.790374	0.23659	0.0704308	0.0240346	0.0121777	0.0109623	1	0.741583	0.591369	0.259147	0.0468006	0.0105483	0.00692936	0.00542511	1	1.07912	0.998345	0.356169	0.0391158	0.0068147	0.00442214	0.00401889	1	0.954195	0.76789	0.333693	0.0561664	0.0124847	0.00809854	0.00603671	1	0.964073	0.740553	0.319739	0.0557356	0.0129985	0.00462655	0.00318635	1	1.02112	0.898993	0.424329	0.0501842	0.0105953	0.00356056	0.00104692	49.9163
O75391	1	0.847132	1.01391	0.809105	0.644834	0.521756	0.470264	0.398391	1	0.784391	0.743384	0.651197	0.552242	0.427874	0.374232	0.350475	1	0.943705	1.08013	0.64619	0.463896	0.327818	0.288402	0.243688	1	0.930725	0.889928	0.752188	0.649975	0.44867	0.41238	0.377766	1	1.10205	1.10313	0.820188	0.740654	0.538935	0.503759	0.469637	1	0.952586	0.805568	0.613639	0.343686	0.279649	0.259549	0.249594	61.0057
O75396	1	0.856257	0.547999	0.192747	0.0985333	0.0438655	0.0241062	0.0193575	1	0.774784	0.460718	0.138021	0.052533	0.01949	0.013196	0.00830614	1	0.961227	0.622629	0.228451	0.0794222	0.0151243	0.0142599	0.0107693	1	0.930844	0.586575	0.259304	0.0940355	0.0318119	0.0200258	0.0141114	1	0.826599	0.604945	0.262221	0.0709731	0.0167488	0.00892297	0.00779116	1	0.929306	0.618051	0.270978	0.0767623	0.0220995	0.0103992	0.00630469	48.345
O75400-2	1	0.875285	0.608391	0.386618	0.330805	0.275362	0.243659	0.273087	1	0.729048	0.420783	0.316428	0.252512	0.212682	0.204743	0.228711	1	0.870028	0.489138	0.268122	0.17637	0.144331	0.155397	0.153695	1	0.842247	0.516003	0.360583	0.268866	0.243891	0.235522	0.267521	1	0.840966	0.488645	0.348165	0.255879	0.210508	0.226519	0.241853	1	0.882703	0.52412	0.290213	0.171725	0.153081	0.160644	0.16822	49.695
O75410	1	0.970146	0.855744	0.66333	0.554116	0.423969	0.369502	0.334041	1	0.763331	0.697165	0.594085	0.446424	0.330463	0.319694	0.30764	1	0.840923	0.700366	0.540422	0.392655	0.259043	0.255761	0.248675	1	1.15903	0.968735	0.811126	0.608188	0.421006	0.371539	0.383579	1	0.986668	0.8113	0.616431	0.513474	0.347283	0.312213	0.291717	1	0.797667	0.696316	0.5706	0.348299	0.272367	0.240919	0.238378	56.9545
O75414	1	1.04647	0.876898	0.835688	0.632937	0.462914	0.141129	0.00987107	1	0.828772	0.709202	0.615553	0.510873	0.342711	0.121996	0.0220336	1	0.789627	0.721785	0.540056	0.434345	0.196497	0.0923605	0.0153241	1	1.15946	0.899453	0.901703	0.688317	0.447201	0.140568	0.021777	1	1.01985	0.820353	0.647673	0.497384	0.330863	0.142027	0.0198351	1	1.0161	0.85514	0.708974	0.41005	0.226526	0.0842397	0.00607104	58.0358
O75417-2	1	1.47044	1.17959	0.851811	0.811641	0.911177	0.798676	0.685727	1	0.782297	0.539595	0.408474	0.311928	0.346175	0.317041	0.296754	1	0.655612				0.0952419	0.0635172	0.044792	1	0.855173	0.517911	0.61965	0.560608	0.431462	0.384862	0.423919	1	0.759121	0.545552	0.486906	0.371451	0.330022	0.319198	0.21384	1	0.982631	1.31278			0.196057
O75419-2	1	1.02469	0.613293	0.0644388	0.11511	0.0132983	0.0135327		1	0.665252	0.235338	0.0894266	0.0268962	0.0151768	0.00929972	0.00599898	1	0.852192	0.509945	0.0849131	0.0225428		0.00676417	0.0186064	1	0.663502	0.256271	0.0845052	0.0223351	0.00970795	0.013953		1	0.657271	0.219864	0.0327517	0.0247617				1	0.892298	0.491855	0.0960681	0.0241061	0.01756	0.0115429	0.00668957	48.3759
O75427	1	0.973707	0.382858	0.157209	0.199463	0.0818848	0.0530566	0.0756074	1	0.809763	0.247237	0.112449	0.044181	0.0530403	0.0377393	0.0384031	1	0.68807	0.28746	0.0701719	0.0428107	0.0355423	0.0378075	0.0566794	1	0.710186	0.342077	0.104333	0.105158	0.0782787	0.0498708	0.0622523	1	0.70655	0.293718	0.105473	0.0490141	0.0458809	0.0411201	0.0439214	1	0.670669	0.265877	0.13711	0.0702646	0.0257489	0.0489881	0.0466957	47.3964
O75431-2	1	0.736836	0.306805	0.0764913	0.0979091	0.0253162	0.0055593	0.00731623	1	0.648616	0.179376	0.0421591	0.0264006	0.018866	0.00990832	0.00688278	1	0.654362	0.237087	0.0801669	0.0388888	0.0092507	0.00970666	0.00392981	1	0.703287	0.226845	0.0671499	0.0207638	0.0103068	0.0056038	0.0031871	1	0.662254	0.227276	0.0617229	0.0337043	0.0189034	0.00666765	0.00377704	1	0.706372	0.24464	0.0987188	0.0254405	0.0162035	0.00994361	0.00434805	46.1415
O75436	1	0.835919	0.883242	0.513208	0.210087	0.044651	0.0191904	0.0187831	1	0.728565	0.747368	0.460025	0.225743	0.0382333	0.0298776	0.0240063	1	1.01028	0.995037	0.536481	0.187327	0.0186027	0.0119672	0.00873649	1	0.978418	0.816937	0.542903	0.199155	0.0314665	0.016343	0.0195498	1	0.82741	0.720993	0.451397	0.209801	0.0444759	0.0272722	0.0196102	1	0.902625	0.794048	0.510001	0.179182	0.0200358	0.0103063	0.00663568	52.1517
O75438	1	0.667089	0.567221	0.426133	0.357677	0.197821	0.157116	0.163535	1	1.79851	1.4845	0.816372	0.499296	0.326404	0.400411	0.235551	1	0.263531	0.408833	0.20229	0.117502	0.0948606	0.138538	0.12845	1	0.242577	0.43688	0.377349	0.20843	0.15385	0.157363	0.148436	1	0.79854	0.578176	0.695489	0.364219	0.115197	0.369547	0.226814	1	0.378363	0.308626	0.163396	0.117381	0.0617964	0.119439	0.0784906	49.7136
O75439	1	0.776029	0.37748	0.0726907	0.0567249	0.0189888	0.00579042	0.00737237	1	0.659176	0.247086	0.0302441	0.0252149	0.0152138	0.00806547	0.00558123	1	0.818197	0.389895	0.063368	0.0282067	0.00863032	0.00437646	0.0030337	1	0.827566	0.327172	0.0648462	0.0270451	0.0115599	0.00506545	0.0034958	1	0.714438	0.297414	0.0593413	0.0302241	0.0113543	0.00739525	0.00328757	1	0.795228	0.360832	0.0923916	0.0231992	0.00752016	0.00183054	0.00072962	46.7118
O75446	1	0.827227	0.491511	0.284599	0.208037	0.180516	0.1251	0.115596	1	0.741996	0.561646	0.250685	0.164758	0.140703	0.15716	0.164907	1	0.848615	0.474129	0.188733	0.22811	0.122643	0.0915596	0.114766	1	0.821081	0.371912	0.244092	0.153173	0.107429	0.0805805	0.0944023	1	0.986414	0.532807	0.282404	0.292164	0.180316	0.172415	0.162089	1	0.688304	0.46823	0.292259	0.167005	0.168663	0.132516	0.103746	48.1223
O75448-2	1	1.12469	0.523202	0.137127	0.107918	0.0248123	0.0278045	0.0230893	1	0.968293	0.582897	0.136561	0.0436376	0.0236269	0.0235468	0.0300899	1	0.779115	0.49773	0.123088	0.0125749	0.00909343		0.00460042	1	1.08205	0.641125	0.15276	0.0268624	0.0220304	0.0137852	0.0162036	1	0.982785	0.537508	0.140843	0.0362169	0.0134705	0.0219723	0.0160062	1	0.879194	0.499363	0.188803	0.022383				48.0952
O75449	1	0.882519	0.379361	0.0952684	0.0582542	0.028569	0.0243852	0.0280134									1	0.780034	0.332445	0.0917827	0.0466694	0.0266779	0.0128996	0.0246013	1	0.626734	0.258802	0.085836	0.0289206	0.0234547	0.00787362	0.0223683									1	0.700569	0.284049	0.111593	0.0305919	0.0261094	0.0234023	0.022834	47.1475
O75475	1	0.965742	0.690736	0.619651	0.389279	0.309992	0.235236	0.254503	1	0.942691	0.964761	0.603037	0.440967	0.372863	0.352514	0.348631	1	0.99855	0.911969	0.546303	0.353638	0.313824	0.291869	0.294887	1	0.948908	0.782968	0.497568	0.352489	0.270362	0.223522	0.228253	1	0.951948	0.981437	0.667331	0.389417	0.321382	0.310154	0.326423	1	1.06548	1.01039	0.604866	0.400688	0.33751	0.317201	0.364635	53.4031
O75477	1	0.726943	0.30393	0.097459	0.132249	0.0612376	0.017661	0.0314807	1	0.498853	0.0974098	0.0474301	0.0314293	0.0192493	0.0148904	0.0194899	1	0.563311	0.214709	0.0736122	0.0376669	0.0107537	0.0193304	0.0218783	1	0.349661	0.100623	0.0431716	0.0212729	0.0159475	0.00784829	0.0140832	1	0.482966	0.143088	0.0650456	0.0398085	0.0104136	0.0133775	0.0188703	1	0.561701	0.146659	0.0491525	0.0356602	0.0184619	0.0128052	0.0129265	46.0545
O75487	1	0.915085	1.01163	0.623639	0.25144	0.0914533	0.0345772	0.0300924	1	0.872314	0.699351	0.55767	0.180079	0.0717431	0.066618	0.0640493	1	1.12979	1.06197	0.716558	0.253068	0.0933285	0.0259505	0.0307573	1	1.07311	0.840622	0.672264	0.261546	0.0688162	0.0349733	0.0266732	1	1.12678	0.835688	0.528985	0.270367	0.0787619	0.144809	0.073713	1	0.981169	0.897777	0.860729	0.230412	0.0522967	0.0334496	0.0208859	53.2789
O75489	1	0.9571	0.466392	0.277301	0.175613	0.0648471	0.0241695	0.0214223	1	1.30043	0.717559	0.405332	0.223691	0.0751815	0.0443405	0.0265981	1	0.856749	0.427171	0.207901	0.0973502	0.0264284	0.0129287	0.00314688	1	0.813704	0.359855	0.190673	0.130614	0.0330092	0.0202458	0.00995959	1	0.865898	0.472835	0.283617	0.0838023	0.0480838	0.019614	0.0129526	1	0.730036	0.255038	0.258681	0.103935	0.029971	0.0104965	0.00808176	48.4865
O75494-2	1	0.86476	0.78525	0.583701	0.515502	0.47231	0.530981	0.623029	1	0.642546	0.406817	0.2561	0.190012	0.265451	0.359432	0.367208	1	0.901444	0.538598	0.301451	0.167565	0.175774	0.334218	0.475337	1	0.853618	0.565203	0.479803	0.397263	0.322846	0.384077	0.49032	1	0.682082	0.458993	0.288349	0.214697	0.217376	0.387387	0.381761	1	0.917976	0.61435	0.405532	0.164923	0.188645	0.307629	0.491634
O75496	1	0.69361	0.661664	0.737483	0.683074	0.639	0.589282	0.556423	1	0.73098	0.67405	0.755087	0.643499	0.601233	0.623783	0.527922	1	1.11256	0.718593	0.786582	0.785741	0.715449	0.768568	0.657408	1	1.00548	0.737271	0.919768	0.869324	0.824812	0.659232	0.69942	1	0.928794	0.839327	0.875382	0.915814	0.727749	0.696834	0.622974	1	0.795455	0.709611	0.699689	0.657668	0.607061	0.708759	0.640751
O75503	1	0.989221	0.826767	0.32897	0.186425	0.0887685	0.0306043	0.036228	1	1.11355	0.817702	0.374517	0.172455	0.0693273	0.0658905	0.0507109	1	0.957023	0.871193	0.307147	0.102459	0.0680403	0.0455223	0.0241313	1	1.05257	0.748587	0.297229	0.126853	0.0556005	0.0391368	0.0287017	1	1.03115	0.66258	0.277097	0.116722	0.0736503	0.0342159	0.0333027	1	0.862467	0.631135	0.259989	0.103113	0.0489969	0.0290838	0.0256337	50.7652
O75521-2	1	0.72593	0.371965	0.212573	0.10649	0.0769906	0.0511081	0.0557516	1	0.792947	0.493051	0.209146	0.060469	0.0136495	0.019942	0.0247472	1	0.776614	0.595444	0.150919	0.0844522	0.015393	0.00713141	0.00910316	1	1.03586	0.688236	0.293127	0.137976	0.084809	0.0468673	0.0772902	1	0.984782	0.465505	0.195736	0.0697242	0.0189195	0.0121104	0.0119178	1	0.888335	0.578906	0.145017	0.0526949	0.0198378	0.0108398	0.00585903	46.6784
O75528	1	1.24288	0.864377	0.872807	0.562945	0.663252	0.412125	0.630198	1	1.06072	0.631684	0.558969	0.425438	0.414929	0.345045	0.441571	1	0.641626	0.370848	0.466514	0.259365	0.245057	0.277173	0.261941	1	1.11885	0.816422	0.726952	0.759832	0.655861	0.428998	0.578411	1	0.687381	0.547824	0.335433	0.326763	0.261885	0.318141	0.336381	1	0.66807	0.395867	0.360253	0.246527	0.277997	0.290896	0.223759
O75530-3	1	0.927557	0.387101	0.104347	0.122135	0.0529529	0.0359286	0.0264683	1	0.661459	0.302423	0.0440375	0.0165523	0.0132656	0.0177811	0.0138152	1	0.755474	0.321423	0.0921547	0.0400985	0.00967478	0.0211603	0.0184738	1	0.710024	0.349815	0.0737743	0.0495092	0.0390644	0.0145945	0.0199499	1	0.757824	0.384517	0.0482675	0.040607	0.00705376	0.00800767	0.00888271	1	0.684995	0.328132	0.117264	0.0318543	0.0166271	0.00943848	0.015435	47.3115
O75531																	1		0.836177	0.777323	0.991345	0.186128	0.333368	0.245889	1	2.86183	1.69515	1.60558	1.52018	1.24757	0.7467	0.965167									1	1.16944	0.839141	0.621927	0.223948	0.138034	0.258774
O75533	1	0.879043	0.694966	0.302401	0.265069	0.213685	0.195452	0.214809	1	0.739173	0.555589	0.22452	0.196568	0.171933	0.165342	0.161269	1	0.887328	0.629412	0.24256	0.191521	0.156157	0.154821	0.172526	1	0.931608	0.638919	0.260007	0.204822	0.177027	0.17689	0.190225	1	0.783558	0.555857	0.264729	0.189103	0.134863	0.145633	0.147097	1	0.946298	0.699861	0.305965	0.216726	0.189077	0.165151	0.190985	49.7058
O75534-2	1	0.675041	0.372928	0.161155	0.111268	0.0500505	0.0310776	0.0276737	1	0.607808	0.259864	0.10461	0.0652327	0.0320366	0.0234324	0.0207209	1	0.718026	0.272615	0.0728975	0.0399244	0.0169366	0.0119834	0.0095213	1	0.706612	0.332556	0.145306	0.0880835	0.0435061	0.0291718	0.0249745	1	0.654281	0.279881	0.123653	0.0643181	0.0300282	0.0222025	0.0163067	1	0.699383	0.251779	0.0746375	0.0358281	0.0154392	0.0118796	0.0096385	46.3576
O75554-2	1	1.19741	1.32028	0.954456	0.897792	0.823721	0.76355	0.758805	1	1.06023	0.929557	0.865532	0.831934	0.639704	0.653378	0.759229	1	0.913452	1.01682	0.801842	0.663024	0.549093	0.556366	0.531992	1	1.23654	1.02512	0.997344	0.892838	0.852775	0.761402	0.796318	1	1.09915	0.923184	0.77295	0.779171	0.644187	0.624613	0.640196	1	1.067	0.916346	0.784957	0.641257	0.538384	0.601063	0.607054
O75563	1	0.715715	0.408709	0.145017	0.0993685	0.0442542	0.0247117	0.0207937	1	0.673997	0.292297	0.119425	0.0477356	0.0269539	0.0220518	0.0190501	1	0.785113	0.326609	0.0952263	0.0390993	0.0254536	0.0212694	0.0192736	1	0.76393	0.330742	0.10891	0.0542615	0.0294177	0.0223413	0.0190842	1	0.702493	0.330748	0.126975	0.0508803	0.0232344	0.0187046	0.0132757	1	0.75074	0.308725	0.118295	0.0534158	0.0317241	0.0179409	0.0153154	46.7488
O75586	1	1.11158	0.515769	0.106378	0.0505998	0.0482464	0.0132229	0.0261273	1	0.811864	0.349508	0.0569389	0.0272568	0.0237703	0.024241	0.0220391	1	1.11459	0.987751	0.766609	0.693856	0.341493	0.0883924	0.0383624	1	0.711734	0.331348	0.0686455	0.0295583	0.0245522	0.0168616	0.0166227	1	0.858705	0.373518	0.056673	0.00854405	0.0199607	0.0312626	0.028333	1	0.963619	0.784527	0.617089	0.534374	0.329604	0.0513612	0.0363517	48.0517
O75592-2	1	1.00917	1.10553	0.974365	0.853555	0.696628	0.655359	0.580234	1	0.871633	0.739688	0.574697	0.505557	0.45139	0.570551	0.524683	1	1.08203	0.572772	0.762879	0.559458	0.576857	0.594674	0.483657	1	0.834462	0.79821	0.612194	0.542707	0.576187	0.502536	0.455964	1	0.759927	0.6643	0.480028	0.49435	0.389754	0.415049	0.364561	1	0.895592	0.633885	0.830352	0.511335	0.48208	0.489636	0.493143
O75607	1	0.942044	0.401771	0.679735	0.779589	0.437734	0.401784	0.382577	1	1.20977	1.06514	0.513113	0.489928	0.531869	0.423175	0.307885	1	0.705594	0.717744	0.527514	0.464682	0.368455	0.363813	0.205142	1	0.81245	0.637513	0.562324	0.787908	0.386979	0.515759	0.175773	1	0.772949	0.597291	0.504192	0.331591	0.275264	0.304436	0.204587	1	0.583283	0.0651506	0.449153	0.418406	0.286249	0.183355	0.261869	59.1456
O75608-2	1	0.800466	0.841201	0.651996	0.424822	0.0379109	0.0033607	0.00282113	1	0.861576	0.812068	0.706333	0.49981	0.0376555	0.00658661	0.00584435	1	1.07529	1.10659	0.93257	0.56987	0.0451417		0.00308142	1	0.979261	0.905831	0.755099	0.508826	0.0398555	0.00386293	0.00224346	1	0.914864	0.842367	0.722586	0.430618	0.0491481	0.00647064	0.00333895	1	0.982651	0.972432	0.817397	0.481297	0.0579459	0.00210411	0.000736146	53.6633
O75616-2																																									1		0.465599	0.34402
O75629	1	0.963809	0.54468	0.841357	0.99219	0.441324	0.333099	0.489694	1	1.40789	0.998619	1.00591	0.750443	0.555428	0.530774	0.407345	1	0.981816	1.01664	0.732593	0.691495	0.408345	0.549074	0.548815	1	0.656807	0.118466	0.221012	0.490588	0.233689	0.439186	0.0458904	1	1.33125	1.00306	0.745547	0.358334	0.598618	0.380974	0.525567	1	0.731176	0.610103	0.706626	0.557511	0.284379	0.375726	0.427333	63.4084
O75643	1	0.936003	0.702736	0.104784	0.0621905	0.03096	0.0210413	0.0206003	1	0.835791	0.59297	0.145142	0.0714651	0.0647234	0.0525085	0.0520951	1	0.887358	0.592807	0.125983	0.0595842	0.0434145	0.0430194	0.0411589	1	0.927655	0.631554	0.127721	0.0297909	0.0203499	0.0160656	0.0169042	1	0.845686	0.575461	0.168319	0.0634415	0.0479272	0.0421617	0.0432408	1	0.946498	0.603501	0.175755	0.0637753	0.046188	0.0424423	0.0415006	49.0327
O75663	1	0.799354	0.706264	0.067549	0.0591899	0.0129871	0.00332367	0.00396822	1	0.86522	0.61822	0.0666909	0.0214548	0.0171	0.00990311	0.00607374	1	0.930547	0.797398	0.100717	0.0298343	0.0140441	0.0117729	0.00618818	1	0.887688	0.610368	0.0804772	0.0167645	0.00497405	0.00187578	0.00101254	1	0.823971	0.561638	0.10111	0.0216459	0.00775655	0.00500182	0.00161866	1	0.845392	0.613572	0.11098	0.0212956	0.0160567	0.00850948	0.00468648	48.9702
O75665-3	1	0.668451	0.445341	0.374155	0.159297	0.149875	0.0895009	0.142547	1	1.41363	0.447301	0.107482		0.0505055	0.0449041	0.040195									1	1.03477	0.393954	0.435049	0.209348	0.307679	0.071503	0.25139	1	1.37804	0.76556	0.306096			0.0787676		1	0.559451						0.0791476	47.5234
O75683	1	0.972651	0.690567	0.639132	0.600887	0.587982	0.607671	0.871321	1	1.02268	0.73408	0.634065	0.603599	0.581389	0.739922	0.76371	1	0.920488	0.743883	0.553868	0.445595	0.467692	0.552201	0.645203	1	0.908475	0.558614	0.515809	0.472808	0.434418	0.563566	0.708959	1	0.824925	0.677356	0.568669	0.405094	0.392417	0.460847	0.737502	1	1.08507	0.843382	0.566844	0.471065	0.542488	0.523972	0.615643
O75688	1	1.10094	0.63416	0.230882	0.106758	0.0422072	0.0122916	0.0221772	1	0.856966	0.573652	0.169224	0.0620098	0.0287753	0.0186786	0.0203747	1	0.880348	0.731792	0.200063	0.0528234	0.0164144	0.0178076	0.0168622	1	1.13323	0.649897	0.232249	0.0672959	0.0218627	0.0139556	0.0186804	1	0.915121	0.689372	0.252883	0.063462	0.0117018	0.0158259	0.0140803	1	0.913707	0.649032	0.226849	0.0512961	0.0251906	0.0175362	0.0167567	49.2809
O75689	1	0.854042	0.608194	0.144263	0.0653413	0.0158792	0.00328299	0.00911116	1	0.80019	0.557055	0.110726	0.0155171	0.0244845	0.0154736	0.0080545	1	1.43409	0.647397	0.197674					1	0.866893	0.489627	0.172708	0.0320281	0.00858325			1	0.789268	0.644603	0.17631	0.065974	0.0385025	0.0169133	0.00466969	1	1.01481	0.689217						48.5729
O75694-2	1	0.911861	0.253108	0.0302974	0.0324291	0.0171351	0.0132029	0.0130447	1	0.657611	0.153275	0.0231937	0.0198882	0.0139538	0.0144395	0.0147965	1	0.80169	0.202231	0.0254537	0.0482665	0.0366296	0.0291777	0.020552	1	0.750925	0.200814	0.0337481	0.0159804	0.0131644	0.00871943	0.00806271	1	0.733468	0.229721	0.0389165	0.0169487	0.0147488	0.00839511	0.00744098	1	0.726549	0.203311	0.0333394	0.0176614	0.02404	0.017703	0.0140162	46.6339
O75695	1	0.921449	0.601556	0.146636	0.0730833	0.035286	0.0187834	0.0197749	1	0.845956	0.503772	0.106361	0.0367172	0.0249063	0.02168	0.017668	1	1.01042	0.610361	0.123511	0.0255787	0.0365896	0.0358213	0.0346144	1	1.06528	0.653165	0.137206	0.0553934	0.0253589	0.011568	0.0155376	1	0.93974	0.62451	0.153642	0.0448256	0.0238826	0.0209558	0.0155729	1	0.947606	0.608588	0.170556	0.0414904	0.0222173	0.0151677	0.0142363	48.6591
O75717	1	0.919465	0.60314	0.191508	0.151362	0.102872	0.0958917	0.10287	1	0.749932	0.415768	0.117672	0.0840363	0.0660244	0.047643	0.0512035	1	0.863124	0.478575	0.144313	0.0925201	0.0620163	0.0649273	0.0589942	1	0.918484	0.555999	0.190338	0.108639	0.0931643	0.080341	0.0908082	1	0.839338	0.441416	0.136979	0.0770271	0.0525492	0.0426965	0.04359	1	0.914777	0.542501	0.192157	0.0990868	0.0781555	0.0632348	0.0753761	48.7123
O75718	1	0.58847	0.227587	0.0595942	0.0541258	0.0208937	0.0060626	0.00794881	1	0.541305	0.158193	0.0493781	0.0240825	0.0139475	0.00925901	0.0065956	1	0.638312	0.190431	0.0402242	0.019793	0.00878859	0.0085037	0.00508074	1	0.560876	0.158275	0.0368923	0.0196987	0.00832305	0.00571619	0.00599143	1	0.563837	0.17899	0.0579076	0.027817	0.0109306	0.00725504	0.00451766	1	0.675459	0.196895	0.0607076	0.0183912	0.0107578	0.00462956	0.00137069	44.9564
O75746									1	0.629276	0.197259	0.0432089	0.049348	0.0389041	0.0378743	0.0151035	1	0.585781							1	0.672182							1	0.628656	0.228526	0.0525861	0.0301472	0.0275214	0.0133048	0.0259006	1	0.619874	0.185622
O75752	1	0.602546	0.766635	0.579335	0.339337	0.423301	0.235901	0.183626	1	0.769893	0.715291	0.509219	0.325565	0.159243	0.131267	0.14317									1	1.03406	0.563029	0.307089	0.435772	0.275745	0.176221	0.171356	1	0.805678	0.691489	0.439808	0.17631	0.139726	0.0954187	0.0826534									53.3906
O75781	1	1.03636	0.886058	0.700966	0.579174	0.458546	0.424715	0.400549	1	0.737513	0.570716	0.443049	0.311998	0.24531	0.254116	0.257874	1	0.910791	0.757018	0.557758	0.38702	0.379509	0.432165	0.439402	1	1.1091	0.836983	0.672622	0.509129	0.355748	0.353249	0.415548	1	0.876403	0.644514	0.462174	0.338933	0.240337	0.240836	0.253397	1	0.928642	0.77787	0.596698	0.442091	0.372519	0.364816	0.376318	57.9294
O75787-2	1	0.888352	0.507135	0.0931125	0.0581892	0.0177628	0.00778579		1	0.700299	0.300184	0.090676	0.0901959	0.0414374	0.0192912	0.024853	1	0.64778	0.348268	0.122455	0.0575758	0.0229478	0.012839	0.00706095	1	0.550416	0.183923	0.0249723					1	0.854437	0.417704	0.179354	0.0856218	0.0390369	0.0229017	0.0191983	1	0.711853	0.310067	0.113706	0.0408691	0.0188869	0.00864763	0.00982815	47.9271
O75792	1	0.920443	0.501077	0.252934	0.0923716	0.0254615	0.00496972	0.00899517	1	0.922129	0.543022	0.26916	0.0941268	0.0382177	0.0251805	0.0235921	1	0.860227	0.435203	0.201476	0.0790213	0.0369583	0.018127	0.0123551	1	0.997163	0.469848	0.235888	0.0652163	0.0119459	0.00604158	0.00631589	1	0.797965	0.440199	0.216192	0.0623845	0.025312	0.0187433	0.0142586	1	0.821779	0.404551	0.231818	0.0611309	0.0347271	0.0161157	0.012513	48.4824
O75794	1	0.947683	0.530096	0.182387	0.160423	0.11468	0.0520269	0.0429478	1	0.690504	0.256308	0.0986999	0.0479946	0.0247803	0.0165491	0.0198471	1	0.902528	0.310435	0.125712	0.0867025	0.0429985	0.0449122	0.0229588	1	0.614088	0.277104	0.120169	0.0671994	0.0368499	0.020219	0.030618	1	0.600161	0.277418	0.0848711	0.0524505	0.0286263	0.0105538	0.0111231	1	0.789761	0.315364	0.103257	0.0457625	0.039947	0.0296862	0.020187	48.3137
O75817	1	1.25172	0.761355	0.422866	0.331048	0.20161	0.065402	0.0213297	1	0.846805	0.552869	0.327186	0.245002	0.111295	0.0613745	0.0252473	1	0.716189	0.641828	0.270868	0.101685	0.089854	0.0321743		1	1.11903	0.892149	0.403672	0.192953	0.133807	0.0406895	0.0116226	1	0.884517	0.640887	0.374557	0.1974	0.113581	0.054301	0.0216209	1	0.567179	0.389836	0.352969	0.206304	0.0756287	0.0311649		51.9155
O75818-2	1	1.08221	0.876739	0.625276	0.422115	0.379098	0.259994	0.155957	1	0.814657	0.657276	0.491173	0.396382	0.267562	0.20638	0.129384	1	0.779119	0.725208	0.402877	0.29176	0.163916	0.18891	0.0881141	1	0.872947	0.608159	0.492365	0.346065	0.259591	0.175524	0.134776	1	0.926204	0.786289	0.58478	0.382524	0.241582	0.194924	0.12374	1	0.885297	0.753801	0.433153	0.232174	0.151982	0.135475	0.0776118	54.7516
O75821	1	0.947118	0.788822	0.352158	0.203954	0.110288	0.074478	0.0707982	1	0.818999	0.640416	0.308633	0.161394	0.0778593	0.0737686	0.0692261	1	1.04359	0.799623	0.36512	0.192677	0.0951796	0.0729985	0.0627626	1	1.00518	0.657421	0.369589	0.177159	0.0914233	0.0697041	0.0712218	1	0.89078	0.61332	0.317853	0.173363	0.0841985	0.0664263	0.0664297	1	1.02241	0.834898	0.402388	0.184839	0.0983273	0.0867824	0.082063	50.7287
O75822	1	0.916533	0.836338	0.340038	0.219996	0.160553	0.114331	0.129812	1	0.819053	0.680951	0.366035	0.173232	0.124309	0.106965	0.119008	1	1.20038	0.946268	0.436992	0.213681	0.135704	0.117612	0.118189	1	0.986394	0.779243	0.353757	0.173636	0.124266	0.104239	0.114268	1	0.927716	0.683363	0.396507	0.188745	0.114712	0.105149	0.0997435	1	1.03851	0.865072	0.472577	0.193569	0.13974	0.117524	0.115079	50.7044
O75828	1	0.909072	0.734317	0.308922	0.100514	0.0227148	0.00915208	0.00388958	1	0.949792	0.686275	0.306126	0.0688312	0.0179723	0.016916	0.0121803	1	1.0578	0.834983	0.272464	0.0437631	0.0192307	0.00492749	0.00721706	1	1.10343	0.865103	0.354321	0.0646985	0.00875556	0.00551995	0.00296446	1	0.830684	0.644165	0.318801	0.0420333	0.00749546	0.0125903	0.00674741	1	0.938327	0.80947	0.404061	0.0342297	0.0104361	0.00502361	0.00207728	50.106
O75832	1	0.925865	0.686759	0.105815	0.0782876	0.0292871	0.00896193	0.00842328	1	1.27551	0.904255	0.16139	0.0699359	0.0371551	0.022216	0.0135429	1	1.04372	0.634388	0.0808751	0.0326266	0.0172891	0.0158827	0.00726624	1	0.958829	0.626363	0.0844461	0.0351747	0.0183098	0.00944158	0.0049775	1	1.00953	0.571342	0.134654	0.038284	0.0213323	0.0138964	0.00899757	1	0.697565	0.469562	0.0891448	0.0341413	0.0158505	0.00946691	0.00789646	48.9908
O75843	1	0.93623	0.431889	0.17786	0.103293	0.0155335		0.00332734	1	0.854138	0.570656	0.264964	0.0905127	0.0269062	0.00785425	0.00407837	1	0.929818	0.553123	0.163758	0.053723	0.0130697	0.0050172	0.00398228	1	0.64	0.374666	0.120366	0.0132288	0.00572621	0.00516194		1	0.982813	0.514646	0.20788	0.0623244	0.0148085	0.00955539		1	0.847251	0.491855	0.210906	0.0449122	0.0187617	0.00444886	0.00162592	47.7381
O75844	1	0.829907	0.678423	0.0637228	0.0408958	0.017904	0.00474961	0.00411449	1	0.745426	0.601131	0.0725599	0.0182361	0.013493	0.00863841	0.00608858	1	1.17904	1.09735	0.21821	0.0459305	0.0206963	0.0101771	0.00467077	1	1.01612	0.813004	0.146917	0.0252434	0.0102173	0.00429174	0.00347936	1	0.888164	0.701051	0.167904	0.02751	0.00955829	0.00487119	0.0027639	1	0.969976	0.862622	0.252474	0.0455993	0.0197971	0.00925261	0.00546413	48.8351
O75874	1	0.866947	0.968838	0.504452	0.122347	0.0367921	0.0064514	0.00687687	1	0.737696	0.81396	0.531286	0.0921182	0.0233061	0.00733288	0.00640478	1	1.11013	1.11272	0.806177	0.251892	0.0358344	0.0076148	0.00582891	1	0.922589	0.827325	0.514175	0.0969271	0.0306736	0.00333168	0.00232637	1	0.825652	0.760313	0.505531	0.0984814	0.0274322	0.00476133	0.00287596	1	0.980763	0.940008	0.6443	0.144509	0.0467037	0.00513091	0.00271264	52.1044
O75880	1	0.910547	0.715767	0.531773	0.368109	0.237697	0.131714	0.110113	1	0.84608	0.455135	0.384026	0.256103	0.114907	0.0593845	0.0226258	1	0.916587	0.636466	0.366218	0.485949	0.123029	0.0751856	0.023834	1	0.782115	0.481773	0.358174	0.291963	0.15983	0.0957506	0.0873505	1	1.04191	0.790803	0.453731	0.26314	0.12417	0.0779839	0.0236981	1	0.757938	0.556098	0.309213	0.203442	0.0994766	0.0735795	0.110327	52.7183
O75882	1	0.916769	0.838218	0.62476	0.487984	0.395773	0.278544	0.205201	1	1.22116	1.0212	0.934676	0.713104	0.554185	0.428253	0.299595	1	0.934203	0.724258	0.57307	0.439488	0.333186	0.274214	0.189919	1	1.01288	0.819535	0.620067	0.485175	0.359577	0.241264	0.21489	1	1.05398	0.783051	0.652908	0.482065	0.434108	0.284139	0.211472	1	0.90467	0.726453	0.606032	0.443452	0.361356	0.284327	0.208071	55.8438
O75886	1	0.89488	0.662532	0.173058	0.0923063	0.0397308	0.025942	0.0199886	1	0.866536	0.637166	0.143322	0.0522594	0.0279508	0.0261556	0.0203337	1	1.01121	0.676675	0.115574	0.0394041	0.0186539	0.0171178	0.0116631	1	0.85174	0.655199	0.132669	0.0502528	0.0230571	0.0135865	0.0135388	1	0.819032	0.608233	0.14282	0.0513665	0.0208183	0.0185504	0.0149856	1	0.868818	0.63827	0.145289	0.0431179	0.0177945	0.0120365	0.0123525	49.0649
O75891-4																	1																								1	0.690868	0.351742
O75909	1	0.880208	0.787826	0.303617	0.116573	0.0454689	0.0210284	0.0118767	1	0.759607	0.713007	0.346573	0.113207	0.0530578	0.0380918	0.0218447	1	0.859623	0.789809	0.312482	0.0765706	0.0311249	0.0123049	0.0111232	1	1.02122	0.757197	0.362412	0.0895451	0.0308841	0.0130577	0.0126072	1	0.849077	0.640576	0.317752	0.0931145	0.0374469	0.0248136	0.0155695	1	0.99919	0.813668	0.401634	0.0759218	0.0299792	0.0187584	0.0126192	50.3339
O75914-2																																									1
O75915	1	0.901769	0.689605	0.460417	0.438712	0.302844	0.280684	0.266251	1	0.978093	0.788368	0.684187	0.504856	0.349124	0.361742	0.341249	1	0.994722	0.839953	0.571171	0.499064	0.373825	0.3429	0.27887	1	1.12087	0.792948	0.564979	0.5277	0.373074	0.324043	0.2943	1	0.897244	0.685626	0.502838	0.440588	0.313888	0.269221	0.238189	1	0.873426	0.773206	0.548607	0.465067	0.324383	0.320999	0.260076	51.8796
O75923-15	1	0.932989	0.426514	0.0825667	0.0537331	0.0319526	0.0148225	0.011391	1	0.751056	0.2639	0.0498783	0.0151022	0.0143664	0.00354612	0.00404154	1	1.00719	0.369149	0.0387368	0.0112554	0.00252143	0.00367255	0.00665409	1	0.793068	0.296237	0.0411347	0.0338779	0.0190266	0.00979488	0.00739125	1	0.829071	0.343569	0.0572534	0.016841	0.00723151	0.00277329	0.00376588	1	0.767741	0.273064	0.0700904	0.0194093	0.0116512	0.00275765	0.00230569	47.556
O75925
O75934	1	0.875283	0.558596	0.234422	0.12564	0.0392211	0.0164076	0.0251291	1	1.05857	0.847745	0.211772	0.0703463	0.0212639	0.0185148	0.0254512	1	0.886611	0.46692	0.161979	0.128903	0.050264	0.0297842	0.0253128	1	0.72775	0.423342	0.140665	0.061261	0.0159832	0.0140892	0.0162595	1	1.04479	0.694697	0.256886	0.0789273	0.0173351	0.0164539	0.0177841	1	0.789099	0.564451	0.175746	0.0944424	0.0489244	0.0380854	0.0152156	48.6638
O75935-3	1	0.90337	0.57458	0.0628415	0.064243	0.0347482	0.0090181	0.0190312	1	0.903986	0.543251	0.0493508	0.0261236	0.0186051	0.0112068	0.0130799	1	1.33189	0.38974	0.0801576	0.0165491	0.0212329	0.0144839	0.0100758	1	0.725905	0.325669	0.0280368	0.0160912	0.00807923	0.0103831	0.0111904	1	0.821543	0.345414	0.0621351	0.0306977	0.00873451	0.0132967	0.00571756	1	0.990794	0.543434	0.120385	0.0186326	0.019381	0.0138487	0.00714518	48.3224
O75937	1	0.900246	0.912926	0.475554	0.280122	0.223033	0.211304	0.24531	1	0.807614	0.778531	0.433428	0.274095	0.164896	0.184674	0.213714	1	1.07611	0.957745	0.494307	0.243263	0.16905	0.166329	0.211953	1	0.988291	0.87289	0.52857	0.291845	0.198076	0.197438	0.242229	1	0.818312	0.767997	0.42707	0.223449	0.144144	0.161227	0.167009	1	1.01827	0.889427	0.593516	0.254746	0.199871	0.18203	0.218039	51.8394
O75940	1	0.969742	0.786548	0.747495	0.727974	0.587682	0.501507	0.422437	1	0.932179	0.573586	0.534098	0.446061	0.421643	0.393022	0.424937	1	0.900819	0.740984	0.631425	0.481927	0.404177	0.381219	0.325371	1	0.957291	0.855673	0.602834	0.600429	0.534169	0.471404	0.430689	1	1.05453	0.818868	0.693155	0.56418	0.532128	0.464059	0.463335	1	0.903325	0.938295	0.765074	0.596165	0.448243	0.331254	0.403866	64.1232
O75947	1	0.915771	0.651074	0.337399	0.262183	0.14824	0.0733126	0.0417739	1	0.888476	0.587399	0.306685	0.174559	0.11122	0.0725005	0.0587677	1	1.00445	0.593079	0.257854	0.113305	0.0567646	0.0553858	0.0514508	1	0.835256	0.590839	0.241934	0.140167	0.082196	0.0449391	0.0310478	1	0.870606	0.625375	0.316112	0.129616	0.0855748	0.0817208	0.0482812	1	0.939909	0.615217	0.29869	0.131839	0.0873874	0.0503488	0.0294824	50.1966
O75962-5									1	0.903456	0.332264	0.050177	0.0183485	0.0591321	0.0278524	0.0211722	1	0.783398	0.642538	0.578036	0.797108	0.640763	0.628945	0.52069									1	0.823211	0.397914	0.0820719	0.0317162	0.0254778	0.026168	0.0302323	1	0.971309	0.476471	0.610446	0.481108	0.482953	0.538754	0.501454
O75964	1	0.745626	0.386237	0.0944855	0.105433	0.0342091	0.0104372	0.0135426	1	0.573174	0.185641	0.0384729	0.0294842	0.0184692	0.00936849	0.00749142	1	0.688061	0.178045	0.0427737	0.0268306	0.00280694	0.0112492	0.00246445	1	0.617213	0.242698	0.0615424	0.0371459	0.0153324	0.00837301	0.00765022	1	0.594287	0.231129	0.0574662	0.0251767	0.0121178	0.00841859	0.00642139	1	0.651587	0.229242	0.0844484	0.0323774	0.0159446	0.00618073	0.00474795	46.6515
O75976	1	0.862608	0.736302	0.508973	0.435984	0.323275	0.261365	0.226994	1	0.815215	0.652474	0.555352	0.414784	0.31999	0.259393	0.247442	1	0.919851	0.761848	0.598495	0.444076	0.303279	0.246901	0.210802	1	0.917411	0.694075	0.533629	0.414816	0.284549	0.244355	0.226653	1	0.884867	0.720087	0.546523	0.393208	0.280177	0.23082	0.207699	1	0.955723	0.783166	0.643396	0.458731	0.333255	0.276291	0.248286	53.1189
O75995	1	1.10364	0.978415	0.868459	0.697975	0.512049	0.435889	0.40858	1	0.89553	1.02849	0.849532	0.415786	0.17534	0.166345	0.141853	1	1.03852	0.852864	0.758655	0.484894	0.286757	0.244379	0.178408	1	1.10757	0.994103	0.84215	0.702447	0.524496	0.444812	0.373126	1	0.853794	0.759146	0.809821	0.334137	0.152388	0.131142	0.106035	1	1.08034	0.737409	0.729597	0.465121	0.255559	0.249905	0.197411	60.5377
O76003	1	0.852231	0.819455	0.363524	0.123804	0.0295031	0.0149586	0.0147112	1	0.761741	0.745053	0.352086	0.10252	0.0333876	0.0185727	0.0166373	1	1.1105	0.964518	0.365925	0.0870072	0.0321986	0.0186941	0.0135657	1	1.0526	0.823009	0.394544	0.101394	0.0240102	0.01486	0.0128736	1	0.835034	0.713834	0.361524	0.0912592	0.027617	0.0140081	0.012027	1	0.994133	0.903449	0.449136	0.0900119	0.0290639	0.01662	0.0128155	50.7927
O76021	1	0.957523	0.958443	0.895218	0.604611	0.517417	0.528197	0.400792	1	0.735957	0.6041	0.519868	0.43873	0.420031	0.418933	0.32812	1	0.813681	0.799836	0.708158	0.335946	0.421076	0.375984	0.309604	1	0.865027	0.861808	0.733835	0.493515	0.416803	0.467635	0.343415	1	0.870684	0.71134	0.646223	0.456032	0.441299	0.414609	0.373966	1	0.759704	0.9395	0.634969	0.370387	0.347002	0.328376	0.264598	60.0292
O76031	1	0.824298	0.415303	0.143905	0.136044	0.0685154	0.0434376	0.0394087	1	0.670805	0.295008	0.115971	0.0682367	0.0278256	0.0259799	0.0165902	1	0.787544	0.399483	0.154652	0.0842449	0.047584	0.0395346	0.0391857	1	0.734063	0.307735	0.129408	0.0815984	0.0377769	0.028529	0.0363856	1	0.747583	0.29628	0.105246	0.0541798	0.0259144	0.0192252	0.0132342	1	0.842601	0.41553	0.180553	0.0687388	0.0381872	0.0485014	0.0323782	47.2081
O76041-2	1	0.865472	1.08709	0.856942	0.739199	0.671714	0.47968	0.355007	1	0.812401	0.804248	0.672079	0.552216	0.470456	0.35716	0.351619	1	0.983599	0.746629	0.729209	0.488878	0.426008	0.264845	0.15174	1	0.909775	0.750664	0.599899	0.498489	0.435582	0.323104	0.240597	1	0.747137	0.413748	0.550089	0.43385	0.326974	0.291453	0.24616	1	0.669822	0.701027	0.648807	0.45067	0.331089	0.242252	0.134543	63.6385
O76071	1	1.05308	0.76132	0.525654	0.337723	0.136208	0.0432311	0.0102447	1	1.16193	0.874156	0.554736	0.277882	0.148626	0.064632	0.0296385	1	0.672266	0.691788	0.368869	0.237356	0.114122	0.0419644	0.00241596	1	0.782914	0.630391	0.372089	0.200774	0.0800071	0.0233846	0.0050193	1	0.977161	0.618956	0.468102	0.271614	0.102312	0.0520805	0.0089165	1	0.876788	0.615017	0.428559	0.186141	0.0708919	0.0410514	0.00851368	52.647
O76080	1	1.60815	1.32627	1.27011	1.13313	0.947217	0.839975	0.727396	1	2.02184	3.20316	1.51823	1.41675	1.16659	1.6299	1.504	1		1.27243	1.24581	0.98192	0.449782	0.637632	0.589285	1	0.797701	0.919615	0.65254	0.777612	0.672895	0.687487	0.570335	1	0.595225	0.938955	0.694637	0.602154	0.48911	0.381172	0.496828	1		1.56778		0.324463	0.718972	0.332775	0.374094
O76094	1	0.591314	0.265409	0.191525	0.20228	0.18206	0.207264	0.259507	1	0.48887	0.179864	0.153247	0.145643	0.132452	0.155101	0.193837	1	0.637534	0.194213	0.135614	0.118239	0.102286	0.138058	0.162548	1	0.607165	0.205179	0.161551	0.155459	0.15076	0.178989	0.231414	1	0.537877	0.202961	0.151654	0.147278	0.113495	0.164645	0.196335	1	0.623127	0.214422	0.134774	0.112615	0.0968666	0.153955	0.207117	44.616
O77932									1	0.598374	0.668312	0.222433		0.0740433																			1	0.996761	0.958069	0.742514	0.187044	0.114641
O94760	1	0.874088	0.812348	0.661235	0.496774	0.139776	0.037228	0.0404506	1	0.811621	0.871033	0.761362	0.49305	0.0907619	0.0217578	0.0137939	1	1.16695	1.07585	0.971133	0.602978	0.159582	0.0215016	0.0213115	1	0.99509	0.845896	0.687548	0.512337	0.12039	0.0353543	0.032286	1	0.847337	0.818356	0.685163	0.387996	0.0827662	0.0159157	0.0122446	1	1.04056	1.00983	0.834704	0.516733	0.15934	0.0317845	0.0207517	54.284
O94761	1	0.845301	0.728809	0.541126	0.404177	0.438317	0.387498	0.361899	1	0.962095	0.733711	0.535163	0.383137	0.329672	0.404539	0.427881	1	0.945311	0.757964	0.52205	0.440608	0.345901	0.398514	0.410905	1	1.03754	0.749134	0.643079	0.559114	0.475489	0.435584	0.463863	1	1.4314	1.08919	0.57916	0.627918	0.450594	0.485984	0.520948	1	0.794009	0.566137	0.483417	0.321381	0.307516	0.354392	0.351919	53.3271
O94762-4	1	1.06852	0.892641	0.702813	0.400396	0.430589	0.308082	0.309228	1	1.01927	0.550541	0.442629	0.35232	0.266747	0.311739	0.28454	1	0.691462	0.534728	0.139172	0.178771	0.185882	0.152571	0.033406	1	0.757526	0.619154	0.480046	0.37744	0.28624	0.219942	0.227483	1	1.34159	0.952352	0.541391	0.467921	0.296854	0.421602	0.430802	1	0.80737	0.471185	0.240082	0.172529	0.102417	0.108172	0.159709	54.7349
O94763	1	0.79587	0.486955	0.478318	0.252094	0.14943	0.157739	0.168712	1	0.939098	0.704053	0.645613	0.284728	0.145604	0.121098	0.147811	1	0.87283	0.881436	0.704673	0.238777	0.0619708	0.0626338	0.0725147	1	1.03218	0.854	0.676746	0.333971	0.195498	0.166982	0.248312	1	0.916165	0.764782	0.58803	0.265165	0.116339	0.12745	0.13471	1	0.852409	0.754577	0.63798	0.20942	0.0752528	0.0541898	0.0736038	49.3301
O94766-2	1	1.3892	0.482903	0.303619	0.0785933	0.123608	0.0571338	0.107726	1	0.795601	0.327387	0.185365	0.0873394	0.0527629	0.0395085	0.023289	1	0.62707	0.291511	0.161782	0.0724074	0.0355102	0.0153212	0.0129589	1	2.60773	0.755061	0.36707	0.266589	0.124464	0.0747742	0.120779	1	0.916966	0.320362	0.138552	0.107652	0.0569452	0.0257448	0.019404	1	0.816271	0.316919	0.141265	0.0830063	0.0427458	0.0239499	0.0158625	47.9695
O94776	1	0.889348	0.583785	0.241829	0.185759	0.140435	0.0659623	0.0440526	1	0.732183	0.426325	0.169568	0.0969661	0.0772287	0.0395144	0.0325342	1	0.855744	0.511146	0.137635	0.0969898	0.0682458	0.0383008	0.0226121	1	0.954959	0.534818	0.245644	0.176479	0.133206	0.0595702	0.0484863	1	0.814266	0.467858	0.180184	0.0980868	0.066285	0.0324661	0.0239661	1	0.985745	0.529296	0.206115	0.101151	0.0845631	0.0435824	0.0229018	48.874
O94782									1	1.29097	0.331875	0.393288	0.282404	0.0687472	0.0907128	0.136351	1	0.282077	0.42087	0.102024	0.147732		0.0832389		1	0.708055			0.126625	0.0558026		0.0666643	1	0.522602	0.327461		0.075985	0.0884822	0.0578032	0.0551455	1	1.00382	0.2155	0.196416	0.0987747	0.0423282	0.0795413	0.0403341
O94804	1	0.772727	0.236158	0.12645	0.127719	0.118967	0.111818	0.134331	1	0.685312	0.157915	0.0764045	0.074519	0.0693007	0.0701701	0.0919927	1	0.854336	0.186839	0.0779717	0.0789204	0.0612287	0.0747158	0.0971946	1	0.936157	0.23187	0.134063	0.10346	0.0948231	0.104282	0.125023	1	0.768626	0.16358	0.0697175	0.0651368	0.0567498	0.0655775	0.0732098	1	0.863066	0.181688	0.0872007	0.0738029	0.0748563	0.0869747	0.100457	45.7128
O94817	1	1.13001	0.794915	0.493214	0.155829	0.0544232	0.0336751	0.0306763	1	1.05208	0.895505	0.455767	0.101314	0.0253146	0.0146237	0.00759896	1	0.938402	0.682668	0.42631	0.0422759	0.00399656	0.0138479	0.0135401	1	1.11818	0.680289	0.458996	0.0861754	0.0283868	0.0193741	0.0231855	1	0.848287	0.738224	0.395881	0.071853	0.0173237	0.0136967	0.00559977	1	0.857368	0.693393	0.364936	0.0613978	0.0127089	0.00842031	0.0107889	51.7257
O94818-4									1	1.60241	0.695958				0.154038																										1	0.91519
O94819	1	0.944351	0.608947	0.430474	0.167003	0.0374568	0.00864119	0.010076	1	1.29293	1.09208	0.609098	0.284246	0.0768347	0.0487369	0.0376842	1	1.03849	0.827765	0.397049	0.228691	0.077667	0.0592676	0.044397	1	0.932161	0.613574	0.318763	0.10572	0.0135622	0.00847873	0.00663409	1	0.958418	0.678714	0.454338	0.142438	0.0274991	0.0276561	0.0250322	1	0.979665	0.70086	0.436281	0.125035	0.0598904	0.040539	0.0245913	50.2501
O94823	1	0.530427	0.236179	0.0613451	0.255797	0.233954	0.231561	0.491124	1	0.537708	0.0667293	0.00446257	0.0589316	0.103772	0.143285	0.296571	1	1.12451	1.31034	0.249797	0.448748	0.353033	0.189704	0.148035	1	0.408419	0.110755	0.0227169	0.0596565	0.10303	0.1334	0.313314	1	0.520005	0.12914	0.0326379	0.0590581	0.0756132	0.130239	0.250089	1	0.658943	0.519906	0.264929	0.143606	0.119782	0.0637638	0.04437	44.0315
O94826	1	0.847119	0.374835	0.0675311	0.0702985	0.0251354	0.0100436	0.00840647	1	0.719063	0.298393	0.0380888	0.0210942	0.015087	0.00692705	0.00458259	1	0.941676	0.379421	0.0387552	0.0158644	0.00894976	0.00281501	0.00284102	1	1.01478	0.408533	0.0755541	0.0365356	0.0144339	0.00781136	0.00820451	1	0.839966	0.377438	0.0628405	0.0176537	0.00719635	0.00460779	0.00454813	1	0.955445	0.403739	0.059075	0.02003	0.00723954	0.00421501	0.00437069	46.981
O94830	1	0.990209	0.617155	0.263737	0.113872	0.0393858	0.0650252	0.0171289									1	0.829233	0.678784	0.352879	0.0367387	0.0113153	0.0102828	0.00886695	1	0.964371	0.894994	0.376172	0.10504	0.0555561	0.0225197	0.0115778									1	0.853297	0.609608	0.343354	0.0432537	0.0164571	0.00991357	0.00899717	49.2888
O94842-3	1	0.797024	0.712842	0.616784	0.419773	0.308083	0.260376	0.256626	1	0.907455	0.752483	0.527427	0.369504	0.285913	0.299929	0.291276	1	0.853628	0.621552	0.377565	0.247994	0.190031	0.179777	0.162744	1	0.877636	0.663694	0.508328	0.360028	0.248582	0.211767	0.23704	1	0.786147	0.662323	0.44422	0.261451	0.218924	0.247334	0.250021	1	0.80105	0.707233	0.418409	0.222923	0.207958	0.170429	0.167271	53.8088
O94855	1	0.932059	0.74945	0.127017	0.0617322	0.019787	0.00927366	0.0117352	1	0.85778	0.661804	0.119822	0.0246644	0.012466	0.012132	0.00930004	1	0.998174	0.807084	0.170921	0.0447585	0.0177819	0.0180553	0.014468	1	1.01926	0.765504	0.165525	0.0273725	0.0101304	0.0105577	0.00840348	1	0.976165	0.744663	0.151289	0.02363	0.00922548	0.00581192	0.00616967	1	0.932697	0.755422	0.225324	0.0480894	0.0189773	0.0140353	0.0116009	49.3469
O94874	1	0.640204	0.266654	0.0699549	0.0694689	0.0208689	0.00652492	0.00586816	1	0.505082	0.156985	0.0446406	0.0182542	0.00977453	0.0107727	0.00677903	1	0.618824	0.191537	0.0487726	0.0208633	0.0114754	0.00989053	0.00744198	1	0.587087	0.200571	0.0580956	0.0227182	0.00898205	0.00452433	0.00373208	1	0.566838	0.193027	0.0610908	0.0231357	0.00681081	0.00499823	0.00343057	1	0.672598	0.214801	0.0679909	0.0230416	0.0117556	0.00766695	0.00663715	45.4387
O94876-2	1	0.747199	0.281323	0.153812	0.14999	0.106716	0.0730204	0.0798474	1	0.872608	0.500282	0.64121	0.450736	0.297912	0.319545	0.30597	1		0.66506	0.64023	0.485053	0.470331	0.24517	0.16203	1	0.681657	0.289396	0.185001	0.118541	0.0983699	0.0515793	0.0664196	1	0.737442	0.879571	0.915086	0.381224	0.42848	0.26472	0.323643	1	0.875493	0.892375	0.45602	0.46346	0.201436	0.181639	0.109971	45.9652
O94880	1	1.04595	0.697036	0.807539	0.804157	0.711369	0.579394	0.532118									1	0.761833	0.919323	0.578829	0.336649	0.296031	0.353968	0.377513	1	1.88368	1.06685	0.885924	0.928178	0.772876	0.696339	0.723857									1	0.79353	0.880184	0.511089	0.356506	0.342147	0.254357	0.325414
O94887-3
O94888	1	0.978751	0.858772	0.602997	0.376676	0.216383	0.124368	0.13075	1	0.789118	0.773078	0.485547	0.285429	0.127151	0.0884543	0.0741114	1	0.928907	0.843565	0.488733	0.274886	0.113414	0.0777	0.0684268	1	1.08085	0.840662	0.614134	0.331198	0.16747	0.0972345	0.112352	1	0.907431	0.77867	0.54041	0.298899	0.123977	0.081718	0.062512	1	0.893708	0.758985	0.479269	0.280801	0.116171	0.0730219	0.0611837	53.6893
O94903	1	0.783497	0.320363	0.10309	0.0815886	0.0461774	0.0226693	0.025018	1	0.929909	0.317546	0.134439	0.0682399	0.0425244	0.0384318	0.0245682	1	0.880771	0.32895	0.155986	0.102825	0.0979893	0.0743793	0.0723025	1	0.787722	0.25483	0.0882599	0.0520385	0.0232884	0.0216977	0.0166939	1	0.769564	0.260583	0.0771289	0.0385927	0.0250788	0.0170034	0.0154664	1	0.774004	0.297348	0.160409	0.0853006	0.0709406	0.0556968	0.0598594	46.4311
O94905	1	0.420801	0.380733		0.224796		0.0882816	0.0877185																	1	0.132886	0.0967796		0.0412199																				44.1647
O94906	1	0.701886	0.394929	0.214009	0.172371	0.120061	0.0845348	0.0953846	1	0.570352	0.205338	0.101084	0.081608	0.0871932	0.0737067	0.0814116	1	0.536588	0.217522	0.120787	0.101518	0.0796918	0.0938823	0.0978962	1	0.537911	0.252993	0.128119	0.0977149	0.0776554	0.0545694	0.0560393	1	0.533303	0.236229	0.140505	0.0811595	0.0797979	0.0733869	0.0764691	1	0.631953	0.266671	0.140785	0.103338	0.103193	0.0859787	0.0872798	46.639
O94913	1	0.818462	0.725571	0.489402	0.444476	0.408958	0.303842	0.254293	1	0.765721	0.616661	0.40107	0.304526	0.229664	0.218057	0.186074	1	0.820576	0.566864	0.371125	0.288063	0.221833	0.236918	0.187478	1	1.11655	0.84341	0.515329	0.435804	0.33758	0.365801	0.349776	1	0.818389	0.487007	0.358836	0.256166	0.188066	0.213372	0.185798	1	0.84178	0.694877	0.422972	0.3169	0.250478	0.228657	0.20535	53.2785
O94915	1	0.912994	0.318553	0.102329	0.0948808	0.0274771	0.018766	0.0212008	1	0.674972	0.232844	0.0704363	0.0554183	0.02606	0.0206489	0.0190199	1	0.904689	0.317367	0.103166	0.0466496	0.024125	0.0287514	0.0167467	1	0.805607	0.29076	0.0480827	0.0384786	0.0133821	0.00998612	0.0176281	1	0.743135	0.244854	0.0770629	0.0514947	0.023084	0.013188	0.0250764	1	0.743942	0.352139	0.107534	0.0383451	0.0169794	0.0230808	0.0164355	46.919
O94919	1	0.922764	0.646978	0.233633	0.409667	0.235108	0.0284879																		1	0.871676	0.173431	0.136958	0.10774	0.056551																			49.4887
O94925-3	1	0.760585	0.364306	0.0929414	0.0679472	0.0275704	0.00686106	0.00702712	1	0.56809	0.200689	0.0704809	0.0340988	0.0185019	0.0130654	0.0104512	1	0.628193	0.237677	0.0534859	0.0279174	0.0141925	0.0126858	0.0147398	1	0.58853	0.22092	0.0660804	0.0200632	0.0057283	0.00544184	0.00463529	1	0.619612	0.249925	0.077651	0.0379519	0.0176626	0.0125469	0.00642302	1	0.642364	0.226168	0.0740379	0.0277247	0.0159855	0.0128088	0.0102361	46.5976
O94927									1	0.64135	0.267745	0.0357476	0.0158017	0.0124361	0.0131756	0.00862714	1	0.618385	0.203151	0.0661431	0.0365875		0.0191094	0.0314363									1	0.953724	0.430296	0.0749726	0.026805	0.0124499	0.0154094	0.00871373	1	0.798687	0.316931	0.122495	0.0372041	0.0223117		0.0163848
O94953	1	0.943921	0.2268	0.305415	0.120439	0.107277	0.0781437	0.0916307	1	0.846558	0.435136	0.141115	0.182148	0.17595	0.219127	0.14462	1	0.582676	0.359427	0.147871	0.14295	0.106837	0.148141	0.115575	1	0.895475	0.642291	0.0944398	0.192721	0.0584858	0.0235031	0.102811	1	0.884515	0.583516	0.243673	0.218899	0.16152	0.16509	0.152541	1	0.582264	0.403857	0.167366	0.121188	0.0810119	0.126154	0.12513	46.4068
O94966-7	1	0.893353	0.573707	0.168336	0.118593	0.0425839	0.0106908	0.00769727	1	0.719859	0.392526	0.146567	0.0571751	0.0216843	0.0134817	0.0099671	1	0.918862	0.517008	0.123161	0.0605067	0.0144802	0.00902378	0.00447377	1	0.973954	0.506416	0.171827	0.05417	0.0204503	0.00775363	0.00911961	1	0.872824	0.478483	0.150589	0.0640593	0.0205571	0.00834223	0.00887388	1	0.893576	0.48039	0.138596	0.0521796	0.0175032	0.00307	0.00520758	48.5424
O94967-2	1	0.837463	0.894204	0.472768	0.207584	0.0789757	0.038263	0.0148592	1	1.25278	0.989287	0.679052	0.230014	0.144139	0.188262	0.0595047	1	0.973142	0.878226	0.460478	0.141494	0.0479501	0.0323716	0.0287868	1	1.04919	0.86105	0.436018	0.196032	0.0402306	0.0229467	0.012379	1	0.904405	0.64566	0.471791	0.23716	0.1014	0.0336527	0.0547732	1	0.719209	0.613484	0.446603	0.151701	0.0286152	0.0273337	0.0185328	51.967
O94973-2	1	0.937105	0.731616	0.219024	0.105795	0.0584968	0.0449486	0.0638276	1	1.19611	0.768869	0.199171	0.0356062	0.012855	0.00514726	0.0068482	1	0.936203	0.610145	0.157128	0.0403182	0.0104485	0.00606962	0.00623627	1	1.08455	0.645164	0.296341	0.100273	0.0426644	0.0221981	0.0445449	1	0.98248	0.628648	0.17658	0.0277538	0.00749937	0.00425944	0.00259007	1	0.941715	0.559662	0.184969	0.0302841	0.0131779	0.00270493	0.00259819	49.6045
O94979	1	0.845574	0.56212	0.162197	0.101345	0.0380102	0.0184801	0.0183596	1	0.736099	0.409631	0.123854	0.0612373	0.0272297	0.0133833	0.0130828	1	0.908967	0.486064	0.115528	0.0501064	0.0278915	0.018176	0.0181157	1	0.915897	0.502371	0.139654	0.0593798	0.0236629	0.0130264	0.0165859	1	0.85084	0.472998	0.140547	0.056558	0.022679	0.0109841	0.00964601	1	0.919929	0.523706	0.153673	0.0520968	0.0289094	0.0171481	0.0169791	48.3056
O94992	1	0.998467	0.804932	0.674986	0.66991	0.667776	0.521341	0.536502	1	0.954988	0.874823	0.780042	0.699026	0.677103	0.611439	0.67094	1	0.851898	0.871192	0.65923	0.586608	0.479067	0.527194	0.565006	1	1.06966	0.800863	0.777739	0.704388	0.630641	0.561971	0.598125	1	0.939592	0.892221	0.746777	0.786983	0.639775	0.680658	0.624901	1	0.794185	0.725143	0.666459	0.498432	0.438449	0.454316	0.430685
O95059	1	0.984009	0.603593	0.34823	0.267848	0.197947	0.181247	0.102055									1	1.17224	0.52902				0.122211	0.100646	1	1.05961	0.419684	0.515491	0.318356	0.182521	0.145399	0.130852									1	0.609569	0.558874			0.116911		0.122327	49.6456
O95067	1	0.805846	0.487965	0.339175	0.240609	0.267864	0.264298	0.276432	1	0.652579	0.312879	0.118181	0.0849066	0.074427	0.0703362	0.091717	1	0.452068	0.519006	0.215346	0.219486	0.157857	0.227318	0.170988	1	0.847247	0.395371	0.291848	0.239837	0.183208	0.203625	0.262364	1	0.716825	0.384389	0.146657	0.102018	0.0567616	0.0755908	0.0902839	1	0.68231	0.327696	0.129385	0.124487	0.135788	0.106296	0.129285	47.8164
O95071-2	1	0.914223	0.754348	0.435492	0.269459	0.0901125	0.0653024	0.0516499	1	0.853498	0.473057	0.279506	0.105684	0.0216374	0.0148506	0.0170909	1	0.858494	0.612971	0.398701	0.132988	0.0403604	0.0251342	0.0447654	1	0.874075	0.690269	0.368366	0.146656	0.0541503	0.045349	0.043193	1	0.846337	0.551914	0.335872	0.127898	0.0249084	0.0107499	0.00971089	1	0.718019	0.540415	0.337024	0.107289	0.0215182	0.0164029	0.0174088	51.4069
O95104	1	0.978166	0.630716	0.317407	0.255477	0.197049	0.137621	0.1408	1	0.757473	0.387667	0.145081	0.114742	0.0764863	0.0603918	0.079279	1	0.880162	0.52771	0.237293	0.182027	0.140975	0.122483	0.145582	1	0.939012	0.515376	0.254125	0.185614	0.170403	0.122121	0.149988	1	0.920245	0.444518	0.172293	0.124453	0.0675517	0.0739113	0.0860179	1	0.906201	0.497852	0.283049	0.18423	0.146388	0.132056	0.161563	49.5375
O95139	1	0.814175	0.625386	0.275419	0.163421	0.0733147	0.0344185	0.0298625	1	1.04396	0.819428	0.37095	0.156134	0.0991943	0.0533925	0.0380407	1	0.649955	0.481965	0.273044	0.130159	0.0766124	0.0485126	0.029138	1	0.767993	0.571699	0.326575	0.159904	0.0885188	0.0465195	0.0383095	1	0.667012	0.486086	0.320732	0.131763	0.0655482	0.0355667	0.0263012	1	0.700125	0.428656	0.334386	0.15791	0.0907853	0.0487074	0.0343927	49.1586
O95140									1	0.899301	0.167481						1	1.16822															1	0.676001	0.286218						1	0.475551
O95149	1	0.950012	0.433045	0.0471264	0.0402864	0.0358369	0.00340194	0.00976638	1	0.815189	0.475295	0.0425092	0.0176764	0.0117448	0.00236356	0.00160961	1	0.993656	0.424307	0.102257	0.0543713	0.027565	0.0337304	0.0233078	1	1.0393	0.552194	0.0733182	0.0232708	0.010058	0.00318296	0.00533309	1	0.841986	0.468037	0.0545353	0.0142129	0.00589037	0.00420117	0.00463379	1	0.937051	0.45679	0.0771914	0.0163769		0.0100104	0.0091515	47.6334
O95153-2	1	0.87838	0.903149	0.424481	0.276318	0.250538	0.118488	0.185409	1	1.16889	0.698992	0.500413	0.373821	0.215092	0.150371	0.13368	1		0.732109	0.332454	0.177378	0.193128	0.296665	0.275965	1	0.558231	0.369789	0.182354	0.142138	0.0911763	0.0715614	0.0981056	1	0.824059	0.56117	0.310548	0.220792	0.14412	0.128747	0.088802	1	0.884073	0.256656	0.225168	0.112306	0.107972	0.0953816	0.121068	51.5573
O95155-2	1	0.974771	0.573115	0.160971	0.0776247	0.0451477	0.0392794	0.0318045	1	0.776874	0.526149	0.114451	0.044581	0.032062	0.0301507	0.0305345	1	0.776091	0.539489	0.103632	0.0307252	0.0138582	0.0268287	0.0149042	1	1.05068	0.498698	0.0715882	0.0238858	0.0103921	0.00795359	0.00713015	1	0.913142	0.527471	0.117656	0.0511259	0.0155495	0.0244962	0.0178248	1	0.854625	0.529606	0.106587	0.0587988	0.0214955	0.0175136	0.0199235	48.5571
O95159	1	1.00945	0.91952	0.464996	0.156105	0.140897	0.0621133	0.053878	1	1.13319	0.493034	0.309394	0.159004	0.142288	0.067254	0.059074									1	0.954496	0.982118	0.834632	0.268258	0.177755	0.120571	0.182267	1	1.1585	0.769115	0.392739	0.0938023	0.189734	0.0594281	0.0483985									51.7883
O95163	1	0.824234	0.569037	0.16879	0.138571	0.0660612	0.0389305	0.0505208	1	0.733633	0.546391	0.176146	0.0807436	0.0459871	0.0484267	0.043779	1	0.92517	0.694842	0.151945	0.0334414	0.0152826	0.0169646	0.0179355	1	0.725035	0.452384	0.17623	0.059977	0.0324161	0.026229	0.0404142	1	0.82908	0.571459	0.229022	0.0874888	0.0474429	0.0448135	0.0334918	1	0.863175	0.538519	0.180991	0.029378	0.00757998	0.00649158	0.00743941	48.2829
O95168-2	1	0.67494	0.378298	0.142439	0.203251	0.124154	0.112943	0.109689	1	0.58844	0.152382	0.0157976	0.0164528	0.0103467	0.00806553	0.00768783	1	0.531208	0.268427	0.0707311	0.056582	0.0484688	0.0381721	0.0223379	1	0.690078	0.268938	0.175467	0.171161	0.122569	0.107829	0.107415	1	0.56754	0.17307	0.0505432	0.0293568	0.0105201	0.00578503	0.00395132	1	0.685887	0.245092	0.0841927	0.0337041	0.0232539	0.0336421	0.0331158	46.1179
O95169-3	1	1.11047	0.564907	0.484494	0.657201	0.270539	0.175158	0.185453	1	1.95332	1.20657	0.48219	0.339569	0.226876	0.18721	0.195675	1	0.490373	0.306757	0.0969256	0.0658769	0.0398485	0.0620236	0.0651853	1	0.315181	0.285511	0.178159	0.135303	0.0978075	0.0669467	0.0992061	1	0.895452	0.471544	0.388308	0.168912	0.0961806	0.167077	0.0997412	1	0.740466	0.514213	0.131134	0.103016	0.0643773	0.0990731	0.034029	54.1801
O95182	1	0.783578	0.446699	0.233133	0.180277	0.177395	0.169785	0.243999	1	0.649264	0.33547	0.202661	0.150251	0.146881	0.166857	0.230519	1	0.624117	0.332139	0.185968	0.0836045	0.0886544	0.148285	0.203782	1	0.791149	0.409512	0.235797	0.152609	0.149136	0.172706	0.261723	1	0.687787	0.383034	0.215137	0.153432	0.132144	0.158632	0.209445	1	0.719694	0.353655	0.205782	0.100732	0.0967553	0.156615	0.215804	47.1534
O95185-2									1	0.935724	0.487331	0.128935	0.0382426	0.0487998	0.0299776	0.0301968	1	0.768677	0.419344		0.0729457	0.0428809	0.0478073	0.028316									1	0.76495	0.497852	0.139001	0.0424745	0.0199037	0.0244268	0.0140207	1	0.654067	0.346652	0.165464	0.073617	0.0283993	0.0189877	0.0180944
O95197-2	1	0.934318	0.867402	0.787359	0.661243	0.528442	0.371744	0.330945	1	0.930105	0.591679	0.463121	0.343471	0.238326	0.171098	0.154189	1	1.04003	0.84334	0.803968	0.650821	0.491427	0.387672	0.334556	1	1.15625	0.973959	0.941376	0.774956	0.60872	0.419509	0.379639	1	0.884283	0.688481	0.53869	0.312306	0.183828	0.173356	0.13438	1	0.933685	0.809982	0.710429	0.570359	0.495564	0.386451	0.311902	60.6323
O95202	1	0.820897	0.532313	0.21489	0.127416	0.0578724	0.0366741	0.0293348	1	0.671143	0.295562	0.138947	0.0697949	0.0426825	0.0396796	0.0339744	1	0.655114	0.325928	0.135529	0.076911	0.0431454	0.0391223	0.0316911	1	0.805728	0.429102	0.20179	0.0792208	0.0376995	0.0260725	0.0279153	1	0.68458	0.308477	0.140968	0.0655977	0.041569	0.0291882	0.024921	1	0.721877	0.332365	0.165436	0.0903895	0.0537891	0.0425416	0.0374443	48.2255
O95208-3	1	0.583122	0.794514	0.369027	0.260433	0.139711	0.0310984	0.0695899	1	1.00947	0.969815	0.518719	0.101112	0.148002	0.0813702	0.110488									1	0.966665	0.662854	0.978138	0.374342	0.0966981		0.0635091	1	1.01344	0.616145	0.50665	0.230261	0.107216	0.0887381	0.0684048									50.0445
O95218-2	1	0.93787	0.951289	0.790383	0.592108	0.586462	0.523691	0.577947	1	0.831054	0.759165	0.588288	0.457172	0.486022	0.489898	0.554249	1	1.2084	1.03722	0.872692	0.776556	0.695178	0.613368	0.643889	1	1.07141	0.759021	0.709809	0.508749	0.596741	0.52598	0.696388	1	0.99984	0.642337	0.599126	0.575643	0.508554	0.601462	0.593464	1	1.00833	0.9909	0.734147	0.638859	0.553997	0.548664	0.612772
O95229-2	1	0.978675	0.711677	0.626692	0.495128	0.385261	0.315872	0.337565	1	0.819872	0.67649	0.374663	0.239358	0.239073	0.224634	0.23832	1	0.952431	0.615468	0.433081	0.38504	0.233245	0.231456	0.220114	1	0.986794	0.734763	0.562946	0.507226	0.29239	0.273862	0.254768	1	0.818852	0.717542	0.291524	0.369269	0.265015	0.209556	0.216734	1	0.753469	0.608139	0.422863	0.30434	0.236928	0.221534	0.185074	54.9103
O95232	1	1.1118	1.23085	1.01359	0.717683	0.38802	0.279141	0.32073	1	1.7127	1.44523	1.4978	1.07621	0.523856	0.406424	0.465578	1	1.09036	1.06546	0.939618	0.569174	0.285163	0.335908	0.408767	1	0.933038	0.936822	0.775888	0.504961	0.261094	0.235584	0.260943	1	1.05585	1.025	0.992449	0.485703	0.345357	0.307347	0.371376	1	0.87009	0.676871	0.885228	0.5353	0.287005	0.266767	0.406978	57.9249
O95239	1	0.933656	0.606533	0.553591	0.395866	0.336618	0.225206	0.265593	1	0.880771	0.633532	0.756092	0.525987	0.616648	0.451725	0.583711	1	0.684187	0.325228	0.241696	0.18727	0.149844	0.15997	0.12005	1	0.866065	0.551864	0.40348	0.282147	0.226319	0.19831	0.22379	1	1.17117	0.689099	0.804395	0.579264	0.709622	0.504184	0.590449	1	0.640549	0.400645	0.222849	0.155008	0.138395	0.143323	0.141347	52.2411
O95243-3	1	1.31821	0.888372	1.03853	0.876341	0.865793	0.647286	0.630139	1	0.879843	0.830554	0.621317	0.53119	0.581518	0.576792	0.540078	1	0.688375	0.745247	0.500527	0.534041	0.462613	0.468979	0.402674	1	0.980148	0.81727	0.639976	0.64739	0.675022	0.5447	0.580327	1	1.09677	0.974053	0.826427	0.64943	0.634546	0.673283	0.628341	1	1.00747	0.869591	0.690118	0.608577	0.543905	0.488027	0.503309
O95249-2	1	0.881484	0.434417	0.263844	0.140123	0.0703558	0.0529544	0.0355956	1	0.944629	0.574431	0.296009	0.150878	0.0967756	0.061266	0.0414334	1	0.929693	0.515429	0.238667	0.114671	0.067208	0.0447491	0.029375	1	0.935022	0.520916	0.220379	0.140784	0.0648711	0.0401187	0.0384056	1	0.803073	0.434093	0.223181	0.10159	0.058528	0.0500521	0.0302618	1	0.822849	0.355156	0.202764	0.076845	0.0466311	0.0381586	0.0208832	47.9291
O95251-2	1	0.979581	0.901016	0.855769	0.773652	0.659948	0.696739	0.548664	1	0.869381	0.818153	0.592184	0.466936	0.38659	0.533675	0.496526	1	0.900623	0.773073	0.680204	0.564546	0.626803	0.622319	0.675146	1	1.35163	1.22149	0.777385	0.86829	0.728761	0.78696	0.790623	1	0.915821	0.825987	0.496807	0.464044	0.324326	0.473784	0.520525	1	0.886641	0.87011	0.652335	0.630702	0.598985	0.62584	0.672889
O95260-2	1	0.831352	0.577775	0.204102	0.0900211	0.0518469	0.0157264	0.019426	1	0.854042	0.642539	0.257824	0.0987352	0.0484166	0.0324654	0.0422852	1	1.05283	0.910741	0.314565	0.0386544	0.0110731	0.0124816	0.012573	1	1.04743	0.766841	0.307754	0.0488357	0.0447488	0.0413919	0.0311791	1	1.0701	0.856392	0.232351	0.045733	0.0327836	0.0338275	0.0390294	1	0.808302	0.623326	0.2554	0.0105947	0.00217097	0.00884997	0.0105516	48.4967
O95271-2	1	1.21665	3.10874	0.823241	0.916068	0.345035	0.328437	0.0919191									1	0.900067	0.458523	0.204948	0.342172	0.0987081	0.115843	0.0638994	1	0.918319	0.299787	0.425307	0.194414	0.163251	0.0878581	0.12799									1	0.820633	0.514201	0.324883	0.552673	0.0596917	0.217761	0.0678862	58.9374
O95273-2	1	0.79511	0.668586	0.320555	0.237201	0.10737	0.0475688	0.0411058	1	0.749054	0.48682	0.328134	0.163749	0.0610703	0.05361	0.0346278	1	1.00526	0.686442	0.3013	0.212161	0.0841728	0.046259	0.0517179	1	1.02328	0.606231	0.358784	0.15351	0.0822785	0.0351963	0.049641	1	0.824834	0.548242	0.31222	0.160887	0.0571745	0.0396657	0.0341478	1	0.893794	0.662049	0.262172	0.14404	0.099803	0.0613255	0.0294036	49.8444
O95292	1	0.814394	0.782685	0.584886	0.386612	0.255963	0.222945	0.233538	1	0.7375	0.567914	0.478361	0.295128	0.164338	0.144983	0.149428	1	1.00061	0.962497	0.728302	0.42202	0.252108	0.239526	0.237956	1	1.01499	0.790414	0.612623	0.380617	0.239653	0.213709	0.220177	1	0.888499	0.684751	0.556708	0.305593	0.189699	0.140786	0.150487	1	0.936924	0.773163	0.618036	0.364868	0.232412	0.205595	0.190497	53.3173
O95298	1	0.849788	0.310169	0.0922908	0.084761	0.038927	0.0285858	0.0301623	1	0.657901	0.249886	0.0886042	0.0624497	0.0360914	0.0217126	0.0243537	1	0.734273	0.316302	0.0827253	0.0469427	0.0145523	0.013656	0.0114366	1	0.844915	0.220288	0.0904258	0.0508651	0.019857	0.0202528	0.0190774	1	0.707075	0.329224	0.121572	0.0686573	0.0332709	0.0207923	0.0216428	1	0.764752	0.262915	0.108255	0.0471864	0.0220254	0.00833101	0.00587359	46.6289
O95299	1	0.705178	0.303416	0.0901543	0.069982	0.0297868	0.00121918	0.00619481	1	0.575607	0.186782	0.0533171	0.0271976	0.0250736	0.011239	0.0154705	1	0.527918	0.180885	0.0386175	0.0139403	0.00424641	0.00330425	0.0076147	1	0.478257	0.175209	0.045596	0.0215722	0.00970611	0.00361505		1	0.527567	0.200066	0.044028	0.0195359	0.00666415	0.0019509	0.00480694	1	0.615615	0.167166	0.0509139	0.00676668	0.00389984	0.0103542	0.00206421	45.9948
O95302	1	0.737921	0.459274	0.238967	0.148657	0.0827268	0.0350173	0.0191821	1	0.760105	0.240587	0.0720322	0.0221748	0.029256	0.0236997	0.0225017	1	0.742813	0.537192	0.187016	0.0853728	0.0451872	0.0208026	0.0135984	1	1.02929	0.508904	0.27703	0.171005	0.0838678	0.0454391	0.0189256	1	0.636222	0.220083	0.0872919	0.0286017	0.0148713	0.0135777	0.0073957	1	0.815766	0.370095	0.147782	0.0720201	0.0426078	0.0166089	0.0112009	47.5685
O95319-5	1	0.82952	0.675273	0.236447	0.0866284	0.0255501	0.00814657	0.0102022	1	0.798556	0.575111	0.160784	0.0319161	0.0146973	0.0111502	0.0112256	1	0.878689	0.676995	0.161202	0.0336635	0.00956958	0.0068554	0.00486746	1	1.03674	0.759724	0.275683	0.0605847	0.0146187	0.00941587	0.0090338	1	0.897641	0.656917	0.206194	0.0363346	0.0143195	0.0117348	0.00942303	1	0.920709	0.692457	0.228518	0.0328074	0.0078486	0.00684672	0.00611374	49.2382
O95336	1	0.982423	0.967552	0.837188	0.686139	0.386236	0.0454737	0.000399399	1	0.851065	0.765514	0.726484	0.603512	0.324035	0.0635374	0.0101646	1	1.10019	0.909849	0.806706	0.62594	0.292178	0.0597417	0.00409443	1	0.944339	0.772135	0.640276	0.559793	0.283974	0.0395004	0.00186737	1	0.977885	0.826204	0.769736	0.519597	0.284149	0.0663622	0.0100767	1	0.938193	0.887884	0.724925	0.579759	0.301446	0.0537378	0.00152826	57.9154
O95340	1	0.954511	0.498563	0.0606471	0.0381715	0.0140937	0.00315992	0.00288018	1	1.38121	0.865182	0.0905574	0.0263654	0.0157038	0.0103152	0.0126064	1	1.05933	0.544028	0.0427554	0.013139	0.00511379	0.00396313	0.0103652	1	1.00568	0.550056	0.0872931	0.0219747	0.0039687	0.00379304	0.00254893	1	0.845632	0.470637	0.0527635	0.0115388	0.00811372	0.00609851	0.00464534	1	0.698091	0.445129	0.070946	0.0177493	0.00337014	0.00357995	0.00809769	47.9787
O95347	1	0.704751	0.383715	0.116097	0.113201	0.0685706	0.0549505	0.0626745	1	0.605965	0.226775	0.0827689	0.0475079	0.0296602	0.026631	0.0329692	1	0.749714	0.262151	0.0792569	0.0491771	0.0285007	0.0203092	0.0238164	1	0.62338	0.254112	0.0847478	0.054523	0.0402983	0.0406956	0.0486001	1	0.607324	0.253505	0.0840778	0.0443335	0.0240226	0.0232834	0.0220995	1	0.7453	0.278424	0.106749	0.0464449	0.0273409	0.0188484	0.02355	46.3878
O95352	1	0.855433	0.599736	0.080088	0.0687948	0.0245017	0.00922294	0.0114795	1	0.752459	0.442445	0.0703653	0.0271985	0.0165424	0.00978023	0.00757186	1	1.03771	0.608779	0.0498948	0.0213899	0.00833765	0.00742456	0.00366758	1	0.98703	0.55286	0.0716385	0.0275279	0.0149776	0.00899161	0.0114407	1	0.890848	0.515625	0.0806161	0.0368451	0.0150543	0.00668676	0.00440103	1	0.9701	0.597593	0.0794664	0.0263045	0.00835704	0.00600997	0.00409126	48.3938
O95365																	1	0.571232	0.277688	0.18786	0.153814	0.147232	0.0817447	0.0678249																	1	0.873914	0.697028	0.277715	0.230523	0.0987359	0.220069	0.181414
O95372	1	1.01189	0.811149	0.594136	0.166855	0.0114095	0.00583404	0.00683574	1	0.951923	0.831979	0.475332	0.131209	0.00927157	0.010386	0.0101844	1	1.04633	0.719509	0.40483	0.119786	0.00737962	0.00824948	0.00801011	1	0.855284	0.618195	0.404262	0.1332	0.0079957	0.00384136	0.00473159	1	0.908632	0.705285	0.490823	0.117065	0.0120241	0.00869007	0.00613107	1	0.828254	0.709611	0.450595	0.113805	0.00780743	0.00583565	0.00280183	52.3842
O95373	1	0.82393	0.514861	0.18698	0.137924	0.0507351	0.0146574	0.0155025	1	0.651323	0.351286	0.188851	0.0918812	0.0306937	0.0216872	0.0194067	1	0.92816	0.457118	0.162924	0.0808217	0.0267895	0.0212811	0.016144	1	0.7577	0.393514	0.159878	0.0703935	0.0234763	0.00978505	0.00865448	1	0.774594	0.408415	0.189601	0.0760719	0.029035	0.0204798	0.0166573	1	0.864271	0.424424	0.204361	0.0757157	0.0260045	0.0169959	0.0119766	48.0571
O95376	1	0.892728	0.848973	0.314654	0.0782188	0.0332388	0.0118268	0.0122317	1	0.86117	0.73511	0.267878	0.0241668	0.0100661	0.00463776	0.00355265	1	0.802031	0.738043	0.253854	0.0471707	0.00657967	0.0085318		1	0.956854	0.75555	0.341251	0.0459988	0.0201237	0.0182764	0.0107546	1	0.90205	0.827441	0.316257	0.0210133	0.00900835	0.005745	0.00322873	1	0.949327	0.626644	0.321174	0.0344677	0.00734565			50.645
O95379	1	0.823268	0.739755	0.463133	0.283315	0.124238	0.0573348	0.046022	1	0.814016	0.799323	0.462473	0.281812	0.123382	0.086104	0.0684136	1	0.981819	0.810553	0.506696	0.293432	0.11115	0.0812855	0.0613676	1	0.99852	0.811763	0.589896	0.297663	0.10778	0.0631815	0.0568515	1	0.836845	0.71266	0.439601	0.246207	0.10096	0.0739414	0.0517193	1	0.916574	0.86767	0.561623	0.283086	0.12955	0.0871337	0.0610928	51.4062
O95379-3	1	0.928421	0.812786	0.449009	0.266048	0.111817	0.067076	0.0537574	1	0.861505	0.704953	0.415676	0.221768	0.0948973	0.0689745	0.0586468	1	0.985309	0.906194	0.519577	0.21402	0.119189	0.0794587	0.0481298	1	1.05669	0.899816	0.510334	0.263849	0.0873888	0.0597767	0.0523826	1	0.986138	0.773004	0.433614	0.242013	0.0976871	0.0683104	0.0486956	1	0.888137	0.766034	0.517628	0.2224	0.0977298	0.0667363	0.0501538	51.7669
O95391	1	1.02174	0.694263	0.580299	0.576177	0.551343	0.440341	0.421404	1	0.752916	0.504295	0.395178	0.3351	0.28968	0.318542	0.288376	1	0.816554	0.567134	0.388598	0.416607	0.322614	0.382411	0.345145	1	0.982897	0.584914	0.546342	0.565744	0.421638	0.395437	0.433478	1	0.933569	0.690718	0.448889	0.431584	0.349812	0.38078	0.351709	1	0.899584	0.605851	0.440918	0.359298	0.337029	0.341634	0.32853
O95394	1	0.843108	0.542391	0.129027	0.0764213	0.0356037	0.0193723	0.0170134	1	0.807096	0.537934	0.103898	0.0264733	0.0117876	0.00998662	0.0099012	1	1.03929	0.686718	0.0910957	0.0190546	0.00913228	0.00795621	0.00550045	1	1.05206	0.567285	0.115009	0.0384347	0.0181722	0.0154909	0.0135957	1	0.836226	0.578328	0.11313	0.0278838	0.010435	0.00546224	0.00552271	1	0.895709	0.60644	0.135899	0.0257428	0.0133188	0.00382393	0.00325789	48.0698
O95396																	1	0.73374	0.275687	0.0290968	0.023566		0.00337342	0.0167878																	1	0.623994	0.262425	0.0880591	0.0712184
O95399	1	0.979157	0.903287	0.663591	0.421945	0.227093	0.137912	0.127814	1	1.04616	0.901925	0.726388	0.42753	0.225756	0.108882	0.10121	1	0.973017	1.0195	0.753461	0.363398	0.194344	0.108913	0.0850458	1	1.02177	0.87314	0.610142	0.384601	0.150149	0.0977995	0.0998085	1	0.858146	0.770768	0.644229	0.319625	0.124154	0.083309	0.0649026	1	0.8853	0.790523	0.617724	0.277191	0.148852	0.0787117	0.0763124	54.5389
O95400	1	0.984892	0.714301	0.491647	0.375641	0.32977	0.36231	0.438014	1	0.848106	0.526276	0.196335	0.123724	0.096298	0.0801611	0.0857547	1	0.812196	0.357272	0.206853	0.171756	0.12342	0.180213	0.182531	1	1.12401	0.572318	0.423257	0.321875	0.211943	0.234122	0.368864	1	0.903019	0.519089	0.200046	0.118706	0.0833464	0.0824157	0.072158	1	0.757042	0.476493	0.256049	0.16298	0.139231	0.147389	0.143319	51.1785
O95402									1	1.18155	0.825358	0.459248	0.299981	0.272999	0.276142	0.328273	1	0.814419	0.720661	0.175889	0.23144	0.289659	0.244555	0.241537									1	0.821791	0.602862	0.285198	0.301147	0.204082	0.274337	0.285062	1	0.706463	0.236855	0.30818	0.175149	0.16737	0.169363	0.153582
O95425-2	1	0.965576	0.789316	0.591946	0.501168	0.44593	0.376295	0.378452	1	1.16997	0.957523	0.738774	0.644088	0.63129	0.514184	0.61443	1	0.938688	1.29732	0.776652	0.575334	0.521665	0.476109	0.519781	1	0.899782	0.644248	0.598522	0.544987	0.395664	0.370377	0.419947	1	1.14899	0.920572	0.765851	0.635555	0.502101	0.45723	0.543612	1	0.966117	0.761433	0.758267	0.547672	0.328499	0.232649	0.273379	55.1684
O95429-2	1	1.26014	1.05236	0.774005	0.405793	0.356192	0.227639	0.29577	1	0.970717	0.843891	0.424238	0.213098	0.206533	0.241761	0.273359	1	1.35894	0.930187	0.498542	0.194926	0.129849	0.243415	0.298308	1	0.943624	0.854984	0.546857	0.205959	0.143789	0.128695	0.157813	1	0.983278	0.836518	0.416529	0.193405	0.252945	0.282665	0.22989	1	0.846266	0.67719	0.339314	0.136112	0.137165	0.194089	0.154023	54.6648
O95433	1	0.798178	0.53559	0.131414	0.0922259	0.0301746	0.0127894	0.0115765	1	0.739616	0.497152	0.137166	0.0615317	0.0286541	0.0171172	0.0142667	1	0.984459	0.59115	0.133528	0.057846	0.0214229	0.0165325	0.00965641	1	0.964148	0.474305	0.122766	0.0466247	0.0198826	0.00934129	0.00840998	1	0.771285	0.459294	0.129449	0.0585712	0.0216067	0.0149077	0.0084301	1	0.852574	0.489718	0.151023	0.0579058	0.024858	0.0138545	0.0103296	47.8822
O95453-2	1	0.944293	0.785644	0.18488	0.105811	0.0901622	0.0727401	0.0951875	1	0.738001	0.56831	0.110995	0.0467977	0.0284267	0.0286834	0.0293755	1	0.823405	0.571001	0.119033	0.0554	0.0614992	0.0481527	0.0499362	1	1.06938	0.676252	0.205968	0.0901027	0.0851344	0.0767331	0.0927766	1	0.818128	0.515029	0.128054	0.0489369	0.0240132	0.0274771	0.0244043	1	0.941698	0.611714	0.172657	0.0535549	0.0515167	0.0773981	0.0611555	49.5959
O95456-2	1	0.943462	0.802001	0.78295	0.576843	0.223628	0.0236831	0.0122043	1	0.863249	0.853185	0.837983	0.661233	0.206274	0.042975	0.0157518	1	0.889531	0.829755	0.734379	0.573763	0.179515	0.0267615	0.00849465	1	1.0372	0.931479	0.80439	0.565719	0.174242	0.0403012	0.00675998	1	1.01856	0.860107	0.804425	0.593562	0.217978	0.0381278	0.00531357	1	0.863261	0.827447	0.774473	0.480465	0.179829	0.0387322	0.00317212	55.945
O95466-2	1	0.610841	0.285194	0.0884304	0.0938193	0.0453228	0.016328	0.013861	1	0.653338	0.263267	0.0796048	0.0584327	0.02775	0.0227569	0.01439	1	0.620101	0.257978	0.0835363	0.0420139	0.031415	0.0194928	0.0215271	1	0.637749	0.173452	0.0676574	0.0466461	0.022683	0.0132487	0.00909948	1	0.630749	0.22018	0.0623413	0.0542279	0.0301669	0.0127458	0.0100696	1	0.590216	0.173721	0.0895316	0.043769	0.0241899	0.015587	0.0158816	45.3602
O95478	1	0.976289	0.504068	0.338423	0.415632	0.439794	0.459657	0.314448	1	1.01406	0.405412	0.22908	0.250623	0.286179	0.249332	0.213253	1	0.835966	0.82272	0.373498	0.371886	0.264048	0.219624	0.229417	1	0.930551	0.524922	0.270017	0.412637	0.340622	0.269429	0.297711	1	0.786893	0.42902	0.230868	0.217049	0.185871	0.186447	0.15822	1	0.851579	0.621535	0.329779	0.196799	0.178301	0.113327	0.0716725	48.0179
O95479	1	0.968969	0.792975	0.12403	0.0959375	0.0397477	0.0188953	0.0156167	1	0.808691	0.700548	0.148287	0.0474171	0.0272815	0.027051	0.0182935	1	0.983018	0.890503	0.123826	0.0352939	0.0270956	0.0232877	0.0286614	1	1.03197	0.76564	0.143402	0.0512207	0.034451	0.018422	0.0172445	1	0.91527	0.726852	0.163696	0.0527368	0.0236805	0.013448	0.0127213	1	0.87794	0.761535	0.171559	0.0386334	0.0222083	0.0161181	0.0242692	49.4651
O95486	1	1.06025	0.485686	0.0429107	0.0434488	0.00630544		0.00250807	1	0.723738	0.220794	0.0532788	0.0315784	0.0141913	0.0149866	0.0111423	1	0.790641	0.194669	0.035077	0.0425549	0.00725105	0.00823583	0.00773664	1	0.974967	0.210296	0.0454792	0.0164765	0.00610504	0.00398246		1	0.892081	0.309107	0.0680239	0.0223817	0.0100882	0.00891801	0.0074801	1	0.885464	0.276733	0.0561066	0.0209502	0.020452	0.0156071	0.00833867	47.9744
O95487-2	1	0.708586	0.370544	0.124801	0.130608	0.0619943	0.0412476	0.0413864	1	0.789284	0.162588	0.12206	0.179329	0.0522506	0.0550307	0.0532024	1	0.279998			0.0729337	0.0626043	0.068376	0.0661261	1	0.633574	0.150388	0.0225066	0.069671	0.0230125	0.0111883	0.0186797	1	0.747789	0.357056	0.11977	0.10079	0.03737	0.0413883	0.0286523	1	0.507886		0.110993			0.0632021	0.0578098	46.3861
O95490-3	1	0.921619	0.470056	0.169147	0.167472	0.0380767	0.0192865	0.0649568	1	0.792364	0.475722	0.25038	0.100701	0.0190003	0.0344945	0.0339002	1	0.724302	0.379242	0.105219	0.107068	0.0194268	0.0145701	0.0442413	1	1.04748	0.31963		0.136176	0.0347687	0.0266564	0.0447442	1	0.827235	0.399174	0.0609339	0.0760824		0.0265771	0.0175548	1	0.637411	0.247452	0.142788	0.0403508	0.0569919	0.030039	0.0244389	47.9029
O95544-2	1	0.974863	0.921612	0.906606	0.751821	0.666531	0.51441	0.364067	1	0.78733	0.711121	0.729171	0.695624	0.593678	0.527524	0.34672	1	1.01654	0.912001	0.861604	0.827179	0.638995	0.674432	0.388107	1	0.975512	0.973057	0.733033	0.703369	0.574196	0.489719	0.350786	1	1.01082	1.03299	0.829173	0.691421	0.574921	0.544882	0.39722	1	0.839573	0.734913	0.76002	0.60743	0.557102	0.47868	0.33586	64.1491
O95551-2	1	0.978899	0.453358	0.157457	0.0902287	0.0248737	0.0126819	0.0128099	1	0.858607	0.456809	0.167113	0.0754329	0.0152393	0.0163708	0.0198372	1	0.747661	0.444319	0.134648	0.083549	0.0446695	0.0602197	0.0513861	1	0.86127	0.416522	0.166475	0.0609797	0.0179338	0.015436	0.00672206	1	0.772551	0.444943	0.173217	0.0512685	0.0125797	0.0229326	0.011529	1	0.904081	0.495695	0.188844	0.0790475	0.0395257	0.0445579	0.0333092	47.8708
O95562	1	0.858012	0.838099	0.829153	0.686528	0.584686	0.617342	0.54383	1	0.942829	0.779371	0.805238	0.637069	0.576129	0.583133	0.565147	1	0.870612	1.03402	0.690642	0.78947	0.545857	0.602631	0.467265	1	1.01484	1.05188	0.844112	0.732447	0.592857	0.633004	0.562634	1	0.987182	0.812756	0.636325	0.579853	0.456118	0.458184	0.458743	1	0.808508	0.642567	0.621134	0.491549	0.406214	0.394173	0.359889
O95563	1	0.748817	0.354814	0.123078	0.109366	0.0411784	0.0212675	0.0135067	1	0.597786	0.245866	0.0871861	0.0327426	0.0239499	0.0199042	0.0141625	1	0.595689	0.263422	0.0834013	0.0338604	0.0133223	0.0151974	0.0103164	1	0.741947	0.29717	0.108429	0.0580306	0.0293367	0.0200684	0.0139591	1	0.69413	0.301774	0.109232	0.0545815	0.0283026	0.0155984	0.0102953	1	0.693456	0.271534	0.103512	0.0382788	0.0204543	0.0155215	0.00898802	46.529
O95571	1	0.979881	0.863159	0.635144	0.44162	0.177211	0.0247791	0.0111122	1	0.94057	0.77264	0.599669	0.412459	0.24629	0.0388347	0.022638	1	0.834915	0.946433	0.735983	0.419011	0.205024	0.0274607	0.00484166	1	0.889446	0.762685	0.564562	0.390435	0.159118	0.0213831	0.00165703	1	0.945226	0.801683	0.613166	0.447412	0.184841	0.0376597	0.0347525	1	0.792894	0.688723	0.665912	0.385037	0.210192	0.039586	0.00853399	54.2439
O95573	1	0.723411	0.26841	0.078372	0.0715217	0.0258839	0.0123082	0.0123254	1	0.709116	0.172326	0.0497136	0.0279763	0.0158908	0.0101929	0.00841267	1	0.863336	0.241039	0.0491432	0.0335097	0.010387	0.0147661	0.0128919	1	0.739497	0.223784	0.0569166	0.0303027	0.0133807	0.00753952	0.0102682	1	0.681979	0.187528	0.0572264	0.023377	0.0104815	0.00567382	0.00538072	1	0.783835	0.231877	0.087079	0.0234265	0.0183828	0.0104438	0.00862109	45.8731
O95602	1	0.709074	0.33008	0.0743075	0.0687731	0.0421499	0.0222423	0.0159589	1	0.553768	0.167223	0.0377786	0.0290738	0.0124856	0.008377	0.00922944	1	0.511993	0.262812	0.0685515	0.0287522	0.0201885	0.0149784	0.0141284	1	0.73395	0.249818	0.0680141	0.0477425	0.0255544	0.0149841	0.00653618	1	0.599831	0.193626	0.0752268	0.0213496	0.00984	0.00505378	0.00695556	1	0.632018	0.209201	0.0914635	0.028374	0.0110673	0.0111565	0.00690513	46.1038
O95613-2	1	1.2404	0.601277	0.455098	0.299592	0.325017	0.263858	0.308447	1	0.9366	0.631177	0.522887	0.175524	0.133531	0.235813	0.143985	1								1	0.471921	0.326865	0.176583	0.153801	0.118228	0.097609	0.105174	1	0.687104	0.586744	0.315645	0.279376	0.149189	0.153632	0.138639	1	0.714438		0.306539					48.2941
O95619	1	0.954733	0.729696	0.327658	0.118011	0.0319024	0.0185104	0.0103782	1	0.850289	0.612849	0.263224	0.0604229	0.0193495	0.0158079	0.0188859	1	0.750505	0.759993	0.25103	0.0546592	0.00977918	0.0148141	0.0169615	1	1.00553	0.763545	0.372981	0.064782	0.0224802	0.00945496	0.0138877	1	0.768261	0.725729	0.380935	0.0678684	0.00674596	0.0101979	0.00687809	1	0.803847	0.802998	0.414478	0.0446787	0.0135832	0.0121519	0.0225528	50.2604
O95625	1	0.942145	0.587288	0.466027	0.426314	0.255596	0.195662	0.185096	1	0.753939	0.469114	0.313065	0.263946	0.205783	0.146945	0.0989419	1	0.714788	0.303952	0.106545	0.0769135	0.0546043	0.0369012	0.0272675	1	0.802106	0.697614	0.405239	0.325118	0.190929	0.176254	0.120884	1	0.852338	0.572252	0.254912	0.227581	0.168131	0.146404	0.0963235	1	0.833933	0.379062	0.134338	0.0777198	0.0646429	0.0395486	0.0314013	51.4603
O95628-5	1	1.27629	0.772225	0.71581	0.482095	0.192329	0.0345301	0.00651773	1	0.89296	0.773647	0.635529	0.443863	0.121343	0.0403861	0.0224553	1	1.08169	0.956084	0.657045	0.384661	0.102695	0.0294405	0.00997428	1	1.12521	0.945535	0.635557	0.843445	0.15718	0.0343619		1	0.966627	0.79376	0.648351	0.441353	0.147537	0.0377026	0.0211503	1	0.884739	0.863327	0.603703	0.317261	0.0967168	0.031007	0.00611611	54.9811
O95630	1	0.969884	0.626633	0.313976	0.226536	0.134165	0.0613267	0.0317457	1	0.925377	0.596544	0.276969	0.125089	0.0733897	0.0489865	0.0500523	1	1.03435	0.669614	0.232311	0.142133	0.0829664	0.0558973	0.033364	1	1.08846	0.736651	0.346029	0.175853	0.101982	0.0543656	0.0257584	1	0.916113	0.657792	0.226571	0.100807	0.0729004	0.0505356	0.0213028	1	0.943531	0.68922	0.255349	0.112437	0.0810082	0.04417	0.0185612	49.8233
O95639-3	1	0.740742	0.474881	0.127802	0.0988109	0.0231378	0.0752991	0.0376689	1	0.748634	0.298865	0.0795134	0.0576906	0.0492103	0.0306703	0.0188322	1	0.614434	0.326941	0.203041	0.166936	0.109855	0.159693	0.166701	1	0.934172	0.347126	0.142662	0.0689918	0.0204356	0.0166504	0.0383848	1	0.702838	0.425953	0.109378	0.0639493	0.0175837	0.0390966	0.0311875	1	0.730336	0.32254	0.191345	0.0995006	0.112517	0.186799	0.165688	47.1837
O95670									1	0.8421		0.26911		0.105259	0.0985211
O95671	1	0.76262	0.46263	0.131117	0.0759799	0.0302721	0.00712337	0.00512464	1	0.61705	0.287231	0.117335	0.0374512	0.0208479	0.0133406	0.0153705	1	0.77383	0.428273	0.11206	0.0370572	0.0153312	0.00729091	0.00590174	1	0.812386	0.376798	0.0912556	0.0336331	0.0142581	0.00293943	0.00553095	1	0.865568	0.480042	0.154606	0.064344	0.0213336	0.0105595	0.0097599	1	0.781876	0.394195	0.125906	0.0420669	0.0165976	0.00899458	0.00621937	47.2807
O95674
O95684-2	1	1.04863	0.916565	0.712394	0.584824	0.444554	0.3678	0.339639	1	0.849161	0.685894	0.550881	0.384022	0.31043	0.274874	0.254599	1	0.918678	0.62282	0.497296	0.376331	0.263005	0.268409	0.233107	1	0.924427	0.800358	0.59605	0.47746	0.311827	0.278691	0.26832	1	0.84913	0.707847	0.638627	0.423856	0.321496	0.28045	0.242887	1	0.841079	0.681256	0.482853	0.336708	0.270717	0.231315	0.204961	57.6261
O95707	1	0.921883	0.777245	0.255779	0.427686	0.412782	0.426955	0.624754	1	0.744458	0.363388	0.187309	0.171763	0.164588	0.216406	0.27773	1	0.666602	0.556768	0.134538	0.0949546	0.115142	0.203885	0.216889	1	0.55185	0.616767	0.339428	0.167164	0.244759	0.251703	0.432225	1	1.20193	0.626327	0.128433	0.218531	0.243407	0.363467	0.402473	1	0.635161	0.405838	0.197438	0.118519	0.119826	0.193474	0.248351	48.4655
O95716	1	0.919049	0.784621	0.581673	0.35328	0.118703	0.0355989	0.034732	1	0.904625	0.705484	0.371543	0.253257	0.0687585	0.0300362	0.0316794	1	0.931896	0.770263	0.599288	0.282271	0.0279613	0.0299166	0.0174831	1	0.887085	0.694192	0.507929	0.323958	0.0897226	0.0355707	0.0247956	1	0.794613	0.884926	0.436847	0.28028	0.0782809	0.0333873	0.0359171	1	0.943335	0.832473	0.538919	0.2914	0.0451049			52.914
O95721	1	0.9396	0.956106	0.828104	0.760816	0.657589	0.683396	0.663881	1	0.853847	0.776832	0.663518	0.56055	0.545378	0.543265	0.554856	1	1.03078	1.02618	0.851962	0.72611	0.681813	0.722215	0.671116	1	1.0816	1.03073	0.844273	0.719228	0.671839	0.679531	0.686727	1	0.866647	0.820943	0.690065	0.564754	0.491883	0.539579	0.520297	1	0.773323	0.771456	0.676717	0.551105	0.488423	0.570231	0.519421
O95747	1	0.738115	0.446348	0.203867	0.138287	0.0895425	0.0604819	0.0814693	1	0.646687	0.314356	0.150066	0.0988423	0.0396342	0.0423006	0.0468761	1	0.748315	0.304655	0.109962	0.0656461	0.04109	0.0487199	0.0492685	1	0.638021	0.347341	0.149894	0.0971234	0.0535279	0.0412562	0.063193	1	0.625751	0.325608	0.148232	0.083696	0.0379248	0.0305754	0.0419897	1	0.672357	0.29892	0.126266	0.0660378	0.0291127	0.0319151	0.0403176	47.1871
O95749	1	1.07021	0.938598	0.547016	0.152768	0.0235226	0.00479423	0.00743153	1	0.817197	0.81744	0.552449	0.144409	0.0107898	0.00784426	0.00886976	1	1.06526	1.02808	0.690638	0.239992	0.0255656	0.0101814	0.00681422	1	1.04622	0.921666	0.657078	0.145669	0.0175808	0.00791331	0.00394684	1	0.927305	0.811255	0.569439	0.157057	0.0168394	0.00690077	0.00294232	1	0.932225	0.875571	0.646194	0.181213	0.0216454	0.00695308	0.00618321	52.4051
O95757	1	0.819669	0.538748	0.199404	0.154551	0.0988015	0.0637538	0.0636112	1	0.763182	0.443543	0.179547	0.118545	0.0854941	0.0577838	0.0576182	1	1.03878	0.593615	0.209023	0.134636	0.0863847	0.0582092	0.054189	1	0.965005	0.476712	0.189153	0.119565	0.0776421	0.0537435	0.0592625	1	0.852358	0.470762	0.195392	0.11627	0.0728101	0.0535045	0.0496737	1	0.993183	0.584577	0.249904	0.130423	0.0809183	0.0524163	0.0539044	48.1547
O95758-4
O95772-2	1	0.772549	0.514141	0.22454	0.274706	0.13933	0.141733	0.0868091	1	0.743488	0.576809	0.391061	0.259644	0.202325	0.185855	0.166371	1	0.857037	0.481636	0.337261	0.21257	0.159612	0.145146	0.113737	1	1.01824	0.809178	0.327698	0.204909	0.166323	0.143122	0.117333	1	0.846342	0.520033	0.365536	0.292245	0.205806	0.243603	0.158533	1	0.941271	0.58349	0.342256	0.189664	0.156707	0.161446	0.0911325	47.9656
O95777	1	1.0875	1.11033	1.02591	0.905023	0.85141	0.722741	0.466777	1	0.900349	0.812935	0.766068	0.684772	0.613672	0.561077	0.452915	1	0.97863	0.936636	0.960064	0.749206	0.689107	0.72253	0.424089	1	1.16099	0.908113	0.959554	0.910643	0.836653	0.641979	0.524454	1	1.09771	1.03711	1.13566	0.972228	0.766828	0.742858	0.532658	1	1.07741	1.08077	0.955693	0.896752	0.784695	0.707553	0.593716	67.6125
O95782-2	1	0.904384	0.772557	0.308017	0.124871	0.0229775	0.00552108	0.00494317	1	0.975221	0.730985	0.336753	0.149657	0.030021	0.0125535	0.0135773	1	1.07868	0.801285	0.325938	0.124273	0.0254779	0.00886451	0.00850189	1	0.991138	0.732278	0.308795	0.10988	0.0168974	0.00301102	0.00415264	1	0.867302	0.635878	0.295952	0.102049	0.0244149	0.00899724	0.00825086	1	1.00026	0.655728	0.362629	0.134466	0.0308695	0.00979337	0.00639355	50.3379
O95785-3	1	1.05781	0.920255	0.830513	0.632423	0.614376	0.447336	0.359402	1	0.770708	0.74284	0.586655	0.495599	0.4133	0.357823	0.295909	1	0.869731	0.743033	0.650497	0.488446	0.449563	0.364623	0.295312	1	1.12028	0.929755	0.926528	0.69339	0.655275	0.489314	0.424887	1	0.934532	0.793774	0.718685	0.512302	0.443159	0.348542	0.339544	1	0.836499	0.658906	0.569552	0.488291	0.393806	0.271664	0.235508	61.8137
O95793-2	1	1.07357	0.917548	0.740993	0.918788	0.946518	0.74706	0.745639	1	0.938832	1.05045	0.681913	0.435804	0.408419	0.343393	0.328667	1	1.29434	0.478496	0.340213	0.351183	0.171788	0.223555	0.296465	1	0.667888	0.631052	0.676305	0.82112	0.87775	0.77838	0.848614	1	0.860346	0.776852	0.653285	0.464003	0.401256	0.60813	0.369524	1	0.564379	0.417242	0.268802	0.229061	0.125885	0.161671	0.172133
O95801	1	0.771429	0.437635	0.215628	0.204403	0.148907	0.0684064	0.0648943	1	0.752244	0.292931	0.0633442	0.0397631	0.0149748	0.0172619	0.026823	1	0.876798	0.449865	0.178323	0.086328	0.0405481	0.0172189	0.0150675	1	0.808782	0.381546	0.188784	0.159323	0.132414	0.0816109	0.0558407	1	0.736902	0.288167	0.0440328	0.0155743	0.0167133	0.0135661	0.0159188	1	0.788786	0.34834	0.134765	0.0724782	0.0376905	0.01619	0.0124809	47.353
O95816	1	0.945323	0.94339	0.699284	0.339123	0.131336	0.0727032	0.0672132	1	0.815369	0.620772	0.635514	0.267868	0.109152	0.0823204	0.0632669	1	0.882302	0.692441	0.55264	0.208978	0.0884701	0.0602636	0.053579	1	0.816473	0.728884	0.6008	0.246866	0.102877	0.0552974	0.0505761	1	0.94875	0.687202	0.715722	0.288337	0.119319	0.083572	0.0619963	1	0.853168	0.639981	0.580067	0.236582	0.107925	0.0717691	0.0519735	54.0952
O95817	1	0.96378	0.790103	0.769268	0.638414	0.664133	0.598997	0.709681	1	0.968981	0.86616	0.737954	0.478288	0.53861	0.578967	0.654227	1	0.87198	0.665902	0.529908	0.399092	0.375215	0.435189	0.456877	1	0.990479	0.987607	0.79195	0.714782	0.631707	0.598407	0.724819	1	1.01587	0.845393	0.714164	0.504027	0.475283	0.509483	0.618919	1	0.879032	0.727103	0.555061	0.353209	0.350723	0.370276	0.394957
O95819-2	1	0.951323	0.642012	0.487697	0.364186	0.343147	0.294818	0.321762	1	0.891902	0.637995	0.289347	0.167066	0.218267	0.226915	0.253779	1	0.789235	0.519228	0.287237	0.227327	0.142786	0.185002	0.197597	1	0.957949	0.673411	0.447736	0.324897	0.322749	0.272963	0.291794	1	0.858688	0.606572	0.340126	0.190121	0.197881	0.216908	0.218993	1	0.853987	0.519497	0.260821	0.185561	0.147965	0.168366	0.194728	50.9574
O95822-2	1	0.994966	0.509578	0.115957	0.116263	0.0735023	0.0225395	0.0336101									1	1.01929	0.236436	0.159763			0.0355441		1	0.864648	0.626141		0.0437176												1	0.494503	0.626681						48.0795
O95825	1	1.02051	0.939065	0.948031	0.735787	0.369664	0.0150431	0.0179419	1	0.893429	0.778963	0.716378	0.672047	0.316328	0.0301026	0.0138883	1	0.947977	1.00633	0.84865	0.704439	0.334731	0.0372279	0.0329014	1	1.04068	0.800372	0.763244	0.601903	0.262755	0.0111396	0.0161987	1	0.904797	0.770426	0.715758	0.59996	0.293815	0.0291661	0.0123814	1	0.890131	0.875535	0.789535	0.568703	0.291191	0.0258208	0.0201123	58.3519
O95831-3	1	0.859328	0.699275	0.455053	0.348834	0.241708	0.13122	0.0175295	1	0.762429	0.529302	0.42326	0.327271	0.222949	0.119574	0.0161948	1	0.894933	0.653199	0.472077	0.359316	0.251367	0.135237	0.013905	1	0.941964	0.626482	0.467796	0.325284	0.238338	0.127868	0.0154	1	0.867448	0.617841	0.48021	0.322166	0.235013	0.117812	0.0154896	1	1.01097	0.717906	0.533245	0.394885	0.281355	0.152329	0.0188993	51.9224
O95834	1	0.913164	0.832057	0.395308	0.0772946	0.029428	0.0142947	0.0129093	1	0.804764	0.718375	0.360476	0.0357398	0.00838273	0.00928469	0.0103308	1	0.833056	0.967271	0.471197	0.0242854	0.0103888	0.0180328	0.0174835	1	0.998746	0.870026	0.470102	0.0704439	0.0186293	0.0117881	0.0130305	1	1.08758	0.852758	0.517282	0.052161	0.00657749	0.00536734	0.00139912	1	0.920003	0.817628	0.401938	0.0418851	0.0142096	0.0114508	0.0155435	51.015
O95848	1	1.13437	0.921535	0.587805	0.295029	0.0996921	0.0744202	0.0742716	1	0.595172	0.793261	0.415526	0.245298	0.0554737	0.0384538	0.0328375	1	1.01506	0.877606	0.424982	0.27064	0.0233474	0.0422106	0.0341442	1	0.870847	0.57664	0.473342	0.200629	0.0676613	0.0360824	0.0237196	1	0.740669	0.701545	0.387538	0.235517		0.034747	0.0260208	1	0.539863	0.445044	0.411379	0.180578	0.0921246		0.0432852	53.108
O95861	1	0.864691	0.902347	0.732683	0.452513	0.0468597	0.00718556	0.00962783	1	0.852947	0.759293	0.714924	0.515594	0.0562353	0.0117691	0.0128002	1	1.14607	1.18807	0.842097	0.587802	0.0948696	0.0033847	0.00120315	1	1.08629	0.899349	0.820628	0.557946	0.0650604	0.00864188	0.00751206	1	1.03239	0.863885	0.758758	0.514617	0.0806345	0.0132415	0.013324	1	1.03692	0.942119	0.780604	0.472053	0.0859723	0.00539127	0.00201215	54.6899
O95864	1	0.81729	0.360327	0.136911	0.137706	0.115812	0.124836	0.11433	1	0.61819	0.191047	0.0499148	0.0310053	0.0161897	0.00626803	0.0110381	1	0.675061	0.262616	0.0467389	0.029044	0.007902	0.0101614	0.00856236	1	0.747082	0.269469	0.106783	0.0812028	0.0628562	0.0714342	0.078673	1	0.610455	0.21757	0.0626737	0.0306084	0.0135986	0.00932953	0.00252162	1	0.686429	0.255841	0.0747538	0.0257341	0.0149254	0.0106772	0.00454792	46.6797
O95865	1	0.963004	0.920749	0.746572	0.422468	0.0376844	0.00592883	0.0129013	1	0.884221	0.7301	0.657908	0.383264	0.0284667	0.0127641	0.0143961	1	1.01247	0.953192	0.729415	0.401677	0.0137748	0.00696551	0.00804904	1	1.04536	0.918203	0.771732	0.415483	0.0179667	0.00819006	0.00799847	1	0.906451	0.815301	0.630979	0.359068	0.0273216	0.0102914	0.00811685	1	0.969325	0.935618	0.720615	0.383641	0.0297493	0.00858318	0.00354688	54.6648
O95881	1	0.98568	0.881559	0.657513	0.379588	0.157073	0.105284	0.0992701	1	0.924778	0.808784	0.615535	0.304722	0.136048	0.114038	0.105813	1	0.974016	0.804236	0.525435	0.236998	0.0849017	0.0857414	0.0714499	1	1.00118	0.796904	0.568407	0.289826	0.118555	0.0881994	0.0765561	1	0.936629	0.732862	0.523178	0.267553	0.108415	0.0963858	0.0780678	1	0.938665	0.731559	0.587854	0.227363	0.090462	0.0648164	0.0635942	54.0126
O95926	1	1.05624	1.00285	1.01901	1.11401	0.983898	0.729896	0.810661	1	0.820259	0.576566	0.574891	0.593803	0.452054	0.462399	0.538907	1	0.955118	0.58639	0.890043	0.632748	0.346317	0.315237	0.278388	1	0.917432	0.689846	0.612998	0.746578	0.651321	0.498594	0.565213	1	1.20765	1.17106	1.11129	1.20592	0.868964	0.727769	0.927852	1	0.743479	0.504627	0.713706	0.40517	0.308232	0.152753	0.131916
O95980																	1	0.733066	0.774083	0.57942	0.320433	0.36637	0.254656	0.176068																	1	1.08179	0.629537	0.396165	0.424957	0.318307	0.252129	0.115407
O95983	1	0.844132	0.477105	0.158045	0.165816	0.184613	0.183424	0.172609	1	0.653565	0.344817	0.104684	0.0949472	0.113595	0.1069	0.122714	1	0.782222	0.370775	0.0760345	0.100327	0.128001	0.145163	0.148252	1	0.849405	0.54339	0.205888	0.147843	0.163269	0.153727	0.193317	1	0.770882	0.372573	0.109173	0.109866	0.101781	0.110243	0.111532	1	0.814333	0.378637	0.128882	0.113899	0.137629	0.151005	0.15426	47.4958
O95985-3	1	1.10727	0.703579	0.689698	0.336462	0.0421426	0.0165967	0.0134679	1	1.10466	0.844778	0.77423	0.448594	0.0856307	0.0498655	0.0224301	1	0.778082	0.603389	0.191909	0.109672	0.0247063	0.0395612	0.0340688	1	1.03361	0.72557	0.580218	0.327005	0.0211633		0.00765298	1	0.935961	0.862062	0.619947	0.350746	0.0350607	0.0239297	0.00666143	1	0.914343	0.519329	0.200664	0.0842962	0.0328732	0.0318397	0.0181365	53.3199
O95989	1	0.928518	0.920825	0.767097	0.361869	0.0268523	0.0129951	0.00912779	1	1.02619	0.937276	0.792583	0.422172	0.0298676	0.0118234	0.0137186	1	0.983956	0.937657	0.768425	0.347097	0.055535	0.0369305	0.0292057	1	0.931236	0.879242	0.683244	0.344263	0.0262454	0.00832472	0.00774607	1	0.901968	0.843022	0.641549	0.351288	0.0274509	0.0124434	0.00912898	1	1.06665	0.910391	0.69652	0.294351	0.0549611	0.0381361	0.0299195	54.4564
O95997	1	0.886374	0.814263	0.531627	0.518679	0.428637	0.401751	0.36241	1	0.992515	0.475707	0.287057	0.26443	0.247399	0.199645	0.182865	1	0.85727	0.481372	0.16743	0.153291	0.110645	0.110954	0.0755433	1	0.816756	0.516635	0.505485	0.482749	0.304793	0.289516	0.342608	1	0.945428	0.406209	0.479066	0.482568	0.238141	0.250428	0.206674	1	0.583888	0.355063	0.224449	0.132015	0.085942	0.0644546	0.0764222	55.0003
O95999	1	0.963571	0.778479	0.625038	0.529542	0.434956	0.340107	0.301074	1	0.771381	0.500647	0.40756	0.279281	0.219735	0.202147	0.184271	1	0.838344	0.750177	0.496268	0.387022	0.256271	0.306206	0.28473	1	1.05048	0.824232	0.543564	0.43657	0.326067	0.261901	0.246135	1	0.970447	0.626673	0.523356	0.366454	0.275325	0.281994	0.198424	1	0.948595	0.764735	0.470457	0.324519	0.277982	0.262402	0.278082	56.2694
O96000	1	0.692886	0.38924	0.127506	0.0908243	0.0514025	0.0312794	0.057428	1	0.68395	0.265114	0.0776572	0.0467612	0.0290975	0.0342098	0.0393278	1	0.610935	0.278149	0.103395	0.0527074	0.0283694	0.0311255	0.0358206	1	0.638756	0.307293	0.10196	0.0527598	0.0336562	0.0310089	0.0456026	1	0.601242	0.251778	0.130966	0.0583875	0.0309262	0.0265881	0.0377277	1	0.626808	0.320272	0.146063	0.0524911	0.0379948	0.0437667	0.0397045	46.4181
O96005	1	0.767488	0.431893	0.135462	0.101046	0.0374441	0.0155941	0.0125063	1	0.674688	0.282795	0.111745	0.0495259	0.0242185	0.0187725	0.0129636	1	0.730865	0.318722	0.0999795	0.067021	0.0545866	0.0617441	0.0596268	1	0.700404	0.314936	0.0931665	0.0501978	0.0184867	0.01315	0.00876909	1	0.71575	0.310298	0.0936783	0.0397984	0.0157801	0.0128867	0.00718015	1	0.74201	0.331802	0.130344	0.0583627	0.0596285	0.0466781	0.045246	47.1203
O96006									1	0.698789	0.414894						1	0.825506	0.256344	0.0874806	0.0610601																				1	0.516062	0.408619	0.11449
O96007	1	1.90558	0.758009	0.866569	0.797119	0.717877	0.555542	0.526865	1	0.868624	0.494571	0.267265	0.16389	0.140325	0.188188	0.154084	1	1.17744	0.68936	0.668013	0.425191	0.398937	0.433241	0.322766	1	1.55421	0.902032	0.986565	0.910993	0.884893	0.632065	0.636504	1	2.03871	1.42405	0.230842	0.237416	0.401903	0.429677	0.428765	1	1.15957		0.647788	0.204018	0.41472	0.385406	0.512841
O96008	1	0.975049	0.943388	0.754457	0.528479	0.140288	0.0153274	0.00776688	1	0.612862	0.683461	0.555944	0.472653	0.175777	0.0809275	0.0641322	1	0.959648	1.1111	1.04051	0.745847	0.403196	0.11824	0.0242999	1	0.956649	0.859614	0.843138	0.541194	0.23841	0.0631911	0.0160897	1	0.844405	0.702515	0.67053	0.452338	0.239503	0.0999194	0.0711526	1	0.911141	0.879041	0.737894	0.549003	0.356949	0.0952168	0.0267608	55.5604
O96011	1	0.616334	0.184081	0.0271355	0.0433931	0.0138742	0.00598742	0.0051319	1	0.583581	0.211156	0.0974861	0.0453822	0.0625013	0.0369343	0.0726283	1	0.859247	0.357627	0.128602	0.0593035	0.0176829	0.0250964	0.0169299	1	0.742268	0.189225	0.0577962	0.0206707	0.00620743	0.00240566		1	0.603184	0.224112	0.113362	0.0522178	0.0479903	0.0390874	0.0536657	1	0.729606	0.284744	0.0936235	0.056066	0.015373	0.0121523	0.0157291	44.921
O96013	1	1.13457	0.87498	0.397829	0.364961	0.322169	0.276293	0.247753	1	0.59463	0.0667257	0.0214098	0.021482	0.0142565	0.0242892	0.0302972	1	0.76307	0.224128	0.135111	0.102	0.0737986	0.0977335	0.0679839	1	0.714271	0.420123	0.376797	0.307427	0.217025	0.209698	0.202098	1	0.672536	0.109101	0.0304516	0.022103	0.0366087	0.029693	0.0205669	1	0.663502	0.168576	0.124298	0.0891788	0.0555584	0.071722	0.0646419	50.9089
O96017-12	1	0.963164	0.656566	0.237248	0.143958	0.0757932	0.0426286	0.0269905	1	0.870316	0.455936	0.166423	0.0973998	0.0453797	0.0393194	0.0213263	1	0.912512	0.529801	0.188723	0.100574	0.0446081	0.0338562	0.00915465	1	0.943466	0.542281	0.255072	0.134787	0.0669707	0.0383588	0.0318375	1	0.821896	0.43887	0.178872	0.134008	0.0642161	0.0444765	0.00799303	1	0.898793	0.543624	0.234299	0.0931479	0.056505	0.0271166	0.010557	49.3789
O96019	1	0.771546	0.697845	0.301768	0.154305	0.0612383	0.0142127	0.0104266	1	0.665782	0.549591	0.259721	0.108872	0.0450956	0.0215286	0.0146984	1	0.85141	0.648374	0.277196	0.10464	0.0394471	0.0118641	0.0116588	1	0.842904	0.681826	0.351074	0.144557	0.0454208	0.00776858	0.00556212	1	0.781043	0.639486	0.345085	0.12013	0.0473123	0.0226878	0.0160119	1	0.888394	0.706588	0.359965	0.11382	0.0427325	0.014218	0.00709362	49.5698
O96028-5	1	0.664418	0.911418	0.495712	0.401944	0.313273	0.171409	0.196262	1	1.10366	0.850351	0.802532	0.520937	0.495615	0.491918	0.533782	1	0.808014	0.405593	0.349159	0.224482	0.227887	0.246237	0.244207	1	0.847767	0.630109	0.352174	0.21707	0.147972	0.0930781	0.125939	1	1.47679	1.48393	0.943106	0.741131	0.907572	0.670903	0.669108	1	0.685957	0.441212	0.322416	0.309828	0.304135	0.248939	0.164634	53.5626
P00156	1	0.846221	0.534201	0.108561	0.0809269	0.0130099		0.0081564	1	0.758893	0.396684	0.108706	0.0223153	0.0284352	0.0109458	0.0118258									1	0.710795	0.44583	0.167594	0.0526982				1	1.04828	0.49447	0.164451	0.0513951												47.9973
P00167-2	1	0.987316	0.915036	0.888045	0.608053	0.499693	0.283937	0.356024	1	0.953551	0.760546	0.561239	0.485832	0.302647	0.240763	0.269956	1	0.712624	0.905276	0.528684	0.271284	0.171522	0.221798	0.269945	1	0.941531	0.802176	0.567335	0.449126	0.294216	0.20118	0.256351	1	0.977214	0.684997	0.686836	0.438486	0.240825	0.289689	0.274225	1	0.89785	0.824324	0.697106	0.338636	0.171216	0.117996	0.120798	58.7436
P00338	1	0.979351	1.06024	0.970109	0.843407	0.597129	0.226532	0.0165273	1	0.917294	0.908928	1.06047	1.0864	0.785675	0.311118	0.0201473	1	1.11197	1.36522	1.24601	1.13126	0.798037	0.319815	0.0230123	1	1.1639	1.05181	1.09545	0.907487	0.669976	0.273409	0.0229123	1	1.0389	0.971941	1.07615	0.985679	0.671642	0.275429	0.0307516	1	1.05438	1.0442	1.0887	1.13252	0.793505	0.346331	0.0315259	60.6939
P00367	1	0.923379	0.970756	0.897083	0.768047	0.237657	0.00418714	0.00397114	1	0.775204	0.745814	0.868794	0.848725	0.293821	0.00742547	0.0065314	1	1.07064	1.04067	1.01976	1.02871	0.53098	0.0119131	0.00709103	1	1.01677	0.905685	0.877233	0.80081	0.317755	0.00505809	0.00523048	1	0.851552	0.794326	0.823392	0.769953	0.335812	0.0069994	0.00404579	1	1.07248	1.062	1.0279	1.02274	0.532608	0.0136324	0.00875215	57.8766
P00374-2	1	0.539164	0.26805	0.0699552	0.0562134	0.0215102	0.00485704	0.00570337	1	0.499875	0.188197	0.0447933	0.0250357	0.0185516	0.0132254	0.00681474	1	0.551716	0.18486	0.0425743	0.0274842	0.00879023	0.00397111	0.00615393	1	0.498686	0.175239	0.0465167	0.0231662	0.0156164	0.00568385	0.00674649	1	0.50996	0.159825	0.0575829	0.0335304	0.0145756	0.00718113	0.0049361	1	0.537835	0.145169	0.0668633	0.024763	0.0137236	0.00418695	0.00451164	44.8696
P00387-3	1	0.885835	0.805906	0.393746	0.0783028	0.0157231	0.00477079	0.00796676	1	0.819578	0.748737	0.433553	0.0514184	0.0101924	0.00896004	0.00829637	1	1.03416	0.852804	0.511234	0.0684046	0.0107543	0.0105503	0.00911366	1	1.07126	0.842411	0.561212	0.0837134	0.0107614	0.00407061	0.00266706	1	0.957637	0.773635	0.488686	0.0574893	0.00578044	0.00906944	0.00683593	1	1.04185	0.884825	0.54365	0.0914739	0.00738122	0.00858877	0.00695486	50.8515
P00390-2	1	0.942212	0.790902	0.847326	0.776852	0.687832	0.637791	0.65721	1	0.878833	0.797542	0.925295	0.734976	0.666339	0.655908	0.656797	1	1.03169	0.997955	0.901816	0.875114	0.808116	0.785281	0.724764	1	1.06827	0.840354	0.913594	0.827224	0.677517	0.737059	0.548788	1	0.961102	0.990403	0.819577	0.982993	0.792194	0.854159	0.782626	1	0.833764	0.813458	0.866835	0.884486	0.704183	0.714904	0.739538
P00403	1	0.964888	0.911181	0.649843	0.313481	0.0155701	0.00880481	0.0106457	1	0.803574	0.721988	0.551906	0.26477	0.0102914	0.00874444	0.0071975	1	0.947853	0.90828	0.731857	0.30466	0.0108467	0.0104701	0.00768539	1	1.05828	0.894871	0.729789	0.316964	0.0120068	0.00595794	0.00521727	1	0.930839	0.816256	0.663095	0.283198	0.0138429	0.00725414	0.00557917	1	0.947989	0.828269	0.641228	0.252503	0.0144629	0.00363484	0.00378248	53.5158
P00441	1	0.848429	0.837916	0.809015	0.790999	0.661444	0.754252	0.714273	1	0.784584	0.791056	0.820698	0.760603	0.729422	0.695655	0.777202	1	1.15826	1.14901	1.14111	1.22867	1.20328	0.967275	0.922393	1	1.0908	1.02573	1.02022	0.966134	1.09825	1.01529	1.06047	1	0.931961	0.832025	0.86985	1.04058	0.861749	0.814767	0.770169	1	0.968322	1.07375	1.01087	1.18919	0.940507	1.09795	1.11758
P00491	1	0.904174	0.792197	0.836399	0.81313	0.713747	0.585555	0.25448	1	1.90852	1.95409	2.16329	2.33888	1.92379	1.5336	0.455437	1	1.02291	1.19511	1.06479	0.918163	0.839412	0.686149	0.228736	1	1.14277	0.967845	0.899158	0.922058	0.851799	0.730049	0.25065	1	1.00514	1.03748	1.01721	0.822168	0.910309	0.706016	0.223612	1	1.03702	0.905477	1.03281	0.993768	0.877763	0.67276	0.228053	64.2379
P00492	1	0.90309	0.904812	0.875078	0.812076	0.769802	0.719254	0.748255	1	0.916793	0.850337	0.886815	0.796022	0.707879	0.711114	0.717314	1	1.11846	1.24106	1.25106	1.08894	1.10152	0.957592	0.919894	1	0.9585	0.903004	0.940762	0.894043	0.7831	0.718948	0.753351	1	1.01952	1.14785	0.949215	0.885861	0.817448	0.808333	0.750138	1	1.03111	1.04464	1.04018	1.05923	0.997917	0.897652	0.880356
P00505	1	0.894035	0.897073	0.808925	0.715933	0.71887	0.729152	0.556099	1	0.738452	0.738112	0.808963	0.798324	0.666375	0.656247	0.490646	1	1.00228	0.960716	0.905984	0.947317	0.836766	0.835698	0.62384	1	1.05114	1.01371	1.00338	0.928607	0.851558	0.82782	0.63157	1	0.942761	0.994684	0.940371	0.924617	0.776908	0.728452	0.548679	1	1.0397	1.06458	0.984774	0.957613	0.892475	0.939491	0.753805
P00519	1	0.516723	0.876828	0.570901	0.38952	0.364475	0.192311	0.287543									1	0.422541				0.0637814	0.19034	0.153415	1	1.17647	0.540969	0.612986	0.343451	0.416931	0.251269	0.327675									1	0.69364	0.712257	0.199498		0.114389	0.129296	0.0692665	53.7954
P00558	1	0.816286	0.87488	0.210457	0.0677711	0.0256609	0.0100466	0.00960991	1	0.785438	0.771286	0.218462	0.0304551	0.0188981	0.0141906	0.0106051	1	1.12916	1.10946	0.314346	0.0343878	0.0131289	0.0105697	0.0126938	1	1.0437	0.943265	0.316531	0.0398609	0.0114956	0.00808928	0.0104335	1	0.869873	0.830478	0.301622	0.0352565	0.0141587	0.0100618	0.0075981	1	1.0092	0.88824	0.423281	0.0367024	0.0138134	0.0109877	0.00995953	50.2437
P00568	1	0.856228	0.810339	0.328547	0.154416	0.0818861	0.067212	0.0694691	1	0.932497	0.629847	0.194466	0.0924617	0.0406067	0.04396	0.0475183	1	0.959947	0.743831	0.218359	0.0977332	0.0565913	0.0490128	0.0488594	1	1.15209	1.24851	0.478374	0.19301	0.086934	0.0859894	0.0686221	1	0.925145	0.680692	0.203278	0.0506763	0.0358007	0.0412019	0.0439442	1	0.910442	0.712982	0.224785	0.0703035	0.0403937	0.0447599	0.0409769	50.5351
P00738-2									1	0.50717	0.623585		0.14202	0.179186	0.136968	0.0893951	1				0.358847		0.16542	0.143042									1	0.781728		0.347254			0.0624229	0.0393742	1		0.571097	0.7353		0.132204		0.204948
P00746	1	0.995751	0.454945	0.0545178	0.0548321	0.0225814	0.0150875	0.0251076	1	0.952635	0.319343	0.140733	0.132972	0.0975087	0.0223513	0.0885555	1	0.902616	0.315747	0.229625	0.0975293	0.135745	0.0937387	0.10107	1	0.965868	0.268464	0.0460272	0.0379991		0.00674346		1	0.861198	0.473822	0.140329	0.0832261	0.0553489	0.0460581	0.0172514	1	0.526833	0.397672	0.0712539	0.0258483	0.0590204	0.0671228	0.0430935	47.8239
P00749-2	1	1.63388	1.81389	1.11997	0.624929	0.400692	0.125982	0.161372																	1	0.969711	0.384208	0.479717	0.155883	0.172391	0.0950895	0.0541522																	57.789
P00813	1	1.02624	0.890934	0.930774	0.68229	0.51211	0.197577	0.0370864	1	0.864965	0.781945	0.7865	0.620954	0.476384	0.210495	0.0239613	1	1.07187	1.01163	1.0394	0.748696	0.577654	0.223941	0.0291982	1	1.1671	0.922096	0.882354	0.720971	0.504163	0.191212	0.0449795	1	1.06058	0.830985	0.713486	0.707621	0.549206	0.22701	0.028477	1	1.17811	0.909041	0.974347	0.714135	0.49035	0.228076	0.0204874	59.1833
P00918	1	0.932373	0.827036	0.323652	0.0621695	0.0215561	0.00871935	0.00887898	1	0.88669	0.796864	0.306387	0.0279346	0.0148765	0.00951379	0.00885556	1	1.05438	1.00846	0.338358	0.0395069	0.0262909	0.0204645	0.0223766	1	1.10839	0.842828	0.414296	0.0368279	0.0133155	0.00713277	0.00919995	1	0.906562	0.768533	0.357986	0.0336977	0.010006	0.00755514	0.0047256	1	0.938016	0.912447	0.43092	0.0445688	0.0248563	0.0196902	0.0195184	50.6113
P00966	1	0.756123	0.290238	0.106413	0.0796391	0.0199933	0.00613682	0.00688963	1	0.712335	0.252709	0.125588	0.07126	0.01838	0.00618611	0.00391611	1	1.01347	0.383088	0.154095	0.0803746	0.0151454	0.00454075	0.00412494	1	0.869637	0.285919	0.130682	0.0759268	0.0193158	0.00402967	0.00410587	1	0.797784	0.269671	0.121912	0.0678251	0.0190696	0.0031889	0.00176776	1	0.903347	0.305861	0.178905	0.0868303	0.0234506	0.0031427	0.00131697	46.187
P01019	1	0.922196	0.95471	0.72122	0.377725	0.059117	0.0332414	0.0176506	1	0.752073	0.729112	0.585495	0.374272	0.0469788	0.0299735	0.0234951	1	0.979604	1.00425	0.741593	0.405896	0.0581559	0.039195	0.0285027	1	1.00684	0.846773	0.689304	0.438277	0.0480699	0.0242426	0.0188344	1	0.868287	0.802153	0.548009	0.369369	0.0497598	0.0249708	0.0137312	1	0.927246	0.895949	0.696091	0.392227	0.0665094	0.0328434	0.0261752	54.3775
P01033	1	0.972352	0.844179	0.360142	0.353975	0.265152	0.144591	0.0829782	1	0.916318	0.733877	0.553896	0.259595	0.214541	0.138202	0.0577646	1	0.934026	0.573278	0.541123	0.276336	0.230163	0.164959	0.0725703	1	1.40295	0.802824	0.631684	0.36521	0.298507	0.117346	0.0769486	1	1.07577	0.668975	0.379362	0.255769	0.227984	0.130481	0.0431254	1	0.880341	0.642723	0.577508	0.169315	0.189387	0.128885	0.0573826	51.4048
P01034	1	1.11739	1.06174	0.746674	0.56106	0.458644	0.284855	0.0596976	1	0.417857	0.438438	0.27144	0.235429	0.163849	0.121744	0.0396248	1	0.985316	1.02117	0.789787	0.677326	0.46335	0.343422	0.118243	1	1.09927	1.05349	0.948243	0.696255	0.476309	0.304793	0.107945	1	0.816394	0.747117	0.440947	0.425521	0.34692	0.22905	0.0610012	1	0.902238	0.742465	0.758985	0.604231	0.454615	0.32324	0.0986269	58.103
P01040	1	0.640674	0.675972	0.541777	0.540547	0.338244	0.155198	0.14907	1	0.77901	0.966511	0.668322	0.518243	0.334363	0.294279	0.268419	1	1.30985	0.684009	0.729708	0.558522	0.393081	0.460923	0.465601	1	0.744182	0.638222	0.622213	0.370502	0.392887	0.217247	0.268361	1	0.965637	0.776024	0.743821	0.456669	0.362744	0.451956	0.289677	1	0.877633	0.929507	0.759899	0.589987	0.434072	0.300946	0.223281	53.0887
P01111	1	0.903075	0.889152	0.77443	0.576456	0.241408	0.0223627	0.0278109	1	1.60828	1.69587	1.65221	1.25119	0.457896	0.0350219	0.0380518	1	0.819741	0.791006	0.639415	0.558651	0.219015	0.0293469	0.00894101	1	0.987596	0.88594	0.77997	0.584728	0.202199	0.0304303	0.0215846	1	0.883809	0.852261	0.855639	0.528298	0.264389	0.0406655	0.0183809	1	0.868175	0.747166	0.65717	0.472195	0.18468	0.0263688	0.0137287	56.1448
P01116-2	1	1.01636	0.880558	0.707139	0.463516	0.146637	0.0135343	0.0125249	1	0.834874	0.691647	0.572391	0.41081	0.11348	0.0164319	0.0137408	1	0.957255	0.78874	0.689125	0.434015	0.144485	0.0206638	0.0138642	1	1.03157	0.797564	0.653003	0.391644	0.116572	0.0127784	0.0114972	1	0.977999	0.803434	0.645071	0.388839	0.136622	0.0215607	0.0143301	1	0.892098	0.768842	0.558663	0.336625	0.122567	0.0226633	0.0184451	54.8027
P01130-2	1	0.838783	0.90524	0.605184	0.453738	0.28873	0.13607	0.0662119	1	0.960809	0.792937	0.605561	0.485819	0.292889	0.183704	0.0933273	1	1.05781	1.44698	0.823843	0.365737	0.184323	0.153135	0.332217	1	1.06775	1.09866	0.720973	0.592846	0.374785	0.140522	0.0838741	1	0.970204	0.757742	0.582942	0.458822	0.248945	0.155367	0.0802451	1	0.844456	0.894065	0.666083	0.446796	0.362707	0.199561	0.287238	54.6902
P01137	1	0.992466	0.885502	0.675722	0.578988	0.560154	0.497354	0.373057	1	1.08578	0.869426	0.722652	0.528859	0.431862	0.279987	0.101487	1	1.16356	0.672206	0.403875	0.366076	0.238236	0.139051	0.0602475	1	0.918641	0.835814	0.60833	0.509182	0.41601	0.382783	0.339828	1	1.02017	0.663152	0.614658	0.476038	0.307862	0.198839	0.0804289	1	0.428035	0.28166	0.274264	0.235893	0.159348	0.0835077	0.0339282	60.2507
P01730	1	1.00837	0.759715	0.473567	0.255196	0.0341204	0.00761878	0.00538955	1	0.793433	0.705908	0.407993	0.189978	0.0316349	0.0125876	0.00982932	1	0.998699	0.909022	0.556868	0.287261	0.0753192	0.0344255	0.0501451	1	0.805405	0.590334	0.458609	0.177949	0.024798	0.0155954	0.00298818	1	0.994843	0.894026	0.494469	0.214692	0.0392242	0.00661094	0.00270182	1	0.905395	0.806633	0.479223	0.234078	0.0523448	0.0373729	0.0280744	51.6972
P01857	1	0.816356	5.09831	0.251313	0.0938604	0.424098	0.0706556	0.109075	1	0.0387344	0.0679245	0.0638936	0.0170716	0.0159018	0.022532	0.0305862									1	0.174671	0.273595	0.147016	0.0947896	0.10627	0.0344335	0.0695906	1	0.276298	3.47297	7.91181	0.385456	0.00861989	0.0491016	0.189209									51.6152
P01903	1	1.13006	1.00805	0.999685	0.814756	0.832903	0.632108	0.565273	1	1.22135	1.09397	1.04245	0.944948	0.798106	0.811435	0.54758	1	0.890451	0.779372	0.691222	0.571637	0.550057	0.473039	0.390339	1	1.23892	1.08712	0.979854	0.820197	0.724947	0.607374	0.548024	1	1.02694	0.970242	0.887494	0.725004	0.643317	0.534357	0.47264	1	0.889946	0.711188	0.713393	0.575767	0.581105	0.45556	0.338159
P01911	1	0.930426	0.960959	0.774445	0.730819	0.660047	0.625529	0.524929	1	0.919649	0.74516	0.752691	0.656965	0.63419	0.592178	0.512794	1	1.01571	0.855533	0.824516	0.710099	0.607818	0.597769	0.541496	1	0.988836	0.87412	0.720064	0.734095	0.659814	0.611474	0.561117	1	1.03661	0.888069	0.833146	0.737158	0.619518	0.554979	0.506048	1	1.03472	0.805889	0.764425	0.650625	0.628478	0.601805	0.539313
P02458	1	1.08668	0.583586	0.446586	0.327841	0.259974	0.201414	0.301745																	1	0.948428	0.537784	0.388378	0.254262	0.245273	0.178514	0.262768																	49.4774
P02545	1	0.903342	2.14121	2.19888	1.46559	0.18618	0.0882531	0.112777	1	0.857788	1.7612	1.85288	1.30554	0.130579	0.0823503	0.0944266	1	1.06765	1.97161	2.48747	1.27898	0.0970528	0.0613459	0.0736674	1	1.00938	2.07106	2.41093	1.37014	0.135676	0.0721081	0.0927816	1	0.817766	1.84329	2.30954	1.21418	0.104924	0.068356	0.0690045	1	1.03716	1.96531	2.30325	1.29196	0.129925	0.0574139	0.0648271	59.5131
P02649	1	0.887042	0.639807	0.76701	0.498074	0.325387	0.162319	0.160493	1	0.963911	0.807277	0.517023	0.400605	0.204796	0.127199	0.106094	1	1.07653	0.752181	0.626238	0.418384	0.165828	0.128767	0.113782	1	0.92662	0.804192	0.814592	0.572071	0.197747	0.166802	0.10862	1	0.845483	0.579051	0.463078	0.336771	0.113421	0.0867962	0.0707309	1	0.854077	0.642007	0.57293	0.375389	0.205887	0.0995064	0.130456	55.2049
P02655	1	0.870226	0.812858	0.772318	0.645057	0.487556	0.2454	0.26157	1	1.0813	1.29968	0.705333	0.651547	0.308538	0.232181	0.387488	1	0.933387	0.552472	0.389897	0.312767	0.156058	0.267065	0.524326	1	0.5049	0.463945	0.26113	0.220471	0.164208	0.123393	0.161162	1	0.936074	0.808632	0.787777	0.336661	0.185635	0.568709	0.365704	1	0.703959	0.485032	0.352976	0.276502	0.191863	0.133904	0.137602	58.6565
P02656	1		0.919989	1.03885	0.811556	0.497546	0.278831	0.387463	1	1.11125	1.26984	0.290209	0.442515	0.234324	0.266987	0.190004	1	0.735923	0.0893086	0.0507957	0.0331947	0.0212004	0.0199913	0.0353005	1	0.661785	0.623819	0.215518	0.1953	0.222478	0.141138	0.180716									1	0.649354	0.0961568	0.042999		0.0151961	0.0123128	0.0139825	59.5605
P02686	1	0.999364	0.86848	0.880184	0.793616	0.709983	0.571414	0.608406	1	0.769418	0.607649	0.442095	0.365249	0.344404	0.337137	0.360064	1	0.780384	0.790255	0.603584	0.512165	0.384187	0.404002	0.385768	1	1.06439	0.864974	0.786188	0.70013	0.608398	0.460143	0.581	1	0.871182	0.581727	0.48927	0.447669	0.342169	0.36641	0.345572	1	0.70421	0.734483	0.541283	0.43521	0.278873	0.27515	0.310037
P02750	1	1.26594	1.01169	0.832694	0.563886	0.395662	0.326527	0.269625	1	0.938706	0.820095	0.657274	0.534264	0.422169	0.412932	0.327796	1	1.11615	0.949205	0.665002	0.748928	0.533853	0.547417	0.370611	1	1.29776	0.907328	0.533374	0.41898	0.245942	0.226348	0.183324	1	0.912736	0.761797	0.694914	0.378166	0.432854	0.381926	0.318368	1	0.634751	0.557546	0.624142	0.407882	0.310153	0.297978	0.234755	57.0584
P02763	1	1.17508	0.850875	1.40373	0.926221	0.897586	0.73054	0.628471	1	0.918144	0.796777	0.757405	0.570755	0.541414	0.544299	0.455395	1	1.02137	0.822662	0.826499	0.760274	0.578741	0.555839	0.460185	1	1.18144	0.82127	0.796793	0.621277	0.574127	0.494661	0.47238	1	1.14667	1.0099	0.96865	0.758018	0.649277	0.600594	0.52404	1	0.991339	0.814278	0.787717	0.602393	0.503131	0.413486	0.369163
P02786	1	0.893714	0.897129	0.827834	0.764291	0.693571	0.479967	0.0552554	1	0.774503	0.782238	0.827331	0.839846	0.659521	0.405209	0.0583334	1	1.04711	1.06792	0.981529	0.948108	0.80856	0.44982	0.0372993	1	1.1433	0.980292	0.975099	0.892134	0.73467	0.442873	0.0527451	1	0.902363	0.924891	0.86867	0.849396	0.659699	0.413201	0.0562543	1	1.00845	1.0217	0.997318	0.922179	0.815431	0.596599	0.121795	61.8188
P02792	1	1.03124	0.918958	0.832365	0.851579	0.736948	0.525574	0.633411	1	0.942709	0.865386	0.77838	0.801775	0.659646	0.619902	0.704527	1	1.16098	0.853476	0.767638	0.619563	0.468195	0.679198	0.743832	1	0.876353	0.808119	0.63758	0.630903	0.499887	0.442234	0.492598	1	0.879831	0.828189	0.86326	0.654727	0.503822	0.712746	0.629167	1	0.993204	0.923288	0.859339	0.625718	0.592179	0.571057	0.493532
P02794	1	1.04719	0.866011	0.672675	0.855097	0.647919	0.42921	0.450214	1	1.24053	1.02707	0.802739	0.714273	0.653548	0.615955	0.871833	1	0.901023	0.873523	0.599504	0.565532	0.384117	0.630242	0.804602	1	0.628768	0.551238	0.377291	0.449747	0.31396	0.363163	0.3574	1	1.15784	0.876297	0.737211	0.739851	0.564359	0.77185	0.714187	1	0.951761	0.572582	0.599056	0.575297	0.399832	0.616914	0.550896	64.5138
P03886	1	0.895719		0.0628795	0.0820046				1	0.725453	0.326258	0.0694156	0.0071374	0.00818064	0.0222401	0.00426441	1	0.293418	0.073024						1	0.52818	0.253578						1	0.636169	0.242656	0.0505552	0.0401944				1	0.358366	0.0911961	0.0252599					44.5277
P03891	1	0.791491	0.318632	0.0824038	0.066279				1	0.456141	0.19621	0.0386751	0.0128201	0.00791608	0.00463323	0.00448628									1	0.432981	0.0975186	0.0401483	0.0204022				1	0.596459	0.228365	0.0754419	0.0209422	0.00664654	0.00361672										46.4062
P03915	1	0.813986	0.478442	0.116908	0.0487412	0.0353133	0.0125227		1	0.519108	0.130262						1		0.52144	0.169611	0.268296				1	0.483034	0.385069	0.105735	0.0384737	0.0310139	0.0112048	0.0153581	1								1	0.771015	0.646266	0.162047	0.096277			0.0470931	47.5384
P04040	1	0.843668	0.952063	0.782161	0.749486	0.682376	0.516388	0.0125086	1	0.731032	0.829133	0.914701	0.925148	0.711755	0.499739	0.0080436	1	1.14052	1.19206	1.15959	1.0301	0.979046	0.604929	0.0170106	1	1.11433	1.02544	1.04649	0.897893	0.757499	0.537207	0.0188388	1	1.04376	1.05396	1.23396	1.03762	0.907685	0.56523	0.0163628	1	1.09818	1.07347	1.15083	1.11624	0.906756	0.656849	0.0185621	61.5959
P04062-4	1	1.06653	0.626793	0.154947	0.103151	0.0379727	0.0186732	0.0238367	1	0.816196	0.587873	0.118496	0.0322155	0.0240276	0.0195342	0.0133998	1	0.929741	0.718185	0.122228	0.0298044	0.0243877	0.0168555	0.011812	1	0.972932	0.631219	0.172067	0.0322031	0.0413497	0.0125725	0.0113925	1	0.914226	0.683211	0.142656	0.0374451	0.0184252	0.00888475	0.00558027	1	0.880668	0.594157	0.188793	0.0493856	0.0215732	0.0116623	0.00982371	48.8362
P04066	1	1.21656	0.917951	0.889064	0.596769	0.300856	0.0103245	0.00994365	1	0.968368	0.688039	0.524917	0.422282	0.170229	0.01324	0.00293275	1	0.871893	0.537355	0.54486	0.334538	0.127159	0.0120722	0.00663079	1	1.05856	0.911555	0.843038	0.674083	0.261256	0.016612	0.00974105	1	1.08051	0.862797	0.47136	0.467113	0.271466	0.0116083		1	0.650758	0.73012	0.501075	0.42201	0.196836	0.0133821		57.068
P04075	1	0.907278	0.997256	0.990819	0.889392	0.857216	0.640137	0.0384302	1	0.784676	0.849323	1.0296	1.09972	0.965248	0.555057	0.0431999	1	1.23743	1.37233	1.36708	1.27688	1.17954	0.68889	0.0297456	1	1.14093	1.00176	1.10245	0.954292	0.885256	0.597569	0.0447734	1	0.985592	0.972659	1.05125	1.07745	0.933181	0.583485	0.0539823	1	1.09119	1.23482	1.31496	1.35122	1.22636	0.815715	0.0580028	64.6152
P04075-2
P04080	1	1.04778	0.547095	0.887118	0.785911	0.491651	0.281661	0.15182	1	2.73423	2.16521	2.15654	1.73724	1.17397	0.705122	0.252866	1	0.894974	0.732045	0.604146	0.642363	0.330603	0.266836	0.106939	1	0.892219	0.491516	0.501133	0.741361	0.329802	0.259156	0.0657559	1	1.16216	1.04867	1.04312	0.353696	0.576716	0.284378	0.194341	1	0.846649	0.548435	0.757962	0.622765	0.409758	0.277115	0.115095	59.3981
P04083	1	0.870112	0.526437	0.049554	0.046909	0.0200711	0.00874546	0.00703425	1	0.731951	0.449244	0.0232561	0.0217536	0.0151324	0.0115026	0.00695911	1	1.09998	0.641997	0.120424	0.0655228	0.00480089	0.00666026	0.00665153	1	1.06619	0.591077	0.0584457	0.0271211	0.0136784	0.0057774	0.0083644	1	0.915305	0.487804	0.0485041	0.0196735	0.0111021	0.00673748	0.00774042	1	0.949744	0.547971	0.118492	0.0578605	0.0157179	0.00637026	0.00572758	47.9447
P04114	1	0.150515	0.29788	0.0331532	0.0480868	0.0353547	0.08958	0.128859	1	0.453679	0.679475	0.283031	0.0917585	0.0533636	0.10099	0.0817651	1	0.846285	0.596564	0.386058	0.401499	0.46394	0.138602	0.071748	1	0.339656	0.135454	0.185261	0.0695518	0.0799831	0.043321	0.0347293	1	0.948254	0.90619	0.857618	0.323409	0.080801	0.152761	0.035947	1	1.41629	0.841015	0.425457	0.189843	0.201488	0.170024	0.0399739	42.7218
P04150-2	1	0.972972	0.701095	0.577765	0.538455	0.470841	0.417039	0.452609	1	0.763225	0.429726	0.330453	0.217071	0.216326	0.218928	0.225006	1	0.806216	0.584733	0.31371	0.300209	0.23493	0.29042	0.263236	1	0.962124	0.529839	0.400118	0.406465	0.324266	0.325473	0.387894	1	0.840853	0.583249	0.383426	0.263292	0.206824	0.252298	0.258172	1	0.834969	0.53857	0.396932	0.26526	0.25131	0.263728	0.262583	55.1302
P04179-4	1	0.879393	0.938191	0.857131	0.82545	0.82324	0.79704	0.813906	1	0.910079	0.819964	0.870147	0.765369	0.742135	0.635054	0.770238	1	1.06434	1.00866	0.942683	0.943887	0.865155	0.904512	0.807338	1	1.06527	1.02458	0.976218	0.91758	0.813596	0.8604	0.825097	1	0.943788	0.890307	0.849967	0.774563	0.709997	0.62871	0.673653	1	0.838797	0.797496	0.861038	0.794898	0.694817	0.695169	0.700421
P04181	1	0.771303	0.253233	0.0676334	0.062193	0.0244922	0.00525345	0.00972472	1	0.670656	0.23522	0.0672052	0.033459	0.0224145	0.010792	0.00723963	1	0.793117	0.239712	0.0486162	0.0400709	0.0138627	0.00820554	0.00596538	1	0.73113	0.213453	0.0529919	0.0286534	0.0103477	0.00565129	0.00411333	1	0.709268	0.239213	0.072491	0.0344166	0.0146674	0.0088503	0.0045279	1	0.758344	0.264977	0.079568	0.0281453	0.01498	0.01005	0.0112568	46.0186
P04183	1	0.864002	0.900699	0.726096	0.712468	0.606757	0.58423	0.542669	1	0.861367	0.807075	0.724144	0.697281	0.572903	0.568806	0.480586	1	1.03096	0.912231	0.775838	0.719334	0.696058	0.596568	0.512256	1	1.03101	0.863628	0.838314	0.741021	0.656646	0.602674	0.588149	1	0.904783	0.793599	0.693315	0.641604	0.490771	0.497876	0.454639	1	0.959618	0.955777	0.862046	0.803182	0.701397	0.583376	0.577957
P04229	1	0.530873	0.150999	0.0126308	0.066965	0.0292112	0.0330384	0.0428183																	1	0.424926	0.0826506	0.057976	0.0794928	0.00988981		0.0299243																	44.2781
P04233-2	1	1.0128	0.956315	0.722207	0.491054	0.355555	0.257287	0.188066	1	0.79338	0.737206	0.465879	0.310113	0.229949	0.176648	0.145843	1	0.958889	0.677103	0.469968	0.340482	0.219925	0.196445	0.138358	1	0.810817	0.542197	0.407752	0.287217	0.188515	0.138538	0.116115	1	0.891303	0.585017	0.488239	0.319521	0.171066	0.152507	0.110653	1	0.823977	0.638794	0.460406	0.284055	0.211039	0.159512	0.126543	56.0069
P04350	1	0.942073	0.551609	0.181184	0.0837083	0.0145131	0.002742	0.00492359	1	0.812267	0.415672	0.203272	0.0497904	0.00425802	0.00563858	0.00391763	1	0.950866	0.366891	0.136156	0.0339875	0.00386896	0.00297054	0.0033041	1	0.830745	0.462183	0.162385	0.0311293	0.00407554	0.00414874	0.00413035	1	0.792369	0.549972	0.181572	0.0381789		0.00233586		1	0.913915	0.54792	0.26895	0.0357768	0.00673419		0.00350119	48.5374
P04406	1	0.742706	0.892874	0.676204	0.518242	0.156831	0.0115404	0.00906734	1	0.83196	0.778758	0.9162	0.755473	0.202377	0.0111558	0.00935525	1	1.24417	1.21866	1.14563	1.01551	0.3096	0.0119528	0.0104539	1	1.07506	1.03625	1.00394	0.717268	0.213981	0.0128963	0.00597998	1	0.918727	0.862688	0.951516	0.757018	0.275746	0.00831031	0.00421549	1	1.15499	1.16335	1.1517	1.03233	0.365807	0.0148809	0.0100169	54.7162
P04424	1	0.955652	0.934045	0.793824	0.547709	0.043511	0.000994833	0.00585903	1	0.930612	0.782344	0.778155	0.588675	0.107043	0.0776691	0.0784834	1	1.01844	1.00473	0.843126	0.585391	0.0497544	0.00403276	0.00824425	1	1.1106	0.967517	0.872482	0.604017	0.0347225	0.00779362	0.00560688	1	0.940767	0.847289	0.775247	0.558741	0.101971	0.0688581	0.0646764	1	0.982244	0.862882	0.789317	0.534143	0.0580839	0.0064597	0.00536276	55.7143
P04632	1	0.972129	0.880735	0.832839	0.613193	0.356844	0.136363	0.034354	1	0.891142	0.752532	0.611666	0.519557	0.269284	0.103786	0.0267149	1	0.808474	0.829804	0.649397	0.482678	0.233701	0.0982237	0.0215527	1	0.930531	0.906097	0.78548	0.560476	0.307264	0.110929	0.0242885	1	1.02625	0.855138	0.674831	0.643781	0.277098	0.127926	0.0352004	1	0.857302	0.708629	0.609166	0.399843	0.226013	0.053156	0.018346	57.3449
P04792	1	0.850515	0.641642	0.260559	0.191652	0.0980313	0.0857922	0.227792	1	0.821079	0.398878	0.242701	0.164552	0.107212	0.110309	0.305234	1	0.993849	0.599554	0.260945	0.17411	0.0874543	0.0871693	0.27411	1	0.818709	0.525505	0.255332	0.133971	0.0687898	0.0613131	0.199871	1	0.79089	0.548239	0.254839	0.15129	0.0891175	0.0960485	0.269837	1	0.90712	0.507718	0.251735	0.138649	0.0663945	0.08659	0.261273	49.0773
P04818	1	0.608624	0.256869	0.0674045	0.0601071	0.0269349	0.00996356	0.00813888	1	0.496414	0.15648	0.0501363	0.0257957	0.0144132	0.0121646	0.00958564	1	0.64459	0.295138	0.109242	0.0711259	0.0413853	0.0531861	0.0299676	1	0.596062	0.146731	0.0566467	0.032795	0.0175402	0.00879807	0.00931952	1	0.562551	0.181625	0.0628326	0.0265179	0.0120477	0.00860417	0.00767187	1	0.593649	0.238752	0.118398	0.0619311	0.0448186	0.0335253	0.025452	45.2061
P04839	1	0.87861	0.552147		0.180185				1	0.97017	0.404389	0.102642	0.170529	0.0667427	0.0419667	0.0250676	1	0.924803	0.536064	0.185612	0.108443	0.0721206	0.0692555	0.0718922	1	0.701574	0.229027	0.170189					1	1.39716	0.826495	0.216405			0.032801	0.029032	1	0.811064	0.496937	0.205949	0.0673937	0.0588816	0.0483351	0.0435704	48.5522
P04843	1	0.730826	0.403281	0.0865584	0.0874921	0.0284066	0.0070267	0.00904613	1	0.640659	0.257769	0.0838633	0.040807	0.0244697	0.0133072	0.0116968	1	0.873983	0.358183	0.0697777	0.0323557	0.012317	0.00921587	0.00823281	1	0.729777	0.295486	0.0747201	0.0272312	0.0105468	0.00600332	0.00521121	1	0.681162	0.293461	0.105341	0.0416742	0.0206607	0.0108158	0.00665411	1	0.84103	0.340833	0.111019	0.0376371	0.0146808	0.00686549	0.00703328	46.6702
P04844-2	1	0.824858	0.508801	0.131733	0.0981858	0.0291393	0.0093467	0.00780597	1	0.683593	0.321828	0.104339	0.0403583	0.0192859	0.0103955	0.00848312	1	1.00467	0.500196	0.116404	0.0411654	0.0160109	0.0104688	0.00858261	1	0.919624	0.448609	0.11281	0.0375085	0.0140168	0.0075421	0.00653919	1	0.807299	0.413804	0.124837	0.0479689	0.0161277	0.00901238	0.00521688	1	0.952412	0.505045	0.154522	0.0434747	0.0181522	0.00932676	0.00718477	47.8239
P04899	1	0.79868	0.29944	0.031366	0.0491998	0.0155682	0.00280477	0.00455831	1	0.689372	0.247531	0.0301434	0.0178757	0.0070009	0.00520653	0.00403808	1	0.831891	0.346073	0.028292	0.0131182	0.00497053	0.00439772	0.00310156	1	0.85727	0.303585	0.0424312	0.0175188	0.00801999	0.00349972	0.00215793	1	0.721767	0.326618	0.0522216	0.0221045	0.00702637	0.00319627	0.00259032	1	0.890178	0.347444	0.0618496	0.0131975	0.00625454	0.00175922	0.00445285	46.3587
P04921-2	1	1.10475	0.965793	0.923752	0.909477	0.654577	0.43806	0.48699									1	0.719635	0.722465	0.521924	0.445062	0.216146	0.556808	0.537177	1	0.660185	0.454366	0.402724	0.464473	0.360862	0.261857	0.260135									1	0.746738	0.581307	0.535436	0.407384	0.302671	0.234403	0.177068	63.2308
P05023-4	1	0.665963	0.254019	0.0598303	0.0641097	0.0218501	0.00734105	0.008557	1	0.608287	0.205485	0.0692422	0.0359944	0.0225488	0.0166011	0.0149048	1	1.03653	0.453588	0.0675812	0.0326165	0.0163353	0.0102851	0.00647641	1	0.848249	0.259717	0.0550438	0.0239465	0.00971958	0.00577047	0.00504032	1	0.750974	0.262568	0.0694476	0.0416321	0.0182009	0.0152957	0.00983731	1	0.927586	0.340055	0.092635	0.0361395	0.0167135	0.00881103	0.0070416	45.501
P05026-2	1	1.35702	0.945764	0.59105	0.347338	0.150363	0.133301	0.0728021									1	0.68426	0.613431	0.365732	0.170195	0.234806	0.108032	0.0805227	1	1.377	0.723418	0.552871	0.28468	0.119365	0.118756	0.134172									1	0.884476	0.593676	0.356383	0.182345	0.139172	0.121733	0.0615373	53.4343
P05067-7	1	0.856281	0.635663	0.457592	0.359712	0.233116	0.146693	0.171767	1	0.879844	0.565164	0.365364	0.245482	0.183746	0.117858	0.118621	1	0.854079	0.597252	0.383811	0.252556	0.146351	0.123326	0.12394	1	0.906911	0.554059	0.420528	0.297003	0.183473	0.134879	0.174856	1	0.900717	0.688537	0.386877	0.22669	0.15018	0.128205	0.103665	1	0.812158	0.562629	0.419587	0.204518	0.140077	0.106921	0.11294	51.2244
P05089-2	1	0.99253	0.66285	0.494258	0.428951	0.487652	0.10304	0.0686041	1	0.61113	0.714656	0.459862	0.218742	0.220466	0.298854	0.119625	1	0.828623	0.60952	0.392387	0.468608	0.469293	0.21942	0.0675637	1	0.964407	0.911756	0.530457	0.475539	0.711588	0.122992	0.0429321	1	0.712326	0.999826	0.417353	0.50541	0.195203	0.199068	0.0542128	1	0.853948	0.712494	0.451585	0.338132	0.263671	0.142462	0.0641827	53.8325
P05090	1	1.25125	0.804167		0.596414	0.189629	0.155837	0.618836																	1		0.764071	2.14733	0.265902	2.01944		0.0468471									1	0.769682	0.611769	0.431968	0.155169	0.147342	0.0975014		55.1892
P05091	1	0.869377	0.640941	0.170509	0.0677784	0.0148085	0.0035066	0.0044954	1	0.715621	0.524459	0.161675	0.0326	0.0104947	0.00742742	0.00552779	1	0.966696	0.638315	0.182386	0.0329716	0.00994523	0.00523337	0.00306086	1	0.93687	0.651128	0.20843	0.0384952	0.0052605	0.00179558	0.00138113	1	0.824061	0.570688	0.204969	0.0316854	0.00948912	0.00472959	0.00414376	1	0.935363	0.661196	0.24891	0.0346268	0.00887998	0.00350676	0.00164824	48.8945
P05107	1	0.837782	0.822371	0.618355	0.482954	0.352104	0.256765	0.163344	1	0.793538	0.704907	0.679648	0.579477	0.378871	0.263336	0.180581	1	0.996455	0.921948	0.745423	0.575973	0.393185	0.273442	0.194647	1	1.00524	0.853839	0.778378	0.543869	0.345114	0.257004	0.189413	1	0.894953	0.801034	0.669611	0.554994	0.344923	0.256076	0.175843	1	1.05031	0.897147	0.843554	0.626715	0.413445	0.288375	0.21982	55.4549
P05109	1	0.802269	0.79686	0.696429	0.56626	0.412042	0.348618	0.401672	1	0.818566	0.943826	0.823086	0.669195	0.470281	0.438781	0.538645	1	1.15076	0.865428	0.730521	0.581537	0.349137	0.534858	0.687333	1	0.745842	0.670931	0.526164	0.49721	0.394223	0.371016	0.417491	1	0.957076	0.934316	0.884943	0.773187	0.494013	0.729734	0.618045	1	0.99082	0.93807	0.770903	0.610253	0.410475	0.676406	0.609159	57.924
P05114	1	1.17732	0.910988	0.828063	0.847766	0.656832	0.612661	0.646747	1	0.940403	0.964841	0.60678	0.546855	0.613448	0.710645	0.751231	1	1.05132	0.97262	0.703012	0.662012	0.676695	0.701054	0.618798	1	0.728574	1.02559	0.664345	0.63033	0.715903	0.679735	0.709331	1	0.838255	0.884612	0.905788	1.00736	0.986652	0.854669	1.08534	1	0.889394	0.836931	0.554801	0.558631	0.467814	0.610928	0.643574
P05141	1	0.758706	0.427528	0.116415	0.112642	0.0356215	0.014804	0.00948237	1	0.512239	0.184143	0.0567071	0.0385623	0.0210371	0.0116507	0.00727955	1	0.675661	0.246604	0.0580614	0.0357847	0.0139985	0.00685	0.00511509	1	0.659452	0.271845	0.0743178	0.0366422	0.0135757	0.00921903	0.00688482	1	0.582904	0.248577	0.0904808	0.0402159	0.0160288	0.0089663	0.00659067	1	0.763813	0.294006	0.0990299	0.0412303	0.0167502	0.0112317	0.00797168	47.0125
P05161									1	0.791054	0.397169	0.120773	0.0355297	0.00596604	0.01001	0.00619297	1	0.901353	0.416293	0.104435	0.045835	0.00402752	0.000981032	0.00563893									1	0.827964	0.425183	0.132346	0.0501155	0.00675096	0.00642432	0.0032296	1	0.73698	0.326325	0.111159	0.0349968	0.00848995	0.00205326
P05164	1	0.818737	0.60624	0.362666	0.218917	0.184471	0.16712	0.220704	1	0.680853	0.460637	0.318575	0.208182	0.165508	0.164499	0.188636	1	0.906662	0.698748	0.377683	0.271295	0.212928	0.206965	0.235075	1	0.845934	0.600462	0.361563	0.228224	0.204019	0.178802	0.230416	1	0.773715	0.549787	0.387174	0.204931	0.159612	0.167587	0.202415	1	0.774321	0.570573	0.416613	0.227042	0.203667	0.177964	0.21535	49.2783
P05165	1	0.962187	0.890375	0.204048	0.119974	0.0460816	0.0183178	0.0167313	1	0.83317	0.728769	0.203412	0.0724887	0.0368793	0.0242633	0.0199975	1	0.989196	0.941836	0.210053	0.0370995	0.0164245	0.0107219	0.00890966	1	1.04962	0.856792	0.246835	0.0681624	0.0235242	0.0170741	0.0161029	1	0.878766	0.779768	0.271513	0.082054	0.031948	0.0200353	0.0158903	1	1.00597	0.868573	0.298463	0.0461856	0.0139249	0.0097905	0.00925571	50.2724
P05166	1	1.15679	0.898781	0.70628	0.369142	0.0759599	0.0224109	0.0203027	1	1.04856	0.856431	0.702786	0.322013	0.0552428	0.0250062	0.015653	1	0.943545	0.966881	0.66787	0.284368	0.0360475	0.0204208	0.00705101	1	0.97393	0.740668	0.603185	0.295	0.0466833	0.0134777	0.0131362	1	0.893663	0.77934	0.566157	0.220269	0.0405803	0.017784	0.00709975	1	0.905357	0.807183	0.662054	0.238654	0.0285615	0.0150832	0.00396646	54.2364
P05198	1	0.909814	0.759378	0.456051	0.161871	0.0591494	0.0496182	0.058811	1	0.735728	0.661064	0.389794	0.114026	0.033492	0.0371581	0.0496856	1	1.001	0.895383	0.487616	0.167934	0.0701997	0.0783232	0.0983982	1	0.916273	0.813542	0.466781	0.135801	0.0441132	0.0432181	0.0575189	1	0.863876	0.738355	0.415094	0.117083	0.0329511	0.0320085	0.0409393	1	0.917023	0.818754	0.520066	0.162881	0.0731492	0.0709265	0.0874159	51.1445
P05204	1	1.01361	0.949331	1.16141	0.730133	0.662856	0.734162	0.803488	1	0.749562	0.881834	0.917206	0.926755	0.685291	0.790843	0.84619	1	1.24535	1.19452	0.916071	1.01939	0.863429	0.905536	0.97124	1	1.08936	1.20857	1.14469	0.87242	0.88723	0.981022	1.11608	1	0.843915	0.954487	0.912973	0.887563	0.615244	0.733951	0.809589	1	1.11451	1.29276	0.943468	0.916717	0.7909	1.0339	1.1034
P05362	1	1.00667	0.767768	0.749055	0.767438	0.332805	0.473487	0.879173	1	0.639375	0.561171	0.332045	0.293251	0.248895	0.263291	0.267294	1	0.644491	0.468552	0.362745	0.263032	0.23824	0.279458	0.366079	1	0.849639	0.314031	0.330793	0.202063	0.232699	0.130075	0.369776	1	0.936208	0.751133	0.345695	0.248692	0.244432	0.229477	0.204859	1	0.805459	0.681647	0.307665	0.193452	0.213458	0.246596	0.257287
P05386	1	1.17512	0.602614	0.506838	0.814769	0.577063	0.240757	0.186388	1	1.13094	0.551168	0.467743	0.328598	0.390338	0.302295	0.220152	1	0.581515	0.36403	0.26009	0.409229	0.237134	0.269887	0.166371	1	0.501838	0.259166	0.154829	0.237576	0.196449	0.119443	0.104731	1	1.31062	0.582703	0.403839	0.465383	0.346042	0.470313	0.254815	1	0.548128	0.225239	0.236571	0.271069	0.153592	0.116916	0.0577708	58.324
P05387	1	1.03488	0.887383	0.925821	1.14445	1.71577	1.48431	1.74996	1	0.80658	0.638261	0.53812	0.49897	0.639756	0.912795	0.952337	1	0.790419	0.63096	0.364326	0.525669	0.491356	1.11025	1.03395	1	0.665511	0.538381	0.522376	0.666211	0.937673	0.960426	1.24171	1	0.865557	0.708899	0.542345	0.477502	0.589393	1.13188	0.983621	1	0.821438	0.588601	0.426846	0.477441	0.663919	0.768433	0.763743
P05388	1	0.978488	0.617011	0.294664	0.490943	0.283971	0.113609	0.0882976	1	0.769785	0.405558	0.307967	0.278038	0.285485	0.135561	0.0688091	1	0.931874	0.50675	0.268999	0.237834	0.207973	0.101311	0.0548277	1	0.707474	0.403607	0.218136	0.226632	0.176216	0.0825615	0.0583446	1	0.85015	0.377811	0.292321	0.275013	0.251368	0.107883	0.0588374	1	0.822567	0.422047	0.266196	0.25824	0.220792	0.111797	0.0694352	50.8691
P05413	1	0.952821	0.951752	0.873212	0.544152	0.15062	0.0367864	0.0234989	1	0.911423	0.866653	0.83529	0.563547	0.114588	0.0412551	0.0302348	1	1.03422	0.955211	0.732686	0.475751	0.0784477	0.0267411	0.0235554	1	1.15768	0.917648	0.859563	0.589114	0.117201	0.0348785	0.0191132	1	0.915711	0.828867	0.745351	0.474637	0.100864	0.0369046	0.0213726	1	0.926242	0.90192	0.71928	0.44742	0.0906955	0.0327668	0.0143017	56.2266
P05423	1	1.01024	0.759315	0.25058	0.118429	0.0954052	0.0779061	0.0954632	1	0.766789	0.735605	0.440829	0.401841	0.396631	0.422216	0.37334									1	0.9573	0.617483	0.201125	0.0614947	0.0653045	0.0621805	0.0681287	1	0.571755	0.485779	0.358089	0.327532	0.277236	0.336503	0.301362									49.8345
P05455	1	0.809768	0.871413	0.473343	0.235276	0.0673211	0.0653701	0.0772647	1	0.80868	0.73047	0.514517	0.231731	0.0740195	0.0615372	0.0969857	1	1.01493	0.943091	0.56113	0.267667	0.100663	0.113624	0.136928	1	1.01	0.929227	0.559085	0.240399	0.0669725	0.0706628	0.0782689	1	0.94595	0.799185	0.557731	0.235177	0.0697846	0.0589298	0.0844682	1	0.99503	0.981671	0.643448	0.293718	0.10095	0.123662	0.16211	51.8645
P05534	1	0.850218	0.823669	0.663366	0.567008	0.455139	0.299939	0.143437	1	0.963498	0.938127	0.888896	0.766093	0.560532	0.372601	0.156887	1	1.05028	0.982637	0.834113	0.723975	0.590101	0.391876	0.198709	1	1.06216	0.889907	0.711044	0.589449	0.430506	0.288882	0.140934	1	0.954951	0.790794	0.67858	0.569621	0.448789	0.280558	0.124567	1	0.960332	0.864208	0.824489	0.667407	0.51953	0.362899	0.205138	57.0643
P05556	1	0.887005	0.894337	0.792691	0.641165	0.61589	0.538381	0.520157	1	0.7671	0.821724	0.777941	0.755683	0.631347	0.56189	0.501833	1	1.03705	1.04924	0.958236	0.825363	0.698133	0.580604	0.489613	1	1.08344	0.969288	0.883658	0.755947	0.663016	0.547824	0.519196	1	0.975166	0.896686	0.844622	0.805422	0.655863	0.57337	0.512817	1	0.919988	0.975892	0.894555	0.775033	0.690627	0.583117	0.565937
P05976-2	1	1.02652	0.505358	0.592169	0.491126	0.424554	0.2078	0.297943	1	1.61786	0.654511	0.627204	0.465168	0.357429	0.259595	0.31947	1	1.15019	0.649072	0.366432	0.376125	0.233898	0.38007	0.412239	1	1.07422	0.703505	0.527672	0.442701	0.334344	0.237695	0.28796	1	1.55403	0.990006	0.68381	0.305052	0.182845	0.464922	0.348375	1	0.849057	0.770561	0.591895	0.431533	0.274745	0.191728	0.203437	53.1079
P06132	1	1.15784	0.982976	0.956063	0.777472	0.57273	0.239884	0.0229922	1	0.938752	0.66593	0.64544	0.577184	0.448364	0.207681	0.0323468	1	1.01294	0.923898	0.812459	0.750232	0.574324	0.2537	0.0241181	1	1.02597	0.877794	0.764246	0.686263	0.443263	0.221706	0.0201703	1	0.994367	0.842372	0.68692	0.590248	0.458395	0.214924	0.0277275	1	0.938719	0.788873	0.757005	0.589908	0.462231	0.217303	0.0247336	60.3002
P06213	1	0.780783	0.373925	0.16097	0.122037	0.0737967	0.050773	0.0529701	1	0.661116	0.252847	0.103757	0.0629516	0.0399535	0.0334007	0.0257079	1	0.842905	0.374574	0.122843	0.064668	0.0457386	0.0343491	0.0454474	1	0.648829	0.321035	0.142776	0.0638088	0.0389313	0.0270094	0.0289933	1	0.719448	0.311999	0.122923	0.062771	0.0374576	0.0287647	0.0195051	1	0.761937	0.365649	0.161787	0.0702897	0.049068	0.0361474	0.0332448	46.7921
P06280	1	0.864612	0.613733	0.195188	0.126644	0.0585998	0.027507	0.0178561	1	0.71483	0.402195	0.160456	0.0714572	0.0286436	0.020552	0.0130661	1	0.902943	0.56203	0.198881	0.0586119	0.0250174	0.0192372	0.0157766	1	0.839521	0.52643	0.22397	0.0969506	0.0450816	0.0209378	0.0139346	1	0.796254	0.481527	0.186777	0.0612983	0.0222248	0.0137837	0.00875786	1	0.852751	0.58047	0.220533	0.0523229	0.0254371	0.0168391	0.0121028	48.8088
P06396-2	1	0.921669	0.994593	0.753646	0.181488	0.0293921	0.0162391	0.0220798	1	0.778308	0.762681	0.770043	0.175423	0.0136535	0.0148086	0.0169968	1	1.08786	1.0734	0.867585	0.223515	0.0333478	0.0190882	0.0199761	1	1.00061	0.891953	0.843116	0.1903	0.0249854	0.0144367	0.021982	1	0.822471	0.835962	0.744293	0.177115	0.0163507	0.0123381	0.01391	1	0.963718	0.912768	0.806932	0.185873	0.0295062	0.0187444	0.0131601	53.6022
P06400	1	0.852162	0.589492	0.147163	0.0978734	0.0491722	0.0290788	0.0357552	1	0.6793	0.427435	0.102628	0.0415922	0.0236099	0.0173033	0.0176709	1	0.866988	0.478788	0.109958	0.0465414	0.0224361	0.0189735	0.022123	1	0.907237	0.528686	0.143788	0.0530348	0.0335547	0.0256776	0.0344155	1	0.794902	0.467086	0.130939	0.0475726	0.018747	0.0136603	0.0129614	1	0.911082	0.549129	0.15229	0.042834	0.0255235	0.0212383	0.0213717	48.4339
P06454-2	1	1.19729	1.07659	1.05816	0.941919	0.925958	0.933566	0.935545	1	0.875762	0.869873	0.677174	0.592314	0.448239	0.674165	0.472464	1	0.886175	1.29113	0.979973	0.907659	0.731108	0.61607	0.352803	1	1.23868	1.15187	1.04382	1.05787	0.989144	0.920253	0.808489	1	1.05928	1.32724	1.35898	1.21203	1.03959	0.889468	0.57256	1	1.06937	1.12217	0.848932	1.01388	0.61529	0.577349	0.557068
P06493	1	0.686581	0.364747	0.16889	0.0958413	0.0282799	0.0131535	0.0154577	1	0.609017	0.30216	0.1622	0.0979391	0.0309778	0.0232776	0.0212946	1	0.731845	0.346145	0.180242	0.082715	0.0240181	0.0127999	0.0144482	1	0.739364	0.308748	0.171314	0.0739141	0.0202982	0.0103961	0.0144262	1	0.66698	0.298941	0.174634	0.0942503	0.0303874	0.0197847	0.0187024	1	0.71411	0.336503	0.192983	0.0710222	0.0262204	0.0125749	0.0137935	46.4272
P06576	1	1.15421	1.4078	1.29295	1.21924	0.785436	0.20249	0.0106888	1	0.895465	0.969009	0.999743	1.02005	0.69573	0.18412	0.00757771	1	1.19128	1.58833	1.6361	1.49273	1.16698	0.290338	0.0141107	1	1.27578	1.36718	1.41006	1.27085	0.902563	0.230014	0.0106816	1	1.09768	1.3474	1.35249	1.21707	0.881685	0.244489	0.00824708	1	1.16741	1.50718	1.6139	1.57191	1.18898	0.333857	0.0151489	61.9184
P06702	1	1.03777	0.667161	0.568556	0.680383	0.453751	0.390006	0.420589	1	1.26896	1.46421	1.07822	0.868027	0.751075	0.678682	1.08705	1	0.969706	0.948122	0.794255	0.689212	0.350743	0.519183	0.611876	1	0.790508	0.659893	0.460494	0.406514	0.349673	0.403337	0.371532	1	0.921938	0.925663	0.749133	1.20424	0.797919	0.875193	0.762474	1	0.965508	0.736537	0.781026	0.748237	0.459702	1.12468	0.891347	56.9072
P06703	1	0.741219	0.657904	0.307684	0.495977	0.241281	0.13327	0.0661974	1	0.783477	0.975421	0.579651	0.470089	0.318687	0.183634	0.365829	1	0.977231	0.797159	0.492428	0.385963	0.230449	0.222178	0.244999	1	0.544025	0.470079	0.324064	0.268128	0.22142	0.180542	0.102409	1	1.06945	0.798484	0.625879	1.63028	0.45716	1.24583	0.32174	1	0.876703	0.611333	0.370787	0.307027	0.175438	0.788874	0.26958	51.0624
P06730	1	0.793642	0.514408	0.131318	0.0655743	0.0247934	0.00709824	0.00942924	1	0.824691	0.44475	0.170893	0.0667574	0.0294228	0.0116234	0.0130669	1	0.956692	0.679447	0.1848	0.0444298	0.0119736	0.00607659	0.00846906	1	0.922711	0.543208	0.154097	0.0311496	0.0125853	0.0067271	0.00730557	1	0.865222	0.503998	0.18977	0.0574964	0.0217997	0.0104175	0.00662877	1	0.909204	0.632545	0.222792	0.0432545	0.0132561	0.00972877	0.0075854	47.7251
P06733	1	0.813296	0.944289	0.825129	0.597004	0.201865	0.0388483	0.0195794	1	0.706085	0.804091	0.856839	0.865901	0.24871	0.0415826	0.012562	1	1.12471	1.18317	1.09014	1.05062	0.397217	0.0639878	0.0136642	1	1.04518	1.03982	0.950249	0.710035	0.262754	0.0493493	0.0217981	1	0.772456	0.758033	0.762449	0.739392	0.254924	0.0454527	0.0126736	1	1.07122	1.13549	1.05906	0.995292	0.401312	0.0767532	0.0153655	56.5035
P06733-2	1	0.959844	1.01803	0.862649	0.582244	0.16128	0.0197938	0.0116458	1	0.93509	1.10468	0.765559	0.661228	0.217836	0.0177557	0.00709115	1	1.35172	1.1776	1.1592	0.851358	0.397771	0.0633485	0.0127764	1	1.1355	0.905655	0.85444	0.495829	0.235494	0.0353634	0.0126813	1	0.87714	0.718806	0.83775	0.608964	0.255843	0.0312708	0.00817129	1	1.09398	1.06426	1.09134	0.829365	0.412309	0.0651111	0.0162624	56.4784
P06737-2	1	0.843761	0.813818	0.2764	0.165452	0.0245902	0.00291969	0.00380273	1	0.763465	0.63273	0.265587	0.140239	0.0212064	0.00620868	0.00542984	1	1.06168	0.870444	0.277791	0.136669	0.0203889	0.00731498	0.00602779	1	0.97938	0.762069	0.294809	0.134929	0.01547	0.00288521	0.00157963	1	0.83879	0.640391	0.295489	0.151812	0.022974	0.00480198	0.00325261	1	0.977022	0.789475	0.35423	0.168774	0.0320908	0.00612637	0.00449678	50.3751
P06744	1	0.858675	0.949007	0.657163	0.299967	0.0145852	0.00183373	0.00306843	1	0.801223	0.748322	0.656636	0.349818	0.0132968	0.00941142	0.0102602	1	1.18259	1.10576	0.810482	0.40285	0.0126758	0.00724438	0.00600207	1	1.09068	0.95627	0.773559	0.333008	0.00816585	0.00239039	0.000688079	1	0.862025	0.820371	0.679237	0.331244	0.0141074	0.0069641	0.00658437	1	1.07502	1.04543	0.847931	0.419648	0.0131587	0.00799003	0.00666425	53.5504
P06746	1	0.785272	0.37893	0.0811704	0.105442	0.121346	0.0380171	0.053332																	1	0.849814	0.541475	0.109331		0.115815	0.0794387	0.061814																	46.6754
P06748	1	0.776289	0.826598	0.786565	0.67439	0.665867	0.775148	0.63634	1	0.661649	0.721268	0.664409	0.658682	0.629879	0.658885	0.560082	1	0.851755	0.856442	0.830977	0.814837	0.861652	0.77122	0.722818	1	1.0147	0.978685	1.03323	0.90932	0.862592	0.928896	0.847172	1	0.771744	0.88688	0.826958	0.725485	0.670068	0.674761	0.588786	1	1.06391	1.04638	1.08574	1.01851	0.942861	0.945076	0.908534
P06748-3	1	0.525331	0.824949	0.563387	1.08933	1.43115	1.35439	1.6982	1	0.355936	0.337093	0.92461	1.72031	1.03611	0.413434	0.451413	1	0.76083	0.553236	0.785443	0.574569	0.288954	0.672245	1.39541	1	4.80751	2.25104	7.05903	4.43685	0.98255	2.23484	5.79293	1	0.917445	1.92748	0.645815	1.10697	0.467867	0.295279	0.76944	1	0.685602	0.478282	0.898324	0.570859	0.912621	0.703234	0.37889
P06753	1	0.936049	0.888478	0.846153	0.634748	0.525711	0.512335	0.529923	1	0.883866	0.760981	0.680186	0.533863	0.469263	0.503375	0.507296	1	1.12083	0.970915	0.930282	0.803601	0.6919	0.557025	0.464283	1	0.960285	0.924943	0.781432	0.773736	0.539774	0.464415	0.519072	1	1.09479	0.844674	0.838942	0.655153	0.542831	0.547891	0.516296	1	1.11119	0.734173	0.660968	0.552979	0.451004	0.364723	0.423726	67.8521
P06756-3	1	0.810065	0.503473	0.380886	0.28194	0.212387	0.158892	0.159472	1	0.74335	0.501798	0.328048	0.233353	0.201599	0.172992	0.157645	1	0.816556	0.613814	0.346365	0.280381	0.206641	0.174542	0.172661	1	0.984379	0.597646	0.376208	0.294393	0.235141	0.174134	0.193565	1	0.850729	0.597695	0.344127	0.244111	0.176031	0.160829	0.147386	1	0.836977	0.563989	0.373532	0.244522	0.185937	0.162686	0.156746	48.8705
P06865	1	0.855231	0.897094	0.579384	0.263529	0.0379824	0.0155988	0.0125085	1	0.833756	0.711002	0.523967	0.246565	0.0516714	0.0350089	0.0431511	1	1.10511	1.07521	0.776009	0.350664	0.0250821	0.0149642	0.00797651	1	1.00129	0.836319	0.667277	0.279946	0.0309237	0.0152458	0.0100199	1	0.916396	0.823251	0.56894	0.254858	0.0446518	0.0330471	0.038516	1	1.03481	0.935035	0.754639	0.343638	0.0260439	0.0108998	0.00728025	52.8082
P07099	1	0.9465	0.888777	0.71557	0.304348	0.0112343	0.00200498	0.00609971	1	0.799843	0.783695	0.689581	0.311203	0.02873	0.0237137	0.0260615	1	1.01266	0.996686	0.845814	0.491488	0.0195486	0.0166667	0.0111474	1	1.06326	0.892429	0.828121	0.42454	0.0200259	0.00624029	0.00165257	1	0.885309	0.784784	0.705945	0.37434	0.0371453	0.0204643	0.0170955	1	0.991718	0.920938	0.839431	0.450909	0.0374198	0.0111693	0.0103963	53.8271
P07108	1	0.811228	0.854053	0.899788	0.660183	0.701915	0.392433	0.416551	1	0.957649	1.29943	0.838149	0.763498	0.510985	0.433926	0.787314	1	1.31319	0.648753	0.530011	0.407961	0.314319	0.490226	0.871622	1	0.81057	0.718804	0.636097	0.585052	0.476667	0.392375	0.387122	1	1.10365	0.976214	1.17866	0.618898	0.53165	1.53827	1.08761	1	0.767249	0.654699	0.419521	0.410621	0.324595	0.240202	0.262841	63.7778
P07195	1	0.928045	0.911129	0.820418	0.815816	0.702808	0.450206	0.0878466	1	0.862779	0.936455	1.07134	1.05287	0.942176	0.569269	0.162463	1	1.17546	1.20049	1.07898	1.09121	0.866778	0.547617	0.115758	1	1.1133	1.02469	0.967808	0.894212	0.765469	0.506143	0.122349	1	0.891977	0.897525	1.02952	0.894541	0.825042	0.532951	0.132303	1	0.990482	1.02952	1.00018	1.0213	0.806214	0.560981	0.110374	62.1316
P07203	1	0.861019	0.840931	0.748633	0.589084	0.554565	0.39225	0.231205	1	0.76442	0.840521	0.680327	0.582262	0.421826	0.309061	0.192548	1	1.04577	0.982509	0.831576	0.743467	0.577621	0.429123	0.239293	1	1.04648	0.967179	0.888134	0.798674	0.636183	0.436093	0.293425	1	0.849722	0.74308	0.653966	0.572267	0.395712	0.286065	0.165052	1	1.05496	1.06013	0.909384	0.741657	0.610742	0.434375	0.267384	59.5573
P07204																	1	0.995642	0.707364	0.532379	0.400825	0.351963	0.32376	0.24789																	1	0.599546	0.452583	0.34117	0.236927	0.164941	0.134277	0.145612
P07225	1	1.06811	0.657704	0.371665	0.327312	0.11972	0.0678586	0.05526	1	0.723335	0.626048	0.398204	0.216558	0.0675542	0.0631809	0.0410172	1	1.01808	0.801953	0.417423	0.207398	0.0615899	0.0540198	0.0510974	1	0.82517	0.704369	0.36096	0.140574	0.050186	0.0198092	0.0387016	1	0.868043	0.615547	0.37399	0.217496	0.0787733	0.0524455	0.0424017	1	0.926415	0.778402	0.46844	0.203324	0.104025	0.0643638	0.0414175	50.8482
P07237	1	0.836478	0.967313	0.88497	0.793429	0.67755	0.629691	0.487066	1	0.732962	0.828699	0.947803	1.02484	0.759804	0.540712	0.450432	1	1.16297	1.23409	1.28488	1.34291	0.967224	0.627185	0.473377	1	1.06245	1.11641	1.14717	0.987504	0.758731	0.624102	0.46933	1	0.916748	0.953148	1.06305	1.06874	0.810222	0.57744	0.449029	1	1.06826	1.17984	1.29521	1.38036	1.11022	0.809824	0.63816
P07305	1	0.604458	0.780247	0.500929	0.454822	0.509358	0.58155	0.547786	1	0.852984	0.639545	0.624922	0.758538	1.15958	1.50329	1.73719	1	0.85202	0.68718	0.617357	0.63615	0.986989	1.40665	1.69646	1	1.15887	0.847533	0.700557	0.571385	0.660367	0.74694	0.859479	1	0.732601	0.982664	0.870256	1.09884	1.3537	1.77054	2.05314	1	0.852346	0.881554	0.50335	0.618283	1.12134	1.28103	1.59933
P07311	1	0.86783	0.81081	0.715879	0.445098	0.121998	0.0252835	0.0255996	1	1.03517	0.8446	0.792534	0.514859	0.108981	0.0460257	0.0488318	1	0.898786	0.797148	0.667987	0.388646	0.0717725	0.0293163	0.0288602	1	0.897061	0.769865	0.640446	0.39249	0.0836396	0.0261208	0.0267756	1	0.907899	0.833568	0.694652	0.376841	0.0968537	0.0404226	0.036441	1	0.835751	0.773124	0.63908	0.303609	0.0733741	0.030622	0.0222288	54.3428
P07332-3	1	0.607306	0.188116		0.116841				1	0.653233	0.228103	0.0856311		0.0332095	0.0147005		1	0.268334							1	0.472301		0.084722		0.0844345			1	0.572421	0.0655291		0.0426169				1	0.514825	0.126919		0.0671607	0.0427841			44.6484
P07339	1	0.852844	0.695776	0.265346	0.188615	0.121696	0.0371492	0.0128678	1	0.676908	0.559661	0.243982	0.170577	0.106969	0.0427853	0.00778306	1	0.987507	0.764768	0.358587	0.195872	0.13107	0.0691666	0.00627907	1	0.967661	0.695766	0.304891	0.166397	0.137302	0.0420183	0.00873873	1	0.890637	0.663974	0.297861	0.196464	0.110588	0.0435211	0.00680886	1	0.975364	0.791076	0.351832	0.201219	0.13819	0.0644841	0.00773008	49.7187
P07355-2	1	0.876653	0.9058	0.217905	0.042494	0.0270217	0.00544494	0.00941753	1	0.768307	0.749739	0.215192	0.0174148	0.0133095	0.0194683	0.0099574	1	1.06093	1.04152	0.276441	0.034052	0.0129257	0.0182767	0.00863031	1	1.02942	0.851646	0.304266	0.0228854	0.0365342	0.00284703	0.00305515	1	0.875563	0.829825	0.297264	0.0255286	0.00977706	0.00666038	0.00480563	1	1.00721	0.959909	0.37511	0.0284076	0.0149421	0.0101303	0.00875971	50.4373
P07384	1	0.89491	0.830946	0.666791	0.59506	0.414609	0.111307	0.00779804	1	0.755375	0.688673	0.637018	0.579221	0.380194	0.0886417	0.0098882	1	1.03506	0.945367	0.814639	0.69928	0.487386	0.099899	0.00845101	1	1.01828	0.86468	0.704669	0.669746	0.450968	0.118802	0.00781587	1	0.88373	0.789784	0.655396	0.62458	0.398075	0.0966985	0.00778363	1	0.946408	0.861048	0.781103	0.650744	0.474771	0.0528031	0.00586016	56.1602
P07437	1	0.906627	0.627369	0.269601	0.120622	0.0240601	0.00214694	0.00509048	1	0.821535	0.525519	0.227146	0.0391591	0.00553358	0.00846502	0.00731185	1	0.766246	0.422476	0.208451	0.0691893	0.00235299	0.00146968	0.00120463	1	0.893835	0.541961	0.269166	0.0644557	0.010661	0.00556968	0.00229297	1	0.768608	0.501703	0.238612	0.0778135	0.0104022	0.00301615	0.00209088	1	0.974789	0.592272	0.370726	0.0593298	0.003623	0.00121641	0.000264319	49.3399
P07602	1	0.976271	0.904024	0.891301	0.712537	0.719132	0.597307	0.66266	1	0.985788	1.16343	1.03179	0.842825	0.8046	0.752681	0.736775	1	1.31064	0.899964	0.784145	0.659485	0.643313	0.646617	0.577894	1	0.873991	0.885565	0.812495	0.711511	0.614744	0.57237	0.636426	1	1.0795	1.11196	1.08931	0.820323	0.775083	0.760702	0.768987	1	0.92244	0.947038	0.7269	0.646556	0.719973	0.552113	0.542707
P07686	1	0.920849	0.836132	0.354782	0.129787	0.0382893	0.00788827	0.00834441	1	0.767175	0.706013	0.364128	0.124353	0.0306264	0.00795578	0.0061818	1	1.06927	0.964209	0.540525	0.149096	0.0388051	0.0129653	0.00819433	1	1.04887	0.867532	0.475421	0.1407	0.0426452	0.00770292	0.00513096	1	0.87222	0.676065	0.379933	0.117262	0.0291932	0.00716701	0.00325364	1	0.982328	0.91538	0.535646	0.145314	0.0431971	0.0168238	0.0116582	50.8917
P07711	1	0.803953	0.874092	0.65289	0.498695	0.28639	0.0814064	0.0361124	1	0.68144	0.726859	0.640482	0.586069	0.287273	0.083544	0.0385183	1	0.917841	0.934175	0.721792	0.651795	0.380643	0.11036	0.0201699	1	0.988835	0.828887	0.699247	0.593197	0.311888	0.0853987	0.0332939	1	0.939151	0.911762	0.697616	0.637011	0.326068	0.0994512	0.0338925	1	0.951244	0.838674	0.665941	0.607744	0.327063	0.100675	0.0228985	54.9023
P07737	1	0.871906	0.927342	0.658024	0.148378	0.0191007	0.0110767	0.0161226	1	0.658384	0.709302	0.56268	0.125247	0.0106384	0.0141053	0.0126479	1	1.14149	1.07793	0.773449	0.161058	0.0213839	0.0189016	0.0168408	1	1.01659	0.929354	0.726215	0.135037	0.0188102	0.0198335	0.0130412	1	0.848612	0.838127	0.632901	0.128426	0.0190227	0.0140735	0.0109897	1	1.08957	1.12951	0.84984	0.176936	0.0319384	0.0217198	0.0174328	52.9927
P07738	1	1.23259	0.815099	0.894768	0.632223	0.210904	0.0494969	0.0549282																	1	0.556062	0.347407	0.216267	0.113302	0.032262	0.0176146	0.0199188																	56.9662
P07741-2	1	0.91522	0.969301	0.862976	0.648452	0.449485	0.199455	0.0253567	1	0.793121	0.884699	0.837905	0.742302	0.424782	0.240199	0.0595369	1	1.10442	0.987945	0.884134	0.773133	0.516426	0.264944	0.0507261	1	0.989989	0.818713	0.808911	0.722999	0.470906	0.208382	0.0400206	1	0.888024	0.774293	0.776115	0.676211	0.420759	0.231623	0.0629581	1	0.93668	0.941892	0.881083	0.757296	0.536955	0.246768	0.0422768	58.4407
P07814	1	0.612782	0.30459	0.131904	0.123024	0.0613087	0.0222821	0.0275416	1	0.543415	0.179111	0.101505	0.0854614	0.0499926	0.0195382	0.017528	1	0.650933	0.222792	0.0784255	0.0694949	0.0393788	0.0141659	0.012925	1	0.494144	0.188791	0.0874166	0.0722884	0.0381553	0.0169111	0.0212917	1	0.511385	0.200196	0.10847	0.0731394	0.0445024	0.0153989	0.0144108	1	0.656958	0.208633	0.0908242	0.0700891	0.0417793	0.0155368	0.015602	45.5232
P07858	1	0.93757	0.766728	0.398832	0.170208	0.0918352	0.0205514	0.0162626	1	0.760609	0.698593	0.37693	0.100697	0.04372	0.0192082	0.00767413	1	1.03459	0.899405	0.431477	0.154214	0.0517367	0.0273849	0.0107364	1	1.16133	0.848372	0.464645	0.164921	0.103643	0.0206091	0.0102541	1	0.910571	0.702777	0.355156	0.138499	0.0566997	0.0239877	0.00862162	1	0.819768	0.772726	0.402728	0.14058	0.0612529	0.0104053	0.00439136	50.966
P07900-2	1	0.776261	0.500797	0.231297	0.177923	0.0759272	0.0288127	0.0243086	1	0.680478	0.366049	0.202812	0.132739	0.0589216	0.0346393	0.0225623	1	0.947635	0.476734	0.224382	0.121584	0.0524717	0.0220541	0.0156141	1	0.827251	0.399892	0.208773	0.115926	0.0473682	0.0207682	0.0155481	1	0.719141	0.382066	0.199775	0.115345	0.0500903	0.0204753	0.0136113	1	0.951086	0.480038	0.267122	0.129224	0.0597609	0.0274825	0.0185641	48.0224
P07902	1	1.10015	1.01897	1.02338	0.650841	0.200201	0.048563	0.0214182	1	1.29034	0.966085	0.801775	0.480813	0.147628	0.0723621	0.0393516	1	0.909516	0.755375	0.701391	0.419169	0.0510654	0.0292428	0.0122847	1	1.00088	0.76467	0.745816	0.539571	0.155982	0.0356131	0.0107535	1	1.02952	0.68215	0.782187	0.388314	0.0946055	0.0462519	0.0259786	1	0.885607	0.64496	0.629463	0.326356	0.0731438	0.0159435	0.0142287	57.1823
P07910-2	1	0.802495	0.573437	0.12698	0.0983423	0.0548326	0.0471201	0.0473007	1	0.672776	0.413007	0.060125	0.0305039	0.0268384	0.0272876	0.0248985	1	0.875511	0.532038	0.129308	0.0686604	0.0556216	0.0488759	0.0411065	1	0.913837	0.58204	0.120956	0.0639631	0.0485502	0.0430964	0.0380372	1	0.745185	0.439963	0.103049	0.0365367	0.0245424	0.0253546	0.0236454	1	0.892398	0.588102	0.174996	0.0779369	0.0579986	0.0508758	0.0506678	48.0858
P07942	1	1.32994		0.675757	0.396889	0.242245	0.130813	0.118179									1	0.675608	1.04285	0.544529	0.156672	0.284982	0.192026	0.14475	1	1.87724	2.82685	0.538728	0.387257	0.25875	0.164272										1	1.30605	0.817912	0.720815	0.310958	0.25265	0.101578	0.0917659	54.4467
P07948-2	1	0.733425	0.253	0.0587643	0.0455972	0.0135885	0.00639438	0.00583626	1	0.683264	0.212851	0.03704	0.0150637	0.0109888	0.00783181	0.00639193	1	0.732132	0.250256	0.0386405	0.0210647	0.00820493	0.00937272	0.00474961	1	0.809862	0.300872	0.0697275	0.0183089	0.00747406	0.00430196	0.00378373	1	0.644399	0.236513	0.0595309	0.0156767	0.00296064	0.00595874	0.00507996	1	0.766707	0.26453	0.0566824	0.00882253	0.00820099	0.00685134	0.00560934	45.8468
P07949-2	1	0.820218	0.614806	0.341138	0.246017	0.129719	0.0561005	0.0382342	1	0.762255	0.346087	0.15304	0.0996234	0.0568172	0.0682365	0.0473162	1	0.860013	0.370987	0.0913145	0.0727248	0.0443745	0.0404583	0.0441636	1	0.632852	0.371894	0.229774	0.154183	0.0748092	0.0406523	0.0312851	1	0.802965	0.420155	0.174811	0.0931061	0.0556722	0.049018	0.0387949	1	0.678021	0.347059	0.150302	0.0652565	0.0323359	0.0295184	0.0256094	49.7649
P07954-2	1	0.904874	0.72752	0.090483	0.0486386	0.0131489	0.00593259	0.00627976	1	1.23468	1.08647	0.150054	0.0252243	0.0214947	0.018585	0.0156281	1	1.09313	1.03109	0.124558	0.012961	0.00537002	0.00436572	0.00461582	1	1.04936	0.756229	0.119844	0.0172477	0.00532463	0.00324434	0.00272084	1	0.882298	0.761643	0.1536	0.0201044	0.0131528	0.00845066	0.00576912	1	0.963727	0.810499	0.211823	0.0174873	0.00671908	0.00326976	0.00243248	49.1177
P08047-3	1	0.979597	0.611782	0.740717	0.625884	0.454002	0.315588	0.319065	1	1.03826	0.819135	0.740809	0.452563	0.432804	0.539459	0.468445	1	0.693398	0.545856	0.309532	0.243962	0.225276	0.234297	0.278971	1	0.70444	0.56609	0.40201	0.513551	0.427323	0.359361	0.371609	1	0.771849	1.16977	0.708805	0.588051	0.429691	0.561801	0.674103	1	0.807626	0.65755	0.500094	0.313035	0.251599	0.307152	0.356175	58.3467
P08133	1	0.808725	0.601639	0.0868848	0.057141	0.0184873	0.00556794	0.0045451	1	0.74728	0.490201	0.0719017	0.0255658	0.0121594	0.00707571	0.00535322	1	1.09343	0.710774	0.0841574	0.0296281	0.0119333	0.00807933	0.00804192	1	0.963821	0.59381	0.0775738	0.0249919	0.00740044	0.00370574	0.00303136	1	0.870768	0.544002	0.0923706	0.0310087	0.00977153	0.00542836	0.00418701	1	0.999736	0.703579	0.115758	0.0318866	0.0151693	0.0089856	0.00556026	48.2466
P08134									1	0.997575	0.489115	0.312433	0.0950657	0.0515545	0.0302483	0.0668362	1	1.0992	0.872883	0.264306	0.106465	0.0755028	0.0815136	0.0776616									1	0.556494	0.672035	0.166751	0.0776211	0.0226755	0.05111	0.0282319	1	0.867242	0.561436	0.23135	0.0669239	0.0334116	0.0314157	0.0259203
P08174-4	1	0.859475	0.677435	0.631017	0.476789	0.309681	0.108931	0.0882038	1	0.682051	0.604114	0.737227	0.401784	0.260408	0.162819	0.13192	1	0.54134	0.524577	0.531753	0.180001	0.139163	0.109068	0.0701098	1	0.976982	0.72521	0.462137	0.321671	0.187526	0.0978934	0.0739162	1	0.603734	0.842747	0.487561	0.362601	0.178306	0.0750289	0.0790437	1	0.726764	0.693338	0.54813	0.187251	0.137403		0.0550137	53.9011
P08195-2	1	0.834185	0.83439	0.655115	0.479396	0.259582	0.169928	0.136501	1	0.806902	0.700503	0.665826	0.491234	0.282168	0.191321	0.139993	1	1.01026	0.937025	0.798688	0.586026	0.296582	0.186461	0.126921	1	0.95643	0.807638	0.65688	0.474926	0.263163	0.161082	0.132505	1	0.897568	0.763065	0.644736	0.508369	0.271961	0.162351	0.119652	1	0.961019	0.875727	0.725014	0.562677	0.295689	0.198558	0.141156	54.884
P08236	1	1.0172	0.824189	0.724609	0.674146	0.62272	0.577932	0.5553	1	0.776102	0.607182	0.664762	0.559206	0.54369	0.478627	0.513171	1	0.928814	0.968283	0.752166	0.691636	0.658653	0.650835	0.566857	1	0.901628	0.845004	0.740296	0.659249	0.542046	0.558353	0.55764	1	0.905455	0.796709	0.779684	0.6362	0.593188	0.517104	0.512875	1	0.920155	0.79734	0.730422	0.641708	0.56308	0.56775	0.506388
P08237	1	0.953427	0.801087	0.592488	0.498553	0.299344	0.097864	0.033803	1	0.795073	0.620856	0.516896	0.525165	0.296192	0.081947	0.00625483	1	1.1561	0.897454	0.820346	0.698994	0.492446	0.128672	0.00747286	1	0.922266	0.687617	0.596655	0.51707	0.293365	0.0963372	0.0424451	1	0.953584	0.744383	0.625164	0.576547	0.341284	0.0966732	0.00741543	1	1.01271	0.848687	0.669932	0.544283	0.424808	0.125333	0.00868571	54.5486
P08238	1	0.719931	0.498493	0.204549	0.151721	0.0601774	0.0246972	0.020743	1	0.638565	0.360452	0.195171	0.111383	0.0526784	0.0282899	0.0200024	1	0.919888	0.474142	0.185579	0.104279	0.039217	0.0185041	0.0129467	1	0.819915	0.413875	0.190355	0.0934249	0.0380395	0.0207532	0.0146998	1	0.689345	0.382576	0.190364	0.0967356	0.0405544	0.0206232	0.0132657	1	0.900603	0.46474	0.246979	0.11933	0.0468057	0.0272437	0.0162261	47.6184
P08240	1	0.625697	0.393131	0.208879	0.156503	0.101187	0.0538809	0.0306704	1	0.527808	0.256469	0.119223	0.0929088	0.0761091	0.0292337	0.0147774	1	0.690992	0.310119	0.125519	0.084968	0.0471724	0.0319456	0.0163998	1	0.711413	0.347344	0.187167	0.143685	0.0859526	0.0479086	0.0317003	1	0.602971	0.256916	0.142373	0.0812393	0.0460656	0.0267365	0.0182838	1	0.683311	0.312184	0.15521	0.0936375	0.0526813	0.0297553	0.0182375	46.3685
P08243	1	0.856863	0.778033	0.248297	0.0553709	0.0207924	0.01616	0.015556	1	0.780523	0.663504	0.249841	0.0175882	0.00987373	0.00677329	0.00587033	1	1.06978	0.941646	0.35062	0.018318	0.00592611	0.0100317	0.00797057	1	1.01443	0.769707	0.335743	0.0265065	0.0119013	0.0101309	0.0106581	1	0.857224	0.686902	0.291983	0.019814	0.00686567	0.00530318	0.00463402	1	0.973963	0.77354	0.37262	0.0167815	0.00796564	0.00797302	0.00417631	49.9519
P08246	1	0.964001	0.72482	0.284571	0.241075	0.0827513	0.0285982	0.0275127	1	0.67735	0.478391	0.235739	0.110048	0.0451409	0.029885	0.0198357	1	0.998709	0.77948	0.336335	0.139717	0.0493237	0.0319036	0.0207881	1	0.826698	0.636542	0.354754	0.148643	0.0660493	0.0289426	0.0195477	1	0.837057	0.659539	0.362069	0.125584	0.0453588	0.0263582	0.0150884	1	0.920708	0.648218	0.380174	0.15628	0.0720857	0.0345881	0.0262037	50.2211
P08311	1	1.02401	0.606013	0.222076	0.210714	0.0529384	0.0526747	0.0370025	1	0.664069	0.229734	0.0782337	0.0645933	0.0461738	0.0290109	0.0323375	1	0.804127	0.494668	0.0774643	0.108816	0.0330425	0.0251556	0.049296	1	0.543286	0.289507	0.119864	0.0283615	0.0190842	0.0365988	0.0292399	1	0.868705	0.504559	0.147817	0.0772095	0.0406195	0.0472202	0.032938	1	0.576804	0.280518	0.18074	0.0415218	0.0479083	0.0361355	0.0189323	49.0725
P08397-2	1	0.860781	0.711219	0.51167	0.41105	0.372574	0.327372	0.287621	1	0.82614	0.788909	0.71485	0.650234	0.619319	0.581526	0.550812	1	1.00388	0.810872	0.836758	0.639815	0.692632	0.632215	0.554086	1	1.01906	0.662343	0.502589	0.411453	0.376426	0.308664	0.3164	1	1.00737	0.926649	0.874258	0.8209	0.683379	0.609976	0.582745	1	0.927477	0.851915	0.744179	0.681759	0.645984	0.585132	0.563024	52.6641
P08559-3	1	0.711115	0.271772	0.0862803	0.087202	0.0498948	0.0214023	0.0215675	1	0.556958	0.161166	0.0423748	0.0251153	0.0178866	0.0142445	0.0163105	1	0.895941	0.365548	0.185082	0.128129	0.067273	0.0467422	0.0466222	1	0.659971	0.189416	0.0525003	0.0394172	0.0174778	0.0145326	0.0137462	1	0.649794	0.201769	0.0644082	0.0452079	0.0133684	0.0166132	0.0112621	1	0.888922	0.411969	0.126344	0.0697534	0.0477771	0.0262401	0.0187426	45.808
P08567	1	0.864092	0.70512	0.24509	0.137977	0.0904733	0.0430319	0.0294831	1	1.04713	0.823462	0.403408	0.292286	0.259113	0.212358	0.247204	1	1.10738	0.758124	0.138658	0.044484	0.0190029	0.012703	0.00503032	1	1.07061	0.767537	0.243744	0.127687	0.0809152	0.035557	0.0235939	1	0.87479	0.690487	0.31015	0.210427	0.133714	0.15512	0.133883	1	0.989435	0.719029	0.171468	0.0328633	0.0149121	0.0146393	0.00564023	49.5672
P08574	1	0.86106	0.318166	0.024956	0.0542894	0.0214075	0.0090068	0.00912675	1	0.893621	0.329388	0.0510533	0.0277689	0.0078919	0.00650842	0.00842585	1	0.929213	0.557415	0.0565214	0.0338108		0.00514059		1	0.956801	0.370982	0.0613995	0.0163192	0.00572828	0.00554173	0.00839476	1	0.872595	0.384492	0.0592465	0.0241262	0.00153652	0.00383892	0.00454999	1	0.911621	0.37429	0.0764596	0.019507	0.00376804			46.7162
P08575-4	1	0.798302	0.649761	0.350947	0.269754	0.163005	0.095594	0.0836533	1	0.703897	0.475909	0.332754	0.222888	0.150188	0.103835	0.0842985	1	1.02869	0.665261	0.399238	0.253766	0.160371	0.103367	0.0617707	1	0.904541	0.579454	0.335735	0.213087	0.133438	0.0907046	0.0666656	1	0.774757	0.492221	0.339374	0.226986	0.136527	0.0796315	0.0635724	1	0.92594	0.621716	0.410132	0.248703	0.16459	0.0986861	0.0703707	49.9888
P08579	1	0.98811	0.921393	0.775223	0.525655	0.163713	0.120927	0.129878	1	0.783098	0.830812	0.694519	0.482768	0.11953	0.0904626	0.0811014	1	0.915972	0.890773	0.776081	0.391506	0.112116	0.0817104	0.0810074	1	1.02091	0.93378	0.860339	0.559235	0.138871	0.114257	0.117565	1	0.888857	0.865289	0.792821	0.466045	0.0992806	0.0845776	0.0839286	1	1.00903	0.896295	0.811569	0.448508	0.135819	0.0973998	0.0752493	55.6519
P08621-2	1	1.03565	0.831474	0.254741	0.167817	0.159039	0.143557	0.172699	1	0.801416	0.654782	0.256473	0.159784	0.15418	0.140994	0.200239	1	0.922121	0.820224	0.299497	0.192272	0.180903	0.186572	0.209262	1	0.899835	0.736952	0.25276	0.122875	0.120211	0.116213	0.141916	1	0.878585	0.756078	0.347643	0.175396	0.140804	0.153141	0.17255	1	1.03912	0.794508	0.389224	0.200427	0.200869	0.208431	0.257579	49.9719
P08631-3	1	0.73984	0.474115	0.0881897	0.0413388	0.0099679	0.00476182	0.00230675	1	0.789674	0.38247	0.104365	0.0202746	0.00952197	0.00633136	0.00379589	1	0.850842	0.528455	0.139959	0.0236439	0.0165585	0.0152604	0.0115461	1	0.889541	0.506863	0.137083	0.0141255	0.00316766			1	0.91425	0.547374	0.192092	0.0247771	0.00760749	0.00551646	0.00406672	1	0.926588	0.527608	0.204105	0.0225858	0.0176976	0.0122367	0.00946821	47.1108
P08648	1	0.928852	0.857643	0.769518	0.632669	0.510966	0.404037	0.378982	1	0.906046	0.77442	0.70818	0.691202	0.470726	0.36665	0.35771	1	0.92866	0.857984	0.7377	0.646136	0.480248	0.350052	0.309585	1	1.07885	0.962619	0.909662	0.74425	0.550657	0.426405	0.412343	1	0.90053	0.806366	0.816726	0.645815	0.48888	0.402426	0.337166	1	1.03539	0.95929	0.848013	0.673205	0.496052	0.376847	0.359623	60.4941
P08670	1	0.929822	1.52224	2.85703	2.00435	0.580182	0.355862	0.46997	1	0.872038	1.07294	1.95922	1.35388	0.322839	0.256675	0.350034	1	1.00938	1.18954	2.41437	1.2139	0.265409	0.2201	0.310459	1	1.14451	1.34948	2.94371	1.64494	0.397105	0.287646	0.384559	1	0.8893	1.09312	2.59747	1.26595	0.285582	0.200489	0.253061	1	1.05777	1.27343	2.59789	1.39228	0.391556	0.253815	0.299311	60.2
P08708	1	0.576063	0.305319	0.125558	0.146636	0.0582326	0.0406807	0.0532293	1	0.635859	0.229494	0.0999026	0.0522645	0.0428785	0.0371991	0.0503491	1	0.793793	0.375856	0.0876643	0.050566	0.0216496	0.0324705	0.0369241	1	0.606341	0.205699	0.083092	0.0458104	0.0307241	0.026229	0.0376202	1	0.694903	0.245995	0.0925589	0.0506717	0.0295036	0.0311467	0.0391636	1	0.823284	0.294148	0.0933102	0.04624	0.027208	0.0259325	0.0307509	45.2413
P08754	1	0.953028	0.389079	0.054138	0.0469478	0.0190349	0.00130065	0.00254732	1	0.703122	0.340596	0.0264584	0.00851743	0.00616186	0.00417862	0.00378786	1	0.94818	0.491504	0.0407981	0.0127748	0.00744081	0.00576949	0.00376194	1	0.878079	0.417688	0.0528446	0.0139651	0.00212176	0.00259494	0.00198359	1	0.784176	0.385732	0.051952	0.0173474	0.0023531	0.00238026		1	0.884893	0.449745	0.0600656	0.0152689	0.00666596	0.00221573	0.00276959	47.4221
P08758	1	0.810733	0.415721	0.073469	0.0585302	0.0230581	0.00952935	0.00896534	1	0.703234	0.333632	0.0703128	0.0356048	0.0167611	0.00968467	0.0104632	1	1.04216	0.429728	0.0704673	0.0297952	0.0154007	0.00958571	0.00784052	1	0.950162	0.396893	0.0638265	0.0255801	0.0105594	0.00637023	0.00574817	1	0.815233	0.37034	0.0801941	0.0310274	0.0135777	0.00912406	0.00677183	1	0.936179	0.412404	0.0971167	0.0331585	0.0159368	0.00997129	0.00783921	47.0769
P08865	1	0.86604	0.527201	0.071663	0.0687504	0.0206629	0.00507691	0.00407321	1	0.778047	0.46481	0.105163	0.0400559	0.0187935	0.0116913	0.00680159	1	1.16113	0.888046	0.130107	0.0449605	0.0119582	0.0102707	0.00655121	1	1.02885	0.572422	0.126623	0.029654	0.0113781	0.00511133	0.00191683	1	0.958346	0.586093	0.12327	0.0468902	0.0139973	0.00988675	0.00425604	1	1.08936	0.734776	0.173257	0.0531982	0.014931	0.00843077	0.00529055	47.9547
P08962	1	0.795755	0.786107	0.838156	0.685652	0.669707	0.616894	0.635751	1	0.764384	0.898836	0.795686	0.794655	0.640045	0.609834	0.536819	1	1.01675	1.07393	0.916513	0.858753	0.746908	0.671944	0.635821	1	0.987826	0.832378	0.803231	0.705263	0.68624	0.566948	0.658256	1	1.10686	0.912119	0.994118	0.796308	0.686299	0.679948	0.674314	1	0.974789	1.07151	0.919616	0.957506	0.900639	0.766514	0.786302
P09001	1	0.903354	0.340933	0.142134	0.14679	0.0570432	0.041985	0.0477837	1	0.794001	0.118668	0.0234799	0.00830644	0.0224996	0.0178881	0.0156354	1	0.80182	0.227737	0.0257537	0.0279648	0.00965072	0.0229198	0.0195098	1	1.12706	0.331701	0.0669516	0.0391837	0.024251	0.0325626	0.0522806	1	0.863652	0.240429	0.0697577	0.0306765	0.0182168	0.0162714	0.0195248	1	0.695071	0.175183	0.0376657	0.0205623	0.012063	0.00623155	0.013484	46.9818
P09012	1	0.926428	0.938156	1.02464	0.805911	0.438128	0.29355	0.244695	1	0.757999	0.807172	1.01762	0.943731	0.417834	0.302744	0.218672	1	0.941922	1.0072	1.2117	1.16093	0.652623	0.389024	0.307574	1	1.05534	0.941678	1.12812	0.882181	0.444885	0.241457	0.235482	1	0.897302	0.933112	1.24973	1.02747	0.558282	0.364338	0.269241	1	1.01451	1.10092	1.28887	1.16524	0.657852	0.414216	0.344548	59.2134
P09104	1	0.919189	0.72929	0.627215	0.490243	0.315051	0.0849819	0.0331056	1	0.882171	0.672872	0.607866	0.454781	0.291446	0.103141	0.0621672	1	1.06302	0.877195	0.696664	0.587743	0.394993	0.143366	0.0570988	1	1.08238	0.747411	0.696835	0.509761	0.290937	0.0931653	0.044937	1	0.985274	0.764727	0.662951	0.484135	0.296692	0.130142	0.0651023	1	0.990038	0.861267	0.703145	0.491502	0.339459	0.123069	0.0295738	54.3213
P09110	1	0.945745	0.887902	0.760866	0.579608	0.172048	0.0427927	0.0401149	1	0.827964	0.741624	0.619679	0.455781	0.10486	0.0279418	0.0213693	1	0.94674	0.957894	0.645263	0.596778	0.144443	0.0258395	0.0149343	1	1.10606	0.874595	0.76047	0.55363	0.172912	0.040111	0.0349141	1	0.887155	0.759403	0.570043	0.461964	0.118643	0.0237701	0.0173014	1	0.88777	0.854017	0.627024	0.495647	0.140146	0.0192882	0.0107449	55.9082
P09132	1	0.86762	0.237667	0.167643	0.291352	0.295823	0.324507	0.316055	1	0.622538	0.340581	0.195354	0.102917	0.0358757		0.0121131	1	0.288821	0.242851	0.220117	0.195841	0.204564	0.230478	0.20024	1	0.787601	0.171592	0.154302	0.287226	0.267806	0.268111	0.340683	1	0.911393	0.303517	0.238212	0.0889535	0.0447239		0.0161093	1	0.445752	0.184343	0.118018	0.123742	0.113262	0.139337	0.153742	44.4042
P09211	1	0.843336	0.798769	0.169663	0.037269	0.0115355	0.00368682	0.00450336	1	0.681182	0.667548	0.308676	0.0137627	0.00456312	0.00772629	0.00661135	1	1.21587	1.20785	0.569335	0.0335729	0.0084578	0.00578348	0.00331472	1	1.07775	0.983942	0.760952	0.0426633	0.0114436	0.00555554	0.004928	1	1.00755	0.842203	0.380775	0.0480931	0.0121508	0.0122905	0.00560398	1	0.978873	1.08264	0.584798	0.0308953	0.010124	0.00937223	0.00418012	49.7432
P09234	1	1.0264	0.819462	0.852465	0.968071	0.670938	0.442291	0.273722	1	0.900646	0.912576	0.567383	0.57181	0.444249	0.290561	0.24439	1	1.03174	0.75958	0.664628	0.585701	0.411312	0.397994	0.20232	1	0.8134	0.53249	0.492517	0.545161	0.312071	0.240992	0.202374	1	0.795265	0.817909	0.796065	0.774379	0.53223	0.427418	0.234604	1	0.794523	0.731433	0.60887	0.571184	0.459017	0.37746	0.166356	63.2588
P09382	1	0.777146	0.767219	0.472779	0.598526	0.438858	0.402764	0.27926	1	0.810199	0.624914	0.498954	0.5495	0.474556	0.342934	0.243046	1	1.03206	0.87768	0.626021	0.639762	0.426305	0.41608	0.259881	1	0.800592	0.664105	0.558103	0.495029	0.482871	0.377769	0.297156	1	0.929844	0.701199	0.552935	0.573486	0.46271	0.463278	0.299844	1	0.876926	0.772768	0.565345	0.546936	0.410495	0.341707	0.202587	56.0747
P09417	1	0.845802	0.367348	0.0330172	0.0397496	0.00917303	0.00280968	0.00505891	1	0.786003	0.302425	0.0371615	0.0241049	0.0123251	0.00916072	0.006463	1	0.999767	0.379133	0.056023	0.0482091	0.0177578	0.0183557	0.0142989	1	0.948788	0.370168	0.0249429	0.0150263	0.00677139	0.0035866	0.000914167	1	0.857399	0.353554	0.0358997	0.0286634	0.0106177	0.00310516	0.00134507	1	0.917372	0.410481	0.0640643	0.0310672	0.0190213	0.0103882	0.0108933	46.922
P09429	1	0.870852	0.872338	0.602296	0.541502	0.485509	0.585203	0.564329	1	0.854812	0.866922	0.656275	0.601431	0.497573	0.475233	0.481731	1	1.03548	1.0516	0.729661	0.595686	0.522307	0.492595	0.555181	1	0.994239	0.858851	0.71087	0.607346	0.449464	0.478869	0.538503	1	0.85518	0.83414	0.588933	0.530223	0.403232	0.410306	0.399358	1	0.931494	0.903407	0.759789	0.610965	0.486639	0.554223	0.531575
P09467	1	0.949126	0.928997	0.713017	0.628757	0.535562	0.484066	0.428606	1	0.824414	0.62696	0.581748	0.518939	0.464987	0.410386	0.334211	1	0.965136	0.95672	0.648274	0.628061	0.528689	0.478186	0.410354	1	0.947473	0.789703	0.671117	0.593639	0.53511	0.464076	0.494235	1	1.04737	0.87606	0.752855	0.691379	0.571908	0.497835	0.377296	1	0.82118	0.70499	0.607533	0.471693	0.389165	0.409232	0.369192	61.5614
P09486	1	0.834511	0.587386	0.265617	0.181748	0.116362	0.0699375	0.0804222	1	0.845541	0.629516	0.300556	0.181331	0.111452	0.0939607	0.0857451	1	0.842393	0.544305	0.270802	0.12236	0.0786654	0.0677039	0.0320774	1	0.878482	0.463553	0.24994	0.156284	0.0964414	0.0519467	0.0478401	1	0.755125	0.477077	0.243952	0.121987	0.0752992	0.0549606	0.0476813	1	0.865975	0.630885	0.272155	0.104378	0.0656374	0.056738	0.0536178	48.8491
P09488	1	0.809987	0.413474	0.0887246	0.062686	0.024888	0.00746739	0.00656065	1	0.713307	0.373602	0.0692268	0.0264519	0.0217315	0.0100437	0.00611538	1	1.07702	0.519723	0.0876657	0.0319807	0.0206289	0.00957664	0.00715077	1	0.95262	0.4088	0.107717	0.0403329	0.0137506	0.00866888	0.0055357	1	0.753367	0.33741	0.0707244	0.0275773	0.00995693	0.00762384	0.00525036	1	0.884916	0.465305	0.110739	0.0243097	0.0185843	0.00998057	0.00495018	47.0875
P09493-5									1	0.977785	0.606715	0.852801	0.735988	0.593561	0.687337	0.702556																	1	0.719284	0.775155	0.975326	0.796564	0.618983	0.579821	0.60546
P09496-2	1	0.957629	0.72517	0.730232	0.656921	0.604054	0.441092	0.544812	1	1.06786	1.00248	0.760069	0.724031	0.631667	0.510169	0.666009	1	1.04493	0.768378	0.643589	0.638137	0.35847	0.490577	0.595546	1	0.726965	0.547714	0.497535	0.441894	0.339637	0.313277	0.368276	1	1.07668	0.82523	0.757099	0.66255	0.485186	0.642984	0.58533	1	1.0595	0.69968	0.741739	0.699378	0.563305	0.62219	0.388586
P09497-2	1	1.13347	0.773119	0.73595	0.986622	0.765563	0.487673	0.895029	1	0.909622	1.07221	0.594823	0.913257	0.875878	0.704987	0.973022	1	1.12941	0.775977	0.690202	0.860224	0.423476	0.53927	0.824068	1	0.568574	0.481297	0.588533	0.491635	0.301141	0.365534	0.369142	1	1.31469	1.42106	0.96554	1.53886	1.29034	1.29006	1.23452	1	1.10197	0.672364	0.625099	0.755789	0.654862	0.767571	0.383665
P09525	1	0.862806	0.548501	0.0423164	0.0406101	0.0135341	0.00323738	0.00299197	1	0.776945	0.426278	0.0477006	0.0198652	0.0104958	0.00774286	0.00540284	1	1.07482	0.590182	0.0211611	0.0168324	0.00857377	0.00425417	0.00285789	1	1.03084	0.519918	0.0389268	0.0136113	0.00597642	0.00182534	0.00304304	1	0.897878	0.488861	0.0511136	0.0199512	0.00963093	0.00527199	0.00405162	1	0.968566	0.591293	0.0432186	0.0156994	0.00978796	0.00386973	0.0019764	48.06
P09543-2	1	0.817498	0.411603	0.181126	0.115412	0.0349776	0.014269	0.0161389	1	0.672367	0.293903	0.132971	0.0660162	0.0354157	0.030752	0.0367426	1	0.849994	0.375519	0.119376	0.0627124	0.0226707	0.0113902	0.00947688	1	0.766018	0.378159	0.143655	0.0520569	0.017469	0.00912617	0.0113112	1	0.654193	0.322428	0.139963	0.0651304	0.0303266	0.0272896	0.0320113	1	0.785607	0.342252	0.140275	0.05019	0.0234942	0.0100048	0.00829878	47.3288
P09622	1	0.981166	0.988484	0.901506	0.841867	0.83274	0.817359	0.833829	1	0.8253	0.743233	0.818169	0.788492	0.734418	0.649746	0.722839	1	0.927138	1.06242	0.955796	0.988399	0.966283	0.859152	0.851849	1	1.00943	1.03751	1.00482	0.909021	0.822509	0.785843	0.880748	1	0.951499	0.944384	0.95962	0.934202	0.831282	0.778312	0.792046	1	1.0014	1.06547	1.05589	1.04385	1.01736	0.908068	0.968609
P09651-2	1	0.996844	0.989957	0.615647	0.369561	0.297785	0.238616	0.214548	1	0.697131	0.443569	0.248936	0.0936706	0.110944	0.124812	0.153375	1	1.00264	0.70216	0.301454	0.110804	0.0842714	0.122903	0.156676	1	0.951046	0.718803	0.396625	0.218447	0.182309	0.195693	0.16338	1	0.867109	0.652073	0.344148	0.165492	0.139359	0.167246	0.172067	1	0.967201	0.73051	0.360468	0.120233	0.107726	0.133572	0.168699	53.492
P09661	1	0.981325	0.993438	0.74525	0.457008	0.0945637	0.0647372	0.0784273	1	0.917303	0.900915	0.721478	0.410391	0.0661758	0.0579541	0.0681556	1	1.03713	1.00846	0.822108	0.478218	0.0549595	0.0551402	0.0604945	1	1.0618	0.949524	0.814386	0.461422	0.0823054	0.0602182	0.0729641	1	0.982779	0.948866	0.757871	0.42513	0.0676432	0.0524432	0.0548721	1	0.999622	1.07557	0.941942	0.455974	0.0873751	0.0551409	0.0636612	55.022
P09668	1	0.857912	0.734001	0.582251	0.548146	0.45872	0.397913	0.278416	1	0.817822	0.822205	0.645481	0.538467	0.456651	0.447629	0.262253	1	0.958355	1.00422	0.753826	0.688884	0.625983	0.616096	0.386507	1	1.05181	0.871448	0.810548	0.701348	0.612233	0.461958	0.308415	1	0.919008	0.824446	0.651717	0.618808	0.52516	0.448515	0.255965	1	0.852768	0.868274	0.712138	0.671498	0.527365	0.493377	0.333309	56.7538
P09669	1	0.880055	0.801187	0.576009	0.296334	0.060827	0.0309094	0.0259036	1	0.908099	0.811088	0.527022	0.294067	0.0567943	0.0434946	0.0527253	1	1.00488	0.905535	0.677599	0.349354	0.0889425	0.0439392	0.0366687	1	1.02409	0.790489	0.743562	0.348576	0.0656994	0.0339938	0.0277078	1	0.895673	0.718612	0.554029	0.290979	0.0521932	0.035148	0.0436706	1	0.95868	0.776486	0.673977	0.32551	0.101356	0.0479601	0.0385935	52.538
P09874	1	0.846967	0.418974	0.164745	0.146098	0.101224	0.0956684	0.0914557	1	0.644222	0.282981	0.14058	0.0978345	0.0718176	0.06043	0.0648256	1	0.845232	0.322766	0.102763	0.0706134	0.0499944	0.0466002	0.0436832	1	0.91563	0.423132	0.187578	0.12151	0.0966605	0.0961773	0.0967124	1	0.801383	0.323281	0.153646	0.104382	0.0681734	0.0628157	0.0607245	1	0.878198	0.331924	0.134413	0.0768666	0.0570609	0.0529186	0.0572914	47.2599
P09884	1	0.885576	0.390771	0.0450888	0.0453837	0.0150969	0.00429391	0.00969342	1	0.877029	0.354825	0.0428754	0.0190325	0.015251	0.0235127	0.0145466	1	0.745377	0.314616	0.0666055	0.0401573	0.0279818	0.0387534	0.0289958	1	0.975042	0.399595	0.0553185	0.0132882	0.00466122	0.00391924	0.00396005	1	0.854763	0.399761	0.0309313	0.0212994	0.0167424	0.0121011	0.00787069	1	0.9117	0.461686	0.0872042	0.0374382	0.0303573	0.0326162	0.0286791	47.2066
P09917-5	1	0.855557	0.584184	0.324669			0.0248818	0.0438689									1	0.9157	0.399869	0.272837	0.189075			0.0188226	1	0.661983	0.314388	0.116053	0.0755623	0.0463498	0.020725										1	0.679217	0.451433	0.214175	0.0764774				49.2374
P09960	1	0.90642	0.942583	0.678023	0.179992	0.024677	0.00826404	0.0100659	1	0.760933	0.810682	0.658973	0.157544	0.0205518	0.0150104	0.0126918	1	1.092	1.10163	0.801872	0.159226	0.0123681	0.0118954	0.00831033	1	1.07042	0.938548	0.786018	0.166664	0.0159996	0.00625324	0.00653441	1	0.895567	0.808239	0.702397	0.162797	0.0179112	0.0118777	0.0113495	1	1.02856	1.02687	0.772976	0.166333	0.0185903	0.0106129	0.0062626	53.2258
P09972	1	0.896737	0.942747	0.864029	0.708183	0.499756	0.152886	0.00801449	1	0.82957	0.818759	0.897833	0.815418	0.524423	0.157344	0.0116117	1	1.11523	1.23071	1.18903	1.06466	0.790866	0.221527	0.00987915	1	1.03732	0.922979	0.883663	0.747038	0.478051	0.139695	0.00808545	1	0.863616	0.827081	0.819976	0.762373	0.512	0.135293	0.0141762	1	1.014	1.04914	1.07891	0.943938	0.674497	0.214475	0.0143606	58.9368
P0C024	1	0.943991	0.870954	0.667498	0.430769	0.242876	0.0297251	0.0159061	1	1.11688	0.900382	0.899422	0.357511	0.129536	0.0474088		1	0.990169	0.918166	0.611879	0.496955	0.188037	0.0519095	0.0265003	1	1.06434	0.802378	0.609267	0.434585	0.158715	0.0260263	0.0186157	1	0.936338	0.964298	0.526937	0.377264	0.0725498			1	0.930559	0.751115	0.555271	0.436301	0.158033	0.0470427	0.0299228	54.5751
P0CAP2	1	0.963589	0.809524	0.680906	1.12763	0.472648	0.322967	0.322373	1	0.904293	0.512957	0.670468	0.450004	0.370766	0.292828	0.310288	1	0.846146	0.78142	0.518898	0.68488	0.299951	0.241698	0.223329	1	1.04912	0.75637	0.716356	0.545787	0.374504	0.318538	0.670902	1	0.996816	0.698467	0.781213	0.509213	0.368346	0.30223	0.315603	1	0.790431	0.58127	0.53403	0.268775	0.202024	0.169106	0.345726	61.9218
P0CG12	1	0.921275	0.634008	0.567773	0.437667	0.411004	0.121167	0.078056	1	0.905557	0.67412	0.417458	0.370922	0.274609	0.103854	0.050924	1	0.895384	0.380752	0.42829	0.420477	0.265428	0.111491	0.0734775	1	0.777739	0.610173	0.608126	0.399404	0.313657	0.114423	0.0739612	1	0.98086	0.605487	0.48261	0.36413	0.2921	0.0908284	0.0505872	1	0.855674	0.644764	0.55268	0.321904	0.415193	0.119183	0.0500833	53.6894
P0CG30									1	0.852604	0.410046	0.385655	0.328975	0.25079	0.192066	0.133331	1	0.584547	0.135917	0.0782863	0.0387801	0.0368918	0.0503238	0.0164555									1	0.788315	0.619321	0.467541	0.341638	0.170097	0.209846	0.116005	1	0.664263	0.250903	0.104856	0.0707576	0.037023	0.0216214	0.0227381
P0CG40
P0DI82									1	0.849781	0.303519	0.0914946	0.00851874				1																1	1.05878	0.404852	0.0696425	0.0251391	0.0293136			1	1.16644		0.512839
P0DJ93	1	0.777094	0.672557	0.470202	0.338029	0.260307	0.201892	0.230824	1	1.37822	0.865691	0.935636	0.59996	0.398173	0.665921	0.538156	1	0.512994	0.722504	0.372714	0.2914	0.210071	0.211942	0.239809	1	1.0821	0.807902	0.639739	0.592296	0.417492	0.342242	0.429229	1	1.03247	1.35194	0.446775	0.560132	0.564388	0.691278	0.745257	1	1.03866	0.820018	0.520799	0.511145	0.500176	0.426087	0.521228	51.1533
P0DMV8	1	0.890294	0.955022	0.561615	0.15392	0.0477563	0.0328849	0.0373438	1	0.764661	0.738368	0.556891	0.155039	0.037924	0.0318829	0.0373512	1	1.02213	1.04386	0.660256	0.158172	0.0171776	0.0207054	0.024931	1	1.0469	0.943943	0.680857	0.142212	0.0330204	0.0256321	0.031074	1	0.876024	0.806033	0.624178	0.148666	0.0310194	0.028977	0.0297808	1	1.01769	1.02685	0.717697	0.162279	0.0296327	0.0240976	0.0246524	52.4632
P0DN79	1	1.01114	0.655442	0.226975	0.146819	0.0695339	0.0366126	0.0394373	1	0.769572	0.571862	0.149029	0.0851081	0.0297335	0.0224541	0.0184416	1	1.06495	0.698881	0.176041	0.102597	0.0645274	0.0508588	0.0434804	1	0.903971	0.51275	0.195324	0.104643	0.0406717	0.028812	0.0230274	1	0.804761	0.538536	0.15293	0.0726579	0.0272141	0.0194805	0.0136452	1	0.809847	0.535039	0.218698	0.0904213	0.0503564	0.0412049	0.0391264	49.3288
P0DP25	1	0.963074	0.916546	0.893224	0.550307	0.440313	0.129515	0.149555	1	0.864635	0.864497	0.763302	0.69709	0.403956	0.119082	0.514246	1	1.27703	0.515601	0.282016	0.424552	0.29649	0.417987	0.515338	1	0.266348	0.181067	0.114702	0.116198	0.179037	0.0898886	0.104353	1	1.77624	0.893978	1.41954	0.623245	0.479336	1.42136	0.88999	1	0.467365	0.393083	0.300713	0.224423	0.0905159	0.106999	0.192812	57.7144
P0DPB5	1	1.12187	0.887109	0.775468	0.663565	0.533053	0.547424	0.637649	1	1.00145	0.975426	0.64269	0.611636	0.652609	0.652192	0.715102	1	0.822991	0.747685	0.694373	0.527016	0.535512	0.548792	0.559978	1	0.956868	0.696572	0.604482	0.504931	0.4273	0.47498	0.45918	1	0.776854	0.635967	0.550437	0.554204	0.479102	0.558125	0.490375	1	0.895416	0.78585	0.619635	0.520741	0.564108	0.600554	0.60424
P0DPD8	1	0.694431	0.28255	0.0909599	0.0691527	0.0234135	0.0132642	0.00807107	1								1	0.879945	0.900879	0.570622	0.379384	0.0579633	0.0187935	0.0037293	1	0.763115	0.207947	0.0723281	0.0266228	0.0133256	0.0132287	0.00694671	1								1	0.778636	0.693848	0.520903	0.251516	0.0332821	0.011877	0.0026707	45.824
P0DPI2	1	0.953781	0.931858	0.804167	0.777649	0.692269	0.702192	0.604284	1	0.904815	0.988379	0.890051	0.89836	0.70123	0.711905	0.630638	1	1.07052	1.03622	0.893261	0.868201	0.827267	0.724763	0.639156	1	1.14659	1.14676	1.08954	0.911578	0.769709	0.759364	0.68943	1	0.856469	0.899945	0.786406	0.747101	0.629323	0.611072	0.504392	1	0.913212	0.889821	0.815273	0.769737	0.67257	0.631782	0.611775
P10109	1	0.89082	0.866443	0.653202	0.549446	0.510219	0.389688	0.397949	1	0.922196	0.742139	0.672849	0.540147	0.508786	0.45999	0.489068	1	0.998795	0.715145	0.590519	0.403096	0.317208	0.326972	0.271958	1	0.993021	0.791349	0.799085	0.636414	0.526501	0.450839	0.458173	1	0.919796	0.7714	0.608546	0.468746	0.407332	0.397809	0.384964	1	0.906503	0.786458	0.580584	0.424114	0.316597	0.280412	0.257686	58.4125
P10124	1	1.17833	1.13128	1.1726	1.06903	0.951632	0.614784	0.747464	1	1.17651	1.19194	0.84521	0.568043	0.695579	0.742604	0.718052	1	0.955071	1.18033	0.830274	0.80833	0.607377	0.48332	0.325516	1	0.896217	0.767579	0.839411	0.639802	0.665061	0.436401	0.449582	1	1.22766	1.01528	0.856659	0.920995	0.845564	0.714912	0.585345	1	0.957908	0.976231	0.828843	0.658133	0.478919	0.462916	0.381869
P10153	1	1.04941	1.1685	0.879155	0.809384	0.807854	0.663455	0.581755	1	0.913777	0.7541	0.825383	0.556076	0.547829	0.446517	0.490448	1	0.985385	0.788403	0.874001	0.74048	0.680288	0.605945	0.520038	1	1.01829	1.05348	0.848079	0.804858	0.640055	0.601244	0.565535	1	0.925875	0.809255	0.772127	0.657865	0.536768	0.477782	0.39666	1	0.900942	0.859039	0.792279	0.565514	0.568263	0.512788	0.51329
P10155-3	1	0.908475	0.839658	0.788649	0.635753	0.565243	0.262053	0.0496713	1	1.09884	0.901864	1.02392	0.914142	0.738484	0.346881	0.0448438	1	1.09492	1.06761	0.987461	0.827335	0.781686	0.344016	0.0338132	1	1.02936	0.760885	0.745565	0.647017	0.492648	0.258683	0.0441624	1	0.977693	0.887713	0.809418	0.582015	0.615182	0.260804	0.043195	1	0.985708	0.857115	0.921021	0.841043	0.679801	0.330807	0.044	58.658
P10244-2	1	0.618577	0.47834	0.251518	0.214122	0.148458	0.171493	0.123457	1	0.825434	0.38535	0.368711		0.264919	0.198646	0.0894096	1	0.53783	0.546407	0.219122	0.171528	0.106981	0.112122	0.0972736	1			0.228099		0.118732	0.0747586	0.0600553	1	0.616826	0.575289	0.164904	0.197876	0.164769	0.245151	0.12474	1	0.71724	0.610173	0.318766	0.14715	0.121053	0.100611	0.0943791	46.8458
P10253	1	0.950899	0.941033	0.758371	0.515862	0.298027	0.0829055	0.0249145	1	0.888598	0.727935	0.667598	0.503597	0.311174	0.149752	0.0642068	1	0.881256	0.958462	0.697629	0.667418	0.438765	0.195112	0.0669	1	1.03296	0.784997	0.653346	0.540705	0.252115	0.0880485	0.0239541	1	0.90249	0.787146	0.647133	0.47301	0.247507	0.140957	0.0639384	1	0.851828	0.817635	0.678167	0.509048	0.321815	0.163917	0.0626769	56.0893
P10398	1	0.616798	0.2298	0.0749503	0.0721838	0.0117983	0.00420216	0.00250866	1	0.640493	0.258923	0.0646499	0.0483668		0.00816986		1	0.739005	0.214896	0.0590918	0.0127821	0.00943543	0.00552999	0.0107972	1	0.697688	0.212938	0.0265622	0.0361297	0.00642669	0.00790377	0.0081093	1	0.674205	0.237615	0.027355	0.0304989	0.0186476			1	0.761362	0.255088	0.0610912	0.0210393	0.0194101	0.00530537	0.0045196	45.1473
P10412	1	1.03494	0.752118	0.852004	1.00444	1.32656	1.85109	1.63376	1	0.489629	0.557602	0.484947	0.562768	0.651201	0.795548	0.831677	1	0.898199	0.77461	0.597451	0.577457	0.757594	1.02487	1.16417	1	0.893586	0.937137	0.705541	0.842422	1.17291	1.55661	1.48932	1	0.707541	0.912828	0.669385	0.91798	0.68811	0.943276	0.950159	1	0.97885	0.923917	0.612613	0.613707	0.905983	1.13167	1.19606
P10415-2	1	0.703148	0.476998	0.363028	0.129436	0.225451	0.0496903	0.0689957																	1	0.44589	0.424605	0.359414	0.196189	0.106462	0.0682792																		48.0652
P10515	1	1.57507	1.70186	0.909605	0.696532	0.064405	0.0161863	0.0142377	1	0.836504	0.680496	0.527541	0.236131	0.0703518	0.050865	0.0215169	1	1.34141	1.40076	0.818742	0.287029	0.0278843	0.0137253	0.00922764	1	1.12132	1.0349	0.660631	0.26704	0.0231613	0.0143021	0.00989054	1	1.11513	0.952562	0.789918	0.375432	0.0712098	0.0485503	0.0184411	1	1.44976	1.28681	0.871707	0.320969	0.0294844	0.0103646	0.0060121	56.8949
P10586-2	1	2.29588	0.258931	0.445323	0.20976	0.040088	0.00780751	0.0151307	1	2.01568	0.263372	0.369759	0.135545	0.0326544	0.00851954	0.0134967	1	0.647271	0.336649	0.0828591		0.0112172	0.00719286	0.0209483	1	2.14409	3.36494	0.865182	0.12281	0.138182	0.0153294	0.028023	1	1.8037	1.96798	0.469081	0.0782881	0.0894503	0.0260606	0.0114429	1	0.651821	0.240919	0.0661125	0.0241373	0.00967915			47.7074
P10599	1	0.884057	0.912362	0.758079	0.731256	0.676234	0.623238	0.550317	1	0.701732	0.711697	0.685241	0.588316	0.560598	0.561979	0.559183	1	1.15091	1.1615	0.961876	0.97305	0.866065	0.758092	0.700847	1	0.938106	0.962239	0.942933	0.802535	0.760664	0.664442	0.71844	1	0.798005	0.810453	0.802385	0.9859	0.734919	0.851438	0.715623	1	0.926186	1.00015	0.942879	0.89994	0.69815	0.774973	0.743062
P10606	1	0.733452	0.742618	0.789531	0.754733	0.660141	0.429236	0.491953	1	1.05888	1.31953	0.906177	0.797866	0.637076	0.60876	0.830456	1	1.20011	0.601027	0.521957	0.504402	0.366347	0.628921	1.0075	1	0.560247	0.50403	0.534583	0.500168	0.503219	0.435174	0.622419	1	1.15865	1.10654	1.36892	0.747285	0.66451	1.47318	1.25886	1	0.71084	0.674876	0.498092	0.517403	0.526167	0.399586	0.460722	66.9724
P10619-2	1	0.976138	0.620788	0.129014	0.112165	0.0431518	0.00947226	0.0139543	1	0.822215	0.44605	0.111566	0.050273	0.0163595	0.0103286	0.0117787	1	0.995189	0.554486	0.132688	0.0894951	0.0341704	0.027895	0.0166682	1	0.938687	0.52313	0.134452	0.0645555	0.0394565	0.00712755	0.00487615	1	0.982805	0.61097	0.160065	0.0645558	0.0248187	0.0102725	0.00609962	1	0.991963	0.616692	0.193612	0.0537039	0.0399576	0.0308711	0.0227016	48.7465
P10620-2	1	0.774355	0.22845	0.151801	0.0979336				1	0.880505	0.174396	0.115866				0.0393842									1	1.32959	0.892273	0.198783			0.0452395	0.049423	1	0.649828	0.382817		0.15837		0.175726	0.0502561									45.7092
P10644	1	0.886794	0.639843	0.361632	0.300828	0.046692	0.0227411	0.0340229	1	0.663691	0.446631	0.252558	0.0764469	0.0219349	0.0162511	0.0163239	1	0.953642	0.659942	0.294902	0.102939	0.00914325	0.0240408	0.0156806	1	0.85702	0.518028	0.250211	0.114588	0.0300448	0.0214097	0.0270815	1	0.795118	0.502188	0.266714	0.0872053	0.0175651	0.0159755	0.0153925	1	0.88314	0.617732	0.374297	0.101078	0.0170991	0.0167907	0.014687	50.3258
P10746	1	1.0059	0.683458	0.14852	0.0456287	0.0186437	0.00658986	0.0134607	1	0.882187	0.522274	0.10621	0.039989	0.0154805	0.0280892	0.0154179	1	0.884665	0.888095	0.123893	0.00579854		0.00501723		1	0.987789	0.630042	0.165751	0.0297455	0.0158689			1	1.34248	0.879258	0.156275	0.0609204	0.0237751	0.0183056	0.0158556	1	0.697379	0.449588	0.119764	0.0122752			0.00609237	49.1405
P10768	1	0.853408	0.776037	0.393916	0.139606	0.0118203	0.00695483	0.00553604	1	0.983713	0.9048	0.478762	0.161955	0.00703973	0.00941413	0.00943525	1	1.06453	0.99848	0.526277	0.143302	0.00533723	0.00708068	0.00498648	1	1.05185	0.86447	0.491003	0.13794	0.00855348	0.00466876	0.00305025	1	0.832414	0.73192	0.402565	0.127075	0.00710269	0.00457935	0.00277809	1	1.00398	0.892394	0.536398	0.146522	0.00629742	0.00377845	0.00197212	50.7312
P10809	1	0.815006	0.91444	0.556004	0.198844	0.057266	0.0286418	0.0255429	1	0.708958	0.781387	0.5453	0.165058	0.0410212	0.0208676	0.0177899	1	1.04545	1.08384	0.610014	0.145212	0.0312239	0.0213152	0.0150197	1	1.03814	0.980851	0.640581	0.168966	0.0445663	0.0236695	0.0227843	1	0.845559	0.859699	0.638876	0.162477	0.0373178	0.0196675	0.0147519	1	1.11282	1.10826	0.754951	0.187148	0.0444529	0.0240174	0.0212016	52.4926
P11021	1	0.82851	0.890245	0.61701	0.298774	0.146645	0.0807614	0.0732995	1	0.764543	0.723241	0.709403	0.302086	0.119007	0.0579182	0.0487065	1	1.11977	1.07931	0.877989	0.394871	0.143972	0.0761845	0.0577961	1	1.04639	0.961082	0.758485	0.30971	0.132269	0.0766838	0.064424	1	0.906904	0.825839	0.743895	0.288561	0.110408	0.0528386	0.0414825	1	1.08582	1.0736	0.933831	0.417641	0.159986	0.0876747	0.0669846	53.2783
P11047	1	1.03067	0.723994	0.491619	0.254813	0.184795	0.122891	0.125252	1	0.825085	0.214706	0.103427	0.0862183	0.0519751	0.0595711	0.0436502	1	0.452035	0.571393	0.173372	0.118173	0.183675	0.262013	0.273426	1	0.955824	0.488442	0.442312	0.243199	0.0883364	0.0674754	0.102849	1	0.83939	0.331302	0.213441	0.140782	0.0471271	0.0435723	0.058284	1	0.472466	0.48245	0.268516	0.134249	0.146021	0.200287	0.20456	51.6003
P11049									1	0.894438	0.626443	0.569811	0.403542	0.258119	0.239641	0.179793	1	0.705754		0.158581	0.141085												1	1.16949	0.690488	0.456034	0.330616	0.2115	0.176382	0.1262	1	1.12885					0.0902251	0.0873251
P11117	1	1.00719	0.96288	0.787973	0.533474	0.283706	0.164186	0.147813	1	0.941995	0.833103	0.659968	0.446779	0.218281	0.149336	0.125857	1	1.50432	1.13298	0.897306	0.679149	0.284551	0.241606	0.169427	1	1.09409	0.922008	0.76348	0.568403	0.235279	0.147054	0.137585	1	1.04054	0.768838	0.650057	0.509423	0.214653	0.143512	0.106701	1	0.845424	0.766914	0.510134	0.290064	0.170314	0.120449	0.10436	56.2788
P11142	1	0.785524	0.948342	0.548561	0.165099	0.0710055	0.0488066	0.0481297	1	0.70605	0.762565	0.634017	0.157846	0.0516221	0.0393951	0.0446677	1	1.05648	1.13471	0.831839	0.162549	0.0443329	0.0366099	0.0395834	1	0.973239	0.882864	0.65921	0.131261	0.0542715	0.0474258	0.046288	1	0.825168	0.762396	0.683344	0.152229	0.0540595	0.0348198	0.033097	1	1.06515	1.08756	0.862697	0.170377	0.0353355	0.0387852	0.0300958	52.387
P11166	1	0.805671	0.397431	0.159413	0.136499	0.0559332	0.0297654	0.0263229	1	0.616912	0.313295	0.127629	0.0658344	0.0403488	0.0323423	0.0243042	1	0.853191	0.421908	0.128707	0.0800148	0.0477974	0.034443	0.0259253	1	0.774139	0.327127	0.156199	0.0716208	0.0449178	0.0194661	0.0301675	1	0.633968	0.275567	0.110682	0.0624794	0.0253101	0.0217482	0.0170801	1	0.78326	0.299598	0.146295	0.0793324	0.0376243	0.0253429	0.0256978	47.0978
P11169	1	1.07439	0.876163	0.560313	0.235591	0.0959978	0.044652	0.0416942	1	0.979315	0.723843	0.346308	0.163671	0.065043	0.0528197	0.0354062	1	0.870221	0.915752	0.319825	0.135299	0.0442615	0.0343249	0.0241696	1	1.03018	0.803155	0.493299	0.209918	0.0685856	0.0431374	0.0325024	1	1.09941	0.994346	0.432412	0.197854	0.0617674	0.0490755	0.0270109	1	1.02446	0.756414	0.402387	0.124051	0.0324039	0.0381874	0.0181254	52.6399
P11171-2	1	0.908556	0.671253	0.455816	0.373125	0.325171	0.305353	0.321829	1	0.902793	0.621954	0.395138	0.296249	0.247722	0.206009	0.247842	1	1.00489	0.703494	0.338937	0.263131	0.239234	0.227716	0.225728	1	0.974739	0.613548	0.434994	0.348173	0.299078	0.270339	0.286481	1	0.896757	0.652513	0.370303	0.309863	0.219551	0.227771	0.201496	1	0.934096	0.665358	0.346093	0.260186	0.206972	0.211021	0.233592	50.9562
P11172	1	0.749887	0.387772	0.113637	0.0979863	0.0390855	0.0164851	0.0103136	1	0.624407	0.335351	0.126921	0.0667074	0.0198929	0.0118408	0.00793717	1	0.78775	0.3836	0.100668	0.0521493	0.0271242	0.0197838	0.00906959	1	0.791022	0.322053	0.101393	0.0534394	0.0277112	0.0104251	0.00635628	1	0.717009	0.362832	0.137206	0.0553995	0.0160604	0.00901663	0.00533528	1	0.761936	0.356534	0.120301	0.0489183	0.0252938	0.0129369	0.00762871	46.7169
P11177	1	0.692572	0.349772	0.0635308	0.0693829	0.0199386	0.00598134	0.00791085	1	0.552583	0.160871	0.0410874	0.0171223	0.00920793	0.00467606	0.002873	1	0.742094	0.234631	0.0574152	0.0272981	0.00948401	0.00722197	0.00503724	1	0.592997	0.215279	0.0552084	0.0254821	0.00778691	0.00578232	0.00451268	1	0.640264	0.226848	0.065603	0.0233621	0.00697876	0.00317246	0.00211805	1	0.751863	0.246718	0.0719969	0.0257053	0.00729964	0.00536492	0.00327227	46.1384
P11182	1	0.978034	0.603228	0.343665	0.20767	0.0554598	0.020978	0.019178	1	0.645234	0.440897	0.23077	0.0643041	0.0292673	0.03357	0.0186319	1	0.743858	0.57417	0.242436	0.0880898	0.0294372	0.0237107	0.0183677	1	0.799193	0.48055	0.305966	0.113995	0.0427337	0.0203394	0.0115666	1	0.7862	0.520716	0.272352	0.0902553	0.0473717	0.0398725	0.0228903	1	0.766693	0.555434	0.291439	0.0855263	0.0337963	0.020387	0.0115953	49.9282
P11215	1	0.907981	0.810958	0.410217	0.307605	0.143542	0.0711017	0.0571896	1	0.8542	0.745371	0.659487	0.476756	0.230079	0.181707	0.151455	1	0.937714	0.759656	0.565187	0.453882	0.175821	0.119945	0.0877219	1	0.935621	0.665437	0.403454	0.259221	0.106511	0.0618192	0.0606653	1	0.996929	0.810878	0.656248	0.461694	0.22682	0.148613	0.122085	1	0.874537	0.68954	0.575383	0.346395	0.169944	0.104538	0.0805467	51.7106
P11216	1	0.985686	0.814145	0.381034	0.153005	0.0281115	0.0107215	0.0106981	1	1.3843	1.13466	0.494529	0.137236	0.0359694	0.0307663	0.0221022	1	1.07965	0.881895	0.327967	0.0998484	0.0387282	0.0215428	0.0132462	1	1.02705	0.74717	0.317942	0.0839405	0.0133101	0.00629196	0.00433297	1	0.929306	0.734222	0.353544	0.0748206	0.0200039	0.0105779	0.00844507	1	0.898762	0.629025	0.393062	0.0937766	0.0291338	0.0181643	0.00982539	51.0424
P11233	1	0.854507	0.789642	0.687066	0.435097	0.172242	0.052503	0.0458279	1	0.864933	0.7891	0.663351	0.462678	0.131004	0.0348969	0.0241618	1	1.00648	1.00477	0.7774	0.607992	0.190377	0.0482306	0.0264077	1	1.06907	0.890484	0.767061	0.519936	0.167527	0.0562901	0.0550636	1	0.879918	0.786559	0.651294	0.445138	0.150727	0.0397551	0.0192889	1	0.908261	0.831701	0.71098	0.447396	0.162234	0.0416154	0.0201115	54.0747
P11234	1	1.00672	0.784363	0.500971	0.27264	0.0721976	0.0246333	0.0167769	1	0.915461	0.747265	0.585158	0.295476	0.051708	0.0166288	0.0201152	1	1.04955	0.817355	0.569145	0.285671	0.0879373	0.067749	0.0415492	1	1.00237	0.812383	0.557538	0.231283	0.0459168	0.0195815	0.0167766	1	0.939276	0.779432	0.580656	0.261992	0.049347	0.0162354	0.0129441	1	0.881579	0.783973	0.571933	0.227595	0.0778359	0.0451367	0.0257825	52.1054
P11279	1	0.826118	0.812909	0.665808	0.596882	0.447935	0.297497	0.217348	1	0.705682	0.603663	0.611329	0.600282	0.420025	0.27063	0.249267	1	0.941381	0.978966	0.808206	0.71971	0.497891	0.327729	0.209501	1	0.981329	0.865893	0.705731	0.674352	0.452298	0.306124	0.232323	1	0.906595	0.841432	0.707593	0.706156	0.51274	0.311749	0.267044	1	0.771859	0.532887	0.795671	0.733368	0.463003	0.300108	0.251592	57.4573
P11310	1	0.821424	0.603435	0.166984	0.068725	0.0204895	0.00778977	0.00939551	1	0.743349	0.466968	0.144427	0.0300045	0.0100874	0.00680853	0.00747878	1	1.00097	0.707494	0.222092	0.0443326	0.0161623	0.0137438	0.0121403	1	0.934793	0.548252	0.197774	0.0442168	0.0124321	0.0081019	0.00676716	1	0.82222	0.519299	0.172384	0.0354828	0.00911934	0.00497919	0.00368496	1	0.924304	0.623784	0.237143	0.0477696	0.0183601	0.0139859	0.0106654	48.4958
P11387	1	1.45772	1.34235	0.894676	0.770609	0.683304	0.572577	0.566913	1	0.923645	1.00944	0.725554	0.665556	0.600024	0.666598	0.631459	1	0.974431	0.83063	0.571617	0.445124	0.37325	0.36962	0.361522	1	1.09623	1.10233	0.709397	0.575051	0.497315	0.482552	0.459963	1	1.2411	1.38814	1.10147	0.972043	0.838837	0.91245	0.841145	1	1.13785	1.06322	0.681179	0.481551	0.434207	0.432845	0.388721
P11388	1	0.98008	0.860852	0.538568	0.511498	0.482512	0.525406	0.540773	1	0.856906	0.653111	0.435592	0.40467	0.401553	0.530595	0.659695	1	0.881829	0.936654	0.578798	0.555963	0.611409	0.696373	0.792301	1	0.975854	0.845613	0.566843	0.509924	0.585813	0.55667	0.651156	1	0.848285	0.671938	0.480781	0.475469	0.419266	0.533903	0.690955	1	0.962428	0.830515	0.515448	0.457519	0.507908	0.555078	0.673393
P11413	1	0.72782	0.414219	0.0405296	0.0400117	0.0127616	0.00469649	0.00516902	1	0.701419	0.334835	0.030785	0.0121695	0.0108855	0.00590591	0.004665	1	0.942983	0.478694	0.0280818	0.0134778	0.00786282	0.00625771	0.00629301	1	0.849933	0.379843	0.0401201	0.0112035	0.00479153	0.00279632	0.00214291	1	0.768178	0.366716	0.0512222	0.0193709	0.00773332	0.00548038	0.00366788	1	0.880666	0.4269	0.0593704	0.0137529	0.00674447	0.00480342	0.00409393	46.6234
P11441	1	0.907604	0.823724	0.652446	0.465071	0.26068	0.116891	0.0800115	1	1.01342	0.892491	0.686696	0.487426	0.262831	0.137988	0.0977579	1	0.880201	0.730308	0.523345	0.365956	0.151017	0.111308	0.082369	1	0.919127	0.754508	0.618705	0.420342	0.181435	0.0994126	0.0656586	1	1.00347	0.791761	0.674722	0.448661	0.228379	0.119912	0.078932	1	0.832257	0.692471	0.525462	0.316065	0.147343	0.0857323	0.062362	54.6934
P11586	1	0.70825	0.167539	0.0304744	0.0440403	0.0171266	0.00765649	0.00768035	1	0.589009	0.088732	0.00718367	0.011435	0.00828526	0.00387045	0.00353374	1	0.949889	0.134077	0.0248603	0.0170158	0.009084	0.0051959	0.00387684	1	0.831971	0.126023	0.0267309	0.0171886	0.00918642	0.00629625	0.00689017	1	0.691817	0.112728	0.0204032	0.0140016	0.0047486	0.00327752	0.00227014	1	0.90249	0.143007	0.0344969	0.0160674	0.0087403	0.00570009	0.00406151	45.3188
P11717	1	0.860517	0.821613	0.584694	0.536819	0.395803	0.317967	0.260944	1	0.788998	0.61715	0.624323	0.546855	0.39083	0.271221	0.231263	1	0.985452	0.843761	0.648399	0.557296	0.416626	0.256996	0.200041	1	0.944097	0.790512	0.626404	0.534615	0.364399	0.280763	0.227221	1	0.880857	0.736466	0.639015	0.526663	0.368945	0.247907	0.188685	1	0.990504	0.829513	0.703485	0.580997	0.424484	0.304937	0.231292	56.0767
P11766	1	0.782988	0.805553	0.456027	0.27603	0.0532325	0.0124635	0.0126651	1	0.704232	0.698739	0.492667	0.28834	0.0438496	0.0188187	0.0118373	1	1.02971	1.03751	0.599247	0.319118	0.0485233	0.0139338	0.00763042	1	0.996778	0.838692	0.568287	0.283992	0.0460636	0.0145096	0.0104128	1	0.824524	0.741113	0.518364	0.269656	0.0491407	0.015527	0.00932607	1	0.923626	0.853005	0.580281	0.311862	0.0505311	0.0159399	0.00830381	51.4669
P11802	1	0.988558	0.702837	0.433064	0.185841	0.068339	0.0390344	0.0272225	1	0.804478	0.549028	0.287383	0.114139	0.0567674	0.0459988	0.0267192	1	0.81761	0.732229	0.37474	0.148548	0.0608904	0.0520143	0.0406276	1	0.837418	0.577837	0.360928	0.129744	0.0502671	0.0370369	0.0215523	1	0.839444	0.518753	0.214906	0.101821	0.0523383	0.0373819	0.0265813	1	0.844535	0.586596	0.37554	0.132955	0.0556916	0.0386524	0.0305765	50.9535
P11831									1	1.22448	0.804944	0.402961	0.109039	0.0823029	0.086818	0.0188485	1	0.895722	0.587578	0.205377	0.0466978	0.0330602	0.0132106	0.015676									1	0.825434	0.724814	0.291996	0.106961	0.080435	0.0459354		1	1.02892	0.664217	0.392388	0.0798009	0.0327248	0.0298729	0.00936435
P11908	1	0.865701	0.896462	0.445266	0.225691	0.03226	0.00408507	0.00493199	1	0.710091	0.65895	0.415228	0.205924	0.0336604	0.015499	0.0116299	1	1.07054	0.925113	0.53858	0.241165	0.0462301	0.0331956	0.0259774	1	0.910701	0.842879	0.491672	0.2136	0.0229507	0.00669975	0.00434668	1	0.883395	0.767205	0.476786	0.221333	0.0342048	0.0177543	0.0130307	1	0.94735	0.91516	0.536994	0.231813	0.0516805	0.0369836	0.0265574	51.8543
P11940	1	0.866793	0.824677	0.201244	0.097787	0.0647033	0.0625456	0.0626391	1	0.748893	0.629258	0.156977	0.0605864	0.0456077	0.0502828	0.0553489	1	1.05697	0.957081	0.209471	0.0547128	0.0387483	0.0441556	0.0470447	1	0.946391	0.798578	0.249096	0.0650957	0.0509464	0.0499755	0.0640462	1	0.84805	0.697172	0.205232	0.063949	0.0455117	0.0483123	0.049489	1	1.03111	0.907149	0.291739	0.0612799	0.0381975	0.0427151	0.0500899	49.9037
P12004	1	0.832421	0.73718	0.445077	0.255656	0.0611156	0.0159648	0.0123378	1	0.860781	0.793575	0.597618	0.326371	0.062626	0.020851	0.0139416	1	1.03159	0.812773	0.578183	0.304994	0.060758	0.0159117	0.00733935	1	0.987724	0.792646	0.572194	0.273864	0.0624944	0.0133533	0.0108507	1	0.812367	0.683959	0.49415	0.269372	0.0517501	0.0135331	0.00827729	1	1.04793	0.926656	0.662156	0.349195	0.0772922	0.0171538	0.00958889	51.0722
P12081-4	1	0.866666	0.889174	0.39678	0.127643	0.0312609	0.00854288	0.00657079	1	0.770355	0.732877	0.4055	0.118965	0.014216	0.00701578	0.00507607	1	1.0845	1.0332	0.511157	0.150757	0.0207801	0.007237	0.00843235	1	1.03118	0.905699	0.506312	0.12915	0.0219028	0.00735293	0.00382419	1	0.894873	0.775512	0.453313	0.123681	0.0169877	0.00487708	0.00245457	1	1.03617	0.935107	0.524318	0.141892	0.0286267	0.00797456	0.00687772	51.3006
P12235	1	1.00822	0.538447	0.150859	0.181449	0.058878	0.0266217	0.0175844	1	0.605818	0.2257	0.0566456	0.0435043	0.0184251	0.0107651	0.00549862	1	0.643872	0.134389	0.0337872	0.0173917	0.0121817	0.00514697	0.00647129	1	0.746711	0.249791	0.0983567	0.0249706	0.0129965	0.00869426	0.00865026	1	0.583592	0.26685	0.0639025	0.0269215	0.0112611		0.00853348	1	0.582964	0.164174	0.0515355	0.0373767	0.0145505			48.3306
P12236	1	0.77672	0.381042	0.0936055	0.100678	0.0317869	0.00709833	0.0107941	1	0.609209	0.196309	0.0467074	0.0268974	0.0116115	0.00908453	0.00647606	1	0.616614	0.217986	0.0597097	0.0312416	0.0116741	0.00789151	0.00437659	1	0.64786	0.239155	0.0668949	0.0363147	0.0135693	0.00943175	0.00748765	1	0.578472	0.221926	0.0695299	0.0308832	0.0097132	0.00577351	0.00404871	1	0.721673	0.258072	0.0807302	0.0339183	0.0146366	0.0105763	0.00501846	46.7634
P12268	1	0.89779	0.677106	0.267935	0.148238	0.0549998	0.0249509	0.0350057	1	0.698264	0.432374	0.236081	0.0853399	0.0410516	0.0263261	0.0326169	1	1.11683	0.670718	0.252551	0.0880535	0.0321638	0.0291929	0.0298338	1	0.77982	0.535473	0.229039	0.0862099	0.0286687	0.0196879	0.0256606	1	0.778882	0.53653	0.252581	0.0940218	0.035415	0.0219077	0.0231162	1	1.01317	0.598021	0.340938	0.106107	0.037371	0.0261632	0.027652	49.6037
P12270	1	0.925539	0.861739	0.835267	0.669182	0.364859	0.201157	0.148895	1	0.808474	0.775441	0.777046	0.667766	0.323736	0.164267	0.110339	1	0.915852	0.81557	0.828123	0.57898	0.243583	0.108597	0.0749491	1	1.1166	0.953412	0.959496	0.714307	0.303535	0.161991	0.112375	1	0.849922	0.792195	0.871633	0.544138	0.258215	0.116176	0.07789	1	0.977185	0.88821	0.957958	0.70991	0.315434	0.142891	0.0900408	58.021
P12277	1	0.772584	0.493931	0.0722789	0.043704	0.015656	0.00610452	0.00444318	1	0.795675	0.417045	0.0443578	0.0246448	0.0132362	0.0111183	0.00811336	1	0.899937	0.492235	0.041861	0.0155191	0.00925542	0.00477677	0.00328151	1	1.00209	0.491474	0.0707144	0.0306391	0.0114774	0.00470261	0.00361131	1	0.886374	0.4506	0.0495446	0.0257772	0.0116347	0.00641865	0.00722941	1	0.847473	0.471833	0.0555752	0.0210489	0.00677863	0.0027401	0.0032049	47.3604
P12318-2	1	0.791321	0.753774	0.603419	0.460845	0.18064	0.101274	0.0935256	1	0.830406	0.679452	0.518561	0.424001	0.13157	0.106058	0.0945166	1	0.967461	1.05828	0.69277	0.579947	0.197744	0.1489	0.10307	1	0.967772	0.920766	0.746077	0.558736	0.17796	0.130157	0.114993	1	0.894305	0.833938	0.468032	0.392637	0.134239	0.0977577	0.0745451	1	0.808331	0.90652	0.638958	0.522345	0.154494	0.11072	0.111347	53.3404
P12429	1	0.940673	0.8517	0.135738	0.0634262	0.0360843	0.0173184	0.0164766	1	0.704635	0.680538	0.111274	0.00987006	0.00890292	0.0062499	0.00503761	1	1.03409	0.900753	0.161537	0.0209498	0.00825398	0.0215042	0.0274329	1	1.05707	0.782244	0.188084	0.0469734	0.026251	0.0116407	0.0188256	1	0.812569	0.661498	0.14943	0.019506	0.00608422	0.00438418	0.00393791	1	0.931113	0.771147	0.231162	0.021013	0.0242297	0.0129682	0.0389727	49.7857
P12532	1	0.832984	0.657545	0.302177	0.241447	0.254945	0.158262	0.115609	1	1.05759	0.813493	0.992542	0.442663	0.378225	0.352285	0.311918	1	0.62333	0.43697	0.281721	0.26745	0.217013	0.176382	0.123082	1	0.889377	0.388969	0.330779	0.261257	0.184655	0.124187	0.0909861	1	0.998441	1.46739	1.07482	0.756501	0.438647	0.396556	0.390001	1	0.929902	0.595664	0.325417	0.269272	0.254283	0.204742	0.105653	49.5512
P12694	1	0.689394	0.315236	0.0727956	0.0681438	0.0313816	0.0190747	0.0150915	1	0.694507	0.258337	0.118454	0.0779991	0.037571	0.0292016	0.0245098	1	0.797059	0.227937	0.0923751	0.029236	0.00828319	0.0113902	0.00812575	1	0.814684	0.252383	0.0739493	0.0319571	0.0184316	0.0106981	0.00737556	1	0.800823	0.341381	0.145152	0.0643366	0.0409841	0.0201307	0.0183199	1	0.788887	0.264827	0.0663169	0.0446105	0.02963	0.0111442	0.011892	45.9303
P12724	1	1.12707	0.921555	0.844886	0.607414	0.616376	0.567332	0.331513	1	0.928857	0.682525	0.476319	0.24985	0.248089	0.277175	0.229262	1	0.727858	0.665798	0.37215	0.303347	0.270208	0.294841	0.183442	1	1.24512	1.10084	0.744339	0.753403	0.663395	0.580214	0.429396	1	0.764381	0.5772	0.384059	0.340505	0.214189	0.186623	0.171619	1	0.784338	0.569396	0.497972	0.329691	0.333544	0.218239	0.165205	62.7006
P12814	1	0.916225	1.04519	1.03611	0.991644	0.113689	0.00330457	0.00548446	1	0.834351	0.981469	1.33907	1.40972	0.132952	0.0146554	0.012137	1	1.03782	1.14498	1.20289	1.46903	0.174855	0.0130961	0.00853583	1	0.955524	0.943831	1.16047	1.12784	0.115001	0.00506476	0.00360247	1	0.802206	0.80222	1.03172	1.24437	0.169659	0.0127122	0.00703215	1	1.0441	1.03002	1.16922	1.41576	0.228381	0.0227011	0.00822048	58.7283
P12821-2									1	0.698371	0.303468	0.316875	0.120591	0.0597284	0.0719744	0.018571	1	0.827888	1.02454	0.43429	0.2301	0.103064	0.0791477	0.072236									1	0.755042	0.575891	0.407229	0.162556	0.168974	0.0799001	0.0926477	1	1.18598	0.916584	0.675445	0.404009	0.186013	0.0373123	0.0677214
P12955	1	0.968647	0.900595	0.628717	0.330387	0.0784661	0.00936489	0.00615217	1	0.860356	0.759771	0.61408	0.278789	0.094399	0.0292882	0.0176689	1	1.13056	1.02079	0.818389	0.375492	0.140215	0.0782651	0.0267677	1	0.965008	0.818457	0.626286	0.277967	0.0739728	0.0120391	0.00450801	1	0.940981	0.836851	0.679027	0.282947	0.0899223	0.0229304	0.00924129	1	1.0559	0.967342	0.769	0.305865	0.124317	0.0588403	0.0203345	53.5245
P12956	1	1.10434	0.670817	0.169228	0.122415	0.0419808	0.0237014	0.0261381	1	0.860837	0.462675	0.160483	0.0750017	0.0426062	0.0373061	0.0392898	1	1.06989	0.535191	0.131811	0.0627869	0.0364839	0.0349745	0.0353554	1	1.2141	0.62788	0.192796	0.0675695	0.0302973	0.0232415	0.0226195	1	1.00197	0.50218	0.181996	0.0738167	0.0349758	0.0332664	0.0304839	1	1.15373	0.584683	0.196888	0.0675347	0.0404696	0.0351015	0.040776	49.1087
P13010	1	0.965321	0.596912	0.196887	0.149596	0.0463751	0.0233636	0.0193055	1	0.735073	0.33046	0.135864	0.064261	0.0269911	0.0138358	0.0103864	1	0.833934	0.420907	0.132415	0.0476073	0.0142959	0.00597341	0.00528163	1	0.964177	0.550148	0.2073	0.0843873	0.0341374	0.0235716	0.0171582	1	0.814125	0.395351	0.162118	0.0635241	0.0213774	0.0116068	0.00726371	1	0.956321	0.440724	0.173844	0.051975	0.0165984	0.00882848	0.00759822	48.8891
P13051-2	1	0.967322	0.598488	0.0724958	0.0519187	0.0104053			1	0.922468	0.568447	0.115161	0.0493193	0.0447057	0.037443	0.0170682	1	0.948627	0.672229	0.017025	0.00538311			0.00292468	1	1.14375	0.628108	0.142647					1	0.976459	0.65541	0.135396	0.0415888	0.0379804	0.0319416	0.0159661	1	0.911765	0.573008	0.042521					48.4705
P13073	1	0.852925	0.818173	0.634476	0.405075	0.0941486	0.0418471	0.0407315	1	1.03068	0.96672	0.757278	0.470786	0.109633	0.0581498	0.0559859	1	0.972824	0.989295	0.808915	0.432016	0.106193	0.069411	0.0635591	1	1.0352	0.865822	0.722659	0.450863	0.0888528	0.0526978	0.0406357	1	0.878189	0.725739	0.62293	0.341953	0.0892779	0.0550002	0.0427685	1	0.936701	0.744474	0.662746	0.420311	0.130638	0.0634663	0.0479412	53.5071
P13164	1	0.265409	0.799902	0.815192	0.785494	0.41449	0.201692	0.280203	1	1.28891	1.43001	0.498221	0.853154	0.4425	0.324259	0.308261	1	0.741733	0.766745	0.451382	0.266818	0.13823	0.24143	0.278016	1	0.597038	0.398882	0.49265	0.351917	0.142897	0.121021	0.103578	1	0.699971	0.682187	0.625181	0.292682	0.190916	0.339788	0.241525	1	0.676175	0.716049	0.511556	0.440887	0.31757	0.194749	0.132606	57.2655
P13284	1	0.774183	0.707391	0.588534	0.285358	0.191068	0.0535347	0.0570164	1	1.16603	1.10181	0.520663	0.375267	0.174298	0.101034	0.079574	1	1.10509	0.728131	0.57223	0.329004	0.149854	0.106596	0.0734227	1	1.04271	0.705134	0.483159	0.434443	0.148201	0.0658516	0.0429877	1	1.0808	0.856675	0.520776	0.239026	0.103817	0.0751771	0.0485389	1	0.957171	0.770954	0.475622	0.215502	0.138747	0.0822593	0.0464322	51.9534
P13473-2	1	1.10274	0.654768	0.660081	0.590805	0.485526	0.370433	0.395512	1	1.1602	0.919765	0.747414	0.613418	0.497483	0.499385	0.480626	1	1.06334	0.792577	0.621236	0.513206	0.413141	0.395491	0.357804	1	1.02761	0.725267	0.505281	0.514397	0.33977	0.358244	0.2565	1	0.915843	0.709665	0.613077	0.373014	0.397984	0.43271	0.441175	1	0.843673	0.687844	0.584003	0.482903	0.369641	0.361579	0.450735	57.1616
P13489	1	0.906539	0.928984	0.644872	0.340952	0.242905	0.190819	0.168636	1	0.810778	0.753405	0.603116	0.347397	0.246494	0.206481	0.176481	1	1.23906	0.976403	0.740351	0.382968	0.265014	0.233232	0.194864	1	1.09442	0.949247	0.765892	0.452882	0.310117	0.258493	0.217202	1	0.956823	0.823885	0.632866	0.320119	0.217529	0.194878	0.15177	1	1.01332	0.937453	0.723341	0.392204	0.269156	0.17232	0.153868	53.7448
P13498	1	0.753439	0.418917	0.15152	0.131954	0.0670431	0.0267381	0.0368927	1	0.64281	0.334776	0.164128	0.0777308	0.0621205	0.0418447	0.0365138	1	0.749844	0.585866	0.194315	0.10799	0.0534425	0.0453783	0.0377736	1	0.721293	0.353503	0.155776	0.0850614	0.0469836	0.0410351	0.030451	1	0.852841	0.449694	0.183735	0.127672	0.0652979	0.0483125	0.0389129	1	0.824437	0.527393	0.228907	0.100822	0.0547754	0.050071	0.0386408	46.9902
P13598	1	0.810314	0.39198	0.372382	0.253584	0.149856	0.148909	0.153952									1	0.72274	0.268524					0.0364457	1	1.7177	1.02549	0.427731	0.437142	0.18887	0.189697	0.172773	1	0.834076						0.0716027	1	0.795501	0.21305			0.0634827	0.0481877	0.0526957	47.6489
P13612	1	0.920854	0.867926	0.561914	0.428798	0.30072	0.234689	0.21648	1	0.876632	0.757171	0.662955	0.475196	0.327851	0.261119	0.242107	1	1.09034	0.947506	0.670238	0.440788	0.30697	0.243763	0.200293	1	1.01858	0.796965	0.578886	0.396219	0.259502	0.204662	0.192845	1	0.886637	0.766184	0.563764	0.367952	0.271555	0.212081	0.197631	1	0.867175	0.797726	0.654441	0.40516	0.287441	0.228611	0.209931	53.8841
P13639	1	0.832706	0.930702	0.706341	0.397127	0.0414114	0.00670662	0.00896289	1	0.784648	0.778156	0.785512	0.50073	0.0409453	0.0117715	0.00881761	1	1.16352	1.21198	1.02206	0.612263	0.0451594	0.0112958	0.0086156	1	1.03664	0.923782	0.846109	0.459359	0.0347349	0.00873017	0.00631555	1	0.888667	0.823173	0.783195	0.480521	0.0445214	0.0101209	0.00560145	1	1.09855	1.0922	1.0268	0.624501	0.0617214	0.0139708	0.00660044	54.2794
P13667	1	0.841269	0.684535	0.286494	0.188115	0.0893419	0.0510723	0.0453006	1	0.751219	0.583534	0.259823	0.150196	0.0646672	0.0431369	0.0366589	1	1.09683	0.786575	0.304416	0.152925	0.0706499	0.0470024	0.041629	1	1.00276	0.669542	0.309759	0.149285	0.06925	0.0438339	0.0418564	1	0.818946	0.564699	0.255142	0.126283	0.0550457	0.0344732	0.0279815	1	0.999963	0.71293	0.333868	0.161152	0.0743762	0.0508384	0.043032	49.6845
P13674	1	0.919328	0.338496	0.0997608	0.0931276	0.0163718	0.00272251	0.0121815	1	0.787145	0.26376	0.0889318	0.0487496	0.0131338	0.00794345	0.00807465	1	0.906526	0.386231	0.0443751	0.0301791	0.0130097	0.00734149	0.00800992	1	0.883868	0.275854	0.158587	0.048299	0.013732			1	0.749576	0.32742	0.0861212	0.0312903	0.00577064			1	0.817283	0.255257	0.0596499	0.0162286				47.0527
P13674-2	1	0.749204	0.356645	0.124246	0.088948	0.0327472	0.0119678	0.010338	1	0.674742	0.325093	0.114429	0.0537785	0.0235866	0.0119682	0.0119058	1	0.96881	0.463372	0.121038	0.0568414	0.0226673	0.0141569	0.00992703	1	0.905453	0.376875	0.132184	0.0661929	0.0251425	0.0127347	0.00996034	1	0.774839	0.34661	0.119234	0.0548352	0.0205795	0.0112255	0.00812581	1	0.907486	0.412234	0.157674	0.0617997	0.0264069	0.0164467	0.010374	46.5571
P13693	1	0.865302	0.753363	0.296398	0.128603	0.0721592	0.0489102	0.0552484	1	0.712951	0.642988	0.313485	0.114854	0.0549627	0.052572	0.0500811	1	0.968506	0.930387	0.398578	0.103056	0.0594474	0.0523804	0.0452858	1	1.06989	0.778796	0.35984	0.108683	0.0555772	0.0424411	0.0417267	1	0.888969	0.717271	0.331219	0.105768	0.0488603	0.0400526	0.0445297	1	0.934277	0.900181	0.384194	0.11653	0.0434679	0.055531	0.0465712	50.0621
P13716	1	0.960994	0.815905	0.793898	0.727171	0.714638	0.615167	0.69379	1	0.828205	0.708074	0.780078	0.617184	0.516778	0.504071	0.545626	1	1.03766	0.995523	0.851466	0.755162	0.749352	0.615396	0.645861	1	0.909898	0.930449	0.793248	0.782777	0.69764	0.619961	0.657888	1	0.933579	0.875625	0.715536	0.629318	0.558312	0.494007	0.500311	1	0.744233	0.796446	0.673794	0.48481	0.407635	0.4403	0.445479
P13747									1	0.788866	0.355577	0.198054	0.113821		0.0247683	0.0182747	1	0.580424	0.645599	0.228687	0.111259	0.073159	0.0721214	0.104002									1	0.600873	0.184597	0.0963417	0.0617751				1	0.652668	0.501313	0.174853	0.0968873	0.0825526	0.0769614	0.0788553
P13796	1	0.908887	0.969017	0.849283	0.764634	0.692138	0.234726	0.023344	1	0.708374	0.740885	0.833277	0.83375	0.675867	0.183177	0.0286967	1	1.22719	1.30175	1.22486	1.24039	1.00215	0.258235	0.0312323	1	1.05145	1.02021	1.03895	0.856676	0.807071	0.211928	0.0373418	1	0.914342	0.868158	0.897515	0.981797	0.77597	0.281804	0.0383847	1	1.09747	1.16712	1.22815	1.19649	1.01124	0.319073	0.0503784	60.8448
P13798	1	0.950636	0.897865	0.849698	0.783234	0.666838	0.307614	0.0212453	1	0.830427	0.726094	0.790273	0.792371	0.671438	0.30687	0.00938643	1	1.03844	1.06292	1.02127	0.943615	0.839533	0.425299	0.0131399	1	1.16687	0.985566	0.908682	0.861	0.751991	0.348269	0.0206054	1	0.958491	0.847222	0.803149	0.822049	0.664439	0.303602	0.0156491	1	1.04378	0.990264	0.918983	0.890065	0.780246	0.401484	0.013419	60.9815
P13804	1	0.803288	0.743617	0.412439	0.244963	0.0757321	0.0227241	0.0120981	1	0.738188	0.542486	0.360057	0.207143	0.061715	0.0300134	0.0188237	1	0.896187	0.616438	0.389335	0.226704	0.0584571	0.0300145	0.0185838	1	0.886919	0.662817	0.39864	0.212157	0.0520345	0.0152943	0.00678945	1	0.765048	0.543027	0.322162	0.200426	0.064305	0.0199323	0.0114152	1	0.840118	0.588073	0.412844	0.198676	0.0548828	0.0185065	0.0151232	50.8155
P13807-2	1	1.31342	1.30774	0.942295	1.21928	0.127389	0.0111123	0.0291035	1	0.955308	0.375265	0.279602	0.203707	0.0513191	0.0418589	0.0270279	1	1.10552	0.854455	0.616847	0.364028	0.140457	0.0841918	0.0376575	1	0.662484	0.501878	0.349499	0.153059	0.0319543	0.0330507	0.0191578	1	0.788777	0.55081	0.444125	0.337645	0.0478777	0.0172785	0.0108103	1	0.849229	0.494766	0.246165	0.182534	0.100818	0.020035	0.0124502	59.5067
P13861	1	0.706062	0.516463	0.189499	0.106718	0.0309686	0.0223599	0.0225947	1	0.63663	0.374026	0.130875	0.045117	0.0184302	0.0124388	0.0086185	1	0.715873	0.455957	0.187225	0.0493002	0.0128081	0.0115334	0.00814495	1	0.68845	0.456304	0.194053	0.0563366	0.0222573	0.0161396	0.0226133	1	0.693143	0.423562	0.175819	0.0497166	0.0138792	0.00825708	0.00653141	1	0.75352	0.465805	0.213662	0.043202	0.0127299	0.0113219	0.00871922	47.552
P13929	1	0.867607	0.909519	0.756766	0.556543	0.295172	0.0205646	5.89534e-05	1	0.830488	0.586031	0.471527	0.344828	0.119738	0.0771168	0.0454278									1	0.726431	0.914907	0.637149	0.533842	0.218924	0.00978299	0.00601655	1	0.770644	0.803636	0.407153	0.337657	0.147179	0.0640715	0.0539947									56.1088
P13984	1	0.867604	0.851955	0.546808	0.279354	0.199213	0.157806	0.159774	1	0.786668	0.743166	0.483184	0.218589	0.13668	0.118413	0.128208	1	0.979212	0.934414	0.560136	0.233384	0.135746	0.127145	0.131561	1	0.980269	0.84281	0.602032	0.28255	0.178551	0.147074	0.166634	1	0.885831	0.804586	0.503051	0.219789	0.1234	0.117006	0.11538	1	0.962123	0.93364	0.606483	0.240091	0.133069	0.125487	0.145738	52.5138
P13995	1	0.722316	0.287534	0.0598119	0.0601193	0.013586	0.00332227	0.00376791	1	0.646442	0.187755	0.0347477	0.0239591	0.00943764	0.00423033	0.00407065	1	0.729439	0.254041	0.05256	0.0203528	0.00988486	0.00207257	0.00217399	1	0.706025	0.252867	0.062377	0.0318979	0.00912237	0.00450665	0.00458888	1	0.629431	0.242439	0.0495095	0.0248098	0.00841882	0.00371334	0.00405339	1	0.683321	0.228291	0.0556398	0.0258022	0.0107742	0.00439362	0.00372381	45.9655
P14174	1	0.898302	1.02597	0.95322	0.636842	0.583019	0.405376	0.356331	1	0.977016	1.04383	0.845087	0.81224	0.596323	0.478152	0.299321	1	0.942029	0.768634	0.668257	0.623733	0.35494	0.549144	0.491795	1	0.908905	0.784299	0.750563	0.565344	0.485378	0.402161	0.410504	1	1.04649	0.733553	0.993322	0.612712	0.51015	0.723003	0.493663	1	0.810865	0.693423	0.67018	0.506265	0.485093	0.346732	0.305726	60.4834
P14209-3	1	1.23758	1.0588	0.878126	0.722377	0.727989	0.48068	0.739878	1	1.07503	1.03522	0.440244	0.32743	0.373887	0.529726	0.828344	1	0.968175	0.563342	0.316044	0.273274	0.252069	0.563233	0.895342	1	0.82988	0.401724	0.364937	0.305051	0.349421	0.347167	0.410304	1	1.2791	0.938465	0.56826	0.369781	0.354554	1.67771	1.4194	1	0.54766	0.409902	0.217982	0.147791	0.180193	0.304842	0.254187
P14314-2	1	0.953316	1.05471	0.81239	0.540008	0.428995	0.426886	0.462136	1	0.832833	0.810034	0.710742	0.608947	0.440273	0.413958	0.478569	1	1.08842	0.908703	0.698901	0.556954	0.413997	0.363381	0.393812	1	1.05914	1.09621	0.779303	0.543109	0.418932	0.373282	0.427282	1	0.892963	0.83837	0.704457	0.521402	0.401388	0.363139	0.390101	1	0.98717	0.913726	0.778289	0.570971	0.443116	0.392642	0.406315	56.5894
P14316-2	1	1.00323	0.844974	0.672599	0.791153	0.732701	0.506685	0.487931	1	1.02303	0.775056	0.645652	0.530476	0.396047	0.367781	0.343893	1	0.708496	0.492443	0.379509	0.358543	0.299506	0.396475	0.359665	1	1.0193	0.89925	0.742448	0.535445	0.466282	0.480601	0.500407	1	1.1039	0.858896	0.625727	0.575397	0.424043	0.496652	0.335799	1	0.770478	0.573041	0.450881	0.427047	0.39501	0.502907	0.416078	67.3492
P14317	1	0.92993	1.03843	0.991494	1.00855	0.848998	0.906505	0.895494	1	0.883827	0.932879	0.99658	1.00924	0.980534	0.885559	0.900816	1	0.976303	1.0753	1.06045	0.938105	0.954236	0.888105	0.89997	1	0.991742	1.08117	0.986734	0.915001	0.86987	0.876835	0.848038	1	0.829304	0.868736	0.878376	0.863889	0.806838	0.766542	0.733268	1	0.973528	0.997956	0.968698	0.987536	0.901155	0.856759	0.896845
P14324-2	1	0.790395	0.187262	0.0239449	0.0341393	0.0104973	0.00290538	0.00229942	1	0.713346	0.140081	0.0150407	0.0121259	0.00907578	0.00504768	0.00376044	1	0.979614	0.247636	0.0114643	0.00914121	0.0057604	0.00595857	0.00207459	1	0.933374	0.177143	0.0197163	0.0115298	0.00420796	0.00128862	0.00127375	1	0.814962	0.177873	0.0276836	0.0142994	0.00459284	0.0023303	0.00129286	1	0.87075	0.211705	0.0268772	0.0116546	0.00414909	0.00485754	0.00118941	45.7943
P14384	1	0.915854	0.888345	0.576	0.380096	0.163684	0.0730068	0.0607139	1	0.982715	0.630671	0.541659	0.344415	0.12154	0.0818431	0.0811583	1	0.884575	0.894031	0.542144	0.301098	0.111476	0.0814468	0.0560336	1	0.922721	0.739924	0.551542	0.374978	0.131079	0.0731574	0.0739968	1	0.856204	0.760185	0.544356	0.333468	0.138726	0.0757595	0.0619986	1	0.902352	0.625644	0.557966	0.262596	0.108455	0.0898954	0.0570748	53.6114
P14406	1	0.872201	0.448117	0.183256	0.191216	0.0800741	0.0326525	0.0391287	1	1.03027	0.63432	0.118015	0.0627742	0.0613916	0.0477402	0.042604	1	0.850594	0.25712	0.0827151	0.0595799	0.018568	0.0272965	0.0268902	1	0.517261	0.236066	0.0817321	0.0536007	0.025476	0.0155079	0.0244443	1	0.934027	0.524416	0.202862	0.0965998	0.0306997	0.0398583	0.0396274	1	0.694131	0.30722	0.120388	0.0453094	0.0303352	0.0172703	0.0172505	47.7081
P14543-2																	1	0.653947																							1	1.00853		0.303924
P14550	1	0.877791	0.733161	0.0634647	0.0366259	0.0119682	0.00339429	0.00353115	1	0.782632	0.609083	0.0406756	0.00955234	0.00943221	0.00539477	0.00399217	1	1.08587	0.858713	0.124563	0.0664801	0.0541266	0.0236029	0.00378699	1	1.00458	0.696395	0.0745139	0.0153714	0.00721212	0.00223992	0.0025546	1	0.869586	0.6626	0.0847593	0.0110013	0.00624328	0.00441125	0.00293737	1	0.903103	0.762523	0.152996	0.0600901	0.0450577	0.0212117	0.00582383	49.0354
P14598	1	0.802568	0.196033	0.0105957	0.0213129	0.0134874	0.00972801	0.00988481	1	0.709321	0.182842	0.0142018	0.0112365	0.0113046	0.0105782	0.012145	1	0.905465	0.242009	0.020317	0.0215985	0.0110995	0.0183877	0.0196796	1	0.941547	0.202993	0.00830854	0.00995778	0.00728974	0.00728084	0.00963929	1	0.814487	0.20555	0.0165542	0.0131678	0.00776914	0.0106991	0.0103919	1	0.869745	0.227125	0.0268262	0.0170777	0.0154859	0.0169098	0.0193197	45.8826
P14618	1	0.815226	0.793135	0.666989	0.466354	0.0130965	0.00255583	0.00512014	1	0.725516	0.690186	0.706458	0.648681	0.0170845	0.00420874	0.00541372	1	1.18162	1.24643	1.12545	0.897778	0.0332032	0.00480096	0.00782484	1	0.99847	0.86393	0.776116	0.596539	0.014609	0.00340144	0.00237945	1	0.82514	0.753981	0.728225	0.600062	0.0179745	0.00476837	0.00262762	1	1.04992	0.985105	1.01635	0.871739	0.0370803	0.00511765	0.00538175	53.7097
P14618-2	1	0.954505	0.96327	0.848971	0.682273	0.0846028	0.000897046	0.00237372	1	0.77955	0.728138	0.649783	0.55938	0.103057	0.023873	0.0205094	1	1.09324	1.01735	0.899411	0.713917	0.181007	0.0172295	0.014603	1	0.977037	0.914016	0.741752	0.635681	0.084486	0.00127533	0.00202004	1	0.939716	0.784008	0.732453	0.588184	0.130561	0.0293911	0.0174367	1	0.990718	0.856396	0.740658	0.550261	0.166792	0.0139161	0.00963505	56.9068
P14621	1	0.852161	0.751985	0.573534	0.280737	0.0290543	0.0475462	0.043114	1	0.850721	0.72705	0.55042	0.158199	0.086016	0.0482254	0.0158236	1	1.05906	0.886346	0.599732	0.305873	0.0502542	0.0337543	0.0207833	1	1.02602	0.558559	0.641855	0.478046	0.0548028	0.0307538	0.0528778	1	1.09662	0.934078	0.78531	0.343964	0.0389616	0.0454121		1	0.865926	0.809942	0.67898	0.300524	0.0769354	0.0248286	0.0181836	52.0824
[truncated: 5,033 more rows]
[truncated: 53 more columns]
