# Supplementary material for: Comparison of Quantitative Mass Spectrometric Methods for Drug Target Identification by Thermal Proteome Profiling
Source: J Proteome Res. 2023 Jul 13;22(8):2629–40. doi: 10.1021/acs.jproteome.3c00111 (PMC10407934; doi:10.1021/acs.jproteome.3c00111)
Supplement: Supplementary file 1 — pr3c00111_si_001.zip [file pr3c00111_si_001.zip › Supporting Information/Table S6.xlsx]

## Sheet: Description Table S4
Supplementary Table 4: Thermal proteome profiling of Losmapimod versus DMSO using DirectDIA
Column Name	Description
Protein_ID	Protein identifier.
norm_rel_FC_label_treatment_replicate	Normalised relative protein fold change at each corresponding temperature used for a treatment and biological replicate. Temperature and label combinations include 130L = 68°C, 129H = 64°C, 129L = 60°C, 128H = 56°C, 128L = 52°C, 127H = 48°C, 127L = 44°C, 126 = 40°C.
meltPoint_ treatment_replicate	Melting point of a protein for a treatment and biological replicate, derived from the fitted melting curve.
slope_ treatment_replicate	Slope of the fitted melting curve.
plateau_ treatment_replicate	Plateau (lower horizontal asymptote) of the fitted melting curve for a treatment and biological replicate.
R_sq_ treatment_replicate	Coefficient of determination of the melting curve for a treatment and biological replicate.
diff_meltP_Los_replicate_vs_UT_replicate	Difference between the melting points of a protein in Los vs UT for a biolgoical replicate.
min_slope_Los_replicate_vs_UT_replicate	Minimum slope of the fitted melting curves of a protein in Los vs UT for a biological replicate.
pVal_adj_Los_replicate_vs_UT_replicate	Benjamini-Hochberg corrected p-value of the melting point difference of a protein between Los vs UT for a biological replicate.
passed_filter_Los_replicate_vs_UT_replicate	Specifies whether a protein met quality criteria between Los vs UT for a biological replicate.
protein_identified_in_treatment_replicate	Specifies whether a protein was identified in a treatment for a biological replicate.
model_converged_ treatment_replicate	Specifies whether the melting curve fit succeeded for the given treatment and biological replicate.
sufficient_data_for_fit_ treatment_replicate	Specifies whether there is >2 valid fold changes in the input data for this treatment and biological replicate to fit the melting curve.

## Sheet: Table S4
Protein_ID	rel_fc_X126_UT_1	rel_fc_X127L_UT_1	rel_fc_X127H_UT_1	rel_fc_X128L_UT_1	rel_fc_X128H_UT_1	rel_fc_X129L_UT_1	rel_fc_X129H_UT_1	rel_fc_X130L_UT_1	rel_fc_X126_UT_2	rel_fc_X127L_UT_2	rel_fc_X127H_UT_2	rel_fc_X128L_UT_2	rel_fc_X128H_UT_2	rel_fc_X129L_UT_2	rel_fc_X129H_UT_2	rel_fc_X130L_UT_2	rel_fc_X126_UT_3	rel_fc_X127L_UT_3	rel_fc_X127H_UT_3	rel_fc_X128L_UT_3	rel_fc_X128H_UT_3	rel_fc_X129L_UT_3	rel_fc_X129H_UT_3	rel_fc_X130L_UT_3	rel_fc_X126_Los_1	rel_fc_X127L_Los_1	rel_fc_X127H_Los_1	rel_fc_X128L_Los_1	rel_fc_X128H_Los_1	rel_fc_X129L_Los_1	rel_fc_X129H_Los_1	rel_fc_X130L_Los_1	rel_fc_X126_Los_2	rel_fc_X127L_Los_2	rel_fc_X127H_Los_2	rel_fc_X128L_Los_2	rel_fc_X128H_Los_2	rel_fc_X129L_Los_2	rel_fc_X129H_Los_2	rel_fc_X130L_Los_2	rel_fc_X126_Los_3	rel_fc_X127L_Los_3	rel_fc_X127H_Los_3	rel_fc_X128L_Los_3	rel_fc_X128H_Los_3	rel_fc_X129L_Los_3	rel_fc_X129H_Los_3	rel_fc_X130L_Los_3	meltPoint_UT_1
A0A0B4J2D5	1	0.762647	0.704523	0.675592	0.589845	0.547047	0.456049	0.355155	1	0.794185	0.779885	0.782155	0.664424	0.557264	0.52164	0.463912	1	0.992433	0.941473	0.845847	0.752483	0.627851	0.515474	0.421743	1	1.13779	0.906297	0.815103	0.762924	0.621316	0.573175	0.448594	1	0.901382	0.747321	0.691596	0.629408	0.577072	0.490372	0.401488	1	1.04717	0.954629	0.976106	0.792098	0.678478	0.561467	0.514492	60.4732
A0AV96	1	0.473758	0.0514465		0.206427				1	0.362393	0.0769949						1	0.312455		0.0287013					1	0.514098	0.0428035						1	0.367911	0.0254281						1	0.611243							43.9781
A0AVT1	1	0.66601	0.337709	0.0688631	0.0490871	0.00811888	0.0020468	0.0020287	1	0.758649	0.338784	0.0834504	0.0253345	0.00678754	0.00275142	0.00184874	1	0.823629	0.439016	0.0761265	0.0228827	0.00410086	0.00409904	0.00198801	1	0.799371	0.382498	0.0743974	0.021723	0.00474454	0.00272636	0.00160331	1	0.911712	0.382168	0.0844882	0.0255092	0.00565562	0.00146748	0.000810018	1	0.973372	0.414258	0.0929075	0.023649	0.00290093	0.00224034	0.0999874	45.9579
A0FGR8	1	0.599305	0.31507	0.0633918	0.0461063	0.0102253	0.00256681	0.00269917	1	0.584643	0.235512	0.0647299	0.0196167	0.00573512	0.00218673	0.00221743	1	0.756013	0.29233	0.0408904	0.00981205	0.00240789	0.00381704	0.00194026	1	0.784645	0.249888	0.048995	0.0158183	0.00274779	0.00321352	0.00301578	1	0.733069	0.259204	0.0630826	0.0191379	0.00508235	0.00206947	0.00294035	1	0.906753	0.283531	0.076909	0.0149767	0.00376178	0.00347355	0.00523221	45.463
A0MZ66	1	0.735467	0.636229	0.22577	0.141164	0.0524357	0.0452771	0.0573317	1	0.766772	0.609673	0.216042	0.110043	0.0446878	0.0263975	0.0364562	1	0.990058	0.747868	0.166213	0.0720016	0.0284313	0.016281	0.0396197	1	1.07227	0.748515	0.241737	0.109911	0.0564078	0.0544287	0.073686	1	1.01195	0.717591	0.243328	0.127213	0.0426312	0.0232348	0.0602612	1	1.13026	0.713253	0.251681	0.10097	0.0422636	0.0152113	0.0448861	48.6107
A1L0T0	1	0.680057	0.44401	0.078972	0.0519745	0.0151872	0.00900685	0.000974661	1	0.844744	0.464608	0.106177	0.0383817	0.0219992	0.00890061	0.00189329	1	0.826781	0.438545	0.0926016	0.0312246	0.00997459	0.00659628	8.63791e-06	1	0.870898	0.433618	0.0881586	0.0458427	0.0178373	0.00828739	0.00300155	1	0.833039	0.472509	0.119943	0.0382998	0.0152457	0.00698473	0.000966756	1	0.943099	0.527989	0.138201	0.0381643	0.0120638	0.010059		46.6119
A1X283	1	0.180678		0.0328327	0.0276038	0.0444619	0.0752593	0.159561	1	2.38196	1.02048	0.615398	0.410321	0.432612	0.507322	0.684951	1	0.63023	0.527101		0.143148	0.141416	0.176098	0.0805987	1	0.793322	0.403623	0.0383371		0.247309	0.347111	0.25372	1	0.83522	0.196327		0.116757	0.134652	0.196453	0.237112	1	1.12957			0.185294	0.160695	0.191982	0.243161	43.5489
A2RRP1	1	0.0394526	0.000167257						1	0.478288							1	0.205446							1	0.453871							1	0.146798	0.0711083						1	0.714572	0.0516043						43.4374
A2RU67	1	0.229205		0.296566	0.0572626	0.140903	0.270541	0.184199	1	1.70684	1.0632	1.14755	1.03133	0.726721	0.8263	0.68029									1		1.45719	0.854244	0.83928	0.665691	0.89977	0.803674	1	0.715293	0.549646	0.649291	0.496685	0.365585	0.446861	0.347567									43.413
A2RUC4	1	0.807515	0.786699	0.481963	0.181063	0.0245485	0.0158237	0.00465652	1	0.755678	0.633276	0.36644	0.126609	0.020557	0.00641555	0.00347545	1	1.18934	1.15292	0.596412	0.0765907	0.0248775	0.00305313	0.00140494	1	1.0342	0.810397	0.477843	0.169536	0.0189816	0.00374032	0.00219271	1	1.01402	0.806842	0.525173	0.149464	0.0230707	0.00632922	0.00305082	1	1.09643	0.715469	0.546522	0.123927	0.0204133	0.00370105	0.0021998	51.2864
A2RUS2	1	0.439993	0.108495		0.01707	0.00739171	0.00336833		1	0.485398	0.0604124	0.0724112	0.0107781	0.00737253			1	0.144285	0.15799		0.114836	0.017521	0.252445		1	0.516886	0.158394	0.0213265	0.0123934				1	0.730508	0.107851	0.0314479	0.0126907	0.00913883			1	0.51923	0.121743						43.7556
A2VDF0	1	0.406199	0.769091	0.749904	0.402446	0.143995	0.444167	0.477671	1	3.49639	1.83192	1.60646	0.915575	0.838998	0.998525	2.00512	1	0.639969	0.298307	0.139904			0.488199	1.18284	1	0.553825	0.391698	0.246485	0.331575	0.317023	0.374588	0.864459	1	1.24532	1.34747	1.09607	0.517736	0.399386	1.8144	2.4167	1	0.399477	0.282123	0.114172	0.234556	0.23885	0.281353	0.205651	53.6819
A3KMH1	1	0.624576	0.379366	0.0417372	0.0196486	0.0175255		0.00395698	1	0.577709	0.356717	0.0397658	0.0060991				1	0.881248	0.520653	0.081758				0.000111823	1	0.830676	0.428557	0.0629557	0.00409872		0.0246562		1	0.833751	0.410395	0.0672074	0.0170701				1	1.15178	0.514626	0.0594426					45.869
A3KN83	1	0.705683	0.50362	0.0517775	0.0546102	0.0504903	0.0834249	0.13638	1	0.77368	0.546549	0.0271194	0.0367793	0.0379466	0.051654	0.0876071	1	0.788244	0.537805	0.0353999	0.0207247	0.0105245	0.0295521	0.0581159	1	1.08427	0.670577	0.0329251	0.0653963	0.0651695	0.0927716	0.129518	1	0.9799	0.650705	0.0573712	0.0283767	0.0381077	0.0581687	0.0780613	1	1.02071	0.635661	0.049267	0.0396685	0.031282	0.0431682	0.0916722	46.9117
A4D161-2									1	0.681896	0.745618	0.374943	0.181639	0.130966	0.133919	0.366945	1	0.0044023					0.253084	0.524953	1	0.441279	0.35696	0.207872			0.418462	0.595843	1	0.778404	0.405353	0.0383359	0.0755297	0.151246	0.190746	0.197185	1	0.411503	0.318525	0.112531			0.0727314	0.141122
A4D1E9	1	2.06041							1	0.360168							1								1	0.541725							1	0.963377							1	0.21167
A4D1P6	1	0.773302	0.631961	0.340988	0.319244	0.244195	0.166812	0.142762	1	0.94163	0.6296	0.34392	0.216187	0.171487	0.135078	0.0980499	1	0.686932	0.706428	0.247549	0.21295	0.139218	0.0804428	0.0646593	1	0.843173	0.537766	0.301414	0.253266	0.180516	0.136672	0.116156	1	0.95854	0.664372	0.355663	0.235743	0.174367	0.129906	0.0900292	1	0.823686	0.651109	0.301488	0.163893	0.114645	0.121913	0.077393	49.7854
A5PLL7	1	0.695352	0.497648	0.358785	0.278466	0.186233	0.14583	0.0814577	1	0.821626	0.51722	0.372585	0.279708	0.166151	0.130829	0.105895	1	0.861846	0.466072	0.416347	0.303417	0.189625	0.149875	0.0932232	1	0.767957	0.501201	0.391167	0.342549	0.232663	0.134645	0.121335	1	0.75778	0.529085	0.324937	0.249473	0.165568	0.119279	0.0823508	1	0.762175	0.632981	0.542329	0.284676	0.214174	0.1638	0.151567	48.4956
A5YKK6	1	0.5854	0.194664	0.0283963	0.0175473	0.00349493	0.000957473	0.0102145	1	0.545637	0.164047	0.0341716	0.00822018	0.00491963	0.0674229	0.0364153	1	0.660808	0.139088	0.0189562	0.00844291		0.0378884	0.00454238	1	0.680237	0.186822	0.0240637	0.00549313	0.0107928	0.00520164	0.0246064	1	0.699585	0.161996	0.0445614	0.0111536	0.0103955	0.00448126	0.00442403	1	0.756332	0.176228	0.0377813	0.0278549	0.025694		0.0129723	44.8063
A6H8Y1	1	0.154055	0.445095	0.175786	0.219793	0.109616	0.254203	0.268937	1	0.41047	0.202191	0.268346	0.0573316	0.169035	0.199668	0.193558	1				0.203539	0.482616	0.413345	0.66041	1		0.361721	0.299663	0.423066	0.535595	0.484274	0.482575	1	1.199	0.463211	0.435979	0.285308	0.349113	0.471669	0.533368									41.4844
A6NC98	1	0.266815	0.155381	0.0494234	0.034913	0.0254163	0.0136008	0.037121	1	0.341503	0.0769029	0.0215878	0.00916584	0.0172882	0.0148553	0.0250451	1	0.239578	0.0271041	0.000166988	0.0204154		0.0397339	0.0221651	1	0.283863	0.0877391	0.0371883	0.0181777	0.0178876	0.0393874	0.0451535	1	0.340361	0.117891	0.0333564	0.013087	0.018368	0.0158862	0.0450874	1	0.197149	0.00171715	0.0340607	0.0247954	0.000105001	0.0172269	0.0484074	43.0834
A6NCC3	1	0.855055	0.667125	0.201722	0.195693	0.126528	0.118502	0.151974	1	0.899635	0.459112	0.241101	0.170803	0.14234	0.16916	0.154485	1	0.902405	0.458983	0.109078	0.106917	0.0797927	0.102794	0.0993441	1	0.73302	0.417442	0.146446	0.118266	0.0971272	0.114408	0.137643	1	0.720729	0.254106	0.225917	0.133111	0.105159	0.115025	0.124555	1	0.712227	0.428449	0.213875	0.116771	0.091209	0.138267	0.109227	49.0488
A6NCE7	1	1.20838	0.792481	0.303454	0.0591073	0.0745843			1	0.757363	0.587442	0.302395	0.0925167	0.0123286	0.0161733	0.0079137	1	0.756668	0.486978	0.191769	0.0594051				1	0.939682	0.608398	0.299075	0.0374519	0.0144411			1	0.822182	0.535389	0.281963	0.114931		0.0116031	0.00849137	1	1.11315	0.759257	0.301427	0.103803				50.3602
A6NDG6	1	0.697327	0.767389	0.667714	0.554716	0.514044	0.398236	0.0588357	1	0.861207	0.906808	0.890591	0.777432	0.661543	0.55079	0.0890467	1	1.1497	1.13472	0.882111	0.817716	0.689249	0.505909	0.0759019	1	1.31516	1.07948	0.988411	0.868483	0.756334	0.625227	0.0822488	1	1.03221	0.902157	0.844217	0.756314	0.678204	0.539911	0.0980851	1	1.10979	1.06418	1.05069	0.923298	0.78627	0.649805	0.102907	56.789
A6NDU8	1	0.0947211	0.294473	0.0173939	0.0334086	0.0100877			1	0.701518	0.273735	0.0309987	0.0633082	0.010418			1	0.877106	0.411068						1	0.70587	0.284761	0.0313831					1	0.602429	0.231079	0.0526766	0.00867587				1	0.55378	0.219984	0.0541319					42.5674
A6NHL2	1	0.708275	0.623911	0.0771702	0.0481281	0.0497365			1	0.603094	0.478283	0.264753	0.0897049	0.00864394	0.00521975		1	0.603127	0.739256	0.427852	0.123867				1	0.920238	0.199694	0.116418	0.0256345	0.0091574			1	0.769098	0.477517	0.217637	0.0865386	0.0140756			1	1.10168	0.654623	0.290961	0.165664				47.8469
A6NHQ2	1	0.689043	0.473824	0.140072	0.0619436	0.000657233	0.0223872		1	0.691467	0.475889	0.111947	0.0488292	0.0465862	0.0379609	0.0338205	1	0.7786	0.502431	0.0911094	0.0758733	0.0268383	0.0316821		1	0.846025	0.368794	0.127855	0.0513746	0.0478453	0.0187107	0.0128403	1	0.823472	0.522225	0.18043	0.0438975	0.0605064	0.0584508	0.0398748	1	0.946783	0.655973	0.153462	0.131222	0.0642574	0.0481968	0.0437102	46.9874
A6NHR9	1	0.336528	0.0767837	0.0511766	0.0532579	0.0149339	0.0299788	0.0559191	1	0.198949	0.0363574		0.0176443	0.0153035	0.0254547	0.0292572	1	0.229189	0.0132489	0.0987438	0.0163204	0.000962285	0.00520964	0.0218689	1	0.202745	0.118676	0.0387508	0.0249648	0.0344298	0.0514708	0.0657281	1	0.150013	0.0258175	0.0391562	0.025806	0.0297175	0.0340835	0.0286908	1	0.599199	0.0839556	0.195941	0.0875102		0.0288932	0.0344534	43.4108
A6NIH7	1	0.592341	0.94513	0.387946	0.0347622	0.00657715			1	0.86282	0.7159	0.321845	0.0262011	0.00861951			1	1.11594	1.02411	0.232523	0.0274699				1	0.905694	1.14519	0.405732	0.0543777				1	0.965294	0.673601	0.222351	0.028833	0.00903582	0.00114891		1	1.0216	0.677393	0.332272					51.3262
A6NJG2	1	0.333654	0.068689		0.0161417	0.0130178			1	0.409361	0.101699	0.116576		0.031941	0.0394586	0.101789	1	1.02732	1.26178	0.514248			0.0204349	0.0723338	1	0.475573	0.0632293	0.206565	0.147142		0.0571127		1	0.404221	0.257546	0.124685	0.0458484		0.0133054		1	0.604711	0.324695	0.470394	0.196936		0.0393617		43.3859
A6NJT0	1	0.611004	0.360355	0.0697423		0.0119454	0.025572	0.026101	1	0.443931	1.24704	0.150022	0.0512503	0.0307383	0.0764245	0.134104	1			0.596778	0.579661		0.409908	0.321052	1	1.19755	0.18692	0.120631	0.0247456	0.0369149	0.0304873	0.0824858	1	0.399685	0.303199	0.213012	0.172326	0.263371	0.307694	0.398663	1	0.786897	0.348518	0.480884	0.26984	0.515948	0.772233	0.402848	45.7356
A8CG34	1	0.909391	0.685722	0.656132	0.547924	0.526134	0.572414	0.565781	1	0.909038	0.774838	0.580575	0.472699	0.467029	0.456124	0.45597	1	0.62951	0.474141	0.580896	0.424451	0.510344	0.510649	0.524605	1	1.07617	0.761875	0.708182	0.683747	0.637549	0.679619	0.717757	1	0.996403	0.757029	0.686327	0.549549	0.480047	0.485094	0.499344	1	1.24682	0.82168	0.690655	0.779176	0.600635	0.587698	0.617728
A8MPP1	1	0.913824	0.103809					0.0794764	1	0.665704	0.0404253			0.137725			1	0.275955	0.0869821						1	0.427282	0.116728	0.957183	0.258243				1	0.597445	0.269341		0.110472			0.00589797	1	0.290845		0.418228					45.5792
A8MWD9	1	0.736318	0.795245	0.798305	0.760151	0.531686	0.407962	0.28405	1	0.873761	0.880806	0.979402	0.886122	0.586422	0.47661	0.360689	1	0.973929	0.857048	0.839514	0.640015	0.410477	0.464688	0.334014	1	1.01123	0.8697	0.884027	0.79848	0.572988	0.521554	0.366376	1	1.00192	0.890899	0.951058	0.88089	0.588662	0.496935	0.356215	1	1.50469	0.871328	1.2134	1.02675	0.826286	0.669962	0.413146	61.1379
A8MXV4	1	0.739342	0.638601	0.327844	0.0844446	0.00452638	0.0408069	0.141117	1	0.791785	0.649525	0.404494	0.0952221	0.00295743	0.00070821		1	0.965984	0.923689	0.380381	0.0813845	0.0140824			1	1.00679	0.784812	0.459058	0.0969462	0.00265125			1	0.920919	0.738219	0.415413	0.0991118	0.00182904	8.87543e-05		1	1.05772	0.863369	0.540019	0.102278				48.9337
A9UHW6	1	1.51586	0.94913	0.515089					1	1.3709	0.582222	0.575576					1	0.762672	0.446855					0.0180513	1	0.565564	0.0934489	0.368533					1	0.963966	0.665686	0.182635					1	1.17633	0.808027	0.0394032
B0I1T2	1	0.606535	0.212501	0.0355853	0.035854	0.013918			1	0.579398	0.0621681	0.00992224	0.00648788	0.00908967	0.00526385		1	0.544369	0.0318563		2.87487e-05	0.000115574	0.123763	0.00182546	1	0.516734	0.146169	0.0153256	0.0035675		0.0613332		1	0.633287	0.123079	0.0231381	0.0052315	0.0171135	0.0100851	0.00359414	1	0.842149	0.107585	0.0385415		0.000636181	0.0338974	0.117493	44.9688
B2RUZ4	1	0.625667	0.706975	0.535032	0.540504	0.472489	0.206831	0.331491	1	1.12737	0.694777	0.984213	0.871795	0.786012	0.717112	0.698647	1	1.16392	1.55037	1.83579	1.54311	1.18193	1.00801	0.890822	1	1.09246	0.95834	0.887583	0.931761	0.741508	0.7332	0.760916	1	0.814034	0.795368	0.780864	0.858694	0.821749	0.694473	0.750437									54.9038
B4DXR9	1	0.433092	0.0654306	0.01806	0.00894615	0.0320829	0.0110753	0.00602153	1	0.883184	0.366955	0.0930484	0.0336443	0.0173953	0.0139049	0.0234078	1	0.584156	0.153918	0.0360771				0.0175098	1	0.381267	0.178215	0.0500561	0.0111753	0.00696168	0.00910774	0.0115863	1	0.651204	0.192104	0.127536	0.0314798	0.0111982	0.0263467	0.0143631	1	0.445962	0.224728	0.0380085			0.00644373	0.0119255	43.7254
B7ZBB8	1	0.657827	0.450146	0.105348	0.0241411	0.0167211	0.00399712	0.0107904	1	0.523431	0.244127	0.0897671	0.0385003	0.0246889	0.0129826	0.0189816	1	0.870984	0.394134	0.0661519	0.0384893		0.0183576	0.0175677	1	0.884319	0.37827	0.11	0.0375204	0.0164376	0.0108662	0.0105836	1	0.798185	0.322608	0.0780102	0.0259172	0.0027749	0.0188539	0.00826642	1	0.883069	0.37259	0.0799827	0.0201811		0.0174802		46.5633
C4AMC7	1	0.776227	0.45383	0.1597	0.114192	0.0874059	0.0722386	0.0644977	1	0.71387	0.473931	0.186831	0.100456	0.0692018	0.0700735	0.0662436	1	0.977679	0.560422	0.114589	0.0801301	0.0698812	0.0543774	0.0574256	1	0.978957	0.519604	0.187221	0.116963	0.0909947	0.0856803	0.083558	1	0.870056	0.467813	0.169882	0.100366	0.0710037	0.0646024	0.0645385	1	1.05747	0.532285	0.193054	0.0973327	0.0710528	0.0685138	0.0723513	47.254
C9JLW8	1	0.734341	0.575854	0.622092	0.382019	0.494556	0.570997	0.830469	1	1.29868	1.11159	0.796316	0.639169	0.495945	1.04333	1.29995	1	1.50832	0.888021	0.656644	0.508039	0.34731	1.34363	1.83916	1	0.76406	0.685044	0.80557	0.417235	0.471061	0.65769	1.08801	1	1.13546	1.038	0.928393	0.467153	0.681536	1.00325	1.13122	1	0.701764	0.776974	0.519813	0.398205	0.382314	0.752998	1.07316
E9PAV3	1	0.750491	0.885308	0.728484	0.640917	0.598742	0.588708	0.692511	1	0.893539	0.953276	0.968316	0.925309	0.814451	0.750929	0.872298	1	0.917296	0.980456	0.887367	0.80021	0.723679	0.637668	0.652943	1	0.988192	0.82541	0.900063	0.909377	0.662802	0.71184	0.81667	1	0.914915	0.866235	0.761248	0.839663	0.800965	0.71324	0.761065	1	1.12162	0.947309	1.07511	0.896416	0.808717	0.844817	0.763294
E9PRG8									1	1.79488		0.35576	1.24211	1.60974	2.25222	2.46072									1				0.27261	1.03109	1.30497	1.30503	1	0.358708	0.367933	0.46602	0.539997	0.597586	0.821055	1.19902
L0R6Q1	1	0.563774	0.598524	0.506544	0.376233	0.277443	0.164133	0.175067	1	1.26635	1.17972	0.855696	0.703243	0.443277	0.421064	0.472998	1	1.28088	0.564823	0.473497	0.402108	0.225916	0.347317	0.425566	1	0.62651	0.53914	0.511848	0.444492	0.330721	0.245117	0.304174	1	1.20613	0.972702	0.890814	0.601061	0.462471	0.600366	0.54574	1	0.766349	0.541563	0.563256	0.376687	0.28898	0.252241	0.234172	50.7032
L0R819	1	0.766831	0.572145	0.800623	0.574092	0.599362	0.526676	0.647813	1	0.826869	0.930044	0.778411	0.664493	0.590185	0.669109	0.792819	1	0.86459	0.826588	0.757251	0.526365	0.527942	0.690725	0.842917	1	0.721754	0.664187	0.655915	0.569844	0.535899	0.560075	0.769207	1	1.25402	0.956358	0.918368	0.967775	0.892312	1.01622	1.12311	1	1.13648	0.676231	1.02447	0.607198	0.664768	0.872828	0.97695
L0R8F8	1	0.554088	0.408158	0.232961	0.142995	0.0580117	0.0308611	0.029494	1	0.891098	0.584765	0.31658	0.177551	0.0779221	0.0422367	0.0404438	1	0.793838	0.495572	0.226624	0.128755	0.0311145	0.0360227	0.0285	1	0.847899	0.482433	0.272201	0.181215	0.0782436	0.0357911	0.0254162	1	0.910895	0.557509	0.278476	0.17272	0.0734194	0.0471361	0.0431795	1	0.782502	0.514102	0.29943	0.127331	0.0611633	0.0271924	0.00840358	46.2268
O00115	1	0.790022	0.72541	0.62795	0.553608	0.553966	0.442938	0.424051	1	0.935115	1.09276	0.694764	0.620344	0.552447	0.603946	0.612235	1	1.06429	0.842372	0.701656	0.622847	0.610115	0.635793	0.490686	1	0.923866	0.763888	0.710414	0.612232	0.600645	0.487566	0.463964	1	1.0435	0.881959	0.731337	0.714124	0.673717	0.706575	0.619761	1	0.915624	0.722592	0.714391	0.5405	0.589468	0.514749	0.497468	59.9308
O00116	1	0.580962	0.25657	0.0379772	0.0182655	0.00535445	0.00197728	0.00393667	1	0.639757	0.21671	0.0341804	0.00971669	0.00239826	0.00126902	0.0017725	1	0.763649	0.262743	0.0141048	0.00344933	0.000586487	0.000688537	0.00120678	1	0.845396	0.274012	0.027646	0.00868116	0.00186366	0.00150566	0.00342837	1	0.805398	0.266923	0.0339816	0.00834731	0.0016551	0.00120179	0.00153628	1	0.921598	0.275953	0.0377471	0.00431654	0.000282255	0.000106508	0.00200817	45.0488
O00139-2	1	0.588794	0.169679	0.0476342	0.0415079	0.0386582	0.0171666	0.0203964	1	0.597737	0.134221	0.0545123	0.0293277	0.0199642	0.0112037	0.0149688	1	0.744141	0.113507	0.0306636	0.0122847	0.00892674	0.0131421	0.021384	1	0.744699	0.145593	0.0322796	0.0319468	0.0200541	0.0166418	0.0182625	1	0.72835	0.153055	0.0304018	0.0264616	0.0135594	0.0303982	0.0206009	1	0.84027	0.11688	0.0287738	0.0280045	0.0112067	0.0160865	0.0149456	44.6944
O00142	1	1.09863	1.39	1.24845	0.775553	0.467106	0.0915109		1	1.11557	0.739107	0.652853	0.532741	0.312635	0.115278	0.00668153	1	1.27272	0.691943	0.902856	0.566617	0.41215	0.145026		1	0.834654	0.593641	0.567234	0.449616	0.302957	0.1416		1	0.675235	0.556932	0.778687	0.469914	0.273063	0.136647	0.0154047	1	0.88251	0.52601	0.87361	0.664823	0.341345	0.188093		59.4656
O00148	1	0.678496	0.580644	0.224557	0.0759118	0.0205084	0.00646172	0.00470807	1	0.696147	0.565003	0.226919	0.0488408	0.017314	0.0088232	0.00547184	1	0.836829	0.670945	0.213287	0.0302559	0.00801059	0.00311401	0.00176805	1	0.959218	0.622601	0.295855	0.047364	0.0130678	0.0057724	0.00353523	1	0.850863	0.608933	0.282025	0.0494028	0.0152944	0.00591493	0.00367148	1	0.966707	0.700493	0.355189	0.0466805	0.0120925	0.00490895	0.00321311	47.8695
O00151	1	0.743072	0.764611	0.719671	0.669711	0.569637	0.599074	0.552022	1	0.818805	0.834317	0.971077	0.867737	0.758006	0.773093	0.718614	1	1.06043	1.10797	0.862208	0.861023	0.758187	0.696511	0.59228	1	1.05355	0.923119	0.963877	0.874058	0.805964	0.821692	0.737613	1	0.987709	0.836833	0.834834	0.887169	0.783889	0.783902	0.698432	1	1.09805	0.939302	0.973066	0.953928	0.825966	0.838908	0.761096
O00154	1	0.727496	0.731518	0.63782	0.527468	0.412735	0.116254	0.00419806	1	0.812004	0.724865	0.77241	0.657749	0.467287	0.128233	0.00833001	1	1.11549	1.13559	0.881464	0.753723	0.538716	0.151772	0.00642562	1	1.10059	0.888295	0.818875	0.743038	0.542258	0.161372	0.00917586	1	0.938892	0.832145	0.746373	0.67406	0.507476	0.135091	0.0086997	1	1.10727	1.02533	0.988298	0.808491	0.591065	0.189066	0.0075931	54.3746
O00160	1	0.511001	0.264086	0.0247202	0.0219529	0.0191327	0.0225743	0.0233162	1	0.569357	0.267779	0.0200163	0.0233654	0.0164559	0.0162347	0.0265569	1	0.898718	0.357795	0.0295016	0.0346783	0.0199958	0.0212648	0.0184394	1	0.848491	0.360999	0.0265034	0.0214043	0.0214607	0.0270269	0.033928	1	0.762632	0.302178	0.0273774	0.0245678	0.02475	0.0245946	0.0258558	1	0.952692	0.380578	0.0310356	0.0225057	0.0234746	0.0315375	0.0287219	44.6074
O00161	1	0.720088	0.727201	0.603428	0.466574	0.457934	0.487301	0.466869	1	0.922836	0.867147	0.723762	0.578389	0.524629	0.547113	0.632015	1	1.09036	0.920574	0.643549	0.602762	0.493991	0.539387	0.563934	1	1.10448	0.828422	0.682395	0.647141	0.529765	0.613361	0.640655	1	0.994028	0.860831	0.69124	0.549807	0.537697	0.615693	0.651831	1	1.01793	0.837155	0.77404	0.683055	0.552037	0.521282	0.637667	57.3349
O00165	1	0.401558	0.305688	0.0839133	0.0835597	0.147151			1	0.879202	0.239083	0.0630997					1	0.700801							1	0.517344	0.0802519	0.810958		0.150946			1	0.668853	0.294676	0.0642577					1	0.807872	0.164202						43.559
O00170	1	0.651319	0.483988	0.0440069	0.00777905	0.00793139	0.00159116	0.00188185	1	0.736664	0.494221	0.0944592	0.015419	0.00359199	0.00160953	0.00187578	1	0.968077	0.597899	0.0594289	0.00548433	0.00123713	0.00091424		1	0.994791	0.547585	0.11209	0.00754118	0.00149528	0.00440924	0.00411896	1	0.84666	0.50009	0.113317	0.00916353	0.00214923	0.0012385	0.000245412	1	0.980337	0.530447	0.121124	0.00807777				46.5629
O00178	1	0.657603	0.368815	0.142437	0.0875281	0.0520401	0.0210028	0.029769	1	0.716066	0.346251	0.120444	0.036511	0.0392108	0.0249715	0.0395938	1	0.950018	0.48598	0.0882129	0.17598	0.0192628	0.0334486	0.0185476	1	0.988582	0.472302	0.164095	0.0479706	0.0530912	0.0271211	0.0535849	1	0.931151	0.448358	0.128897	0.0390387	0.107498	0.0317083	0.0335855	1	0.875241	0.415572	0.143243	0.200258		0.0483739	0.179025	46.1862
O00182	1	0.700665	0.727175	0.405655	0.203677	0.0305165	0.002736	0.00297905	1	0.765922	0.632745	0.409483	0.138049	0.0108938	0.00423726	0.00368112	1	1.00108	0.879977	0.395134	0.12612	0.0126641	0.00280401		1	0.941853	0.664085	0.474141	0.153217	0.0161343	0.00636065		1	0.956652	0.705533	0.453334	0.146557	0.0113481	0.00292037	0.00285439	1	1.19376	0.807793	0.559141	0.152777	0.0127281	0.00132786	0.00457995	50.0631
O00186	1	0.527915	0.148212	0.0148467	0.0119989	0.00119621		0.00254178	1	0.548131	0.107111	0.0137259	0.00382635	0.00114934	0.000551669		1	0.725192	0.0777319	0.0115045	0.00497811			0.00315011	1	0.747475	0.139034	0.00774361	0.00218586	0.00116247	0.000582973		1	0.695843	0.134139	0.0209982	0.00601719	0.00316377			1	0.777771	0.109373	0.013217					44.3232
O00193	1	0.673192	0.776355	0.495667	0.480311	0.506531	0.58855	0.666025	1	0.878727	0.559899	0.876569	0.804158	0.666537	0.635915	0.645123	1	1.18063	0.904119	0.601446	0.703673	0.580394	0.713298	0.716606	1	1.18858	0.782876	0.933279	0.745487	0.682354	0.727157	0.877785	1	0.79476	0.838759	0.56471	0.626372	0.55416	0.546749	0.563051	1	0.763929	0.63086	0.668333	0.432531	0.55128	0.577403	0.624079
O00203	1	0.658831	0.311262	0.0413425	0.0129961	0.00558279	0.00308236	0.000776309	1	0.713172	0.493536	0.0921218	0.0196343	0.00553731	0.0171877	0.00703102	1	0.882233	0.700391	0.136842	0.0240256		0.101508	0.00692167	1	0.637373	0.356206	0.0592847	0.0141624	0.00203179	0.0467058		1	0.81504	0.341919	0.069228	0.0187387	0.0059055	0.00666985		1	2.44279	0.454557	0.130881	0.0256688		0.001295	0.152728	45.7293
O00214	1	1.20272	1.54351	0.610807	0.282986	0.0943022	0.0215635	0.00999733	1	1.39844	0.671553	0.29354	0.0996696	0.0390864			1	1.48246	1.02246	0.503287	0.242151	0.042225			1	0.664528	0.545702	0.278213	0.0996949	0.016373			1	0.925871	0.984008	0.381044	0.125995			0.103819	1	1.39837	1.17254	0.700099	0.131282				53.3316
O00217	1	0.544244	0.223058	0.0654613	0.0401354	0.015264	0.00876779	0.0137421	1	0.508996	0.206528	0.0762555	0.0255963	0.0161135	0.0119101	0.00746622	1	0.732785	0.226038	0.0387575	0.0112575	0.00399066	0.00517871	0.0044743	1	0.770434	0.234693	0.0613494	0.0228769	0.0110158	0.00461632	0.00870777	1	0.674476	0.229574	0.0822276	0.0207089	0.0113194	0.0111647	0.0102953	1	0.803697	0.255816	0.0826499	0.0262226	0.00878285	0.00602266	0.00513472	44.6838
O00220									1	0.712103	0.859377	0.730629	0.592862	0.498085	0.496352	0.579678	1	1.18753	0.943987	0.996939	0.768523	0.930802	0.984197	0.898243	1	2.77284	1.09414	0.730963	0.867344	0.817748	0.901553	0.711461	1	1.17115	0.887237	0.724507	0.525479	0.620506	0.589026	0.628619	1	0.58201	0.242198	0.576098	0.411027	0.316901	0.533001	0.470262
O00221	1	0.617905	0.431738	0.0484756	0.0390869		0.00765318		1	0.961121	0.431144	0.0846798	0.0223708		0.00362208		1	0.58768	0.296734	0.0197359					1	0.916269	0.370984	0.0505714	0.0239392				1	0.901352	0.425685	0.0461047	0.0110734				1	1.15115	0.339861	0.0267405					46.1214
O00231	1	0.804741	0.75306	0.231276	0.11232	0.017098	0.00121036	0.00222396	1	0.784345	0.582279	0.25712	0.0615691	0.0111381	0.00320195	0.00195785	1	0.963546	0.874479	0.252038	0.0490766	0.00386857	0.0021731	0.0063079	1	0.976349	0.726185	0.252099	0.0506439	0.00480663	0.00207085	0.00240475	1	0.965565	0.761042	0.29626	0.0638762	0.00998546	0.00130156	0.000814802	1	1.17472	0.841651	0.399449	0.0685866	0.00545796	0.00201475	0.0286022	49.68
O00232	1	0.779149	0.739924	0.229179	0.112308	0.0191575	0.00143224	0.00116984	1	0.718813	0.563844	0.245802	0.0649767	0.0123638	0.00344811	0.00140836	1	0.96265	0.86257	0.25739	0.0457315	0.003446	0.00118837	2.2803e-05	1	1.00479	0.680109	0.253418	0.0614189	0.00659372	0.000946176	0.000838244	1	0.942409	0.702213	0.29548	0.0700856	0.01223	0.00215957	0.00355305	1	1.03939	0.757934	0.435715	0.0609405	0.0098383	0.0018816	1.85262e-05	49.4993
O00233	1	0.58842	0.515073	0.609242	0.496011	0.395471	0.320577	0.218735	1	0.5893	0.479055	0.735186	0.594519	0.46947	0.371398	0.275807	1	0.994119	0.66256	0.741244	0.555672	0.482914	0.378795	0.283072	1	0.802776	0.610411	0.774794	0.691714	0.520081	0.471425	0.336631	1	0.900232	0.562226	0.735283	0.686024	0.557527	0.464748	0.338688	1	0.910134	0.510624	0.7137	0.615342	0.473859	0.433884	0.293417	53.2245
O00241	1	0.812543	0.718273	0.361971	0.319037	0.206589	0.109624	0.105987	1	0.739859	0.506752	0.445033	0.333543	0.188972	0.110479	0.0850674	1	0.864035	0.745499	0.46127	0.302855	0.157764	0.107006	0.0626944	1	0.938098	0.613539	0.429668	0.264277	0.166732	0.123541	0.0948149	1	0.830851	0.541319	0.403416	0.288661	0.165232	0.114862	0.0764364	1	0.846027	0.794302	0.593624	0.300361	0.159322	0.140098	0.0938907	50.7884
O00244	1	0.829484	0.804113	1.01335	0.69149	0.865138	0.646186	0.668971	1	1.33786	1.2871	0.990399	0.906632	0.711473	0.801594	0.802335	1	1.24864	0.897209	0.742744	0.647645	0.523497	0.70708	0.679822	1	0.897004	0.805927	0.689144	0.684862	0.564219	0.478089	0.550257	1	1.08775	0.960187	0.814738	0.623169	0.529888	0.731373	0.660412	1	0.914897	0.804489	0.712861	0.593079	0.528289	0.50068	0.474649
O00255	1	0.796369	0.411809				0.0282113		1	0.9997	0.369813						1								1	0.644272	0.83042						1	0.31826	0.194957						1	0.649461							47.1022
O00257	1	0.706902	0.479831	0.328467	0.343203	0.251749	0.279048	0.228462	1	0.894078	0.74645	0.448468	0.31796	0.276783	0.27676	0.277475	1	0.696921	0.545852	0.246579	0.219286	0.14798	0.165408	0.13993	1	0.965544	0.530634	0.52633	0.445082	0.422798	0.390743	0.427842	1	0.724717	0.565612	0.34788	0.234267	0.224661	0.219358	0.245543	1	0.795544	0.52107	0.301109	0.236989	0.225171	0.184273	0.244767	47.4264
O00264	1	0.806679	0.733634	0.594646	0.424171	0.354743	0.278277	0.288371	1	0.889932	0.70455	0.619584	0.469292	0.38302	0.373397	0.380015	1	0.902452	0.938213	0.553283	0.40228	0.271393	0.340784	0.334527	1	1.07014	0.818906	0.612055	0.4542	0.362782	0.331077	0.34608	1	0.923826	0.823014	0.574282	0.428412	0.355792	0.35267	0.363248	1	0.97501	0.764579	0.622057	0.401328	0.295174	0.269126	0.279306	53.9726
O00267	1	0.81629	0.685757	0.155441	0.0968835	0.0781414	0.0664795	0.0490265	1	0.736016	0.636557	0.135045	0.0695739	0.0474655	0.0514779	0.0403754	1	0.974193	0.784463	0.125318	0.0834451	0.0531956	0.0370378	0.0306134	1	1.01963	0.694017	0.187147	0.117512	0.087673	0.0717	0.0523462	1	0.872908	0.655508	0.15982	0.0610892	0.061716	0.0470662	0.0268793	1	1.21091	0.920853	0.263212	0.123984	0.0820762	0.0682027	0.05406	48.9764
O00268	1	0.811412	0.409318	0.243741	0.109894	0.0902121	0.0376586	0.110397	1	1.10166	0.549998	0.171772	0.0977929	0.0654323	0.0620648	0.118043	1	0.459805	0.310246	0.0708661		0.051934		0.0151045	1	1.11076	0.865404	0.158697	0.139286	0.106506	0.064734	0.183273	1	0.970473	0.567437	0.171992	0.0985278	0.0458047	0.0482335	0.0816967	1	0.900298	0.422302	0.147833	0.0395303	0.0415524	0.0981754	0.0274842	47.3324
O00273	1	0.652617	0.724859	0.586013	0.461062	0.404578	0.367243	0.31307	1	0.820881	0.801356	0.707552	0.549949	0.472865	0.435443	0.414216	1	1.04244	0.993883	0.748859	0.591305	0.5219	0.424256	0.339547	1	1.08152	0.838583	0.732164	0.579191	0.498826	0.46128	0.413863	1	0.96993	0.85799	0.732479	0.602413	0.515349	0.480477	0.449413	1	1.1193	0.947175	0.885289	0.639427	0.501616	0.487494	0.447842	54.6731
O00287									1	1.57524			0.502714	0.413757	0.73998	0.718338																									1					0.0720913	0.144326	0.175289
O00291	1	0.717619	0.442234	0.107946	0.0730538	0.0211789	0.00948785	0.012958	1	0.735712	0.354709	0.114409	0.0513342	0.0173721	0.0120303	0.0128184	1	0.914075	0.359494	0.0751385	0.0294299	0.0100122	0.00819182	0.0120401	1	0.937593	0.411136	0.102642	0.0438394	0.0162282	0.0154496	0.0124702	1	0.852369	0.318701	0.111687	0.0364603	0.0175028	0.0111843	0.00835876	1	1.08484	0.406973	0.108328	0.0429994	0.0136826	0.010461	0.00725663	46.8804
O00299	1	0.703284	0.688054	0.19943	0.0752551	0.0224003	0.00948802	0.00747531	1	0.704869	0.633588	0.234807	0.0562932	0.023477	0.0126135	0.00876285	1	1.16705	1.08163	0.250096	0.0474153	0.016373	0.00735768	0.00490374	1	1.15346	0.874253	0.37997	0.0617494	0.0215059	0.0127885	0.0120582	1	1.014	0.818077	0.313303	0.0664964	0.0268877	0.0130871	0.00892466	1	1.201	1.0622	0.463758	0.0634692	0.0233983	0.0118237	0.00844757	48.6353
O00303	1	0.71209	0.336403	0.0701671	0.0521887	0.0137555	0.0026426	0.00249369	1	0.746838	0.288495	0.082788	0.029973	0.0109175	0.00565134	0.00384381	1	1.02207	0.374039	0.0609975	0.0210959	0.00577604	0.00255612	0.00118181	1	0.968551	0.292298	0.0628376	0.0235365	0.00600464	0.00357219	0.0013733	1	0.942945	0.339359	0.09441	0.0339672	0.00989591	0.00384908	0.00245465	1	1.15747	0.393987	0.100387	0.0290015	0.00595431	0.00344861	0.00158939	46.1863
O00308	1	5284.09	367.66			381.5	524.301	96.7211																	1	1.23737				0.141099	0.0245592	0.217261									1	40.1655
O00329	1	0.652667	0.263443	0.0117146	0.0348749	0.00783387			1	0.711818	0.276312	0.0224971	0.00145233	0.00960481		0.00551424	1	0.750205	0.432677			4.64677e-05		1.87371e-05	1	0.95828	0.363178	0.0166666				4.05292e-06	1	0.891628	0.335376	0.0148027	0.00858983				1	1.00698	0.361033	0.0100029	0.00402013				45.4503
O00330	1	1.15351	1.12505	0.6208	0.465097	0.0499426	0.0116398	0.0115833	1	0.964832	0.693921	0.476053	0.206078	0.0308327	0.0120595	0.00948774	1	1.05707	1.20603	0.602381	0.199686	0.0166256	0.00801055	0.00303701	1	0.925643	0.833427	0.512027	0.260379	0.0431771	0.0140521	0.0127856	1	1.05799	0.876273	0.628211	0.235623	0.0333366	0.0110967	0.00721584	1	1.5162	1.08923	0.804828	0.325143	0.0312486	0.0132979	0.00830416	54.5702
O00391	1	0.40325	0.534362	0.259534	0.1058	0.0886371	0.0755143	0.0229039	1	0.804823	0.516385	0.23867	0.312793	0.243774	0.164742	0.0362279	1		0.757092	0.943213	0.333762	0.305886	0.239935		1	0.73289	0.590626	0.18067	0.380188	0.280606	0.187827	0.0121828	1	0.440289	0.543057	0.383897	0.284116	0.189794	0.18113		1	0.777134	0.227994	0.283823	0.166117	0.220555	0.172269	0.027543	46.2172
O00399	1	0.718601	0.691914	0.454645	0.326114	0.213144	0.0835652	0.0059048	1	0.763038	0.73913	0.522196	0.347436	0.231254	0.102281	0.00660739	1	1.04177	0.897349	0.525874	0.370385	0.196622	0.0637696	0.00807952	1	1.03733	0.747206	0.531707	0.38914	0.228874	0.100365	0.0133553	1	0.943083	0.72554	0.540012	0.384199	0.236475	0.094788	0.014219	1	1.12729	0.723569	0.594884	0.386243	0.200749	0.106654	0.0131836	51.0053
O00410	1	0.682529	0.524629	0.193538	0.116977	0.0422835	0.017921	0.0120116	1	0.734829	0.5047	0.216727	0.0948928	0.038825	0.0204472	0.0128314	1	0.944065	0.660082	0.188189	0.0772339	0.0242995	0.0117016	0.00552326	1	0.961975	0.610899	0.230015	0.0923617	0.0339878	0.0194222	0.00975095	1	0.908614	0.595499	0.247754	0.106151	0.0381359	0.0191066	0.01145	1	1.03359	0.655633	0.277365	0.0940255	0.033221	0.0177906	0.010585	47.5146
O00418	1	0.311066	0.167053	0.079426	0.0663198	0.193984			1	0.544526	0.170227	0.158479	0.112524	0.0426511	0.0207837	0.0194203	1	0.576767	0.100689		0.0961813	0.0616384		0.00741675	1	0.31792	0.0844846	0.102428	0.040225	0.0240529	0.0139793	0.00715567	1	0.507946	0.303031	0.127328	0.0548886		0.029519	0.0125238	1	0.678966	0.263107	0.209035				0.020901	43.2867
O00422	1	1.83911	2.01498	0.221645	0.228896	0.321435	0.265913	0.806929	1	0.977063	0.513678	0.0616312		0.0254946	0.0998839	0.11843	1	1.17221	0.400011				0.105201	0.288143	1	0.134073	0.554084	0.0866504	0.0707713	0.0318973	0.134684	0.180587	1	2.65007	1.2839	1.08249	0.268019	0.158363	0.15927	0.271912	1	1.5228	0.320074				0.0391992	0.141936	50.3903
O00425	1	0.652172	0.261115	0.0185635		0.0195515	0.0198443	0.0714426	1	0.530566	0.363811	0.146237		0.0235379	0.0307958	0.0414571	1	0.578842	0.329845			0.0196065	0.0109063		1	0.845411	0.16639	0.166263	0.0951232	0.0471917	0.0502913	0.0061789	1	0.660461	0.293237	0.0308916	0.0548872	0.0075558	0.0187016	0.0292459	1	0.90301	0.252989	0.0586594	0.0290598				45.3785
O00429-4	1	0.663941	0.266294	0.0220199	0.022054	0.00526857	0.00316917	0.00406198	1	0.715535	0.226011	0.0172531	0.00590727	0.00293738	0.00324689	0.00408215	1	0.860537	0.238512	0.00622243	0.00230816	0.00948642	0.00339831	0.000809854	1	0.964601	0.252356	0.0153347	0.00361302	0.00246346	0.00278892	0.00356564	1	0.868188	0.218271	0.0216725	0.00716632	0.00322468	0.00243666	0.00339442	1	1.0035	0.225756	0.0143552	0.00369828	0.00106893	0.00092994	0.000675379	45.5332
O00442	1	0.606224	0.308925	0.0577106	0.0398583	0.0125872	0.00117573	0.0026482	1	0.69696	0.266174	0.0703159	0.0214053	0.00957362	0.00611922	0.00268641	1	0.738913	0.289966	0.0433771	0.0104766	0.00328503	0.000918486	6.22999e-06	1	0.778616	0.328972	0.0556476	0.0171357	0.00750446	0.00258142	0.00567891	1	0.706056	0.287688	0.0656815	0.016395	0.00488052	0.00237288	0.00259309	1	0.825115	0.294011	0.0645582	0.0127545	0.00227068	0.0523396		45.4617
O00453	1	0.710002	0.804238	0.882597	0.913316	0.667912	0.502724	0.472062	1	0.883786	0.843415	0.900471	0.926492	0.687685	0.572327	0.573693	1	1.18306	1.05344	0.704869	0.971672	0.687328	0.698445	0.662061	1	1.02131	0.832437	0.766621	0.688803	0.640655	0.558376	0.544334	1	1.06815	0.763761	0.814421	0.986	0.788553	0.631844	0.562819	1	0.972537	0.890636	0.815911	0.914071	0.687419	0.764088	0.65399
O00459	1	0.318468	0.488346						1	0.834381	0.709523	0.127875					1	0.795411	0.132259						1	3.86145	0.740432						1	0.86033	0.210322	0.0172574					1	1.05349	0.145035						41.6362
O00461	1	0.809494	0.508532	0.47341	0.447117	0.382973	0.364289	0.31868	1	0.834551	0.585615	0.482631	0.39813	0.364376	0.366149	0.335588	1	0.910366	0.604488	0.488978	0.428975	0.439182	0.408421	0.391115	1	0.98168	0.658605	0.554795	0.437883	0.467557	0.451211	0.452184	1	0.859151	0.571763	0.46374	0.41641	0.379128	0.308933	0.309456	1	0.966263	0.605282	0.522933	0.458891	0.376932	0.407571	0.450222	48.9876
O00462	1	0.890502	0.81792	0.559331	0.287017	0.0394359	0.0106211		1	0.770062	0.647063	0.536322	0.319639	0.0172579		0.00489386	1	0.902547	0.875217	0.469204	0.310556	0.022613		0.0061602	1	0.994271	0.793548	0.565482	0.35038	0.0242464	0.00376679	0.00352159	1	0.933427	0.645583	0.490624	0.32948	0.0265201			1	1.13712	0.895966	0.646951	0.404703	0.0326001			52.4606
O00469	1	0.895937	0.506392	0.130969	0.0304653	0.0108909	0.0790627		1	0.769786	0.37167	0.15075	0.237837	0.155378	0.130426	0.0240746	1	0.893554	0.452489	0.282959	0.227806	0.183698	0.074854		1	0.852245	0.40976	0.22984	0.0938887	0.23815	0.123998	0.0221322	1	0.805798	0.36234	0.130748	0.144904	0.168316	0.0996473	0.0127363	1	0.968919	0.58977	0.238053	0.0609127	0.136615	0.0687038		47.9755
O00471	1	0.628856	0.399625		0.0201777				1	0.373507	0.102474	0.0257003					1	0.440917	0.171581			0.058144			1	0.256576	0.112799						1	0.354853	0.0625068		0.00560065				1	0.58239	0.115712						46.2149
O00483	1	0.520274	0.291384	0.102254	0.114297	0.0308783	0.0175786	0.0177988	1	0.613836	0.373861	0.092159	0.0310706	0.0228949	0.0235393	0.0191996	1	0.78756	0.160193	0.0365522	0.0194088	0.00604571	0.0163108	0.010605	1	0.461118	0.167773	0.0495341	0.0233709	0.0136976	0.0145197	0.021438	1	0.847952	0.269139	0.0449463	0.0368615	0.0206743	0.0267278	0.0205248	1	0.691054	0.196917	0.063227	0.0271599	0.00618886	0.00813267	0.00904306	44.8746
O00487	1	0.842797	0.778045	0.225331	0.0647677	0.00865922	0.000354489	0.000978503	1	0.74164	0.568586	0.2504	0.0369944	0.00514076	0.00162329	0.000978537	1	1.01256	0.939652	0.275726	0.0262149	0.00392666	0.00129962		1	0.964963	0.718582	0.252071	0.0327933	0.00295685	0.000794006	0.000413773	1	0.932584	0.747054	0.296557	0.0398427	0.00546687	0.00131035	0.000754755	1	1.14489	0.831221	0.399878	0.032457	0.00333915	0.000553274	0.00984083	49.8628
O00488	1	0.618326	0.300397	0.640403	0.494435	0.108214	0.0415995	0.386091	1	0.492933	0.504177	0.345085	0.33423	0.275007	0.452952	0.476158	1	0.364429	0.548386	0.200642	0.185027	0.254664	0.316858	0.345409	1	0.660125	0.604703	0.391058	0.0159225	0.591846	0.453455	0.622119	1	1.13427	0.889481	0.657653	0.530963	0.856331	0.745209	0.993485									48.3399
O00505	1	0.62162	0.289741	0.0586205	0.0330364	0.0105233	0.00705672	0.00928746	1	0.639315	0.278697	0.0769679	0.0168097	0.00872485	0.0045761	0.0061289	1	0.929048	0.347528	0.0594507	0.0149079	0.00621361	0.00849355	0.00991551	1	0.877088	0.294919	0.0922541	0.0125966	0.00824757	0.00581226	0.00530443	1	0.832824	0.314292	0.0768563	0.0193218	0.00934223	0.00643635	0.0126719	1	1.04226	0.347574	0.0863302	0.0176378	0.00455408	0.0101683	0.0103327	45.445
O00534	1	0.810203	0.694005						1	1.38545	0.980341	0.0880907					1	1.47751	0.968987						1	1.02292	0.403046	0.0894607			0.0361703		1	0.605761	0.433085	0.0853425	0.050672				1	0.774882	0.826864	0.211899
O00541	1	0.414416	0.294224	0.142667	0.0703138	0.0767372	0.060878	0.0430168	1	0.415011	0.186594	0.0940329	0.0599194	0.0605173	0.0293924	0.0336417	1	0.308511	0.159955	0.0575474	0.0669735	0.0391185	0.0422774	0.0285782	1	0.542816	0.251576	0.112227	0.103742	0.0950688	0.0715004	0.0470914	1	0.480824	0.228444	0.107977	0.0721112	0.0509274	0.0390692	0.0352747	1	0.584265	0.207065	0.120953	0.0669463	0.0418397	0.046393	0.0347232	43.9959
O00559	1	1.53018	1.03033	1.2304	1.00811	1.03081	1.19129	1.36729	1	0.914687	0.779375	0.684463	0.704619	0.755224	0.819161	0.988183	1	0.00255415	0.662595	0.28065	0.32193	0.426293	0.611822	0.66445	1	0.830157	0.87058	0.647448	0.757462	0.768624	0.952486	1.04976	1	0.705935	0.65254	0.699925	0.600616	0.751068	0.767795	0.946109	1	0.860749	0.733199	0.513689	0.358366	0.457086	0.670377	0.796813
O00560-2	1	0.738147	0.761194	0.231374	0.0638208	0.00854445		0.00206759	1	0.729592	0.666056	0.244901	0.0287401	0.00853629	0.00407911	0.00603495	1	1.00195	0.921548	0.26786	0.0465739	0.0391053	0.0382277	0.0302296	1	1.04874	0.845941	0.329259	0.0497037	0.0221901	0.0278131	0.0301542	1	0.994083	0.775117	0.352631	0.0639639	0.0296054	0.0149959	0.0175912	1	1.06734	0.895136	0.46697	0.0743931	0.042938	0.0422438	0.0391874	49.4933
O00566	1	0.951827	0.580831	0.636698	0.829406	0.522205	0.382817	0.743033	1	0.881098	1.56977	0.556629	0.801061	0.690555	0.691363	0.988194	1	2.271	1.00988	0.582748	0.531043	0.29443	0.467134	0.979434	1	0.87303	0.617875	0.628914	0.527087	0.295183	0.373472	0.361738	1	0.604003	1.01634	0.573945	0.662162	0.483837	0.492979	0.710419	1	0.903645	0.864375	0.572327	0.624969	0.442542	0.523572	0.365644
O00567	1	0.68701	0.595125	0.38344	0.394889	0.353553	0.317843	0.249106	1	0.640258	0.533596	0.344714	0.372014	0.361464	0.344258	0.288915	1	0.887044	0.731783	0.455202	0.478318	0.447822	0.344177	0.331074	1	0.929464	0.802893	0.532115	0.475446	0.443572	0.45375	0.417983	1	0.844426	0.609648	0.458896	0.437574	0.445316	0.377659	0.370888	1	1.10571	0.855254	0.581315	0.611907	0.650137	0.500914	0.463332	49.328
O00571	1	0.424217	0.236229	0.151102	0.160346	0.164533	0.154847	0.134114	1	0.644949	0.341404	0.277246	0.293089	0.255444	0.21441	0.242767	1	0.969205	0.371673	0.271811	0.335394	0.264808	0.222897	0.227184	1	1.00966	0.327166	0.232987	0.254288	0.284007	0.250627	0.230927	1	0.923833	0.356391	0.294209	0.257307	0.290042	0.251605	0.245879	1	1.01591	0.387573	0.353074	0.312575	0.360925	0.315678	0.276228	43.6344
O00584	1	0.68681	0.708586	0.610267	0.488256	0.289319	0.183226	0.141159	1	0.740269	0.756346	0.747956	0.603856	0.350238	0.235259	0.206117	1	1.06648	1.07317	0.790491	0.637634	0.345664	0.204405	0.150896	1	1.06158	0.86967	0.888307	0.681558	0.365099	0.205597	0.167817	1	1.03587	0.897343	0.73514	0.645568	0.367089	0.243125	0.196269	1	1.09889	0.98855	0.923236	0.685842	0.378115	0.239497	0.201606	53.5341
O00592	1	0.558058	0.644765	0.636336	0.461628	0.310398	0.335573	0.279798	1	0.77761	1.12441	0.786246	0.849685	0.819946	0.714155	0.605763	1	0.924054	2.28769	1.27879	0.814656	0.893703	0.43641	0.832896	1	1.28804	1.16992	0.758452	1.01967	0.869571	0.805378	0.915871	1	0.769524	0.823057	0.574023	0.529403	0.481942	0.432253	0.361998	1	0.982513	0.551597	0.679538	0.485744	0.456652	0.358422	0.447249	53.4741
O00628	1	0.173363	0.515893	0.0240605	0.0498561	0.0905265			1	1.04911	0.684138	0.652802	0.397824	0.254194											1	0.0302978	0.963309	0.748818	0.0781363	0.340046	0.0754943		1	0.710408	0.896091	0.366958	0.369505	0.215761	0.0411517		1	1.01871	1.08108	1.48923	0.822245				42.5601
O00629	1	0.700344	0.60046	0.268205	0.0552214	0.0263404	0.0204805	0.0160724	1	0.677019	0.582973	0.276878	0.035374	0.0108712	0.00881833	0.0128589	1	0.988899	0.830786	0.274371	0.022207	0.0113594	0.00647059	0.00676476	1	0.986496	0.600249	0.351229	0.0515052	0.0196359	0.0118023	0.0112716	1	0.922587	0.724343	0.385054	0.0455116	0.024141	0.0183642	0.0161879	1	1.13999	0.826381	0.467093	0.039016	0.0140995	0.0168028	0.0185061	48.252
O00635	1	0.744432	0.11627				0.00835847	0.0202396	1	0.706562	0.0666992				0.00958895		1	0.36408	0.212102						1	0.857979	0.180065					0.011578	1	0.681536	0.141322						1	0.85773	0.287222		0.0187105				45.2669
O00743	1	0.723773	0.553834	0.434394	0.446739	0.434426	0.366959	0.284071	1	0.670723	0.505728	0.477702	0.479848	0.478807	0.429977	0.307802	1	0.892739	0.699303	0.524384	0.5327	0.609629	0.451996	0.330595	1	0.886832	0.658387	0.523664	0.548221	0.546949	0.482937	0.361131	1	0.846345	0.575232	0.47717	0.536905	0.532238	0.456019	0.351487	1	1.04789	0.678706	0.670237	0.697889	0.671428	0.592043	0.468081	49.3493
O00746	1	0.919598	1.53682	1.12486	1.11425	0.0330201			1	0.539737	0.524134	0.65078	0.507485	0.0329621			1	0.262961	0.445274	0.431831	0.476313	0.0457341		0.0391856	1	0.80836	0.846442	0.863985	0.795241	0.0969142			1	4.7709	3.93811	4.61868	3.86063	0.55198			1	3.03396	1.7914	2.36587	1.11558	0.232186			59.1895
O00748	1	0.431989	0.590006	0.718769	0.232803	0.0167834	0.012795		1	1.04062	1.1342	0.840273	0.560572	0.0773379	0.0237305	0.0302549	1	1.12992	0.859651	0.752873	0.469138	0.04566	0.00639695		1	1.14158	1.14153	0.848166	0.449779	0.0247033			1	0.904389	0.600174	0.616498	0.388482	0.047915	0.0219452	0.00887434	1	0.838417	0.700005	0.84426	0.328648	0.030204			49.2214
O00754	1	0.778622	0.746545	0.670879	0.620359	0.564218	0.508627	0.501369	1	0.866781	0.782429	0.759408	0.666128	0.599458	0.61572	0.597149	1	0.999958	0.956421	0.729065	0.70946	0.629656	0.583262	0.549254	1	0.987348	0.775034	0.738502	0.71893	0.658336	0.575573	0.613291	1	0.996424	0.840923	0.735542	0.698282	0.675244	0.647151	0.626142	1	1.03425	0.83912	0.818963	0.719037	0.628795	0.64097	0.64133
O00762	1	0.734186	0.569012	0.236846	0.0879803	0.0341218	0.0149665	0.0187567	1	1.00558	0.847795	0.265762	0.100968	0.0320593	0.0268402	0.0283765	1	1.0221	0.459745	0.112978	0.0401531	0.00972428	0.0135523	0.0178904	1	0.659432	0.423842	0.139336	0.0401162	0.0139413	0.00983628	0.0146302	1	1.00155	0.59776	0.261404	0.0554383	0.0236277	0.0371063	0.0251186	1	0.764129	0.476274	0.171645	0.0488491	0.0077356	0.013236	0.00644351	48.1571
O00764	1	0.649146	0.642598	0.26506	0.0468334	0.00597571	0.00114055	0.000723972	1	0.78294	0.631353	0.306913	0.0349311	0.0028197	0.000933634	0.000509935	1	0.972258	0.821063	0.32553	0.0104292	0.00191205	0.000345231	0.000234642	1	1.00727	0.786843	0.385975	0.0332649	0.00248238	0.000902727		1	0.97835	0.728092	0.346118	0.0344361	0.0034085	0.000746096	0.000386715	1	1.09638	0.770044	0.463508	0.0325115	0.00159536	0.000341281	0.000310173	48.2132
O00767	1	0.21571	0.158759	0.0589365	0.0302315	0.046032	0.00641106	0.0091236	1	0.564925	0.23051	0.0394263	0.00885525	0.0043846	0.00477901	0.00492668	1	0.771531	0.269863		0.00335063		0.00112028		1	0.683429	0.220994	0.0266867	0.0120578	0.00602513	0.011266	0.0104896	1	0.748981	0.25646	0.0507085	0.0126664	0.00595397	0.00318344		1	1.03899	0.342742	0.0439553	0.0159373				42.9662
O14497	1	0.720088	0.342052	0.180495	0.142011	0.113995	0.0768494	0.0663772	1	0.546623	0.234681	0.149893	0.0853047	0.0893473	0.0591355	0.0579994	1	0.486826	0.194069	0.111648	0.105017	0.0557489	0.04842	0.0433962	1	0.666122	0.286799	0.135287	0.124204	0.106919	0.0873948	0.0604535	1	0.638016	0.260356	0.114643	0.124051	0.104993	0.0605914	0.0620938	1	0.695799	0.223526	0.133905	0.111011	0.0718339	0.0437419	0.0513971	46.292
O14508	1	0.263022	0.175101	0.133551	0.00748462				1	0.846271	0.549233	0.419158	0.0334078	0.0136466		0.00926979	1	0.448358	0.831383	0.363348	0.037891				1	1.79521	0.355515	0.17152	0.0536339			0.00445717	1	0.958525	0.533867	0.283927	0.0307602		0.03572		1	0.757081	0.560917	0.134189	0.0219721				43.1076
O14519	1	1.18102	0.360897		0.409855	0.192356	0.100275	0.0998302	1	1.24055	0.483513	0.532217	0.384601	0.404065	0.295916	0.178323	1		0.210723	0.298258		0.0703667	0.117506	0.0603508	1	0.570889	0.226978	0.294547	0.20941	0.169274	0.204022	0.102548	1	0.757982	0.288954	0.139441	0.284046	0.100545	0.217851	0.114046	1	0.532872	0.145471	0.224736	0.130921	0.0747046	0.205655	0.082531	47.8326
O14521	1	0.601672	0.327403	0.0973261	0.0306552	0.0161253	0.0033639	0.00246068	1	0.665249	0.54267	0.137253	0.0545361	0.0170931	0.00826778	0.00395057	1	0.838754	0.250983	0.0377873	0.0100081			0.00368429	1	0.636553	0.264237	0.0710246	0.0245014	0.00756267	0.00141848	0.00187873	1	0.868233	0.398654	0.139787	0.0286043	0.00814646	0.0071659	0.0025854	1	0.693945	0.304593	0.0685636	0.0146991	0.00945622			45.5976
O14526	1	0.68117	0.291253	0.225195	0.036522	0.031946	0.013475		1	0.677338	0.357656	0.160767	0.0809064	0.0397097	0.0193428	0.00346917	1	0.686902	0.210176	0.131173	0.0966857	0.039646	0.0117009		1	0.801625	0.354183	0.206575	0.0916854	0.0474357	0.015019	0.26056	1	0.909901	0.322568	0.137368	0.102541	0.0373837	0.00898943	0.00157608	1	0.744211	0.374784	0.137961	0.0488744	0.0406392	0.0130273		46.0474
O14530	1	0.755341	0.627152	0.159183	0.051931	0.0341046	0.0342727	0.0369205	1	0.751415	0.606229	0.174004	0.0489625	0.0215925	0.0204585	0.0256636	1	0.715669	0.891091	0.168024	0.0190737	0.0356971	0.0477586	0.0336608	1	1.09854	0.729642	0.185755	0.024326	0.0312234	0.0266563	0.0337776	1	1.02382	0.612375	0.175386	0.048792	0.0269871	0.0240725	0.0205155	1	1.16792	0.700386	0.267324	0.0350371	0.0703608	0.0724976	0.0516456	48.3259
O14545	1	0.888157	0.525234	0.61734	0.587371	0.514655	0.418356	0.362508	1	0.864946	0.661291	0.725642	0.630414	0.411949	0.366336	0.378046	1	0.985332	0.861679	0.655208	0.422824	0.453461	0.347519	0.305588	1	0.691096	1.30035	1.0412	0.896083	0.726236	0.84994	0.815733	1	0.89995	0.745936	0.679604	0.590846	0.569232	0.438366	0.454526	1	0.86667	0.662015	0.800868	0.552885	0.393812	0.537947	0.442657	51.5904
O14561	1	0.782347	0.611436	0.240127	0.324766	0.0736782	0.0281529	0.0239823	1	0.866726	0.915466	0.23649	0.0786397	0.0463318	0.0216944	0.080608	1	0.652138	0.392825	0.0821388			0.035067	0.0656881	1	0.363766	0.16646	0.0286857	0.0292603	0.01949	0.00826844	0.0129202	1	0.8997	0.519712	0.379226	0.151978	0.0254119	0.186857	0.0892351	1	0.984209	0.478141	0.65087	0.290979		0.0244534	0.0400209	49.243
O14562	1	0.89556	0.705704	0.434246	0.0920381	0.0132112	0.00457962	0.0152036	1	0.803247	0.727309	0.395372	0.0843007	0.0131488	0.00635808	0.00548609	1	1.00209	0.984007	0.349564	0.0525255	0.0103511	0.00338306		1	0.966986	0.898166	0.470825	0.107662	0.0141484	0.00693643	0.00738177	1	1.00988	0.782408	0.412796	0.0893236	0.0103221	0.00644613	0.00669984	1	1.1832	0.901143	0.533663	0.106435	0.00675149	0.00455259	0.0053388	50.5235
O14578	1	1.08526	0.584227	0.174324					1	0.753763	0.268702	0.101999					1	0.637619	0.286506	0.0833988	0.0448587				1	0.89992	0.243156						1	0.810578	0.394513						1	0.790327	0.410875						48.0848
O14579	1	0.72579	0.495995	0.185824	0.0683987	0.0140849	0.00172291	0.00167913	1	0.661949	0.414861	0.160808	0.0374402	0.00965713	0.00462937	0.0027159	1	0.84628	0.485294	0.133844	0.0140189	0.00148309	0.00245193	0.000503249	1	0.869737	0.515791	0.166821	0.0246471	0.00622257	0.00181713	0.00137694	1	0.817009	0.454748	0.191468	0.0297313	0.00659643	0.00250348	0.0015816	1	0.939053	0.489708	0.217233	0.0290223	0.00290427	0.000591032		47.4517
O14602	1	0.709984	0.623182	0.166496	0.0889082	0.0346239	0.0146498	0.00681975	1	0.660139	0.43589	0.179119	0.0620328	0.0522428	0.00979843	0.00822035	1	0.994663	0.737677	0.157795	0.0694628	0.022935	0.00391481		1	0.741494	0.340259	0.162253	0.0417615	0.0641572	0.0203587	0.00599243	1	0.815606	0.421021	0.155679	0.0824138	0.0228939	0.0167848	0.00482514	1	1.05445	0.647756	0.239699	0.084294	0.0294501	0.00540224	0.00650862	48.1317
O14617	1	0.565124	0.291538	0.03692	0.0376485	0.0321398	0.0381473	0.0510933	1	0.65984	0.216033	0.0404263	0.0159737	0.0261496	0.034405	0.0357767	1	0.975284	0.451073	0.0922844	0.0467519	0.0284366	0.0380253	0.0357729	1	0.833204	0.269377	0.0350291	0.0574136	0.038133	0.0274291	0.0592819	1	0.884705	0.270926	0.0485548	0.0511041	0.0354813	0.029144	0.0451977	1	0.946259	0.29518	0.0618472	0.0376994	0.0255683	0.0502231	0.0778343	45.023
O14618	1	0.66823	0.633388	0.303678	0.151228	0.0485738	0.0327122	0.0214185	1	0.803671	0.670193	0.413232	0.226656	0.0607687	0.0354284	0.0366159	1	1.00089	0.848784	0.420129	0.210612	0.0475751	0.0326884	0.0192206	1	1.11216	0.736631	0.395385	0.202588	0.0650276	0.0371428	0.0383152	1	0.839323	0.68338	0.385841	0.200012	0.0642006	0.0343386	0.0290519	1	0.873198	0.76678	0.417594	0.207799	0.0479025	0.0293723	0.0209813	48.6453
O14641	1	1.00577	0.756609	0.492177	0.385379	0.333998	0.39542	0.286622	1	1.19157	0.689276	0.497893	0.291215	0.336358	0.421181	0.516103	1	0.0597353	0.502427	0.203931	0.1119	0.167654	0.236431	0.221206	1	0.424416	0.836511	0.567352	0.48616	0.598677	0.626485	0.679902	1	0.706621	0.4927	0.283332	0.327862	0.206328	0.312278	0.289033	1	0.683046	0.466902	0.174975	0.166341	0.198633	0.184548	0.198728	51.7065
O14646	1	0.841917	0.97654	0.550958	0.429306	0.163936	0.145224	0.15128	1	1.48991	0.969821	0.709312	0.774844	0.364292	0.397241	0.366389	1	0.189035		0.610733	0.382796	0.206407	0.286872	0.198523	1	1.16974	0.684222	0.828084	0.696154	0.345227	0.377576	0.278086	1	1.63582	1.81956	0.838	0.537626	0.362427	0.411101	0.384071	1	0.972814	0.575475	0.299736	0.229575	0.144947	0.228965	0.116821	53.7203
O14647																	1				0.259384	0.232718	0.272349	0.201233	1		0.675412	0.459787	0.439416	0.696311	0.998616	1.17447	1	1.04103	0.429882	0.763145	0.190365	0.596694	1.10885	1.67273	1	0.925398		0.151191	0.131835	0.0722722	0.0949168	0.26186
O14653	1	0.65986	0.4241	0.132554	0.0312854	0.0100917	0.0223272	0.0101348	1	0.744567	0.394627	0.103091	0.0407405	0.0185797	0.0186502	0.0147896	1	0.637593	0.389238	0.0858096	0.00972733	0.00688784		7.76998e-05	1	0.917409	0.429052	0.154381	0.0670459	0.0194975	0.0120525	0.0191917	1	0.792106	0.440466	0.133894	0.0449949	0.00997302	0.0151616	0.029276	1	0.904555	0.415121	0.0704351	0.0203323	0.0218845	0.00037836	0.00888822	46.5054
O14656	1	0.691001	0.328076	0.0171388	0.0180685	0.0102257	0.00217082	0.00185559	1	0.706302	0.284719	0.0526028	0.0158297	0.00853265	0.00284012	0.00367586	1	0.570742	0.327205	0.0236163	0.00279182			0.0462094	1	0.895372	0.284287	0.0470965	0.0151605	0.0108366	0.00139541	0.00338383	1	0.81895	0.324201	0.0531167	0.0154058	0.00978405	0.00418425		1	0.850526	0.298494	0.0306327	0.0120918	0.000167529	0.00222428		45.95
O14657	1	0.54606	0.13025	0.0285665	0.0547979				1	0.665109	0.0771246						1	0.848133	0.291978	0.0387816					1	0.926861	0.209666	0.0202021			0.00537489		1	0.816771	0.214274	0.0406001	0.0133459		0.00301622		1	1.09029	0.227541		0.015841				44.3009
O14662	1	0.324282	0.117995	0.0187024	0.0139033	0.00821143		0.0284087	1	0.763518	0.215369	0.0601532	0.0258309		0.0167558	0.00613574	1	0.752494	0.146601			2.22937e-05	9.31437e-06	0.0377925	1	0.931662	0.278128	0.0563018	0.0176593	0.000260826	0.0213525	0.00223714	1	1.01137	0.248074	0.0461282	0.025561		0.0132269	0.0128536	1	0.755812	0.243542	0.0508187	5.41332e-05		0.0165123	0.000120918	43.2748
O14672	1	0.71838	0.606241	0.303688	0.118837	0.0303298	0.0157786	0.0154834	1	0.719318	0.646276	0.349824	0.119624	0.0356684	0.0235289	0.0167479	1	0.990253	0.79664	0.333353	0.123777	0.0282496	0.0172364	0.0137194	1	1.05825	0.706032	0.422841	0.109759	0.0398264	0.0244958	0.016598	1	0.957705	0.726649	0.409249	0.128798	0.0424689	0.018668	0.012131	1	1.09343	0.817093	0.527184	0.128139	0.0471126	0.020289	0.0267176	48.6378
O14683	1	0.60732	0.101397	0.36431	0.138023	0.0621015	0.0304165	0.0038818	1	0.874025	0.545723	0.274794	0.0601504	0.0326929	0.0169162	0.00901336	1	0.80735	0.0184207	0.378848	0.0784231		0.0356402		1	0.930115	0.482792	0.247077	0.0639535	0.0453965			1	0.889733	0.594042	0.442179	0.0843925	0.00732038	0.0155551	0.00706718	1	1.19851	0.515101	0.199085	0.10311	0.052655		0.0317578	44.0861
O14686	1	0.744287	0.470117	0.287369	0.257421	0.190407	0.182209	0.174229	1	0.672684	0.344648	0.236518	0.221324	0.154383	0.166728	0.15858	1	0.527187	0.358969	0.195254	0.160921	0.122387	0.127374	0.113669	1	0.622723	0.376867	0.185297	0.216974	0.173042	0.168796	0.152775	1	0.822875	0.379067	0.267356	0.206867	0.190365	0.182861	0.138755	1	0.944126	0.620465	0.345627	0.29483	0.222847	0.234619	0.204934	47.5265
O14727	1	0.657397	0.285581						1	0.477608	0.0809973						1	0.792446	0.176448						1	0.864339							1	0.313171	0.0578182	0.0182271					1	0.885773	0.10143
O14732	1	2.121	2.00175	0.922772	0.405025	0.109969		0.0574433	1	0.714445	0.584993	0.572665	0.280668	0.0272102			1	0.750036	0.701777	0.557556	0.379839	0.116904		0.00566168	1	0.694125	0.638015	0.357147	0.2899	0.208498			1	1.34843	1.13434	0.845605	0.546836	0.067661			1	0.89848	0.831713	0.805743	0.393917	0.164928			55.4825
O14733	1	0.428931	0.184057						1	0.123004	0.0801309						1	0.264836	0.0483084						1	0.914746	0.330481						1	0.306693	0.0452916						1	0.383398	0.113823
O14734	1	0.575461	0.240519	0.0285566	0.0211113				1	0.649717	0.227636	0.0746332					1	0.792624	0.233493						1	0.587187	0.172654	0.0188946	0.00496711				1	0.605482	0.253956	0.0361052	0.00583028				1	0.834395	0.223765						44.9256
O14735	1	0.514639	3.22517	1.63625	0.649124	0.141753			1	0.100076	1.32652	0.622274					1	0.701162	0.282918						1	0.195588	1.77379	0.659203					1	0.507989	0.174578	0.0662301					1	0.79387	0.212933						56.1575
O14737	1	0.745188	0.735316	0.635182	0.472708	0.575832	0.498159	0.569427	1	0.978992	0.970402	0.744345	0.528526	0.581287	0.663895	0.722461	1	0.998706	0.812602	0.553301	0.379295	0.375972	0.523775	0.599338	1	0.84143	0.685213	0.501727	0.418186	0.479886	0.485626	0.58264	1	1.00421	0.824291	0.7289	0.457114	0.542694	0.727203	0.682792	1	1.02758	0.840694	0.664466	0.447562	0.478571	0.496981	0.470965
O14744	1	0.757599	0.763884	0.283909	0.043953	0.00772146	0.00105942	0.000897704	1	0.799899	0.715661	0.347064	0.0243821	0.00629034	0.00312256	0.00112114	1	1.05094	1.01065	0.427299	0.0157371	0.00245943	0.00123817		1	1.03246	0.877012	0.447873	0.0186187	0.0032199	0.00221608	0.000864663	1	0.963594	0.809746	0.429278	0.0250082	0.00582855	0.00105031	0.000867294	1	1.13423	0.924833	0.60537	0.0221438	0.00527576	0.00274682	0.00103842	49.7794
O14745	1	0.796159	0.809583	0.683509	0.582513	0.473451	0.446181	0.400856	1	0.856057	0.809951	0.818453	0.648773	0.550859	0.528991	0.488627	1	1.01352	0.989015	0.774236	0.682591	0.530395	0.449758	0.398345	1	1.11846	0.913891	0.823691	0.720246	0.606024	0.567186	0.537266	1	1.00905	0.864749	0.749892	0.679991	0.5855	0.510786	0.488711	1	1.06929	0.901852	0.887365	0.745352	0.557142	0.5498	0.512444	59.8802
O14757	1	0.503253	0.423493	0.0981258	0.0185471			0.0261681	1	0.682986	0.430751	0.0613998	0.0423084	0.0105571	0.00516199	0.00555605	1	1.06922	0.6582	0.0240378					1	0.499078	0.210497	0.0210828		0.00827556			1	0.94167	0.449985	0.0725441	0.0207543			0.00695011	1	0.928999	0.541791	0.0685495				0.00633705	45.5125
O14763
O14773	1	0.580254	0.371557	0.115339	0.0716495	0.0226912	0.00355705	0.00603324	1	0.650105	0.312703	0.1113	0.037303	0.0161086	0.00972727	0.00328978	1	0.919471	0.460325	0.0896854	0.0353763	0.00953483	0.00469711	0.00248919	1	0.761401	0.368608	0.109164	0.0353294	0.0194261	0.00737726	0.00499321	1	0.75319	0.348954	0.120588	0.0409191	0.0135506	0.00540022	0.00239898	1	0.730751	0.368346	0.121399	0.0279954	0.00891712	0.00483397	0.00317141	45.7672
O14776	1	0.661068	0.380778	0.147329	0.102418	0.0533169	0.0463469	0.04196	1	0.746166	0.375591	0.115431	0.0722341	0.0433141	0.0391589	0.035259	1	0.791567	0.328899	0.0720864	0.034343	0.019672	0.0214952	0.0197188	1	0.965692	0.447329	0.169385	0.0890447	0.0578695	0.0537844	0.0503528	1	0.904692	0.386431	0.125669	0.0687562	0.0418552	0.0380846	0.0335275	1	0.988363	0.41377	0.112319	0.0601535	0.0335618	0.0342191	0.02794	46.2556
O14777	1	0.547885	0.179277	0.0395227	0.043014	0.0437764	0.016916	0.0363025	1	0.459981	0.0994732	0.0382038	0.0401347	0.0290638	0.0324151	0.0239867	1	0.363944	0.231932	0.148907		0.0250495	0.0270469	0.0261898	1	0.334774	0.112234	0.0291708	0.0319235	0.0544424	0.0457195	0.0473693	1	0.348246	0.154663	0.0339526	0.0370711	0.0363129	0.037902	0.0375341	1	0.416539	0.146501	0.0088035	0.0339304	0.01776	0.0220546	0.0287702	44.4781
O14787	1	0.806445	0.620782	0.361327	0.204944	0.0734971	0.0214469	0.0139124	1	0.753794	0.573784	0.326248	0.166249	0.0436105	0.0181236	0.011862	1	0.857075	0.627284	0.275661	0.127564	0.0388481	0.0153906	0.00617694	1	0.917557	0.603906	0.366894	0.198756	0.0510497	0.0174317	0.0118824	1	0.845156	0.591256	0.335303	0.16788	0.0423495	0.0143783	0.00784338	1	0.893909	0.618599	0.403314	0.192896	0.0370741	0.0213487	0.00962287	49.6534
O14802	1	0.677154	0.0487053						1	0.891594	0.254025	28.5742	32.6289	19.6121			1	0.140464	0.236597		24.6363	32.8714			1	0.000507412	0.146733		0.110349				1	0.044804	0.0157405	2.50451	3.49129	3.40306	0.0994237		1	0.492038	0.227556	31.1878	30.6985	65.8482
O14818	1	0.788912	0.824915	0.684555	0.685479	0.584206	0.492391	0.442753	1	0.77531	0.658907	0.778727	0.679667	0.620644	0.579616	0.510599	1	0.989451	1.03051	0.822555	0.765392	0.659004	0.528967	0.457515	1	0.967835	0.802692	0.787343	0.747184	0.689797	0.590322	0.498577	1	0.965976	0.850872	0.82656	0.770446	0.70285	0.584037	0.493673	1	1.14903	0.912957	0.992643	0.867556	0.699449	0.653059	0.596532	64.3186
O14828	1	0.635017	0.42971	0.162367	0.107303	0.0424976	0.0202046	0.0194139	1	0.644409	0.331767	0.169833	0.0746025	0.037585	0.0226977	0.0198973	1	0.714349	0.490026	0.147994	0.0559157	0.0227309	0.018137	0.0166063	1	0.766911	0.379182	0.148509	0.070109	0.0322419	0.0199039	0.0151299	1	0.760472	0.378813	0.15747	0.0727478	0.0292312	0.0201222	0.0107636	1	0.932024	0.43844	0.195398	0.0689048	0.0223458	0.0245803	0.015352	46.5426
O14832	1	0.774264	0.378581	0.0953503	0.0641578	0.0655781		0.00747294	1	0.666227	0.49376	0.0850079	0.0165607				1	0.80578	0.470147						1	1.21051	0.748946	0.0582565					1	0.994915	0.642247	0.112699	0.0352067				1	1.42811	0.721334	0.145223	0.0589026				46.7095
O14841	1	0.914989	0.495338	0.0461512	0.355523				1	0.805297	0.435817	0.0368255	0.0115528		0.0123868		1	0.920553	0.574053						1	0.940817	0.44557	0.0436881		0.00605029			1	0.914758	0.501068	0.0491203					1	1.10807	0.586205	0.0358702	0.0104276			0.0408487	47.9952
O14867	1	0.521995	0.761763	0.232993	0.221096	0.171277	0.164243	0.0520722	1	0.578683	0.527645	0.392135	0.294962	0.236684	0.13844	0.0817192	1	0.830355	0.365254	0.30553	0.376371	0.229273	0.175038	0.0933059	1	0.520237	0.470093	0.477153	0.412765	0.351494	0.203464	0.0776587	1	1.25926	1.00545	0.764125	0.618959	0.490896	0.298551	0.137867	1	0.437474	0.737535	0.481277	0.354053	0.272069	0.220204	0.102941	48.6926
O14874	1	0.672042	0.49557	0.365472	0.205621	0.00275534			1	0.884926	0.391423	0.463358	0.328266				1	0.676232	0.345909	0.295299	0.146518				1	0.620653	0.446149	0.356488	0.202035				1	0.716906	0.481022	0.356999	0.276188				1	0.869599	0.609632	0.411844	0.154104				48.1708
O14880	1	0.672387	0.534999	0.28299	0.194567	0.0760681	0.0401369	0.0172318	1	0.554936	0.418737	0.269076	0.154922	0.0752183	0.0407536	0.0163692	1	0.780136	0.749424	0.501329	0.254157	0.165937	0.0792261	0.0395808	1	0.903001	0.550556	0.435221	0.265584	0.110364	0.0693737	0.0514215	1	0.943556	0.575462	0.433783	0.222107	0.127909	0.0565981	0.0394124	1	1.08483	0.81174	0.569609	0.232922	0.190983	0.125718	0.0629245	48.0973
O14893	1	1.24454	1.28769	1.19528	0.658918	0.33936	0.166064	0.0791096	1	0.970341	0.825863	0.855526	0.34783	0.228339	0.189058	0.0974254	1	5.25391	4.15759	3.85829	1.24741	0.974213	0.78087	0.427044	1	1.52191	1.1127	1.08286	0.455358	0.256218	0.175095	0.113977	1	0.657302	0.917724	0.836843	0.345182	0.183774	0.140684	0.0966044	1	1.00896	1.05611	1.22317	0.492226	0.269898	0.161515	0.123082	57.8474
O14907	1	0.412283	0.211354	0.044922	0.0264482				1	0.784627	0.319795						1	0.596893				0.0406154			1	0.919793	0.479157						1	1.18914	0.352935						1	0.649829	0.224028						43.6496
O14908	1	0.978759	0.69952			0.00793376	0.0333355		1	1.43665	0.569444	0.0665159			0.0529956		1	0.972362	0.357295					0.0316691	1	0.848675	0.538542	0.143436			0.0435528		1	0.584309	0.357048			0.0617816	0.0119263		1	0.823238	0.484489	0.0483917					49.2167
O14910	1	0.63947	0.24419	0.0898463	0.0948333	0.030179	0.00553219	0.0233647	1	0.678071	0.245605	0.0937217	0.06081	0.0335315	0.0319247	0.0156197	1	0.651222	0.439803	0.112751	0.0678458	0.0448127	0.0142395		1	0.825121	0.273079	0.0864628	0.0209049	0.0339523	0.018041	0.00809501	1	0.958864	0.370668	0.156685	0.106029		0.0280174	0.0160169	1	0.778461	0.391399	0.207167	0.0367158	0.0340378	0.0111318	0.0148234	45.3197
O14920	1	0.565124	0.123892	0.0283687	0.025149			0.000425783	1	0.660469	0.172116	0.0425476		0.0124481	0.0387516	0.101052	1	0.61504	0.212419	0.0366144	0.00694169				1	0.550176	0.103306	0.0185685	0.110558				1	0.659279	0.179126	0.0518471	0.00637644				1	0.774105	0.178716	0.0632624	0.00339838				44.4453
O14925	1	0.476981	0.213499	0.0486791	0.0503892	0.000817235	0.00178209	0.659828	1	0.583235	0.117705	0.0209648	0.00752573	0.0052095	0.0028493	0.00582154	1	0.47734	0.161339	0.0237953	0.00652947		0.00480378	0.00182677	1	0.48982	0.202025	0.019353	0.00546573	0.00416807	0.00169106	0.00150571	1	0.666103	0.180671	0.0373825	0.0100515	0.00782581	0.00238361	0.00116695	1	0.684745	0.132618	0.0296818	0.00633589		0.00839648	0.000492685	43.903
O14929	1	0.594819	0.265433	0.071037	0.0504947	0.00939763	0.00047956	0.00157149	1	0.603817	0.231962	0.0928984	0.036058	0.00512829	0.00227238	0.00156724	1	0.726356	0.29415	0.0594803	0.0211293	0.00234313	0.000951275		1	0.805826	0.296404	0.10009	0.0428104	0.00507477	0.00213266	0.00103404	1	0.726069	0.288323	0.09355	0.0455032	0.00608936	0.00481779	0.000668798	1	0.889525	0.308098	0.111577	0.0370401	0.00613362	0.0018294	0.000329531	45.2019
O14933	1	0.567828	0.335127	0.0844066	0.0576756	0.0109788	0.00762601	0.00867198	1	0.81322	0.498809	0.0988323	0.0313159	0.0175181	0.00934006	0.011019	1	0.952329	0.390238	0.055429	1.49902e-05	4.14239e-05	0.00876848	5.11899e-05	1	0.806325	0.406864	0.0940649	0.0321026	0.014017	0.0123289	0.015002	1	1.00799	0.436733	0.11206	0.0402527	0.0199286	0.0136439	0.0180066	1	0.86394	0.452127	0.0699779	0.0296557	0.00264843	0.00662021	0.000836731	45.4161
O14949	1	0.591323	0.275009	0.0402899	0.0321244	0.00898726	0.00251252	0.00297835	1	0.697154	0.226047	0.0469024	0.0171555	0.00775757	0.00435753	0.00340513	1	0.958631	0.44934	0.065004	0.0225236	0.00633829	0.00493804	0.00412853	1	0.851001	0.325011	0.0643565	0.025141	0.00975759	0.00533831	0.00359281	1	0.839914	0.349013	0.0740627	0.0269073	0.00948836	0.0054416	0.0036411	1	0.984303	0.410408	0.0990766	0.0224717	0.00725767	0.00345859	0.00232776	45.1902
O14950	1	0.793541	0.629035	0.0733793	0.0480012	0.0257205	0.0132691	0.0161018	1	0.954435	0.820102	0.124314	0.050508	0.032252	0.0271823	0.0350517	1	1.38571	1.83811	0.273543	0.0671417	0.0374475	0.0412174	0.0389578	1	1.29066	1.09843	0.161135	0.0394965	0.0335985	0.0248461	0.0264048	1	1.14451	0.987092	0.222473	0.0608382	0.0347431	0.0468192	0.0399293	1	1.35713	1.45802	0.424216	0.0867365	0.0467524	0.042636	0.0393407	48.358
O14964	1	0.683695	0.617269	0.180208	0.0848731	0.0216696	0.0155887	0.0137046	1	0.810797	0.616642	0.229275	0.0700727	0.0233488	0.010399	0.00937332	1	0.938683	0.711521	0.148036	0.0390986	0.00965904	0.00654704	0.00883894	1	1.08979	0.729643	0.24108	0.0755324	0.0253653	0.0210042	0.0132985	1	0.939786	0.692163	0.227167	0.065428	0.0188042	0.0100052	0.0144296	1	1.09287	0.776988	0.291836	0.0478995	0.0164954	0.0102985	0.0103036	47.9901
O14965	1	0.342783	0.359717						1	0.592911	0.503528						1	0.531312	0.091772						1	0.580793	0.0911859						1	0.492421	0.0893147						1	0.863986	0.111283						41.6961
O14967	1	0.824675	0.595094	0.142878	0.0813842	0.0436401	0.0135891	0.0238187	1	0.738883	0.424799	0.167947	0.0888598	0.0356276	0.022281	0.01813	1	0.703833	0.518771	0.0677587	0.0464377	0.0167141	0.00943189	0.00896615	1	0.90119	0.465977	0.166322	0.0806897	0.0340875	0.0223742	0.0201407	1	0.812723	0.417696	0.16919	0.0598958	0.0245231	0.0134652	0.00971078	1	0.951995	0.45338	0.199887	0.0861011	0.0205117	0.0103594	0.0131097	48.3779
O14972	1	0.660901	0.332437	0.020444	0.0512258				1	1.7636	0.658565	0.0342988					1	0.969546	0.346937						1	1.09272	0.25582	0.0129272					1	0.750961	0.276271	0.0343961					1	0.935912	0.226342	0.0242476					45.8242
O14974	1	0.580571	0.502426	0.388482	0.361444	0.306264	0.298731	0.300355	1	0.709099	0.428009	0.380069	0.307992	0.300129	0.278395	0.300931	1	0.733021	0.449678	0.309362	0.299851	0.261787	0.234345	0.260593	1	0.940538	0.591196	0.427714	0.400044	0.381505	0.387278	0.418621	1	0.863168	0.496113	0.350615	0.318015	0.302504	0.278627	0.316204	1	0.911161	0.477722	0.381529	0.315274	0.26398	0.299666	0.332753	46.5381
O14975	1	0.437618	0.17327	0.0462069	0.0246543	0.00524297	0.00987038	0.0186372	1	0.480872	0.103669	0.0350641		0.022395	0.020294		1	0.527505	0.0891932	0.0729938	0.0172062	0.0807791			1	0.531167	0.130854	0.0642628		0.00299818			1	0.585738	0.141052	0.0519061	0.0313341	0.0189406		0.00536442	1	0.712948	0.151522	0.0270319	0.109801	0.00824381			43.8372
O14976	1	0.638978	0.386355	0.181184	0.106391	0.0556815	0.065913	0.104387	1	0.649354	0.236556	0.144056	0.0920507	0.0492133	0.071783	0.0939353	1	0.463475	0.256797	0.102105	0.0311153	0.0363049	0.0525261	0.0526841	1	0.710976	0.349319	0.176764	0.0916839	0.0911369	0.0830307	0.115322	1	0.627476	0.263869	0.136635	0.0829704	0.0444382	0.064861	0.0638902	1	0.786355	0.336526	0.169002	0.0606512	0.0186564	0.034559	0.100051	46.1626
O14979	1	0.734554	0.569003	0.374308	0.385626	0.368335	0.319377	0.297755	1	0.70611	0.492091	0.32278	0.325154	0.390508	0.388552	0.388286	1	0.971357	0.728071	0.356244	0.343659	0.388197	0.367358	0.416969	1	0.831607	0.594313	0.417433	0.342423	0.390325	0.365658	0.348695	1	0.807508	0.569372	0.38973	0.339819	0.390714	0.438797	0.39766	1	1.06634	0.61815	0.448343	0.366103	0.437711	0.46647	0.490678	48.8471
O14980	1	0.58073	0.3311	0.0948279	0.0676102	0.0163406	0.00457413	0.00353107	1	0.566521	0.234638	0.0858669	0.0323385	0.010544	0.00508938	0.00323143	1	0.787784	0.331903	0.0836565	0.0297667	0.00497702	0.00308859	0.00212986	1	0.714973	0.291062	0.0930938	0.0328227	0.00885007	0.00377285	0.00298345	1	0.699693	0.294577	0.109004	0.0423742	0.0109175	0.00454196	0.00282111	1	0.863826	0.35021	0.1353	0.040807	0.008276	0.00468755	0.00330106	45.4957
O14981	1	0.581401	0.108779	0.0195758	0.0246289	0.0052228			1	0.498431	0.0553109	0.0193517	0.0286834	0.0124935	0.00226701	0.00286634	1	0.428242	0.125828	0.0240393					1	0.36264	0.11321		0.00866466	0.00455098			1	0.562346	0.103912	0.0281054	0.00816701		0.00260384		1	0.653709	0.101382	0.0670811					44.4867
O15014	1	0.345669	0.560229	0.199808	0.245883	0.231569	0.27038	0.377553	1	0.523899	0.435057	0.339536	0.148814	0.206308	0.323995	0.554663	1	0.540832	0.176635	0.332268	0.0804608	0.153415	0.216055	0.313448	1	1.9246	1.23422	0.615167	0.62895	0.736207	1.14204	1.53225	1	1.10271	1.07319	0.655803	0.73239	0.505816	0.722771	1.16118	1	2.02292	1.27589	1.08308	0.569638	0.467571	0.843792	1.36403	43.0066
O15015	1	0.584961	0.454979	0.291884	0.151721	0.128685	0.150325	0.298696	1	1.88154	0.340387	0.374913	0.277024	0.433862	0.348189	0.469097									1	0.843637	1.08559	0.807209	0.769331	0.623077	0.848563	0.834007	1	1.57521	1.62479	1.36773	0.897692	0.716182	0.605366	1.00287	1	1.94034	1.92995	1.98657	0.490274	1.17099	1.34285	1.79888	46.2181
O15027	1	0.851693	0.69024	0.524374	0.481304	0.397697	0.391143	0.350361	1	0.912295	0.667808	0.491872	0.431186	0.378074	0.352106	0.359256	1	0.93639	0.638825	0.454988	0.395236	0.342176	0.304681	0.300585	1	0.973166	0.715081	0.54376	0.4518	0.469152	0.459637	0.47087	1	1.15398	0.757877	0.611072	0.511753	0.507887	0.459166	0.449212	1	1.06505	0.77328	0.614919	0.513408	0.44802	0.419485	0.410236	53.3858
O15031	1	0.637537	0.474334	0.196769	0.120497	0.0552846	0.0583537	0.0604387	1	0.762924	0.401755	0.169753	0.0957035	0.0638987	0.0627938	0.0628494	1	0.949626	0.442731	0.161681	0.0913047	0.042226	0.046308	0.0376505	1	0.879299	0.43956	0.177848	0.122335	0.0470464	0.0693888	0.0712397	1	0.919215	0.510274	0.212311	0.113	0.07546	0.0670615	0.0628619	1	0.875381	0.424567	0.219225	0.0930926	0.047178	0.0588511	0.066519	46.8801
O15040									1	0.371001	0.219069	0.418973	0.20449	0.153451	0.0739057		1		1.25222		0.364077	0.676343	0.212708		1	0.607881	0.566855	0.51344	0.485064	0.117656	0.135046										1	3.47233	1.00036	0.508608	1.68753	0.956916	0.349691
O15042	1	0.675851	0.524091	0.190981	0.141146	0.10205	0.0934631	0.108968	1	0.762077	0.428102	0.184759	0.144224	0.125679	0.117813	0.134428	1	0.750714	0.455768	0.169539	0.165486	0.135588	0.138502	0.110055	1	0.961683	0.491589	0.219283	0.157784	0.157842	0.140937	0.143958	1	1.05451	0.616492	0.232794	0.119196	0.182048	0.153405	0.146397	1	1.03148	0.528228	0.181913	0.180326	0.152263	0.166679	0.163493	47.3017
O15047	1	0.688492	0.247417	0.0789293	0.294611	0.0271404	0.0401345	0.182238	1	0.522344	0.044388		0.0194478		0.065454	0.0193072	1	0.433665					0.0103061	0.0311086	1	0.453496	0.0415018	0.0239352	0.00395788	0.0222954	0.0118898	0.00377074	1	1.10111	0.138638			0.0272554	0.00591237	0.123716	1	0.248287	0.280664				0.0225113		45.345
O15067	1	0.699417	0.364973	0.0203548	0.0178338	0.00151763	0.000387812	0.000942971	1	0.769196	0.353184	0.0173228	0.00443409	0.00194719	0.00100134	0.00131824	1	1.03732	0.528054	0.00660617	0.0026758		0.000865036	0.000716027	1	1.01461	0.414084	0.0142512	0.00293183	0.00076761	0.000248948	0.000674211	1	0.93259	0.395411	0.0218041	0.00542877	0.00188271	0.000818546	0.000584731	1	1.08559	0.455624	0.0221083	0.0031848	9.8349e-05	0.000695041		46.1769
O15084	1	0.663954	0.150521				4.23223e-05	0.000249342	1	0.881124	0.223736	3.51199e-05	3.54862e-05		1.30319e-05	0.0152231	1	0.430748	0.406733	0.000196424				3.67543e-05	1	0.0585897	0.00837219		5.00585e-06	2.78871e-06			1	1.05218	0.380761	6.59454e-05	3.55543e-05	2.27605e-05	1.25811e-05		1	0.664878	0.130045	0.00011816	6.59983e-05				45.0665
O15091	1	0.568951	0.0448177	0.0778161	0.0240503				1	0.443533	0.0851536	0.0254201	0.0127683				1	0.264209	0.0562112						1	0.349541	0.0582636						1	0.38768	0.107819	0.0199987					1	0.336442	0.123431						44.0512
O15111	1	0.990514	0.258864	0.551427	0.14528				1	0.53461	0.0416687	0.0299119					1	0.413074	0.0846046						1	1.60648	0.133621	0.0891237	0.0388863		0.0173769		1	0.418902	0.148117	0.0774008		0.0197516			1	0.762175	0.174131			0.213347			44.932
O15116	1	0.653747	0.723309	0.734301	0.616983	0.512343	0.414571	0.340255	1	1.05636	0.895771	0.897752	0.804291	0.619646	0.621442	0.487574	1	1.41449	1.14856	0.896962	0.787209	0.519812	0.644683	0.546589	1	0.902296	0.760619	0.660728	0.663981	0.599035	0.502933	0.411621	1	0.986442	0.941293	0.916033	0.733526	0.596426	0.718771	0.604831	1	1.02538	0.826205	0.712261	0.709233	0.540999	0.444619	0.326723	59.9509
O15117	1	0.754537	0.672773	0.221269	0.243075	0.131803	0.222358	0.302167	1	0.765061	0.477302	0.192567	0.167164	0.0763816	0.0902632	0.155206	1	0.690972	0.516033	0.0943367	0.0793662	0.0590778	0.0896335	0.101636	1	0.870759	0.519645	0.199272	0.145442	0.112718	0.130523	0.196573	1	0.956951	0.415359	0.259369	0.100525	0.0687915	0.0843435	0.149253	1	0.875839	0.466455	0.295127	0.0754561	0.0767951	0.0576519	0.124188	48.7419
O15118	1	0.725932	0.575357	0.304687	0.193186	0.105528	0.0632331	0.0967376	1	0.885834	0.571574	0.4014	0.225472	0.125334	0.0991554	0.105752	1	0.827201	0.900813	0.505474	0.262004	0.126256	0.0846074	0.0592963	1	1.02254	0.76984	0.445139	0.247896	0.150815	0.0889922	0.068145	1	0.911487	0.747807	0.405626	0.223632	0.105488	0.0847562	0.0772901	1	1.5571	0.94232	0.603909	0.401275	0.129361	0.0828049	0.0749696	48.6087
O15121	1	0.664288	0.552307	0.118228	0.0664408	0.0080365	0.00264967	0.0203995	1	0.73692	0.494722	0.165316	0.0507368	0.025018	0.0101287	0.0440051	1	0.812728	0.524773	0.267475		0.034028	0.0440081	0.0384193	1	0.957011	0.643679	0.238119	0.0857426	0.0399864	0.0531598	0.0389103	1	0.911107	0.672157	0.266044	0.151018	0.0183951	0.00768859	0.0107161	1	1.01978	0.658444	0.314525	0.315132		0.0181825	0.0200605	47.2565
O15126	1	0.723668	0.670434	0.501153	0.437674	0.367658	0.350767	0.295871	1	0.875037	0.732773	0.655388	0.51739	0.445903	0.419483	0.419982	1	0.980123	0.785476	0.622259	0.335341	0.282207	0.289693	0.271698	1	0.773163	0.723506	0.591821	0.49089	0.431292	0.427433	0.359133	1	0.82567	0.763452	0.597305	0.541284	0.443834	0.360599	0.355259	1	1.04886	0.738529	0.532451	0.464218	0.265681	0.374383	0.357368	52.3292
O15127	1	0.703831	0.657141	0.471959	0.339262	0.266637	0.239214	0.206191	1	0.884027	0.600913	0.588621	0.418704	0.32546	0.257016	0.223687	1	0.868909	0.869663	0.444984	0.346062	0.258706	0.184601	0.164181	1	0.995505	0.714512	0.542894	0.383348	0.297804	0.243125	0.172899	1	0.926743	0.658176	0.462585	0.402167	0.284588	0.209843	0.190575	1	0.834159	0.813419	0.663533	0.475199	0.320543	0.199393	0.190831	50.926
O15143	1	0.715537	0.680908	0.448447	0.328259	0.118962	0.00330535	0.00932743	1	0.768485	0.668044	0.548285	0.346224	0.130126	0.00443267	0.00241196	1	1.03693	0.974338	0.569076	0.374839	0.154735	0.00325046	0.00990817	1	1.02526	0.787106	0.618152	0.384116	0.151374	0.0035689	0.0151299	1	0.94449	0.748448	0.545255	0.375437	0.154628	0.00454782	0.0105028	1	1.11885	0.892001	0.724648	0.447206	0.175208	0.00489107	0.0101407	50.5759
O15144	1	0.730054	0.706739	0.506044	0.368412	0.128427	0.00524488	0.00148123	1	0.789824	0.705841	0.639087	0.417009	0.149959	0.00759322	0.00170458	1	1.03706	0.990901	0.65562	0.427045	0.158973	0.00609591	0.000435888	1	1.03649	0.780238	0.662701	0.473298	0.154225	0.00535025	0.00116607	1	1.00072	0.84135	0.638287	0.445929	0.169201	0.00626075	0.00128434	1	1.09778	0.942107	0.809504	0.497929	0.178898	0.00712101	0.000951357	51.354
O15145	1	0.685142	0.68773	0.438494	0.267072	0.0484512	0.0040732	0.0025513	1	0.674238	0.740099	0.546972	0.292834	0.0596513	0.00588233	0.00331716	1	1.19408	0.995308	0.564473	0.322534	0.0611761	0.00332235	0.00142709	1	0.997365	0.774813	0.579176	0.283899	0.0525351	0.0049188	0.00224274	1	0.976422	0.788599	0.571882	0.32866	0.0697328	0.00590551	0.00217418	1	1.22052	1.03986	0.909154	0.45019	0.0943467	0.00749585	0.00211808	50.0821
O15155	1	0.808664	0.698882	0.42451	0.445177	0.415596	0.594818	0.550833	1	0.854406	0.570488	0.477903	0.404579	0.426772	0.405124	0.523124	1	0.267102	0.274541	0.173288	0.403919	0.193716	0.316771	0.312753	1	0.744981	0.530213	0.349639	0.334114	0.348101	0.268166	0.349756	1	0.462599	0.421689	0.407914	0.392892	0.351335	0.3851	0.397635	1	0.618882	0.6127	0.314872	0.317031	0.440218	0.389789	0.500403	54.9181
O15156	1	1.47939		1.32192	1.0757	2.55101	0.0639142	0.89439									1	1.37007	0.788414	0.231938	0.159984	0.116607	0.323571	0.0994422	1	0.868528	0.577454	0.495121	1.00886	0.763216	0.635407	0.693139	1	0.96114	0.49246	0.293662	0.32751	0.377275	0.351831	0.421146	1	0.405027	0.0912189	0.280047	0.116611	0.187512	0.206733	0.105293
O15160	1	0.378035	0.101205	0.029922	0.0392674	0.00998218	0.00681031		1	0.42827	0.108007	0.0206228	0.0148718	0.0073203	0.00289865	0.00104758	1	0.489902	0.0735329		0.00988355	0.00391157			1	0.613569	0.123276	0.024708	0.0168399	0.0116275	0.00196831		1	0.580685	0.123533	0.0215375	0.0124077	0.00742315	0.00345271		1	0.682032	0.117915	0.0207516	0.00819248	0.00609286			43.4801
O15162	1	0.989049	1.42959	1.3762	1.22119	1.19575	0.958825	0.890266	1	0.814063	1.06945	1.32275	1.1961	1.00052	0.954177	0.7339	1	1.24571	1.38674	1.91215	1.55001	1.28804	1.13932	1.14447	1	1.21103	1.50939	1.45377	1.30266	1.14251	1.08365	1.06207	1	1.2026	1.02851	1.32799	1.13269	1.043	0.87688	0.843755	1	0.807542	1.23259	1.88236	1.68048	1.54517	1.32522	1.14448
O15164	1	0.597936	0.221888	0.0906942	0.0519095	0.0124885	0.0105877	0.0242147	1	0.608167	0.120548	0.0220254	0.0260982	0.0110854	0.0116088	0.0104977	1	0.712379	0.162127	0.0211162					1	0.732102	0.183399	0.132684	0.00666018	0.00163695	0.00433071	0.00125732	1	0.768422	0.183945	0.03452		0.00362352	0.00809646		1	0.877193	0.132864	0.0615119					45.002
O15173	1	0.69379	0.711886	0.519322	0.390348	0.259493	0.239451	0.243258	1	0.78112	0.760511	0.657234	0.470733	0.338281	0.329787	0.363274	1	0.998557	0.928608	0.662499	0.457103	0.324473	0.311446	0.304653	1	1.16713	0.963859	0.771032	0.527097	0.396626	0.408612	0.451036	1	0.989357	0.795056	0.683799	0.520592	0.371242	0.345556	0.378364	1	1.09529	1.00474	0.879172	0.584741	0.412938	0.424579	0.456626	52.1077
O15182	1	0.761171	1.37581	0.70189	0.660838	0.53809	1.02399	1.0788	1	1.25422	0.476023	0.39024	0.514849	0.715672	0.974242	0.845482	1	524.761			237.16	185.863	374.585	350.255	1	0.552316	0.275401	0.158936	0.392972	0.837089	0.861396	0.786203	1	1.44366	1.17199	1.00526	0.845557	0.976418	1.40887	1.53169	1	0.455668	0.109267	0.247766	0.462642	0.290943	0.608678	0.785069
O15212	1	1.26856	0.5315	0.442382	1.24582	0.667856	0.382724	0.863471	1	0.535104	0.865543	0.31765	0.911342	0.756808	0.579069	0.573261	1	1.03893	0.874915	0.715346	1.3422	0.214202	0.221495	0.439704	1	0.414032	0.333921	0.644208	0.563284	0.100436	0.179445	0.112302	1	1.2372	1.29202	0.537835	1.68216	1.34744	0.345369	0.618888	1	1.35683	0.413646	0.975114	1.06746	0.766233	0.924093	0.224325
O15213	1	1.24063	1.35095	0.601277	0.261725	0.473947	0.638731	0.544789	1	0.735084	1.10451	0.450315	0.369607	0.667328	0.769113	0.681902	1	3.1986	1.27498	0.476258	0.733356	0.947627	0.789462	0.882399	1	1.12117	1.02071	0.693639	0.418052	0.885693	0.952839	0.769174	1	1.47956	1.05568	0.757776	0.486911	0.831232	0.858355	0.789209	1	0.436962	2.22015	0.635978	0.712712	0.790735	0.987716	0.791413	52.4257
O15226	1	0.928636	0.88826	0.604845	0.585395	0.479075	0.398599	0.397513	1	0.778999	0.539817	0.431742	0.380788	0.300653	0.258027	0.239456	1	0.672044	0.513238	0.350957	0.334166	0.324439	0.270138	0.249682	1	0.915309	0.772525	0.568221	0.544591	0.440995	0.386291	0.394209	1	0.873377	0.626053	0.441252	0.375867	0.294038	0.2624	0.258348	1	0.859955	0.709346	0.571151	0.404322	0.316519	0.319265	0.288498	57.6863
O15228	1	0.724257	0.351381	0.026324	0.0436125	0.100938	0.0284354		1	0.386495	0.105982	0.0229538	0.0461413	0.00601416	0.00337592	0.00310704	1	0.680441	0.197284	0.124372			0.00403992		1	0.633623	0.19075	0.0434491	0.0231724	0.00389809			1	0.525196	0.116626	0.0852622	0.0528184	0.0174039			1	0.414347	0.0824776	0.112397	0.0324946	0.0109108	0.00356457	1.9264e-05	46.1861
O15234	1	1.46502	0.607809	0.496639	0.565496	0.7946	0.794294	0.655463	1	0.636423	1.91884	0.544481	0.650037	0.64756	0.717786	0.744961	1	0.308328	0.164009	0.121402	0.171544	0.279627	0.279918	0.316945	1	1.10406	1.01539	1.45456	1.73781	1.3511	1.33752	1.46017	1	1.39469	0.877192	0.935469	1.04152	1.3449	1.44619	1.53855	1	1.50224	0.749194	0.275849	0.498905	0.538561	0.723409	0.632837
O15235	1	1.30296		3.73123	5.67168	4.7016	6.81769	3.59098	1	0.668323		0.425488	0.243157	0.498877	0.337292	0.840996	1	0.11075	0.063983		0.0673537	0.0790838	0.050837	0.0739169	1	1.15753	0.860423		0.832578	1.27783	1.43325	1.47914									1	0.418822	0.368209		0.309819	0.425412	0.543513	0.663277
O15254	1	0.682523	0.712451	0.415748	0.087927	0.0314278	0.011022	0.00396616	1	0.736323	0.693652	0.482439	0.131907	0.0461691	0.0164221	0.00454085	1	0.874094	0.889228	0.488703	0.113747	0.0297005	0.0104146		1	1.08632	0.912754	0.596114	0.139041	0.0583941	0.0228883	0.0118637	1	0.922916	0.75586	0.51201	0.122262	0.046429	0.0145809		1	1.08184	0.915179	0.624692	0.121057	0.0409958	0.0181125		49.656
O15258	1	0.681265	0.619945	0.406895	0.334511	0.24536	0.186996	0.146568	1	0.655281	0.627439	0.494011	0.364976	0.251077	0.210996	0.150953	1	1.12927	1.00719	0.608272	0.402415	0.30298	0.227008	0.165456	1	1.01807	0.78364	0.574277	0.382982	0.285613	0.244439	0.205409	1	0.937372	0.753815	0.545904	0.408624	0.308478	0.214735	0.184457	1	1.04775	0.77642	0.588331	0.396899	0.304583	0.252501	0.198184	50.0532
O15260	1	0.735799	0.620707	0.509237	0.430926	0.369346	0.252302	0.177712	1	0.798825	0.607177	0.526885	0.423152	0.382023	0.275523	0.216929	1	0.91526	0.710847	0.395967	0.274309	0.177646	0.15865	0.0982669	1	0.847473	0.56236	0.554233	0.412348	0.317957	0.207735	0.167467	1	0.90055	0.700591	0.551264	0.42114	0.353167	0.309719	0.183338	1	1.25832	0.763886	0.654622	0.508549	0.313114	0.274551	0.205409	52.6161
O15269	1	0.327319	0.162286	0.0145229	0.0295793	0.00988036		0.00134753	1	0.538776	0.151313	0.0213992	0.00801573	0.00342578	0.00202095	0.00124293	1	0.699841	0.215906						1	0.588997	0.138636	0.0181452	0.00707188				1	0.696899	0.241181	0.0590336	0.0102297	0.00687032	0.00108456		1	0.840489	0.188056	0.0564442	0.00809476				43.2442
O15270	1	1.0138	0.398074		0.0345922				1	0.746967	0.08385		0.0303395	0.00985674			1	0.567705	0.0817096						1	0.453474							1	0.541873	0.231468	0.0951795	0.00768687				1	0.365901	0.0849465		0.116562				47.9169
O15294	1	0.640626	0.244248	0.0230686	0.0173107	0.0243306			1	0.724732	0.21112	0.0257514	0.00661539	0.000966197	0.00992863		1	0.758784	0.166492	0.00627672	0.0211563		0.00269928		1	0.861164	0.225243	0.0138397	0.00424177	0.00526027			1	0.785106	0.223912	0.029929	0.00765759	0.0132078			1	0.917908	0.220145	0.0342546	0.00408069	0.0141448			45.2973
O15305	1	0.612759	0.514234	0.168262	0.0611066	0.00322255	0.0024405	0.00286278	1	0.728708	0.56488	0.204683	0.0587683	0.00468581	0.00195858	0.00171725	1	1.00452	0.758839	0.230806	0.0578907	0.00651471		0.00430529	1	1.04157	0.675205	0.216862	0.0580274	0.00421926		0.0105532	1	0.85022	0.582108	0.219065	0.0630495	0.00376369	0.00244216	0.00188199	1	0.870489	0.617861	0.252832	0.0600987	0.00856089	0.0021711	0.00126925	46.8759
O15318	1	0.487179	0.325794	0.498981	0.252035	0.146485	0.166712	0.241082	1	0.592556	0.55766	0.366147	0.358754	0.160151	0.171681	0.239863	1	0.550734	0.363327	0.328934	0.205763	0.109126	0.132851	0.18696	1	1.21175	0.879864	0.557997	0.489077	0.24566	0.219559	0.268393	1	0.611504	0.529907	0.455809	0.22098	0.102562	0.1255	0.154316	1	0.739186	0.183855	0.583899	0.300928	0.0965923	0.177556	0.222501	43.962
O15320	1	0.524188	0.246875	0.0975642	0.0743207	0.0364117	0.0166883	0.0164859	1	0.490706	0.261139	0.092637	0.0433031	0.0228955	0.0176153	0.0132227	1	0.478006	0.177733	0.101503	0.0352933	0.0198598	0.0132357	0.00703576	1	0.608559	0.23271	0.10742	0.0363814	0.0237768	0.0190481	0.0182148	1	0.534534	0.228837	0.0801067	0.0358061	0.0198951	0.0108582	0.0120139	1	0.700021	0.257398	0.102123	0.0461505	0.0270126	0.0185685	0.015189	44.6617
O15347	1	0.748681	0.715387	0.614207	0.510378	0.423286	0.395106	0.402309	1	0.763372	0.639376	0.676881	0.59473	0.458614	0.357472	0.37803	1	1.232	1.11524	0.789832	0.670033	0.48159	0.432743	0.413204	1	1.17583	1.04205	0.9611	0.872103	0.558029	0.556943	0.530553	1	1.05594	0.942332	0.791523	0.695081	0.536642	0.454797	0.469369	1	0.884448	0.910176	0.776842	0.617623	0.475364	0.435212	0.424529	56.0685
O15355	1	0.491111	0.334191	0.169966	0.123115	0.0840424	0.0708451	0.0731618	1	0.541239	0.278912	0.156222	0.0981982	0.0690176	0.0688007	0.0693695	1	0.640189	0.315858	0.119138	0.0781302	0.0581965	0.0502962	0.0503667	1	0.745708	0.348901	0.172595	0.108873	0.0882647	0.0776393	0.0825753	1	0.637198	0.310763	0.146396	0.0972856	0.0730536	0.0716195	0.0692747	1	0.826642	0.342004	0.182511	0.114353	0.067509	0.0718135	0.0749911	44.844
O15357	1	0.640434	0.187636	0.0365526	0.0326447	0.0404722	0.0238955	0.0171225	1	0.590617	0.143666	0.0335621	0.0249889	0.0249488	0.0198525	0.0171303	1	0.811983	0.15559	0.0267357	0.0122884	0.0224177	0.0139389	0.0160714	1	0.790668	0.155249	0.0328701	0.0294405	0.0320014	0.0186285	0.0134337	1	0.814975	0.181559	0.0297152	0.0180807	0.0139943	0.0172059	0.0156366	1	0.820327	0.16801	0.04077	0.0313218	0.0222956	0.0186754	0.0166908	45.0389
O15371	1	0.58478	0.0889418	0.0132529	0.0180056	0.010807	0.0173733	0.0166475	1	0.671229	0.0623455	0.0096964	0.0130153	0.0215555	0.0115974	0.0282076	1	0.832359	0.107452	0.007218	0.00852854	0.0123575	0.0125608	0.0227647	1	0.837334	0.0823613	0.0118251	0.00927803	0.0172425	0.0213926	0.0163493	1	0.775865	0.0875492	0.014886	0.0090517	0.0207689	0.0235855	0.0240795	1	1.06179	0.0866225	0.0109134	0.0036587	0.0281574	0.0174033	0.0207911	44.4498
O15372	1	0.705863	0.468953	0.136571	0.0714711	0.0118227	0.00181753	0.00148091	1	0.721083	0.448186	0.154982	0.0569281	0.0105786	0.00331652	0.00169481	1	1.04607	0.590498	0.132346	0.0401002	0.00306187	0.00186282	0.00200273	1	0.956447	0.432005	0.165099	0.0516267	0.00798669	0.00164844	0.00159205	1	0.908583	0.47188	0.158635	0.0557862	0.00954125	0.00229497	0.00155984	1	1.16021	0.609473	0.212099	0.0524303	0.00436944	0.00268437	0.00325482	47.0486
O15379	1	0.71848	0.659406	0.46534	0.183165	0.0137681		0.00282625	1	0.776175	0.692041	0.475967	0.179681	0.0140576			1	0.861284	0.696578	0.407415	0.146306				1	0.954808	0.805591	0.580165	0.264688	0.0221002			1	0.957912	0.745241	0.512862	0.189184	0.0125798		0.00204324	1	0.931574	0.691772	0.632986	0.211919				49.9375
O15381	1	0.768779	0.572332	0.206455	0.079215	0.0332134	0.0186188	0.0239739	1	0.581269	0.377435	0.236156	0.08826	0.0218923	0.0281615	0.0125259	1	0.746225	0.458243	0.132459	0.0327254		0.0541938	0.0590322	1	0.951945	0.524049	0.224788	0.10659	0.0232167	0.0239275	0.0186348	1	0.618286	0.373053	0.243435	0.0822	0.0258466	0.0146373	0.0119583	1	1.03651	0.514911	0.145107	0.115212	0.0274188			48.2193
O15382	1	0.707068	0.684603	0.553115	0.386934	0.16257	0.0404545	0.00698102	1	0.702745	0.714905	0.688289	0.482049	0.207536	0.0494164	0.0154351	1	0.935794	0.979101	0.769643	0.553741	0.237023	0.0516259	0.0118696	1	1.04576	0.833273	0.720929	0.495796	0.228304	0.0668945	0.011842	1	0.966431	0.795039	0.674694	0.494369	0.236626	0.049652	0.0153222	1	1.08076	0.929545	0.910317	0.607545	0.249935	0.0663392	0.00904868	51.5899
O15397	1	0.510587	0.0726073	0.026619	0.0671726	0.00607171		0.0199433	1	0.175174	0.0267476	0.0547913					1	0.425461	0.137978						1	0.476807	0.130313	0.037535					1	0.61757	0.106834	0.0184221	0.165805				1	0.668164	0.122928						44.0571
O15400	1	0.654219	0.722303	0.624457	0.54746	0.441912	0.405125	0.36767	1	0.741565	0.775814	0.74622	0.637218	0.534108	0.511656	0.492078	1	1.0279	1.00241	0.767555	0.719131	0.580427	0.533686	0.497089	1	1.00719	0.892841	0.788385	0.671061	0.588508	0.576806	0.562312	1	1.00718	0.854251	0.808645	0.720066	0.65277	0.562558	0.539753	1	1.0629	1.03532	0.97513	0.78144	0.675829	0.641038	0.590794	57.1743
O15417									1			0.0552057	0.0819016	0.0834267	0.10761	0.0654388	1	1.43056			0.0948243	0.132166	0.226948	0.150676									1			0.374956	0.296973	0.125169	0.252023	0.155821	1		1.19254			0.193453	0.0979109	0.204019
O15427	1	0.632264	0.491386	0.181785	0.116431	0.0506849	0.0221746	0.0165672	1	0.60188	0.434035	0.205986	0.0964105	0.0468407	0.0298728	0.0173781	1	1.05617	0.634102	0.240565	0.100884	0.0456671	0.0229517	0.0175971	1	0.871229	0.446315	0.194425	0.0910563	0.0449616	0.0273247	0.018242	1	0.808142	0.459217	0.206235	0.0997366	0.0485127	0.026063	0.0196171	1	0.984638	0.532871	0.26522	0.106609	0.0493925	0.0300814	0.0228544	47.0103
O15439	1	0.0296372	0.219735	0.0100878					1	8.83075	2.8913	0.414748				0.0217535	1	0.080732	0.39416						1	4.1266	1.64			0.0120639			1	1.20951	0.248442	0.0210796		0.167696			1	0.805858	0.297699					0.098641	41.4389
O15446	1	0.59305	0.519673	0.513641	0.468341	0.411909	0.407979	0.379316	1	0.644286	0.604788	0.619033	0.611172	0.536323	0.455035	0.468598	1	0.894776	0.573116	0.651701	0.596546	0.477864	0.486748	0.476162	1	0.971237	0.730499	0.765292	0.747432	0.506425	0.611968	0.614529	1	0.784648	0.566144	0.624334	0.622303	0.600271	0.546626	0.577212	1	0.774241	0.787803	0.647808	0.782281	0.666982	0.663642	0.669083	45.3528
O15460	1	0.676634	0.330214						1	1.79605	1.07041	0.395896					1	0.210077							1	0.190425	0.498383						1	0.529373	0.114726	0.020883					1	0.934581	0.0934776
O15479	1	0.638675	0.125353	0.0728373	0.0993483	0.0226705	0.00605024	0.0273362	1	0.841382	0.133837	0.0844122	0.0418015	0.0184722	0.0245958	0.0347673	1	0.78779	0.00421721				0.0224989	0.028844	1	0.484001	0.10769	0.0501188	0.0320297	0.0248211	0.0177375	0.025813	1	0.873839	0.250889	0.0678661	0.01166	0.0241256	0.0412244	0.029409	1	0.858094	0.162469	0.0947553			0.0241117	0.0260801	44.78
O15498	1	0.674945	0.731612	0.552693	0.356975	0.0541332	0.00508053	0.00549194	1	0.728308	0.740982	0.641483	0.41169	0.0569082	0.00446282	0.00387088	1	1.03148	1.04488	0.741218	0.466494	0.0647408	0.00195021	0.00833135	1	1.0612	0.863545	0.705986	0.440583	0.0674099	0.00394378	0.00308788	1	0.920935	0.779086	0.642653	0.430801	0.0695695	0.00414968	0.00535615	1	1.17781	1.03609	0.923519	0.553323	0.0844084	0.00232493	5.32478e-05	51.3852
O15504	1	1.50571	1.02403	0.4592	0.595144	0.259345	0.198307	0.16557	1	1.286	0.784203	0.26506	0.116018	0.116674	0.12503	0.0970793	1	0.537358	0.399246	0.0342028	0.036229	0.169449	0.100392	0.0728742	1	1.53428	0.868346	0.318985	0.24181	0.2573	0.179277	0.164024	1	0.968834	1.04005	0.340581	0.294788	0.0755429	0.136643	0.131617	1	1.21394	0.514629	0.259879	0.0670738	0.0735491	0.0721389	0.0507523	54.366
O15511	1	0.74462	0.776926	0.574885	0.45419	0.215114	0.065264	0.0350223	1	0.828367	0.758025	0.719409	0.499489	0.259158	0.0779678	0.048878	1	1.04524	1.07245	0.709557	0.530655	0.275164	0.0697268	0.0385536	1	1.08731	0.921056	0.798436	0.592282	0.296428	0.0958638	0.0611585	1	0.923009	0.824617	0.679662	0.556541	0.291006	0.0849751	0.0499979	1	1.1424	1.07062	0.976183	0.662891	0.334965	0.11274	0.0609094	53.0748
O15514	1	1.32394	0.857288	0.904946	1.00229	0.642591	0.130798	0.00016651	1	1.40399	1.24272	0.819438	0.651254	0.416817	0.1507	0.0105088	1	0.936797	0.509872	0.341546	0.297775	0.153705	0.0703847	0.000178217	1	0.934306	0.676056	0.394242	0.402688	0.3174	0.104369	0.00393157	1	0.751456	0.676598	0.694044	0.479464	0.327728	0.252708	0.0121772	1	0.670383	0.506717	0.417097	0.378261	0.202412	0.101815	1.48416e-05	60.9028
O15523	1	0.547206	0.129406	0.0471935	0.0552465	0.0255711	0.0674905	0.0285069	1	0.641003	0.159761	0.0418586	0.033327	0.0280465	0.057888	0.0828546	1	1.00537	0.157878	0.068697	0.0819255	0.113495	0.0788781	0.078793	1	0.823678	0.187241	0.0451158	0.0505199	0.0798659	0.112528	0.101301	1	0.963804	0.166589	0.0628173	0.033646	0.0903112	0.0813006	0.10846	1	0.908806	0.234311	0.065387	0.0797117	0.166085	0.104037	0.142836	44.3124
O15525																	1		0.426078			0.143427	0.0567234	0.172856	1				0.362608	0.0690905	0.256126	0.366466
O15530	1	0.883588							1	0.64479	0.0563656						1	0.54243	0.141443						1	0.736947	0.0568676						1	0.682648	0.0312074						1	0.714812
O15533	1	0.63455	0.422042	0.0832472	0.0616085	0.0164496	0.0069441	0.005462	1	0.684673	0.35179	0.147121	0.0557855	0.0235418	0.0102171	0.00618518	1	0.791221	0.463276	0.106156	0.0295882	0.0151819	0.0110706	0.00635492	1	0.791919	0.430134	0.171539	0.0676769	0.0185453	0.0129481	0.00921776	1	0.837186	0.413686	0.160298	0.0515544	0.0158229	0.0111568	0.00654449	1	0.956622	0.455696	0.187421	0.0500826	0.0156266	0.00772749	0.0091663	46.2608
O15541	1	0.970649	0.817529	0.666384	0.604612	0.558033	0.538556	0.445241	1	0.800614	0.7157	0.679637	0.574107	0.465503	0.486419	0.46773	1	0.860342	0.943749	0.567997	0.439121	0.448771	0.413974	0.325285	1	1.04444	0.924523	0.767576	0.674666	0.604787	0.550105	0.535233	1	0.934368	0.745366	0.674309	0.567961	0.546986	0.471533	0.509048	1	1.24252	0.9596	0.805365	0.725611	0.557773	0.615746	0.593654	66.2775
O43143	1	0.820642	0.828945	0.643611	0.350041	0.0354514	0.00411375	0.0385327	1	0.901637	0.852398	0.740498	0.429763	0.0336171	0.0031347	0.0331458	1	1.13839	1.21914	0.859182	0.45246	0.0344569	0.0234203	0.0655956	1	1.1775	1.00165	0.899492	0.495805	0.0386821	0.0863643	0.122061	1	1.10777	1.05702	0.854491	0.498751	0.0402809	0.0199316	0.0622376	1	1.20848	1.12854	1.01823	0.517625	0.0403553	0.0281862	0.0794796	53.2291
O43148	1	0.664628	0.599833	0.333155	0.173161	0.064219	0.0573394	0.0518938	1	0.877916	0.72923	0.361041	0.11986	0.0639409	0.056951	0.0579963	1	0.871554	0.81883	0.401538	0.127177	0.0637617	0.0563141	0.0418701	1	1.05939	0.752553	0.394244	0.180299	0.100301	0.102862	0.0877729	1	0.825632	0.624902	0.39515	0.118813	0.0475645	0.0643729	0.0469735	1	1.14254	0.818788	0.468454	0.163483	0.058194	0.0376379	0.0569014	48.6425
O43149	1	2.01513	0.778732						1	0.930952	0.335818						1	0.946795							1	0.980867	0.198489						1	0.46971	0.0789941						1	2.276							48.255
O43156	1	0.921187	0.970019	0.129281	0.118307	0.0453613	0.0192703		1	0.567474	0.187747	0.106999	0.0421843	0.0132967			1	0.585694	0.121264	0.0855132					1	0.78147	0.086702	0.0787662					1	0.712876	0.200506	0.0415862	0.0222872				1	0.799163	0.218961	0.0712476	0.0322576				50.2987
O43159	1	0.612516	0.56599	0.352826	0.440682	0.420128	0.331714	0.292785	1	0.576301	0.727732	0.551115	0.51006	0.535595	0.536679	0.396472	1	1.0629	1.31696	0.815823	0.528923	0.677496	0.58537	0.502139	1	1.66269	2.15634	2.05279	1.81602	1.82862	1.54147	1.36199	1	0.724232	0.835884	0.886973	0.873745	0.81513	0.863721	0.765464	1	0.700444	0.275957	0.926062	0.516315	0.685215	0.64514	0.468519	47.5873
O43164	1	1.24064	1.40399	1.4005	1.06596	0.877425	0.978959	0.954048	1	1.10679	0.868081	0.844759	0.5969	0.674522	0.615245	0.616077	1	0.659149	0.717236	0.698094	0.678541	0.531782	0.51877	0.441664	1	0.696367	0.423358	0.463794	0.5707	0.515266	0.579541	0.499378	1	0.785243	0.687106	0.553831	0.422799	0.426384	0.409394	0.37305	1	0.978398	0.938753	0.727785	0.678643	0.499311	0.629333	0.630879
O43167	1	5.65827	0.00598341	2.26093	2.49664	0.876731	3.12575	0.900001	1	0.474568	0.594771	0.663865	0.278172	0.191101	0.180108	0.168773	1	0.000738182		0.0638711	0.0022422	0.031149	0.01902	0.0178447	1	10.2982		0.798349	0.354556	0.305349	0.402182	0.26891	1	1.65594	2.23722		1.05156	0.441634	0.468027	0.35289	1	0.298152	0.246766	0.259289	0.280127	0.158757	0.126784	0.0945634
O43169	1	0.715769	0.72746	0.629541	0.564799	0.493037	0.379623	0.314529	1	0.782995	0.785858	0.694148	0.634053	0.494205	0.438876	0.347845	1	1.13519	1.01329	0.790797	0.675258	0.522109	0.465918	0.425478	1	1.037	0.914979	0.790796	0.680941	0.602511	0.494774	0.450008	1	0.945025	0.845743	0.792463	0.684254	0.586327	0.47866	0.419369	1	1.13594	0.994607	0.976062	0.7865	0.653415	0.571234	0.482201	58.0102
O43172	1	0.708664	0.556958	0.19542	0.0606454	0.0462148	0.0530429	0.0610695	1	0.739996	0.486389	0.161777	0.0339105	0.0306042	0.0474105	0.0615823	1	0.726587	0.48678	0.122278	0.0239175	0.0171181	0.0285142	0.0601795	1	1.05176	0.679213	0.264478	0.0424441	0.0498381	0.0544372	0.08361	1	0.855281	0.563882	0.216682	0.039909	0.0257293	0.0458028	0.0607788	1	1.02316	0.613898	0.22524	0.0270585	0.026627	0.0401049	0.0700126	47.7286
O43175	1	0.67342	0.559164	0.28353	0.1013	0.0106954	0.00191214	0.00134041	1	0.71373	0.563561	0.336875	0.105771	0.00846832	0.00318359	0.00224756	1	0.996282	0.666163	0.286785	0.09244	0.00384329	0.00101686	0.000988476	1	0.974378	0.681071	0.39526	0.0973981	0.00552539	0.00204529	0.00131017	1	0.924705	0.679445	0.37907	0.126486	0.00816501	0.00253951	0.00128418	1	1.07563	0.738131	0.470612	0.124661	0.00528351	0.00174088	0.000755253	47.9616
O43181	1	0.636515	0.493469	0.234014	0.247345	0.212521	0.158412	0.175905	1	0.667229	0.593749	0.357062	0.270806	0.238884	0.250604	0.22852	1	0.885285	0.670986	0.332485	0.26255	0.252241	0.213584	0.215847	1	0.905061	0.589664	0.335066	0.236613	0.296605	0.279438	0.264058	1	0.926178	0.667307	0.424985	0.329455	0.2661	0.265304	0.261848	1	0.996853	0.721569	0.509384	0.384883	0.309585	0.273415	0.290742	46.9054
O43237	1	0.746411	0.471502	0.103126	0.0619294	0.0161812	0.0698074	0.0565019	1	0.69394	0.335859	0.10395	0.0325111	0.0173331	0.0242676	0.0590333	1	0.836879	0.425878	0.0574641	0.0371313	0.0139285	0.0169215	0.0233832	1	0.90272	0.414575	0.102705	0.0422368	0.0344437	0.0527906	0.0785838	1	0.892738	0.439048	0.0959652	0.0346231	0.0269005	0.028339	0.0588707	1	0.990706	0.405584	0.126035	0.0298998	0.0165991	0.0348348	0.0478504	47.1114
O43242	1	0.780745	0.744468	0.275213	0.0986027	0.0103031	0.00134535	0.00115892	1	0.75617	0.575154	0.296835	0.0715807	0.00865251	0.00308167	0.00198339	1	0.995707	0.902741	0.306204	0.0645643	0.00304908	0.00123537	0.000711015	1	0.957152	0.704695	0.305707	0.0689936	0.00524071	0.00126982	0.00114921	1	0.929025	0.723167	0.335389	0.0828195	0.00804775	0.00187844	0.00121074	1	1.15187	0.837467	0.441764	0.0833824	0.00445377	0.00150742	0.00155544	49.7075
O43251	1		0.181776	0.148724	0.077089	0.0282703	0.0447268	0.0468259	1	0.869881	0.190113	0.113452		0.0571225	0.092201	0.103198	1	1.05022	0.721662			0.0611775	0.0577889	0.0857565	1	1.01152	0.395054	0.0962021	0.11304	0.103103	0.0898914	0.0956682	1	0.670759	0.281621	0.217389	0.0632856	0.0348818	0.0608835	0.0305323	1	0.453489	0.133297	0.0872484	0.0330411	0.0403151	0.00681056	0.0858344	45.2833
O43252	1	0.683975	0.262046	0.0600223	0.0119139	0.0135151	0.0011607	0.00145171	1	0.795519	0.65503	0.210589	0.020176	0.00672309	0.000950454	0.00377832	1	0.942908	0.831869	0.187285	0.0172211	5.35595e-06	0.0494697		1	1.07992	0.791795	0.279953	0.0208351	0.0151301		0.00463397	1	0.913158	0.661949	0.22843	0.022956	0.00228508			1	1.0522	0.800436	0.292608	0.0248876	0.00523395	0.00701557		45.6595
O43264	1	0.826949	0.377726	0.0677011	0.0367104	0.0261864			1	0.535132	0.136169	0.0390083	0.0121432		0.0050931		1	0.694971	0.232214	0.034817					1	0.590298	0.232479	0.0307281	0.0127048				1	0.665884	0.221808	0.0525566	0.017135	0.00584524	0.0271132		1	0.736604	0.185886	0.035878					46.9174
O43278	1	0.656548	0.532146	0.339597	0.162889	0.0376079	0.0243912	0.0152708	1	0.89769	0.768728	0.525489	0.21578	0.0666541	0.0475012	0.0293721	1	1.02208	0.865778	0.565338	0.16332	0.062706	0.0684782	0.0164609	1	1.17027	0.816129	0.548185	0.193752	0.0679853	0.0286722	0.0285641	1	0.904559	0.649681	0.369715	0.158121	0.0683886	0.049172	0.0157471	1	0.944285	0.51367	0.378703	0.173477	0.0208701	0.0101087	0.00683211	48.1055
O43290	1	0.742571	0.715672	0.634973	0.571121	0.489801	0.429959	0.404023	1	0.794794	0.72839	0.62054	0.552465	0.498921	0.467823	0.45198	1	0.84644	0.763571	0.594463	0.507471	0.434594	0.414797	0.400946	1	1.00878	0.815564	0.69644	0.628891	0.574824	0.526083	0.511915	1	0.885988	0.736743	0.71296	0.588574	0.518202	0.476371	0.504517	1	1.00144	0.844945	0.744388	0.681328	0.58093	0.503881	0.527328	58.7815
O43292	1	0.447521	0.225769	0.223116	0.0386096	0.0107887			1	0.651564	0.0756066	0.0209752	0.00564955		0.00168957		1	0.629725	0.138991						1	0.524653	0.0755553	0.127514					1	0.554693	0.148872						1	0.820824	0.0848638						43.9148
O43298	1	2.41674	1.15524		1.67989	0.135884	0.182096	1.33856	1	1.12548	1.09551	1.00168	1.37997	0.965874	0.897975	0.949748	1	0.618421	1.84387	1.0567	0.809605		0.657006	2.07303	1	1.99117	0.882125	1.03276	0.487923	0.749456	0.876284	0.902207									1	2.51166	1.54497				0.45511	0.773865
O43299	1	0.392904	0.628386						1	0.842807	0.296986						1	0.940744	0.432811						1	0.539159	0.409321		0.0125397				1	0.813486	0.371048						1	0.926513	0.557496
O43310	1	0.0669516		0.0264462				0.0457702	1	0.418602	0.272653	0.317128	0.098827				1		0.307137						1	1.4376	2.099	0.654327	0.245637				1	2.74744	0.955176	0.760676	0.20465				1	0.74125	0.563934	0.503508	0.164543				43.284
O43314	1	0.666377	0.252085	0.110121	0.067581	0.103224	0.0979091	0.0895194	1	0.647654	0.224758	0.116921	0.0530494	0.0599023	0.0616973	0.0848519	1	1.00848	0.392871	0.136741	0.0410252	0.0714247	0.0837257	0.0467457	1	1.02013	0.284585	0.131911	0.124714	0.0947281	0.0953268	0.0948187	1	0.928935	0.339416	0.104491	0.089926	0.0669586	0.0817357	0.0961937	1	0.825282	0.282349	0.119339	0.107316	0.0580601	0.0694008	0.0937566	45.3558
O43318	1	0.527914	0.297925	0.072958	0.0304626	0.00836169	0.0103153		1	0.607017	0.280748	0.0786472	0.0223798	0.0126281	0.00923225	0.00825804	1	0.855147	0.314606		0.025639	0.00980159	0.011637		1	0.749752	0.277632	0.0653638	0.015957	0.009679	0.0126785	0.0133749	1	1.12217	0.454828	0.108239	0.0384673	0.02635	0.0168185	0.0145542	1	0.903158	0.210179	0.0817738	0.0242396	0.0104815		0.00584729	44.9593
O43324	1	0.254802	0.119799	0.00932013	0.0286886	0.00824471	0.00313575	0.00375137	1	0.35593	0.0306453	0.00158767	0.00841089	0.00736349	0.00409541	0.00307369	1	0.457014	0.0246111				0.00352596		1	0.303056	0.0596622			0.00123026	0.000437861		1	0.386802	0.0744423		0.00312114	0.00879292	0.00529486	0.00140036	1	0.509298	0.0521416				0.00415076		43.0776
O43353	1	1.20353	0.974764	1.271	0.949096	0.716788	0.390302	0.0393878	1	0.896147	0.582174	0.665522	0.501241	0.515416	0.297302	0.0412639	1	0.712349	0.745201	0.534919	0.422148	0.346446	0.22344	0.00100061	1	1.24889	0.861949	1.02039	0.870868	0.904119	0.444222	0.103622	1	1.08229	0.718472	0.643441	0.967763	0.718449	0.388789	0.0544495	1	1.05034	0.686683	0.632597	0.474446	0.502553	0.290256	0.0406585	62.4557
O43379	1	1.01658	0.30462	0.326666	0.19076	0.0123955		0.0099884	1	1.37978	0.552522	0.236589	0.0751975	0.163604	0.0117227		1	0.975279	0.279743	0.212851				0.061052	1	0.785357	0.786881	0.0553779	0.120641		0.0111887		1	1.09587	0.59938	0.335097	0.11857				1	1.0777	0.357362	0.227068					47.2214
O43390	1	0.706063	0.471876	0.0943811	0.0615904	0.0297838	0.0267186	0.0249852	1	0.644418	0.354576	0.0561655	0.0280743	0.021771	0.0213723	0.0212523	1	0.76439	0.340141	0.0349901	0.018065	0.0114902	0.0132285	0.0157879	1	0.947901	0.518451	0.0831327	0.0411321	0.0283637	0.028064	0.0303769	1	0.713652	0.414331	0.066743	0.0288394	0.0164865	0.0166706	0.0255214	1	0.91941	0.463835	0.069461	0.0352133	0.0262203	0.0186882	0.0242589	46.935
O43395	1	0.601513	0.488617	0.313616	0.283916	0.243377	0.223181	0.190307	1	0.660297	0.44577	0.301779	0.263082	0.224683	0.200002	0.185694	1	0.632663	0.472643	0.311158	0.218217	0.180356	0.168092	0.147702	1	1.01764	0.586052	0.456605	0.379072	0.326441	0.308347	0.28327	1	0.814364	0.505306	0.368786	0.282199	0.233322	0.220033	0.207099	1	0.805742	0.590439	0.454455	0.330201	0.275608	0.281077	0.231037	46.9109
O43396	1	0.691458	0.52439	0.130149	0.0824215	0.031016	0.0136521	0.00949314	1	0.673981	0.419367	0.137048	0.0636007	0.0216623	0.0140435	0.0101859	1	1.02713	0.61785	0.123351	0.038735	0.0220087	0.0123103	0.00602737	1	0.965407	0.57467	0.164632	0.06306	0.0312052	0.0177391	0.0116479	1	0.877983	0.505626	0.153506	0.0660992	0.0264081	0.0148641	0.00803252	1	1.16988	0.63642	0.189	0.0626504	0.0265655	0.0119445	0.0101432	47.298
O43399	1	0.717903	0.747067	0.642263	0.560979	0.455866	0.419081	0.390491	1	0.793406	0.844268	0.748178	0.632558	0.553225	0.585648	0.544916	1	1.01266	1.0211	0.81584	0.721185	0.650274	0.531791	0.503516	1	1.06265	0.945481	0.803261	0.66826	0.670023	0.596998	0.565767	1	0.952143	0.80274	0.720111	0.680745	0.612728	0.562573	0.528789	1	1.10634	1.04436	1.01389	0.828611	0.770064	0.718617	0.69142	58.2769
O43399-2	1	0.78864	0.642749	0.575857	0.453335	0.366138	0.356365	0.266058	1	1.02656	0.781779	0.671879	0.614312	0.488078	0.427492	0.385896	1	0.947255	0.883843	0.780195	0.602741	0.437535	0.345986	0.333072	1	1.16907	0.823815	0.655917	0.613966	0.514983	0.436773	0.408793	1	0.872172	0.663802	0.498345	0.456225	0.387085	0.286389	0.287377	1	1.10947	0.630262	0.629319	0.581491	0.419138	0.375159	0.296783	53.5969
O43402	1	1.09705	0.389782						1	0.376042	0.196993	0.0496618			0.00313256		1	1.55157	0.02529						1	0.699911	0.291671	0.100564					1	0.779692	0.175393	0.00202992					1	0.835678	0.453031						47.9139
O43427	1	0.762454	0.574825	0.390694	0.103054	0.0292885	0.0497529	0.00527299	1	0.241406	0.351579	0.179747	0.0766592	0.0731321	0.0579096		1	0.913695	0.604799	0.0794102	0.468969	0.0361385	0.0138086	0.0326227	1	0.558266	0.46765	0.300536	0.264389	0.0193227	0.00856104	0.000586599	1	0.791612	0.438856	0.15299	0.179035	0.146959	0.0106337	0.0179754	1	0.80358	0.728026	0.429907	0.51715	0.0757909	0.172993	0.0453242	49.0135
O43432	1	0.727202	0.382512	0.15165	0.141396	0.0551843	0.0588153	0.0827124	1	0.61219	0.253724	0.0926436	0.0531582	0.0513387	0.0505484	0.0466707	1	0.778346	0.295066	0.0781128	0.0373187	0.0341434	0.0631278	0.0481716	1	0.918627	0.295732	0.0891777	0.0513993	0.0691194	0.0641085	0.087583	1	0.820112	0.372016	0.133512	0.0627405	0.0445248	0.0691728	0.07676	1	0.65828	0.234826	0.0799824	0.036312	0.0514718	0.0378128	0.0552136	46.5648
O43447	1	0.623358	0.351615	0.0391688	0.0266036	0.00616003	0.00185979	0.00203397	1	0.666612	0.338809	0.0497639	0.016081	0.00485587	0.00363456	0.00214504	1	0.999897	0.480946	0.0411247	0.0101398	0.00214932	0.00139554	0.000917688	1	0.863054	0.365724	0.0421406	0.0102551	0.00425255	0.0022844	0.00173738	1	0.841096	0.367201	0.0520675	0.0150652	0.00428924	0.00188616	0.00211413	1	0.931503	0.433513	0.0545908	0.0125025	0.00310344	0.00183821	0.00159535	45.7247
O43464	1	0.76845	0.729336	0.575792	0.46599	0.458547	0.348865	0.173969	1	0.862751	0.690174	0.706683	0.604423	0.478637	0.407771	0.246645	1	0.879283	0.915686	0.792956	0.567131	0.573281	0.393115	0.19713	1	0.980203	0.738205	0.619194	0.556854	0.4243	0.363799	0.182239	1	0.846987	0.775384	0.603938	0.56088	0.468978	0.40441	0.223089	1	0.89975	0.741757	0.746127	0.577614	0.539446	0.359666	0.220565	55.5151
O43488	1	0.719645	0.580148	0.0242824	0.0169224	0.00399616	0.00226289	0.00111835	1	0.781189	0.601024	0.0164606	0.00397813	0.00218438	0.00128376	0.000990046	1	1.03642	0.845109	0.014386	0.00293848		0.000667	0.00116011	1	1.07646	0.729822	0.0289515	0.00310368	0.0012753	0.0010823	0.00188353	1	0.940785	0.678341	0.0333743	0.00565025	0.00186181	0.00148062	0.00132088	1	1.08163	0.774097	0.0439275	0.00350291	0.00184053	0.000205609	0.00043294	47.5276
O43491	1	0.682859	0.709969	0.348531	0.197468	0.142235	0.139557	0.124646	1	0.768001	0.772782	0.372472	0.164835	0.154562	0.139994	0.154028	1	1.0996	0.951294	0.322617	0.173497	0.139304	0.13135	0.127495	1	1.08086	0.880453	0.422672	0.219575	0.208651	0.203106	0.197612	1	0.994958	0.783388	0.400527	0.194546	0.169788	0.157841	0.158735	1	1.02524	0.893658	0.463273	0.185081	0.15819	0.163105	0.166692	49.5702
O43491-4	1	0.707689	0.659926	0.355119	0.226229	0.161529	0.133021	0.118829	1	0.769619	0.710749	0.369788	0.186759	0.152851	0.146594	0.122427	1	0.920618	0.809928	0.321763	0.194971	0.150941	0.120623	0.1037	1	0.970724	0.77969	0.386545	0.206383	0.188226	0.1523	0.149191	1	0.428852	0.736763	0.371007	0.201585	0.176033	0.135979	0.133767	1	0.983299	0.76205	0.448582	0.198334	0.167845	0.143755	0.14802	49.4952
O43493	1	0.675223	0.580933	0.391771	0.321019	0.214664	0.200487	0.145051	1	0.713248	0.586044	0.403453	0.311438	0.2495	0.207467	0.168388	1	0.648429	0.616899	0.468685	0.369509	0.283334	0.225439	0.176244	1	0.857847	0.54222	0.447458	0.31819	0.266434	0.186978	0.152555	1	0.973123	0.638197	0.476263	0.364091	0.281398	0.219243	0.188036	1	0.687469	0.710067	0.527981	0.433239	0.31351	0.263796	0.231618	49.3645
O43502	1	0.305108	0.328102	0.0453007	0.0381659	0.00402414			1	1.51345	0.860235	0.0763068	0.0265751				1	0.737286	0.21324	0.0851428	0.00311766				1	1.12595	0.572367	0.476145		0.0251082			1	0.94353	0.155122	0.0662009	0.0195975				1	0.866483	0.34174	0.159479					43.095
O43504	1	0.671434	0.772265	0.627395	0.486559	0.308994	0.183444	0.184506	1	0.816694	1.10263	0.491994	0.461665	0.339924	0.276904	0.503183	1	1.04515	0.47115	0.567753	0.614627	0.217345	0.713814	1.31626	1	0.637139	0.411372	0.25196	0.175187	0.243434	0.216948	0.334908	1	1.37365	0.897672	0.879356	0.60547	0.47283	1.14258	0.910518	1	0.473663	0.48856	0.122854	0.345475	0.197229	0.399618	0.30304	54.1871
O43516	1	0.723257	0.669582	0.543898	0.483052	0.426507	0.411542	0.369083	1	0.79968	0.796161	0.724003	0.696045	0.639114	0.60486	0.561007	1	0.993652	0.972496	0.748121	0.704603	0.626002	0.621731	0.543193	1	1.00254	0.851574	0.725548	0.586409	0.503566	0.564112	0.512675	1	0.943003	0.782614	0.704269	0.731632	0.702603	0.626351	0.577542	1	1.10998	0.998848	0.843429	0.824	0.763184	0.82037	0.66428	53.7738
O43524	1	0.819276	0.480292	0.272977	0.225706	0.137744	0.221502	0.284246	1	0.935357	0.734252	0.472161	0.28258	0.190174	0.235438	0.335966	1	0.907839		0.185531	0.176234	0.16503	0.199943	0.313274	1	0.795912	0.690228	0.29641	0.124634	0.18868	0.220861	0.361158	1	0.826935	0.509381	0.347879	0.267215	0.207777	0.310853	0.369096	1	0.474721	0.298859	0.245137	0.061177	0.0901747	0.159396	0.298025	47.6408
O43542	1	0.297552	0.374868						1	0.398391	0.112766						1	0.510624							1	0.381513	1.13266						1	1.24916	0.430616						1	0.536314	0.392975						41.5973
O43557	1	0.229887			0.132109	0.141324	0.0770489	0.20173	1	0.426191	0.779326	0.165911		0.130289	0.153723	0.120754									1	1.22941	0.36931		0.171454	0.170633	0.0446283	0.0836394																	43.5516
O43566	1	0.115086	0.282492	0.0742301	0.02475	0.137501	0.221098		1	0.887054	0.044208	0.143097				0.0052113	1	0.622385	0.279189					0.0265431	1	0.255378	0.0797134		0.0149678				1	0.582791	0.16503	0.0953611					1	0.911297	0.249943	0.0796472			0.0228884	0.0363481	41.5002
O43583	1	0.926792	1.05391	0.863399	0.775313	0.482293	0.342817	0.202767	1	0.791358	0.741335	0.788423	0.659066	0.480129	0.31402	0.163806	1	0.82285	0.962288	0.782581	0.619964	0.429399	0.261486	0.117543	1	1.00089	0.773641	0.956066	0.683693	0.508027	0.352099	0.236189	1	0.869102	0.849077	0.714428	0.530347	0.470397	0.281099	0.154044	1	1.22187	1.08226	0.952817	0.756963	0.474704	0.390079	0.17851	60.1787
O43592	1	0.591244	0.320805	0.0714648	0.0558806	0.0110059	0.0026633	0.00295629	1	0.524382	0.162637	0.0493558	0.01541	0.00879453	0.00363752	0.00203703	1	0.801397	0.294968	0.0343784	0.0123554	0.000754409	0.00109033	0.00769652	1	0.651057	0.239161	0.0455693	0.0183213	0.00570984	0.00279642	0.00479556	1	0.682329	0.245421	0.0699684	0.0234683	0.00701336	0.00223195	0.0016974	1	0.814733	0.238646	0.0680348	0.0188235	0.00180462	0.00252615	0.000118967	45.4601
O43597	1	0.879259	0.763267	1.02621	0.943674	0.972141	1.13106	1.11017	1	1.01333	0.818235	1.04112	1.01373	0.957081	1.09633	1.1363	1	0.536008	0.548736	0.371899	0.466937	0.392243	0.50267	0.666187	1	1.19356	0.737925	1.10577	1.09098	1.10341	1.27085	1.5925	1	1.14587	0.999101	0.933661	1.00051	1.07625	1.13	1.44988	1	1.52787	1.02094	0.552826	0.716176	0.754353	0.990745	1.3539
O43598	1	0.710108	0.700642	0.566505	0.434373	0.215087	0.0249818	0.0086879	1	0.900401	0.837149	0.765461	0.552081	0.315429	0.047737	0.0126139	1	1.01254	0.974359	0.762903	0.652625	0.409191	0.07588	0.00858758	1	1.10657	0.81878	0.71238	0.595183	0.343031	0.0444186	0.00795063	1	0.977543	0.752927	0.669679	0.506886	0.339223	0.0585346	0.010568	1	1.06964	1.00522	0.893451	0.731281	0.445083	0.0929014	0.00945553	52.1505
O43615	1	0.545936	0.270296	0.102328	0.0830927	0.0956905	0.0882501	0.103538	1	0.563726	0.21711	0.103279	0.0824563	0.0944832	0.0943408	0.111264	1	0.776163	0.275643	0.112613	0.0978558	0.0670416	0.0847618	0.0846877	1	0.710176	0.27643	0.12635	0.108475	0.120879	0.118324	0.121766	1	0.729187	0.261345	0.0996337	0.0777273	0.0997417	0.0942737	0.107422	1	0.797894	0.286849	0.100654	0.108914	0.096005	0.116657	0.113564	44.6986
O43617	1	0.701004	0.532905	0.360624	0.170795	0.0380797	0.0150799	0.0106069	1	0.788928	0.552088	0.406284	0.190153	0.0375954	0.0203108	0.0165919	1	0.943673	0.68226	0.349114	0.13505	0.0184021	0.00949023	0.00746077	1	0.978476	0.595688	0.396935	0.168225	0.036549	0.0166474	0.0135608	1	0.893813	0.564703	0.383116	0.154864	0.0358648	0.0176866	0.0108622	1	1.1571	0.698011	0.488516	0.181482	0.0281426	0.0151955	0.00554667	48.4554
O43633	1	0.673878	0.715009	0.566594	0.362974	0.0886793	0.0127264	0.00832017	1	0.73325	0.78009	0.645243	0.454732	0.103852	0.0144767	0.00925825	1	1.16191	1.11688	0.710631	0.461559	0.094995	0.00830762	0.00475869	1	1.06952	0.825553	0.658174	0.407389	0.0905558	0.012808	0.0107065	1	0.896026	0.745472	0.625217	0.434915	0.108467	0.00838105	0.00742843	1	1.16231	0.991717	0.882045	0.538536	0.127058	0.0111707	0.0074102	51.4346
O43639	1	0.768063	0.334541	0.0726859	0.0850497	0.0564311	0.0232146	0.0403746	1	0.781296	0.24481	0.0165444		0.00823844	0.0141845	0.0126404	1	0.911264	0.294568					0.00187214	1	1.10582	0.254101	0.0210762	0.00535147	0.0219685	0.0198695	0.0124852	1	0.761616	0.222556	0.0169859		0.00364916	0.00556982	0.0172698	1	1.04817	0.262854	0.0289099		0.0175773	0.00791535	0.016077	46.3852
O43657	1	1.29676	1.47701	1.60436	0.334193	0.499586	0.288699	1.23243	1	0.4139	0.455303	0.574551	0.34087	0.65795	0.518816	0.647084									1	0.870117	1.28112	0.909601	1.2917	1.09142	1.11904	1.28755	1	0.524232	0.967447	0.418099	1.17896	0.979686	1.05342	1.01695
O43660	1	0.873505	0.857734	0.672353	0.583593	0.410014	0.299232	0.115632	1	0.82459	0.703691	0.565405	0.49383	0.340202	0.237301	0.0980116	1	0.80074	0.622363	0.453162	0.378453	0.267998	0.197958	0.0825855	1	1.07936	0.972576	0.669418	0.566893	0.434534	0.295009	0.118607	1	0.933964	0.780963	0.61778	0.465186	0.328597	0.256616	0.10517	1	1.01491	0.88033	0.651074	0.517462	0.353781	0.260433	0.111718	57.0469
O43663-2	1			0.0618492			0.0302592	0.0691011	1	0.934464	0.554462	0.343336	0.258183	0.0727073	0.358569	0.48682	1						0.0209714	0.106058	1	0.359069			0.219832	0.128322	0.253982	0.44642	1		0.695687		0.0505875	0.0180653	0.0837722	0.179068	1	0.209521	0.0627638				0.0383627	0.114848	50.475
O43665	1	0.690691	0.691307	0.483511	0.298203	0.126254	0.0819354	0.0645421	1	0.886161	0.76555	0.569939	0.358581	0.136436	0.0878578	0.0765423	1	0.868734	0.911069	0.54967	0.284322	0.0997383	0.0629153	0.0405611	1	1.02657	0.833682	0.583269	0.31328	0.147649	0.0811019	0.0774008	1	0.845468	0.739736	0.497408	0.29909	0.110328	0.0688802	0.0550898	1	1.0746	0.86192	0.662298	0.322704	0.11306	0.0764171	0.055262	50.7472
O43670	1	0.725896	0.70992	0.588797	0.494291	0.445914	0.383554	0.257196	1	0.732959	0.730441	0.734003	0.615494	0.481818	0.34628	0.248802	1	0.930147	0.789148	0.611151	0.535346	0.408815	0.338636	0.252941	1	1.05851	0.783369	0.881466	0.833816	0.58492	0.487309	0.387034	1	0.874025	0.737365	0.742752	0.543585	0.498657	0.36654	0.297491	1	1.07073	0.915882	0.888898	0.671354	0.642285	0.46794	0.30016	55.8632
O43674	1	0.490191	0.211394	0.159636	0.00836252	0.010374			1	0.617607	0.0956488	0.0446307	0.00993089	0.00417206	0.000650326		1	0.298618	0.198528	0.0150456	0.00754845				1	0.154603	0.0277269	0.0376379	0.00773084				1	0.509531	0.251847	0.0500339	0.0160785	0.00145187			1	0.478815	0.157568	0.0131205	0.00412043				44.2922
O43676	1	0.552459	0.608345	0.204217	0.111862	0.0290794	0.0160015	0.0099481	1	0.506496	0.481882	0.168843	0.0455556	0.0255297	0.012917	0.00707482	1	0.560903	0.65702	0.23581	0.0598253	0.027803	0.00889987	0.00431054	1	0.666543	0.615175	0.259095	0.0802206	0.031877	0.0147855	0.0119151	1	0.558804	0.560695	0.25841	0.0899705	0.0300904	0.0122267	0.0102736	1	0.635367	0.653643	0.323129	0.0640603	0.023346	0.0164199	0.00417613	47.3044
O43678	1	0.767109	0.70395	0.343656	0.168654	0.0791853	0.0622388	0.0403858	1	0.811512	0.724646	0.306448	0.151426	0.0837979	0.0683862	0.0365039	1	1.03256	0.779549	0.277131	0.115714	0.0634416	0.0547413	0.0344589	1	1.00452	0.767471	0.363321	0.15148	0.0848675	0.0666834	0.041823	1	0.988877	0.763182	0.351232	0.115511	0.0736988	0.0539734	0.0411607	1	1.15439	0.875357	0.426784	0.185374	0.0945487	0.0514153	0.0323019	49.8617
O43681	1	0.712819	0.660204	0.196401	0.0650355	0.0122762	0.0029504	0.0024017	1	0.771728	0.665062	0.282477	0.0724415	0.0105519	0.00453329	0.00431135	1	1.04358	0.852439	0.274143	0.0531866	0.00542856	0.00131669	0.000830232	1	1.10457	0.809144	0.288564	0.0709666	0.00798872	0.00569168	0.00317391	1	0.947206	0.682948	0.292181	0.0800529	0.01373	0.00513158	0.0030689	1	1.11597	0.866824	0.387311	0.0774832	0.00840368	0.00359332	0.00274318	48.4709
O43684	1	0.716422	0.627003	0.422905	0.192543	0.0119377	0.00221887	0.000983265	1	0.794997	0.687958	0.527262	0.264053	0.0119248	0.00261283	0.00128199	1	0.84323	0.793609	0.481879	0.216528	0.0106129	0.00105117	5.98706e-05	1	0.964561	0.779583	0.616527	0.283658	0.0153264	0.00221391	0.00119297	1	0.997232	0.782739	0.539241	0.299608	0.016651	0.0018104	0.00106936	1	1.06352	0.843239	0.650111	0.288761	0.0141481	0.00143643	0.000581762	49.4744
O43707	1	0.710254	0.76206	1.0972	1.06007	0.404511	0.00816394	0.00555456	1	0.879544	1.13993	2.00136	2.0662	0.744666	0.0201012	0.0116692	1	1.02237	1.08249	1.08494	1.62883	0.720201	0.00621743	0.00318675	1	0.962919	0.880116	1.45405	1.65041	0.618688	0.0104093	0.00621239	1	0.862018	0.77933	1.13772	1.7957	0.828148	0.0121811	0.00595872	1	1.16395	0.899992	1.26565	1.89615	0.921857	0.0118371	0.0048525
O43708	1	0.127982	0.271596						1	0.121246	0.506724	0.0252607	0.00864011				1	0.732715	0.372687						1	0.741287	4.82582						1	0.959287	0.543955	0.0370321					1	0.750077	0.579761						41.4724
O43709	1	0.302195	0.610292	0.0663417	0.0323798	0.0331431	0.0266694		1	0.711606	0.343138	0.109304	0.0268065			0.00175778	1	0.771215	0.486761	0.0681253	0.00380741				1	0.692615	0.335451	0.0351213	0.00553014		0.00403207	0.00097601	1	0.548233	0.358561	0.0942452	0.00743552		0.00197634		1	0.831586	0.362297	0.122192	0.0192868				45.1796
O43716	1	0.678014	0.591744	0.516869	0.282569	0.31649	0.21182	0.277786	1	0.870834	0.663	0.407239	0.29106	0.236535	0.255201	0.244717	1	0.661129	0.246606	0.115505	0.0858161	0.0763358	0.193909	0.244268	1	0.63544	0.391567	0.196584	0.193714	0.176674	0.130984	0.228477	1	1.03422	0.583918	0.457207	0.123024	0.172785	0.288759	0.312325	1	0.761625	0.330268	0.250523	0.210887	0.152546	0.0771	0.0678825	50.1544
O43719	1	0.657138	0.460446	0.149294	0.0956205	0.0459537	0.0311653	0.023687	1	0.71486	0.513684	0.19481	0.0771983	0.0433444	0.0434398	0.0396534	1	0.916786	0.491378	0.125645	0.0602238	0.0511114	0.0277806	0.0452305	1	0.869971	0.512594	0.150097	0.0747763	0.0440325	0.0516026	0.0340267	1	0.823785	0.471871	0.192803	0.0871378	0.0515673	0.0323666	0.03323	1	1.18856	0.662509	0.211967	0.117102	0.0584036	0.0826502	0.104947	46.7812
O43747	1	0.70185	0.517501	0.182432	0.0817988	0.00733589	0.000830627	0.00210394	1	0.720683	0.512771	0.19347	0.0666117	0.0134619	0.00449026	0.00185592	1	0.994116	0.606559	0.150424	0.0461594	0.00473379	0.000765277		1	1.01886	0.574498	0.215025	0.0764353	0.0099263	0.0031274		1	0.887449	0.555491	0.199659	0.0728974	0.0114213	0.00266513	0.000369888	1	1.09494	0.650126	0.2408	0.0587304	0.00759546	0.00189389	0.000793133	47.4605
O43752	1	0.827901	0.814709	0.485625	0.309791	0.153938	0.0834052	0.110748	1	0.847877	0.831515	0.499054	0.327747	0.145144	0.108854	0.119434	1	0.731483	0.675447	0.31079	0.274983	0.126625	0.107281	0.136594	1	1.09845	0.812434	0.463404	0.310808	0.190264	0.124265	0.14095	1	0.971209	0.638754	0.470448	0.301659	0.167078	0.130966	0.148578	1	1.16856	0.924845	0.636064	0.348183	0.167894	0.108552	0.137901	52.1124
O43759	1	0.76369	0.784523	0.672303	0.53983	0.430161	0.346366	0.330501	1	0.851505	0.771238	0.637931	0.518972	0.408443	0.326573	0.333473	1	0.727362	0.477569	0.320536	0.2536	0.148285	0.239443	0.219001	1	0.677805	0.562556	0.277772	0.341194	0.290309	0.224171	0.239413	1	0.874412	0.512612	0.541438	0.410787	0.33046	0.310279	0.294647	1	0.864988	0.626108	0.436179	0.355885	0.355726	0.328178	0.349699	57.4837
O43760	1	0.655286	0.665406	0.559884	0.453078	0.370355	0.339328	0.330422	1	0.658513	0.742127	0.663824	0.587569	0.499811	0.4617	0.428287	1	1.11276	0.915841	0.63459	0.565027	0.457636	0.456401	0.428375	1	1.01259	0.794633	0.688889	0.55451	0.527858	0.416217	0.457665	1	0.967658	0.737092	0.666813	0.591733	0.480271	0.518754	0.508422	1	1.00152	0.85797	0.748985	0.695561	0.569015	0.532432	0.471805	53.0411
O43765	1	0.733471	0.670082	0.454848	0.236636	0.133399	0.0446326	0.0331468	1	0.75342	0.723184	0.527444	0.280447	0.112269	0.0683571	0.0408377	1	1.07467	0.740385	0.393064	0.182968	0.0425388	0.0423752	0.0201151	1	1.09122	0.810268	0.498956	0.280773	0.105365	0.0366812	0.0280982	1	0.868167	0.742726	0.530898	0.195069	0.0738073	0.0642344	0.03676	1	0.946133	0.784031	0.515668	0.241434	0.0703112	0.0218186	0.0135883	50.3735
O43768	1	0.654692	0.634248	0.625692	0.520999	0.474097	0.418042	0.426103	1	0.809658	0.823244	0.62521	0.546399	0.494942	0.530574	0.595635	1	1.06967	0.786232	0.621649	0.682624	0.550849	0.625516	0.559313	1	0.853393	0.705375	0.663316	0.59173	0.585825	0.535623	0.643921	1	1.41917	0.955875	0.957956	0.958388	0.883814	0.867572	0.88759	1	0.850354	0.764211	0.78605	0.517635	0.59321	0.679811	0.635025	56.0129
O43772	1	0.804314	0.244915						1	2.73266	0.619634	0.159991					1	0.336793							1	0.662611	0.221566	0.0562215					1	0.847815	0.0223884						1	2.16982		0.171735
O43776	1	0.737128	0.740211	0.175967	0.0428752	0.0121918	0.0132231	0.0137913	1	0.814541	0.773561	0.242391	0.0274274	0.0107527	0.00564983	0.0126329	1	1.0753	1.00307	0.246504	0.0168181	0.00638075	0.00657601	0.0153549	1	1.11076	0.813895	0.275675	0.0226041	0.00954771	0.0133804	0.023215	1	0.993754	0.806596	0.242409	0.0216768	0.0114456	0.0111053	0.0159163	1	1.11914	0.950624	0.326808	0.0164279	0.00494412	0.0124698	0.0170038	49.1639
O43790	1	1.01062	0.814279	0.0749518	0.591239	0.0162476		0.226416	1	1.5481	2.24093	1.0694	1.44929	0.31923	0.300315	0.0402938	1	1.18351	0.914964	0.201541	2.52102			0.146384	1	0.564968	0.931757	0.786485	0.374589	0.275776			1	1.74243	0.913276	0.999195	0.558782		0.217601	0.0862519	1	0.816479	1.0466	0.830273	0.528443	0.562467	0.156095	0.000314311	48.3381
O43809	1	0.822926	0.997183	0.810626	0.256305	0.0195192	0.00400289	0.00102673	1	0.940917	0.944975	0.973695	0.294376	0.0171451	0.00216272	0.0015248	1	1.09494	1.38924	1.11098	0.319599	0.010016	0.00126477	3.5104e-05	1	1.07655	1.05851	1.05328	0.314872	0.012125	0.000894276	0.000930071	1	1.10494	1.13675	1.05593	0.315107	0.0185027	0.00141967	0.000770061	1	1.39947	1.46	1.59946	0.460875	0.0194685	0.00196622		54.2249
O43813	1	0.710373	0.61773	0.329967	0.119414	0.00916862			1	0.788831	0.587343	0.413733	0.164233	0.00720587	0.00194927	0.00125399	1	0.996214	0.783139	0.452955	0.157744	0.00430403	0.000952928		1	0.949696	0.663247	0.456763	0.178507	0.00526953			1	0.948033	0.663174	0.421044	0.169254	0.00459644	0.000804788		1	1.00286	0.714818	0.507404	0.173788	0.00276612			48.7792
O43815	1	0.759679	0.553173	0.369505	0.130407	0.0267606	0.0181415	0.0305119	1	0.748858	0.559352	0.354471	0.0778965	0.0151564	0.0124408	0.0163546	1	0.751582	0.743557	0.328947	0.0689702	0.0182853	0.00752534	0.018907	1	0.913968	0.771885	0.383972	0.11361	0.0264795	0.0280492	0.0283592	1	0.808192	0.643763	0.358617	0.0963655	0.0192342	0.0154968	0.0159081	1	0.946085	0.683495	0.422971	0.089303	0.0309923	0.0115827	0.0239962	48.8142
O43818	1	0.772929	0.810189	0.613444	0.424225	0.206089	0.0520579	0.0395928	1	0.887008	1.009	0.712204	0.477596	0.235298	0.0700847	0.0449992	1	0.894823	0.973231	0.677184	0.283655	0.202536	0.0446998	0.0393145	1	1.15303	0.995867	0.763202	0.480963	0.264037	0.0747245	0.0447929	1	0.829911	0.942923	0.701634	0.388001	0.23107	0.0673105	0.0507225	1	1.01421	0.931246	0.790511	0.386271	0.215242	0.0560414	0.0714148	53.4715
O43819	1	2.08112	0.439776		0.358962				1	1.16463	0.526913	0.0585113				0.0206729	1	0.522407	0.193016						1	0.32359	0.768143						1	0.417571	0.250818	0.0517951	0.0157739				1	0.767096	0.00315082						47.8706
O43823	1	0.870827	0.725529	0.508682	0.489418	0.303794	0.259206	0.23964	1	0.664029	0.590338	0.380312	0.243775	0.18659	0.196771	0.187546	1	0.723384	0.523732	0.228197	0.152043	0.0961667	0.134613	0.132833	1	1.48185	1.0755	0.58325	0.483612	0.40553	0.315477	0.332167	1	1.27611	0.849192	0.585657	0.391382	0.258577	0.237196	0.25628	1	1.07656	0.630951	0.425486	0.277054	0.148996	0.231189	0.219332	53.4543
O43829	1	0.61759	1.11497	0.408037	0.619891	0.500598	0.635972	0.284572	1	0.684694	0.81452	0.579243	0.611813	0.550548	0.470776	0.325957	1	0.0025493	0.175279	0.374642	0.273185	0.361236	0.259168	0.153997	1	0.83534	1.22166	0.613024	0.839005	0.789257	0.822057	0.600207	1	0.627404	0.501147	0.539685	0.414279	0.391573	0.334794	0.253125	1	0.662338	0.740575	0.648018	0.281292	0.488369	0.366748	0.288902	61.1819
O43837	1	0.649067	0.451383	0.186965	0.105229	0.0130989	0.00305506	0.00330018	1	0.659073	0.375322	0.218474	0.0977036	0.0128951	0.00207946	0.00490773	1	0.767603	0.464984	0.20054	0.0938213	0.0117997			1	0.852984	0.478772	0.22592	0.0977113	0.0139018	0.00436564	0.00414103	1	0.85607	0.447432	0.210462	0.103591	0.0156043	0.00614563	0.00224135	1	0.958606	0.484726	0.278581	0.11856	0.0158234	0.0445432	0.00219612	46.8421
O43847	1	0.691289	0.632479	0.273155	0.0607701	0.0140249	0.0033712	0.00371533	1	0.771463	0.646543	0.287488	0.0367285	0.00862349	0.00444958	0.00376129	1	1.10046	0.825595	0.214297	0.02804	0.00710886	0.00149248	0.00130295	1	1.00927	0.71328	0.357765	0.044772	0.00886326	0.00678738	0.0117562	1	0.956458	0.686573	0.284665	0.0370532	0.00771226	0.00380308	0.00496801	1	1.07912	0.800221	0.308726	0.0289644	0.0043943	0.0172114	0.0155854	48.437
O43852	1	0.718151	0.715481	0.643837	0.562654	0.475711	0.411979	0.343943	1	0.792649	0.728501	0.698308	0.57085	0.506443	0.529783	0.51137	1	1.0254	1.01827	0.761973	0.676194	0.608504	0.521202	0.415771	1	0.963218	0.791298	0.69101	0.617494	0.613195	0.544007	0.491252	1	0.918447	0.712275	0.672145	0.625203	0.579233	0.558938	0.478953	1	1.05914	0.930342	0.861044	0.722732	0.557069	0.531636	0.544564	58.177
O43852-2	1	2.12567	1.8512	2.05532	1.58129	1.25025	0.950033	0.985161	1	0.316907	0.662963	0.524196	0.4177	0.420441	0.512978	0.527182	1	0.442824	0.540759	0.695751	0.414848	0.426939	0.46407	0.353506	1	1.67463	0.910076	0.812875	0.88335	1.24906	1.01034	0.95656	1	0.989636	0.559144	0.528924	0.495965	0.481271	0.415574	0.437797	1	0.926867	0.722696	0.662024	0.536883	0.414189	0.45738	0.488238
O43865	1	0.724233	0.398637	0.0457225	0.0202022	0.00577158	0.00858127	0.0100788	1	0.707672	0.372886	0.0422752	0.0145069	0.00576189	0.00641333	0.00994967	1	1.03485	0.632874	0.0483813	0.0154185	0.00822624	0.0171195	0.00470805	1	0.989746	0.519585	0.0529383	0.0143964	0.00870744	0.00808688	0.0124603	1	0.913861	0.483581	0.0682232	0.0147729	0.00579092	0.0139495	0.0113859	1	1.02654	0.577003	0.0728743	0.014419	0.00608308	0.000875834	0.00942844	46.5225
O43913	1	0.330142	0.151231						1	0.319472	0.0319689	0.0329726					1	0.51065							1	0.262206	0.0356348						1	0.410664	0.0660088	0.0145288					1	0.41236	0.0546562	0.0243999
O43920	1	0.444185	0.205264	0.0642287	0.0507677	0.0127111	0.00253679	0.00266015	1	0.5033	0.220179	0.0729543	0.0295753	0.0105737	0.00334388	0.00325757	1	0.488706	0.233855	0.0510704	0.0216725	0.00640197	0.00316304	0.0134724	1	0.510616	0.290678	0.0888474	0.0397409	0.0127816	0.00462244	0.00436001	1	0.577664	0.251198	0.0901556	0.0310855	0.0107412	0.00426869	0.00315132	1	0.635422	0.244578	0.0804824	0.0156977	0.0102661	0.00447373	0.00159183	43.9836
O43924	1	0.714377	0.76142	0.539268	0.225025	0.0183463	0.00493047	0.00242141	1	0.72887	0.732677	0.583378	0.247643	0.0108545	0.0056725	0.00648321	1	0.96637	1.03517	0.624324	0.224081	0.00865954	0.00112985	0.00300896	1	1.05961	0.930606	0.692648	0.295804	0.0141781	0.00555549	0.00473593	1	0.964514	0.780338	0.590208	0.268987	0.0173919	0.00420095	0.00463298	1	1.02672	0.913252	0.714991	0.282817	0.0112984	0.00443218	0.00134921	51.2427
O43929	1	0.792243	0.408426	0.065929	0.104338	0.0572525	0.0493431	0.078841	1	0.359958	0.0232217	0.229563	0.0992652	0.00547559	0.0530867		1	0.441529	0.0818289	0.38361			0.0180952		1	0.333854	0.039159	0.22563	0.0701489				1	0.291544	0.0480398		0.0462542	0.00375715	0.0038016	0.0252953	1	0.464239	0.157456	0.577393	0.084142	0.0324673			46.8679
O60216	1	0.78205	0.700965	0.16678	0.0745932	0.0400658	0.0259604	0.0275366	1	0.855778	0.75793	0.185041	0.0551176	0.0269511	0.0264283	0.0221386	1	0.97269	0.81175	0.14182	0.0390143	0.0246066	0.0176677	0.0198963	1	1.08305	0.789763	0.204489	0.0645771	0.0334265	0.0240541	0.0238925	1	0.926874	0.774403	0.232894	0.0625641	0.028969	0.023359	0.0221752	1	1.10636	0.890693	0.278199	0.0603838	0.0224046	0.0198502	0.0165163	49.0025
O60231	1	0.939361	0.491075	0.410427	0.226813	0.233101	0.172154	0.21059	1	0.90048	0.521589	0.519399	0.335511	0.262535	0.306704	0.208534	1	0.59843	0.403295	0.354913	0.211294	0.170861	0.22333	0.17948	1	1.08705	0.629788	0.504468	0.351372	0.283105	0.276926	0.284313	1	0.769956	0.43283	0.317532	0.259943	0.190766	0.247554	0.146734	1	0.851619	0.661201	0.301462	0.207036	0.15004	0.251539	0.212723	48.7696
O60232	1	0.701556	0.633386	0.603603	0.452224	0.316526	0.151574	0.131317	1	1.02407	1.13185	0.644168	0.46476	0.308268	0.278409	0.282765	1	2.18405	0.637687	0.742087	0.541618	0.196889	0.447648	0.678254	1	0.819181	0.531759	0.327182	0.164606	0.18348	0.170324	0.168329	1	1.03372	0.767149	0.711775	0.290364	0.253458	0.517208	0.357795	1	0.919164	0.312508	0.462081	0.337393	0.228326	0.125816	0.12958	52.8535
O60234	1	0.698357	0.663504	0.470217	0.336731	0.153975	0.0592684	0.0248872	1	0.917757	0.622966	0.612225	0.398279	0.156599	0.0565019	0.0337865	1	1.0642	1.04162	0.555787	0.385445	0.113042	0.0476682	0.0235632	1	1.07705	0.842523	0.726102	0.458475	0.133414	0.0670004	0.0336767	1	0.999661	0.828779	0.555702	0.39492	0.142836	0.0610099	0.0330931	1	1.11721	0.861506	0.709821	0.363205	0.138468	0.0627948	0.0326949	50.6845
O60238	1	0.683681	0.483702	0.310589	0.241591	0.231793	0.162646	0.187738	1	1.04411	0.913453	0.52021	0.457852	0.343693	0.362387	0.249984	1	1.28976	0.978426	0.317829	0.158447	0.11352	0.243053	0.33037	1	1.32887	0.543638	0.436943	0.330754	0.29396	0.281769	0.350194	1	1.80346	0.799999	0.439513	0.204694	0.270861	0.21244	0.289775	1	0.473958	0.174657	0.256027	0.207633	0.113253	0.147236	0.284568	47.4461
O60244	1	1.00649	0.595873	0.0566986					1	0.751246	0.199971	0.0212657	0.0207995	0.00283515			1	0.621613	0.18147	0.0205166	0.0632678			0.0337939	1	1.68825	0.47647						1	0.962254	0.449063		0.0943432				1	0.973815	0.3409	0.115576					48.0786
O60256	1	0.909271	0.922758	0.736331	0.476686	0.0198321	0.00342999	0.00281555	1	0.826354	0.69158	0.719266	0.442749	0.0260644	0.00879353	0.00212519	1	1.13971	1.1406	0.772676	0.521728	0.0219901	0.00397299		1	0.995399	0.840896	0.703925	0.452816	0.0258131	0.00723731		1	0.913994	0.79711	0.692081	0.465092	0.0326255	0.00617844	0.00279154	1	1.21632	0.948661	0.889448	0.532812	0.0277839	0.00585951	0.00217012	54.8658
O60264	1	0.331536	0.0961677	0.0206394	0.0213361	0.00768669	0.00890501	0.0100429	1	0.349336	0.0606816	0.0146954	0.00783718	0.00672016	0.00943878	0.0103322	1	0.330302	0.071337	0.00724427	0.00258032	0.00338016	0.00663568	0.00474094	1	0.402131	0.0806806	0.0164312	0.00901618	0.00857187	0.00867388	0.0102511	1	0.387716	0.0816864	0.0211679	0.00808771	0.00726309	0.00916734	0.0111518	1	0.446839	0.06595	0.0163868	0.00744183	0.00412603	0.00901357	0.00864598	43.3162
O60271-4	1	0.719023	0.590501	0.33825	0.226318	0.111402	0.0488692	0.0231025	1	0.753586	0.54815	0.374356	0.21807	0.112686	0.0541162	0.0215522	1	0.981668	0.659022	0.2989	0.175681	0.0776785	0.0289661	0.0145555	1	0.983096	0.615291	0.333611	0.210719	0.108397	0.0461132	0.0203386	1	0.920124	0.576448	0.336316	0.209719	0.109365	0.0434726	0.0200825	1	1.01016	0.628518	0.400146	0.214343	0.0943105	0.0447052	0.0145387	49.0942
O60281	1	0.783731	1.13589	0.246249	0.288494	0.279285	0.253334	0.251801	1	1.02757	0.648853	0.326877	0.528379	0.369282	0.330365	0.241615	1			0.362323		0.138928	0.311733	0.207841	1	0.912486	0.350812	0.57104	0.400119	0.255466	0.250549	0.234484	1	1.09706	0.562811	0.333635	0.596275	0.291853	0.320145	0.271096	1		0.219764	0.400435	0.211505	0.186654	0.413796	0.353734	50.2824
O60287	1	0.754033	0.10504		0.0203026				1	0.358601	6.59054						1	1.531			0.868605				1	0.175396	5.04966		0.0759189	0.00764671			1	0.601734	1.01434			0.021148			1	0.178577		0.359838					45.2391
O60291	1	0.967048	1.01549	0.759855	0.713149	0.579814	0.409782	0.073145	1	0.958773	0.778029	0.64738	0.465023	0.404695	0.334852	0.108948	1	0.802743	0.752237	0.323702	0.323486	0.248734	0.32538	0.0913437	1	0.790718	0.66884	0.475422	0.445344	0.421586	0.405431	0.164599	1	0.917425	0.679933	0.496403	0.436481	0.380129	0.31747	0.127176	1	0.829329	0.52968	0.471062	0.303807	0.257484	0.212415	0.0282546	60.3328
O60293	1	0.799626	2.85063	3.59065	3.19033	4.36525	6.30605	7.71	1	0.819438	0.455045	0.486536	0.466612	0.709592	0.891391	0.973646	1	0.382286	0.000626515	0.309714	0.480186	0.282205	0.391185	0.579714	1	0.345553	0.295831	0.468237	0.512218	0.462293	0.565803	0.625368	1	0.533383	0.275631	0.128768	0.266266	0.442824	0.465648	0.70772	1	0.435369	0.0331811	0.357521	0.21723	0.354193	0.423685	0.734497
O60294	1	0.436273	0.464924						1	0.252266							1	0.745376							1	0.596668		0.0280024					1	1.35419	0.090045						1	1.14245	0.202065						41.8432
O60306	1	0.629604	0.0910679	0.0142418	0.00666772	0.000233152	0.00137877	0.00267862	1	0.674181	0.246914	0.0538295	0.0117895	0.121209		0.00775136	1	0.59375	0.20147	0.0230943	0.00788943	9.7217e-06		4.96541e-05	1	0.59042	0.255523	0.0398787	0.012606	0.00629137	0.00884978		1	0.670077	0.221652	0.0612772	0.0100043	0.00542084	0.0447672	0.00338162	1	0.794381	0.210001	0.0666927	0.0123912	7.46694e-06			44.6906
O60313-10	1	0.400446	0.139428	0.0124696	0.0169525	0.00051564	0.000195373	0.00113931	1	0.41246	0.0719191	0.0120168	0.00261415	0.00403528	0.00629699	0.000604378	1	0.436276	0.0844462	0.0128624	0.00174799	0.000146546	6.8171e-06	0.00402972	1	0.438186	0.0924974	0.00568995	0.00357828	0.00802688	0.000766622	0.00152909	1	0.456606	0.0889397	0.0128512	0.00277266	0.00167761	0.000508639	0.000595345	1	0.552785	0.0604795	0.00978421	0.0195961			0.0141112	43.5827
O60315	1	0.520626	0.389865	0.209309	0.142244	0.126274	0.115201	0.133886	1	0.765785	0.376808	0.233503	0.174382	0.147301	0.142528	0.16371	1	0.796243	0.355727	0.18704	0.135265	0.121891	0.163954	0.138387	1	0.685814	0.318724	0.217524	0.158053	0.145519	0.153098	0.169117	1	0.829149	0.433825	0.219416	0.172827	0.147773	0.152298	0.17127	1	0.766116	0.341311	0.232413	0.131278	0.131534	0.150084	0.181122	45.3231
O60330	1	0.769289	1.37399	1.17132	0.0563388	1.00695	0.508243	0.536181	1	1.43588	0.724014	0.437289	0.240361	0.257676	0.330986	0.17181	1				0.422917	0.282935	0.485221	0.432193	1	0.430568	0.484809	0.597383	0.465854	0.456188	0.432754	0.453831	1	0.468457	0.458132	0.371646	0.303345	0.161101	0.178115	0.229928	1	1.05576	0.553498	2.02413	0.797455	0.467997	0.581903	0.424918
O60341	1	0.69259	0.328469	0.0543876	0.0158622	0.00318975	0.00196401		1	0.623691	0.246399	0.056014	0.0186703	0.00561388	0.00317502	0.000898517	1	0.749273	0.269502	0.0303559	0.00721069	0.00565019	0.00175005	0.0212153	1	0.899731	0.323165	0.0479455	0.0137496	0.00466416	0.00278739		1	0.799937	0.309482	0.0665987	0.0189962	0.005187	0.00174398	0.00083698	1	0.997819	0.317527	0.0572537	0.0123244		0.00137584	0.0263678	46.0132
O60427	1	0.707482	0.515185	0.191793	0.0389649				1	0.754881	0.237347	0.117307					1	0.571341	0.143265						1	1.05129	0.178619						1	0.574891	0.149294	0.0143463					1	0.65574	0.145173	0.0498324	0.0217979				47.4692
O60443	1	0.956459	0.380943	0.133619	0.128648				1	0.993202	0.376126	0.125757	0.100422	0.540492	0.0301151	0.0528988	1	0.684441	0.621018	0.216209					1	0.872671	0.363553	0.0543416		0.301779			1	1.65918	0.359258	0.344737					1	0.899596	0.152832	0.0395388	0.634734		0.0114085		47.3339
O60449	1	0.720377	0.512766	0.223713	0.168019	0.08864	0.0547153	0.0472908	1	0.696569	0.461991	0.254085	0.157617	0.0931828	0.0699106	0.0557728	1	0.910089	0.6458	0.236061	0.136412	0.0738946	0.0501638	0.0371204	1	0.907977	0.556339	0.250711	0.154941	0.0862778	0.0599769	0.05447	1	0.855039	0.567618	0.27699	0.156032	0.094598	0.0580345	0.0479906	1	1.00331	0.607211	0.337901	0.180621	0.0936692	0.0624918	0.052537	47.7519
O60476	1	0.423729	0.374198						1	0.828109	0.274621			0.00864785			1	0.273285	0.0880367						1	0.396497	0.338358	0.089679					1	0.666667	0.232291	0.0309913	0.0173594	0.00717471			1	1.191	0.365787	0.168474
O60488	1	0.471633	0.167207	0.0243556	0.0276373	0.00190492	0.00300795	0.0023058	1	0.442291	0.103873	0.0228764	0.00458306	0.00480264	0.00778822	0.010672	1	0.650724	0.132157	0.0292319	0.0116655			0.00177332	1	0.482323	0.127354	0.0174047	0.0183422	0.00506032	0.00211714	0.011502	1	0.534176	0.122263	0.0296305	0.00735351	0.00172563	0.00444594	0.00355115	1	0.640131	0.12855	0.0318607	0.0100621	0.00252092	0.0079757	0.0114765	44.0451
O60493	1	0.545146	0.270146	0.083126	0.0559534	0.0297968	0.0223326	0.0175744	1	0.605006	0.235203	0.0941436	0.0526501	0.0357729	0.0302182	0.0246449	1	0.856267	0.329647	0.0860437	0.0510762	0.0343573	0.0298286	0.0205591	1	0.830731	0.293248	0.100175	0.0556865	0.0381102	0.0333903	0.0253784	1	0.744989	0.282073	0.104759	0.0578874	0.0403338	0.0310988	0.0255265	1	0.832898	0.289256	0.110703	0.0525371	0.0349019	0.0336249	0.0194748	44.8969
O60496	1	0.539383	0.322308	0.0537381	0.0230327	0.0409888			1	0.559284	0.270847	0.053024	0.0957956	0.0194863			1	0.633696	0.262586	0.0667654	2.92048e-05			0.0115314	1	0.753823	0.227124	0.0522163	0.0230804	0.00254968		0.0104374	1	0.801928	0.267854	0.0760902	0.0249412	0.0150046	0.0226883	0.0098427	1	0.891299	0.261273	0.0563004			0.0139633		45.0825
O60499	1	1.26484	1.11974	0.43365	0.370797	0.271329	0.276085	0.452299	1	0.79538	0.40726	0.31973	0.191763	0.15108	0.164067	0.222908	1	0.9291	0.365119	0.214396	0.154092	0.154433	0.289418	0.329404	1	0.802506	0.504367	0.255582	0.256653	0.136051	0.20194	0.300575	1	0.75245	0.495689	0.312092	0.187841	0.148566	0.17699	0.245716	1	0.824151	0.487272	0.0360946	0.182988	0.120553	0.14352	0.270459	51.8595
O60502	1	0.392899	0.453488	0.0794092	0.0465175	0.0122011	0.00224713	0.00713907	1	0.799921	0.560433	0.145316	0.0280355	0.0107302	0.00509573	0.00384766	1	0.941108	0.714301	0.112003	0.0148618				1	1.00406	0.610131	0.154371	0.0249865	0.006179			1	0.920854	0.572579	0.156131	0.0272126	0.0100778	0.00338647	0.0107068	1	0.985515	0.607144	0.184231	0.0177445	0.0137227	0.00269721		44.978
O60506-3	1	0.723738	0.644865	0.303577	0.129093	0.0539424	0.0360447	0.0318889	1	0.746353	0.60191	0.279638	0.0955227	0.041665	0.0305169	0.0267846	1	0.953118	0.827279	0.2562	0.0685488	0.0270293	0.0180853	0.0224188	1	1.00778	0.75289	0.396796	0.124752	0.044088	0.0366858	0.0305113	1	0.962903	0.787569	0.353448	0.0977712	0.0429138	0.0374342	0.0327067	1	1.15896	0.800168	0.399328	0.0923014	0.0367668	0.0293974	0.0277081	48.9639
O60508	1	0.627819	0.778238	0.672519	0.435164	0.409712	0.36871	0.404132	1	0.849113	0.79974	0.540801	0.238831	0.280234	0.31933	0.379817	1	0.701603	0.639721	0.26014	0.121544	0.0964281	0.170513	0.219219	1	0.909911	0.529535	0.509043	0.453949	0.379753	0.379596	0.462201	1	0.760317	0.907219	0.517036	0.245271	0.270213	0.363073	0.387071	1	1.08827	0.982901	0.622847	0.282772	0.26155	0.277871	0.354791	56.0653
O60518	1	0.495218																							1	0.401895		0.023802					1			0.120087		0.0550932			1	0.62018	0.270246
O60524	1	0.500626	0.480342	0.222384	0.114938	0.184407	0.167568	0.158356	1	0.831005	0.438787	0.233938	0.184749	0.277288	0.365957	0.352239	1	1.04669	0.441927	0.190193	0.183402	0.223602	0.262197	0.215087	1	0.779517	0.503993	0.263543	0.10886	0.384149	0.400724	0.37169	1	0.684867	0.379749	0.200605	0.175401	0.21418	0.296099	0.290597	1	0.749209	0.504834	0.2526	0.253647	0.296579	0.34861	0.378756	45.7226
O60547	1	0.585855	0.495648	0.195763	0.0632214				1	0.726785	0.50369	0.222678	0.0573388				1	0.931981	0.634727	0.191437	0.0411626				1	1.07855	0.622728	0.245339	0.065575				1	0.983706	0.61768	0.266678	0.0470018				1	0.90387	0.547795	0.276961	0.0338294				46.7419
O60563	1	0.604385	0.404137	0.188764	0.177959	0.179808	0.15984	0.149768	1	0.519883	0.5356	0.155467	0.117126	0.138912	0.125958	0.162797	1	0.55389	0.308258	0.123513	0.122467	0.10658	0.107114	0.109297	1	0.843328	0.555774	0.221321	0.218806	0.225102	0.202567	0.236772	1	1.12487	0.734488	0.274332	0.263759	0.255198	0.195846	0.203779	1	1.05102	0.448307	0.119838	0.220294	0.173425	0.161584	0.199662	45.8169
O60566	1	0.62312	0.347064	0.0613133	0.0609098	0.021782	0.00776623	0.10165	1	0.719453	0.275323	0.0416507	0.0277434			0.0086671	1	0.893184	0.45703	0.0981331					1	0.837219	0.344455	0.0716198	0.0261045	0.018575	0.00726787	0.015488	1	0.498695	0.328848	0.0772328	0.033658		0.0135881	0.0062419	1	0.916011	0.501869	0.0874655					45.6594
O60568	1	0.763069	0.544818	0.05807	0.0238237	0.00111819	0.00143293	0.0061966	1	0.781195	0.5016	0.0555479	0.00906273	0.00302453	0.000516221	0.00132041	1	0.919097	0.64548	0.0472681	0.00353925		0.001221	0.000647893	1	0.964551	0.551091	0.0687792	0.00722389	0.00154886	0.00135074	0.000313499	1	0.904675	0.566343	0.0764533	0.0114438	0.00267979	0.000552666	0.000656838	1	1.06029	0.615927	0.0967384	0.00885552	0.00232837		0.000321922	47.5981
O60573	1	0.95312	0.330229	0.174433	0.0494956	0.00939962			1	0.800722	0.342903	0.0900831	0.0154584	0.00249308		0.000954596	1	0.845273	0.462976	0.0831859				0.0220607	1	0.618092	0.27287	0.124898	0.00907059				1	0.866543	0.481658	0.153125	0.0213213	0.00263323	0.000789344		1	0.92129	0.452872	0.145936					47.1069
O60583	1	0.732732	0.788277	0.341437	0.449022	0.136287	0.109966	0.110146	1	0.759092	0.367088	0.343849	0.199885	0.119249	0.153626	0.13199	1	9.62725	5.57717	1.15345	1.00814	0.910331	0.285661	0.342242	1	0.860245	0.323056	0.393505	0.190255	0.122528	0.129574	0.0941275	1	2.60738	0.892694	0.510458	0.300012	0.319266	0.209215	0.240407	1	0.757337	0.443366	0.146942	0.0415833	0.21069	0.0681625	0.0730587	51.4741
O60603	1	0.324614	0.215152	0.026597	0.0677167	0.00528247	0.0221205	0.00410246	1	0.723163	0.321727	0.124774	0.0403943	0.0119939	0.00794843	0.00297913	1	0.526385	0.386026	0.0610448	0.0551211				1	0.697344	0.255037	0.0529438	0.0282822	0.0137723	0.0158462		1	0.786614	0.383202	0.106466	0.0298623	0.0124031	0.00817049		1	0.75911	0.371045	0.107332	0.0544801	0.0107834	0.000768907		43.2129
O60610	1	0.69661	0.353829	0.0832517	0.0579866	0.0146947	0.00458651	0.00425794	1	0.73741	0.300739	0.0909512	0.0356474	0.0115334	0.00548645	0.00454008	1	0.972309	0.382277	0.0619836	0.0235358	0.00554379	0.00288127	0.00281193	1	1.0273	0.354569	0.0847623	0.0303311	0.00950488	0.00508915	0.00641727	1	0.917483	0.355713	0.103569	0.0351733	0.0111722	0.00445319	0.00323528	1	1.08003	0.37557	0.102791	0.0322672	0.00756724	0.00450444	0.00334252	46.2228
O60613	1	0.732703	0.596169	0.105589	0.0423442	0.0179118	0.0119091	0.0229655	1	0.786618	0.634905	0.0884461	0.0236484	0.0138219	0.0099162	0.0278023	1	0.604623	0.52369	0.0780064	0.0179626		0.00970687	0.0121205	1	1.00612	0.739828	0.0650883	0.0211514	0.0137231	0.0238547	0.0192662	1	0.979266	0.632275	0.136845	0.0221684	0.00696729	0.0108937	0.0102835	1	1.11946	0.615245	0.132154	0.0209009	0.00970785	0.0113484	0.0232028	47.865
O60637	1	1.08553	0.580915	0.833612	0.754771	0.587071	0.431173	0.400625	1	1.42027	1.49247	1.16123	0.976662	0.784179	0.678167	0.528205	1	0.867887	0.680917	0.534258	0.55911	0.531532	0.402704	0.27515	1	1.12176	0.668063	0.753624	0.61648	0.51758	0.457803	0.393757	1	1.26093	1.21767	0.67463	0.726385	0.622364	0.528726	0.449007	1	1.33957	0.657452	1.02673	0.842942	0.693368	0.608143	0.552364	63.073
O60645	1	0.245957	0.144678		0.127108				1	0.448345	0.0912799	0.0149536	0.0154961				1	0.730632			0.0165272	0.0157107	0.00797784		1	0.226832	0.117883	0.0419222	0.0151158		0.00415012		1	0.509998	0.0628512		0.0270868			0.00206765	1	0.627003	0.130139						43.2313
O60664	1	0.717239	0.759499	0.661838	0.532584	0.369079	0.270786	0.224807	1	0.808685	0.786011	0.783181	0.642027	0.422689	0.319929	0.283159	1	0.952784	1.01438	0.744157	0.610649	0.378245	0.22397	0.194902	1	1.03053	0.908981	0.798917	0.675173	0.436869	0.30568	0.282903	1	0.964838	0.85658	0.738604	0.667258	0.441339	0.2877	0.250547	1	1.14127	1.02724	0.940423	0.74877	0.440344	0.325537	0.284656	55.7395
O60671	1	0.738791	0.459574	0.128329	0.146918	0.057157	0.00984317		1	0.840406	0.612655	0.421685	0.154946	0.0330196	0.00630114	0.0108758	1	0.816077	0.801632	0.325172	0.104906		0.00755309	0.00462288	1	1.01147	0.657652	0.508457	0.189749	0.0188431			1	0.922231	0.73327	0.422452	0.147522	0.0266107	0.00928135	0.0105141	1	0.927231	0.867149	0.636129	0.202403	0.0175857	0.0107996		47.1458
O60678	1	0.60548	0.226786	0.0258706	0.0198046	0.00388464			1	0.716962	0.39727	0.0164247		0.0022562	0.00152141		1	0.969767	0.40079						1	1.44604	0.648357	0.0295831					1	0.915103	0.425924	0.0292455	0.00602707			0.0018886	1	1.01721	0.457324	0.0158221					45.0476
O60684	1	0.535828	0.177089	0.0333978	0.0399725	0.026964	0.0383266	0.0224356	1	0.546317	0.098555	0.0471807	0.0436029	0.0311189	0.0240259	0.0329264	1	0.660537	0.113488	0.029933	0.0500126	0.0388145	0.0233092	0.0176409	1	0.785575	0.11297	0.0275894	0.0402483	0.0451913	0.0251315	0.0310205	1	0.603934	0.144259	0.0328729	0.038313	0.0210401	0.024873	0.0200807	1	0.672572	0.117841	0.0376988	0.0234596	0.0174557	0.0260474	0.0346427	44.4051
O60701	1	0.537318	0.199456	0.0301788	0.0222313	0.00179282	0.000777536	0.0038125	1	0.587763	0.190652	0.0339965	0.0067658	0.00119666	0.00169383	0.00299479	1	0.786274	0.268886	0.0292176	0.00473465		0.00301542	0.000782688	1	0.781447	0.208699	0.0466633	0.00542949	0.00129804	0.000629019	0.00510149	1	0.736287	0.213347	0.0454381	0.00842916	0.00153913	0.00183066	0.00412505	1	0.853103	0.221135	0.0526372	0.00500049	1.21698e-06		0.0048538	44.5529
O60711	1	0.644296	0.549861	0.353621	0.244322	0.0513617	0.0469787	0.0554395	1	0.787094	0.759072	0.519436	0.200154	0.0818096	0.0461002	0.109761	1	1.20982	0.504517	0.264325	0.115363	0.000128576	0.000803759	0.0898316	1	0.937126	0.751691	0.587282	0.302999	0.0731151	0.0603396	0.129239	1	0.75615	0.582649	0.161687	0.195382	0.0416443	0.0318651	0.0830849	1	1.21415	1.09438	0.595208	0.192387	0.061198	0.0590491	0.0382488	48.491
O60716	1	0.457949	0.312328	0.353394	0.035506	0.0639105	0.0458938	0.0534356	1	0.476725	0.152549	0.0722612	0.0455946	0.0365457	0.0146357	0.0155367	1	0.464442					0.0118988		1	0.594526	0.191872		0.0405095	0.0247195	0.0327101	0.0341157	1	0.430755	0.0864588	0.0534542	0.0563522	0.0250794		0.0405922	1	0.574768	0.0874418					0.00997513	45.1631
O60749	1	0.611797	0.301142	0.058017	0.0454745	0.00960747	0.00195943	0.00200505	1	0.684702	0.280084	0.0675064	0.0241223	0.00820976	0.0039548	0.00246827	1	0.899056	0.422815	0.0467888	0.0154871	0.0030511	0.00142282	0.000907304	1	0.885311	0.337308	0.0578562	0.0199013	0.00417517	0.00269286	0.00182183	1	0.832087	0.329858	0.0706271	0.0229865	0.00702211	0.0022203	0.00144551	1	0.968733	0.368914	0.0724879	0.018194	0.00344755	0.00315499	0.00111554	45.4555
O60762	1	0.694651	0.285613	0.0880162	0.0752822	0.0150077		0.00379318	1	0.590299	0.147301	0.0480828	0.00952127	0.00581118	0.00243813		1	0.639752	0.171667	0.0255132	0.0128631				1	0.56284	0.182053	0.028183	0.00999802	0.00180216	0.00398215		1	0.60106	0.199628	0.0438428	0.0221816	0.00589038	0.000994944	0.000739318	1	0.684224	0.150899	0.0338405	0.00414018		0.00185708		45.836
O60763	1	0.519442	0.226145	0.0458335	0.045097	0.0114107	0.00299388	0.00312197	1	0.53379	0.154068	0.0419781	0.0139827	0.00791978	0.00367542	0.00255913	1	0.648152	0.157741	0.0235233	0.0112126	0.00252207	0.00127588	0.000726813	1	0.675843	0.169875	0.0330295	0.0130308	0.00495091	0.00332436	0.00193254	1	0.635541	0.165238	0.0422843	0.0170747	0.00627941	0.00142942	0.00120202	1	0.778332	0.181584	0.0312623	0.0107999	0.00381317	0.0019512	0.000923498	44.5465
O60784	1	0.736612	0.210806	0.0588563	0.0217446	0.0084558	0.00415206	0.008322	1	0.887142	0.700074	0.122017	0.0361804	0.0149617	0.0123228	0.0110681	1	1.01744	0.671303	0.0926304	0.0245036			8.87116e-05	1	1.08675	0.737215	0.0808032	0.0224059	0.0180925	0.017154	0.00990958	1	0.859303	0.513054	0.111031	0.0305479	0.00779719	0.00570503	0.00275339	1	1.16557	0.579786	0.126301	0.0416332				45.6724
O60814	1	0.677439	0.548563	0.30099	0.281575	0.226109	0.316502	0.686119	1	0.62176	0.352011	0.214131	0.173437	0.156924	0.271334	0.552229	1	0.863134	0.59695	0.225243	0.211079	0.124144	0.192791	0.47644	1	0.683774	0.439683	0.245896	0.182356	0.202874	0.352117	0.723119	1	0.740893	0.43567	0.288936	0.236446	0.18416	0.173664	0.453755	1	1.05356	0.531108	0.284741	0.204753	0.24906	0.224972	0.469715	47.0829
O60826	1	0.821988	0.157417	0.0820652	0.046567	0.0156383	0.0798299	0.0486537	1	0.712353	0.138339	0.0241409		0.0112857	0.011636	0.00474668	1	0.885962	0.120046		0.034929	0.0166984	0.0264575		1	0.932353	0.163587	0.0284517	0.0078635		0.0066604	0.00463133	1	0.90873	0.194858	0.0256841	0.0305846			0.00428939	1	0.947823	0.107698	0.030253	0.0341687	0.035949			45.7
O60828	1	0.742432	0.804892	0.862167	0.778993	0.678152	0.613252	0.548238	1	0.858022	1.04779	1.05097	0.966805	0.881077	0.831563	0.765187	1	0.928256	0.931536	0.914939	0.786633	0.721902	0.631468	0.591101	1	1.23112	1.27741	1.25465	1.07598	1.01254	0.912823	0.945412	1	1.0367	1.05916	1.07457	0.989605	0.879782	0.754752	0.718181	1	1.05036	1.09772	1.11859	0.883372	0.830467	0.733847	0.653419
O60830	1	0.582879	0.294069	0.0283964	0.0136894	0.00258907		0.160072	1	0.584817	0.194307	0.0281663	0.00437055				1	0.621053	0.132621						1	0.721767	0.231992	0.00979429					1	0.598328	0.16138	0.0419923	0.00784501				1	0.68746	0.182673						45.0617
O60831	1	0.768736	0.609016	0.428613	0.424457	0.3736	0.420511	0.465803	1	0.717321	0.745933	0.544789	0.451136	0.396783	0.423125	0.41601	1	0.965228	0.924942	0.657128	0.52955	0.540211	0.496498	0.51777	1	1.02204	0.684257	0.601214	0.371718	0.411371	0.352862	0.544118	1	1.05866	0.888626	0.691263	0.613276	0.527415	0.462881	0.536821	1	0.815753	0.722127	0.536137	0.581012	0.53237	0.45144	0.503342	49.9639
O60832	1	0.653337	0.497696	0.334793	0.306529	0.346764	0.362888	0.184549	1	0.692342	0.516465	0.351626	0.298908	0.365799	0.376928	0.212047	1	0.715563	0.619692	0.338189	0.252292	0.306886	0.31239	0.189401	1	0.780304	0.546029	0.368742	0.330744	0.418193	0.441752	0.23541	1	0.789709	0.586943	0.396024	0.316493	0.371481	0.345946	0.226624	1	0.996423	0.621133	0.422668	0.276442	0.354924	0.389629	0.227282	47.0857
O60841	1	0.655587	0.559786	0.295718	0.245111	0.234522	0.235547	0.184162	1	0.778113	0.558492	0.255616	0.279338	0.245642	0.261772	0.267604	1	0.914315	0.579202	0.34021	0.255696	0.261984	0.234927	0.222466	1	1.10342	0.744863	0.344854	0.355966	0.35629	0.360817	0.357958	1	0.868555	0.519079	0.235734	0.297291	0.286282	0.277236	0.286129	1	1.13004	0.734198	0.402028	0.352647	0.355584	0.389218	0.433126	47.8204
O60861	1	0.393626	0.108878	0.0250839	0.0928435				1	0.494163	0.105635					0.00382877	1	0.617618	0.0901465						1	0.168728	0.112044	0.0504401	0.0206597	0.0408754	0.0182343		1	0.465949	0.0741911	0.033096	0.00801245	0.00897041			1	0.565587	0.0897764	0.023963		0.00838758			43.5769
O60869	1	0.616457	0.684176	0.625084	0.542583	0.491502	0.487571	0.384103	1	0.834976	0.863948	0.892124	0.810322	0.64128	0.573514	0.51205	1	0.977961	1.01624	0.810563	0.772735	0.58012	0.566617	0.513825	1	1.11252	0.943968	0.814203	0.877662	0.682851	0.645931	0.593261	1	1.10709	0.968935	0.820575	0.781172	0.734487	0.677179	0.602057	1	0.992607	1.03515	1.02094	0.874682	0.725604	0.728548	0.617905	58.2227
O60870	1	0.30959	0.112468	0.0118532	0.014463	0.00504306	0.0048923	0.0182373	1	0.643646	0.0951553	0.0418046	0.0129604	0.017101	0.0126817	0.0152587	1	0.87466	0.237087			0.0116293	0.0125068	0.0117119	1	0.8094	0.159811	0.0303816	0.0237705	0.0201015	0.0299846	0.0238774	1	0.75739	0.122256	0.0207604		0.0110759	0.0143757	0.0165313	1	0.629356	0.114932	0.0157781				0.0193752	43.227
O60879	1	0.319511	0.0859705	0.0430565	0.0514869		0.018975	0.00551101	1	0.464685	0.0815864	0.0355					1	0.331367	0.124786						1	0.554999	0.227154	0.0417464	0.0883614	0.0213599	0.0133059		1	0.430726	0.111626	0.052882	0.037765		0.00965554		1	0.522427	0.0824172	0.161108					43.3232
O60884	1	0.674767	0.503227	0.175971	0.0836392	0.0174181	0.00731541	0.00840762	1	0.699365	0.426273	0.186732	0.0571281	0.0114623	0.0047142	0.00609918	1	0.835038	0.608128	0.188683	0.0497835	0.00442459	0.0041719	0.0102526	1	0.945365	0.499624	0.188948	0.0556295	0.0101101	0.00656567	0.0132524	1	0.842841	0.482602	0.193148	0.0602871	0.0111185	0.00478137	0.010928	1	0.985927	0.547625	0.241552	0.0506535	0.00620363	0.00792429	0.0122754	47.2198
O60885	1	0.512725	0.334449	0.237234	0.167649	0.140291	0.132405	0.142779	1	0.71878	0.414661	0.233368	0.187311	0.160399	0.142157	0.157438	1	0.68032	0.433539	0.182135	0.140874	0.115866	0.0979686	0.113445	1	0.889109	0.4782	0.274556	0.226327	0.191471	0.179197	0.21864	1	0.832498	0.406854	0.214721	0.170484	0.129625	0.128605	0.162613	1	0.829563	0.427956	0.244368	0.181108	0.132036	0.128809	0.160964	44.7592
O60888	1	0.67694	0.68514	0.651975	0.514385	0.38558	0.207248	0.220034	1	0.983334	1.29887	0.727547	0.744519	0.419344	0.251123	0.614091	1	1.08507	0.585723	0.346989	0.351158	0.175642	0.298715	0.663149	1	0.443689	0.235397	0.210733	0.198412	0.21834	0.133271	0.191796	1	0.939937	0.701616	0.975874	0.580613	0.370942	0.903932	0.660427	1	0.629792	0.515639	0.38916	0.359298	0.174782	0.238502	0.140445	54.6772
O60925	1	0.429981	0.536728	0.405546	0.386242	0.232445	0.0673125	0.123074	1	0.619752	1.65558	0.70957	0.966192	0.428483	0.198405	0.487429	1	2.02562	0.6042	0.326005	0.525944	0.0749735	0.14998	0.595165	1	0.282561	0.207217	0.186708	0.130904	0.0676405	0.0519509	0.0648555	1	1.16458	1.33851	1.55182	1.00178	0.574289	1.34314	0.892909	1	1.3536	0.368517	0.736135	0.944493	0.40009	0.422806	0.0938379	48.4237
O60927	1	0.681147	0.709746	0.398389	0.464946	0.32592	0.399584	0.383228	1	0.746228	0.654565	0.438841	0.490933	0.435086	0.483229	0.409805	1	0.0922447	0.627365	0.431545	0.778033	0.415165	0.593888	0.524504	1	0.937414	0.761027	0.480288	0.497559	0.455421	0.384036	0.502768	1	1.95636	1.57934	1.72571	1.30342	1.04478	1.30541	0.671242	1	0.996914	0.749538	0.601003	0.325305	0.315764	0.34652	0.400275	51.0399
O60934	1	0.466712	0.214207	0.103508	0.0652205	0.054698	0.0387534	0.0549929	1	0.58786	0.219609	0.10523	0.0671993	0.0457239	0.0440331	0.0454474	1	0.452398	0.249044	0.0797373	0.0570015	0.0293046	0.0232663	0.0447798	1	0.649291	0.243593	0.106888	0.0609405	0.0668983	0.0449471	0.0540194	1	0.780437	0.271169	0.118752	0.0424695	0.0515739	0.0490814	0.0559092	1	0.740112	0.221268	0.0901779	0.0647316	0.0546912	0.0386549	0.0503163	44.051
O60942	1	0.482541	0.117514		0.0336765	0.0372169		0.0563864	1	0.616507	0.154702	0.0112827		0.00498729		0.133977	1	0.483741	0.181938						1	0.295661	0.121987	0.0171841					1	0.586355	0.206784	0.0435297		0.00805924		0.0479314	1	0.659329	0.201269	0.109232		0.19987			43.9513
O75027	1	0.42342	0.314853	0.110634	0.0436588	0.0286492			1	0.734174	0.295547	0.17872	0.0654055			0.028192	1	0.594553	0.375977	0.117333		0.011489			1	0.518651	0.158721	0.387205	0.0651986	0.00298588			1	0.743934	0.400087	0.167652	0.0795327				1	0.730283	0.332093	0.178327	0.0898238				44.2378
O75044	1	0.711806	0.249968	0.0341655	0.0622007				1	0.518147	0.078137	0.00721463	7.22333e-05				1	0.299298	0.273279						1	0.77148	0.138924			0.0130004	0.00978442		1	0.51233	0.215008	0.0592436					1	0.579895	0.187252	0.0336324	0.0192865				45.6584
O75063	1	0.589072	0.0685184						1	0.668178	0.070168						1	0.754392	0.115118						1	1.33997	0.218211						1	1.49881	0.153909						1	0.624583	0.143439
O75064	1	1.05812	0.712688	0.251362	0.0610112				1	0.834688	0.643597	0.049714				0.00213224	1	0.878375	0.647341	0.0247866				0.0163609	1	1.0098	0.438934	0.0470391					1	0.869687	0.490448	0.0580199	0.0115531		0.00297607		1	0.985035	0.485518	0.0813022					49.7124
O75071	1	0.907726	1.67861	0.787028	0.742237	0.547513	0.499902	0.768423	1	1.32038	0.757946	0.791564	0.592099	0.494496	0.726986	0.795395	1		0.474856	0.436978	0.559234	0.429451	0.42934	0.415803	1	2.3866	1.03383	0.710805	0.755046	0.816316	1.00035	0.874299	1	1.13084	0.394904	0.401915	0.388817	0.318896	0.404337	0.508689	1	0.889501	0.443035	0.172222	0.294707	0.305561	0.266045	0.337559
O75083	1	0.693313	0.584341	0.162911	0.0443951	0.00787042	0.00113696	0.000888812	1	0.760927	0.619719	0.186716	0.0268449	0.00592878	0.00248928	0.00153402	1	1.03794	0.84904	0.190681	0.0208355	0.00212142	0.000523357	0.000214698	1	1.06288	0.715369	0.240325	0.0254656	0.0033265	0.00131106	0.000819685	1	0.964018	0.689909	0.222687	0.0292335	0.00496314	0.00143767	0.000769408	1	1.08884	0.814192	0.293669	0.0262417	0.00270871	0.00123411	0.000339036	47.7291
O75116	1	0.680987	0.375927	0.0363874	0.0110261	0.00678525	0.00701579	0.00383642	1	0.744946	0.309542	0.0438787	0.0208816	0.0049046	0.0103763	0.0106541	1	0.846195	0.321562	0.0351491	0.000276144			0.0026587	1	1.00311	0.328866	0.0209169	0.0175445	0.0171191	0.00743165	0.00886732	1	0.883006	0.281335	0.0500714	0.00469177	0.00216008	0.00529102	0.00950496	1	1.07333	0.323579	0.0442012	0.00657951		0.00780852	0.0101426	46.1531
O75122	1	0.613774	0.27669	0.10202	0.0660111	0.0644946	0.0560192	0.0595295	1	0.569077	0.161033	0.0677775	0.0368543	0.0415019	0.0390535	0.0414978	1	0.648171	0.223314	0.0392752	0.036393	0.0411271	0.0301021	0.0362474	1	0.718704	0.244919	0.0853709	0.0714765	0.0564669	0.0734645	0.0794737	1	0.694958	0.239604	0.0705528	0.0460426	0.0406965	0.0413806	0.0503989	1	0.608962	0.180715	0.0649188	0.0447561	0.0382349	0.0342067	0.049093	45.262
O75122-3	1	0.546031	0.319834	0.139651	0.0627397	0.0646856	0.0745952	0.0850312	1	0.566501	0.241845	0.1292	0.0897875	0.0600915	0.0870364	0.113434	1	0.449422	0.292457	0.0557693	0.0548719	0.0908858	0.0772158	0.126895	1	0.715643	0.307057	0.210646	0.110064	0.129031	0.141722	0.169576	1	0.623513	0.318047	0.0955753	0.0940009	0.0832031	0.0900118	0.144175	1	0.785777	0.289654	0.0666271	0.0911003	0.0805368	0.1201	0.157116	45.0882
O75131	1	0.913932	0.470101	0.00588732	0.0471261				1	0.732298	0.393341	0.00768445		0.00058114			1	0.875747	0.486809		0.00503795				1	1.21175	0.609018	0.0272508		0.00378235		0.000235889	1	0.937074	0.527592	0.0201966	0.00350309		0.00086738		1	0.999858	0.535606	0.0091036					47.7476
O75143	1	0.667117	0.660506	0.501446	0.471402	0.384283	0.334198	0.142935	1	0.85226	0.687103	0.642104	0.588406	0.507408	0.359244	0.18689	1	0.973647	0.662858	0.568882	0.487758	0.445605	0.359689	0.11936	1	0.998843	0.647986	0.552961	0.542869	0.488635	0.398458	0.176657	1	0.869184	0.669086	0.53108	0.482488	0.456769	0.341973	0.136397	1	0.932597	0.706459	0.588004	0.525069	0.45663	0.364161	0.165803	53.4526
O75144	1	1.0338	0.723506	0.678973	0.552707	0.465736	0.426554	0.52249	1	1.04548	1.04427	0.874836	0.807314	0.549895	0.587939	0.708296	1	1.84405	2.12777	1.34461	1.74938	1.20791	1.51954	1.87657	1	0.865731	0.844915	0.592178	0.765883	0.564569	0.64684	0.78076	1	0.924813	0.917748	0.737373	0.652675	0.517032	0.466995	0.59997	1	0.739472	0.749254	0.659048	0.555351	0.415046	0.498023	0.628072	59.0195
O75150	1	0.550912	0.140893	0.0456246	0.046855	0.0270057	0.0291677	0.0389013	1	0.609505	0.100139	0.0397263	0.0213761	0.0156359	0.0191877	0.0289782	1	0.608489	0.0892807	0.0189803	0.0140457	0.00577257	0.00760043	0.0140802	1	0.817993	0.130415	0.0409992	0.0307334	0.0268904	0.0376647	0.0524556	1	0.719739	0.127638	0.0351597	0.0214596	0.0180566	0.0178983	0.0296267	1	0.862213	0.117873	0.0329437	0.0154888	0.0150669	0.0186617	0.02503	44.3782
O75151	1	1.3551	0.994938	1.49789	1.11909	1.46411	1.38497	1.41722	1	1.95783	1.69966	1.11353	1.08063	1.33746	1.44417	1.35924	1	0.914688	0.535912	0.540424	0.455359	0.535262	0.759574	0.736672	1	0.781932	0.608108	0.5422	0.758663	0.818758	0.823853	0.885912	1	0.818933	0.493347	0.543939	0.420412	0.558386	0.565204	0.615433	1	0.437853	0.547589	0.316864	0.428872	0.469945	0.419342	0.43386
O75152	1	0.621127	0.427839	0.304482	0.234451	0.189003	0.193887	0.182678	1	0.661011	0.448029	0.243929	0.185824	0.169412	0.188413	0.210447	1	0.626459	0.392197	0.205137	0.136316	0.116738	0.135253	0.143614	1	0.936697	0.607949	0.379905	0.305616	0.262198	0.287639	0.28756	1	0.818377	0.473622	0.277453	0.20406	0.175734	0.186027	0.211193	1	0.856564	0.492915	0.264051	0.210398	0.160878	0.197122	0.236351	46.4422
O75153	1	0.704276	0.324669	0.0486551	0.0159702	0.00336815	0.00168307	0.00214739	1	0.72401	0.249586	0.0447929	0.0118226	0.00512281	0.00323085	0.00179168	1	0.906478	0.261766	0.0242641	0.00969815	0.0273186			1	0.909078	0.273842	0.0369048	0.0118144	0.00287369	0.0295276	0.00229902	1	0.865804	0.26493	0.0472533	0.0127623	0.003958	0.00158702	0.000853312	1	1.01883	0.28055	0.0422947	0.0128371	0.00222096		0.0109273	46.0478
O75157	1	0.660959	0.671639	0.6187	0.675961	0.452211	0.53107	0.438151	1	0.644434	1.07864	1.00421	0.621734	0.546208	0.662371	0.682233	1	0.682474	1.79431	0.726876	0.593598	0.651684	0.497564	0.513138	1	2.67933	1.53504	1.19857	1.20714	0.988795	1.33133	1.30769	1	1.26668	0.617983	0.724474	0.631136	0.762528	0.652013	0.645887	1	1.22347	0.493369	0.732102	0.689718	0.682137	0.770567	0.560003	64.2876
O75164	1	0.72365	0.459483	0.213943	0.137045	0.0679647	0.0197271	0.036031	1	0.744477	0.375735	0.199692	0.1191	0.0451511	0.0264677	0.0146817	1	0.793691	0.408415	0.188516	0.116051	0.0292785	0.0107758	0.0165014	1	0.974612	0.457452	0.284519	0.216881	0.077344	0.0262195	0.0313638	1	0.859496	0.467996	0.201903	0.140074	0.0670971	0.0127958	0.0301512	1	0.908553	0.423453	0.246339	0.126438	0.0368316	0.038935	0.0225822	47.3717
O75165	1	0.209317	0.0858257	0.00858354	0.0107188	0.00201192	0.00170374	0.00812301	1	0.475232	0.117386	0.0111159	0.00977951	0.0586916		0.00503473	1	0.44861	0.113587	0.0157252	0.0669126	0.0147864	0.0636181		1	0.437877	0.0909287	0.0329856	0.019552	0.00576852		0.024336	1	0.464846	0.0858932	0.0229897	0.0144012	0.0777308	0.0621133	0.0139604	1	0.409421	0.0647083	0.0186377			0.0966881		43.0287
O75167	1	0.617302	0.649538	0.561197	0.565078	0.375766	0.34192	0.295033	1	0.866428	0.710022	0.68891	0.586202	0.435238	0.464624	0.39053	1	0.726786	1.04681	0.749423	0.656414	0.459084	0.389792	0.372033	1	0.835026	0.910976	0.846297	0.714138	0.649641	0.52052	0.477347	1	0.704454	0.69583	0.651671	0.596996	0.504693	0.383397	0.381004	1	1.08967	0.880231	0.701947	0.576756	0.456197	0.416523	0.371484	54.6091
O75170	1	0.621674	0.567852	0.45874	0.423671	0.353962	0.328272	0.37874	1	0.877207	0.795896	0.622027	0.447913	0.394736	0.439289	0.469468	1	0.768675	0.552687	0.477338	0.41769	0.335613	0.343853	0.445576	1	0.87745	0.722137	0.44419	0.333961	0.324342	0.382831	0.466084	1	0.878925	0.731021	0.496955	0.343502	0.322796	0.38602	0.446367	1	0.932686	0.832059	0.711366	0.423787	0.347982	0.394814	0.470874	48.6495
O75175	1	0.560065	0.429526	0.283221	0.175216	0.0955709	0.0862618	0.0785829	1	0.675995	0.41551	0.304491	0.204591	0.111238	0.0827764	0.082915	1	0.865825	0.57151	0.308383	0.211819	0.121543	0.0828593	0.0705969	1	0.940164	0.526663	0.349078	0.218286	0.13605	0.117411	0.100935	1	0.865622	0.444313	0.294848	0.192713	0.11997	0.0831337	0.0846482	1	0.931351	0.472139	0.330997	0.240978	0.121372	0.0960342	0.090716	46.4816
O75179	1	0.739754	0.497363	0.323021	0.266615	0.264457	0.247146	0.251642	1	0.757814	0.447921	0.266776	0.233687	0.215264	0.198428	0.230533	1	0.912525	0.643738	0.338734	0.300806	0.232187	0.20961	0.189765	1	0.978053	0.450678	0.315361	0.278662	0.246591	0.250058	0.251577	1	0.805476	0.487432	0.289976	0.235318	0.191827	0.201239	0.232358	1	0.855826	0.538319	0.25312	0.244869	0.212151	0.213344	0.227263	47.6642
O75190	1	0.610739	0.431072	0.1561	0.120564	0.0775813	0.0945648	0.123437	1	0.580751	0.406434	0.156986	0.114248	0.0774914	0.10169	0.170234	1	0.814099	0.318791	0.131122	0.104925	0.0466831	0.113359	0.161122	1	0.772926	0.340937	0.156029	0.0999883	0.119067	0.143695	0.21667	1	0.706479	0.317466	0.177627	0.0954272	0.0912816	0.113223	0.164981	1	0.6942	0.464266	0.221515	0.11942	0.0839581	0.120848	0.176885	46.1543
O75191	1	0.528806	0.0881024	0.0351375	0.014383	0.0207462			1	0.360455	0.124243	0.167541	0.056047				1	0.8379	0.120952	0.0577209					1	0.486181	0.0742117	0.0344095					1	0.679984	0.280817	0.197309	0.0731366				1	0.583153	0.11837	0.106837	0.0279917			0.0109871	44.1686
O75208	1	1.24686	0.599935	0.504074	0.228628	0.031775	0.0223057		1	1.03358	0.759508	0.506852	0.17861	0.0267697	0.00408473	0.00319022	1	0.80601	0.991654	0.256048	0.0406828			0.00679379	1	1.04112	0.780563	0.300267	0.113273	0.00979049		0.00439839	1	0.866056	0.823926	0.402068	0.11987		0.00345409		1	0.880092	0.788754	0.383852	0.0631073		0.00382569	0.00513516	51.387
O75223	1	0.677311	0.736588	0.563995	0.260401	0.0299535	0.0101186	0.00933413	1	0.74305	0.773553	0.679972	0.312656	0.0269564	0.0118784	0.00901808	1	1.20869	1.2265	0.843705	0.382461	0.0322455	0.0143246	0.00525805	1	1.1512	0.916192	0.817504	0.358427	0.0597703	0.0127226	0.00902325	1	0.982141	0.853003	0.695619	0.35704	0.0292266	0.0105491	0.00731795	1	1.11501	1.0558	0.956224	0.40576	0.0282221	0.0111412	0.00660403	51.1362
O75251	1	0.248725	0.0998508	0.0158888	0.00801049	0.00371849	0.00115536	0.00162826	1	0.526701	0.184854	0.0559044	0.0122343	0.00168916	0.00107264	0.00286542	1	0.615848	0.256729	0.0345955	0.00888754				1	0.727191	0.25044	0.0654175	0.0115032	0.00114375	0.000315941		1	0.693507	0.242271	0.0697261	0.0142881	0.00176329	0.000700903	0.00096502	1	0.849865	0.270172	0.0856798	0.0139989	0.000572824			43.0859
O75298	1	0.965461	0.781518	0.540997	0.411507	0.206212	0.157328	0.108274	1	0.975452	0.610235	0.487364	0.382796	0.248335	0.198596	0.140717	1	0.562156	0.630141	0.491575	0.454328	0.278096	0.226531	0.133585	1	0.824178	0.785224	0.523453	0.381309	0.273239	0.246897	0.184195	1	0.784211	0.641943	0.511314	0.302348	0.253701	0.226084	0.155249	1	0.832924	0.703446	0.743409	0.352937	0.315283	0.270564	0.16668	53.2953
O75306	1	0.687602	0.439002	0.172248	0.104159	0.0190042	0.00166277	0.00151516	1	0.646714	0.339815	0.169247	0.0721832	0.0120303	0.00384792	0.00172373	1	0.745779	0.355664	0.147533	0.053557	0.00780549	0.00160117	0.000882983	1	0.830806	0.400399	0.191705	0.0785191	0.0107884	0.00236815	0.000911585	1	0.784393	0.428814	0.198639	0.0766172	0.0131498	0.00226621	0.00109801	1	0.947845	0.453512	0.223446	0.0768639	0.0103221	0.00227178	0.000338407	46.9294
O75312	1	0.723119	0.695326	0.40269	0.237553	0.130052	0.0982073	0.0884957	1	0.802842	0.708029	0.429868	0.236672	0.12238	0.105588	0.112661	1	1.04358	0.959052	0.40467	0.197566	0.0949025	0.0771057	0.0668533	1	1.01826	0.782635	0.441312	0.235521	0.123847	0.0965237	0.0929115	1	0.963054	0.7388	0.425858	0.235621	0.125809	0.102886	0.0954854	1	1.07344	0.838791	0.534121	0.239149	0.090084	0.0963296	0.0991408	50.2254
O75323	1	0.193459	0.107787	0.156384	0.0325403	0.00595925			1	0.790883	0.566145	0.290102	0.0117947	0.00163334			1	0.816979	0.846612	0.323169	0.0116918			9.95386e-06	1	0.247438	0.0806263	0.0842679	0.0123393				1	0.972118	0.737626	0.384057	0.0184701	0.00173593			1	1.03114	0.839156	0.502647	0.0157338				43.0493
O75330	1	0.840927	0.292381	0.122165	0.0821951	0.060417	0.0252143	0.0690489	1	0.8568	0.2439	0.0809884	0.025956	0.0333464	0.0319649	0.0452758	1	0.512155	0.208449	0.0796408				0.0269311	1	0.809964	0.450112	0.0684598	0.0730454	0.0431028	0.0632724	0.0749486	1	1.12318	0.295402	0.118478	0.0324871		0.0357076	0.0479655	1	1.08804	0.290993	0.205762				0.0465608	46.4883
O75340	1	0.631715	0.32356	0.0706303	0.0516087	0.0130773	0.00429114	0.00402099	1	0.644639	0.282284	0.0857493	0.0322496	0.0120869	0.00685388	0.00510068	1	0.873008	0.358152	0.0581136	0.0229026	0.00253213	0.00314955	0.00133495	1	0.831113	0.362805	0.0736428	0.0222214	0.0082733	0.00412778	0.0039225	1	0.771579	0.347185	0.0981382	0.0333505	0.0108871	0.00523064	0.00290792	1	0.889646	0.358711	0.100042	0.0191984	0.00682486	0.00351093	0.00117494	45.6952
O75347	1	0.725139	0.669903	0.516764	0.592875	0.442576	0.362356	0.320726	1	0.7634	0.865899	0.630553	0.601055	0.533508	0.447289	0.498641	1	1.06358	0.958517	0.68065	0.710276	0.395498	0.379909	0.355778	1	0.922148	0.697064	0.77985	0.611762	0.409299	0.414598	0.325264	1	1.2514	1.08294	0.8092	1.09094	0.847879	0.716325	0.573408	1	1.11225	0.858671	0.865926	0.714964	0.593925	0.62976	0.50641	55.3865
O75348	1	0.718362	0.551657	0.155361	0.111243	0.0763326	0.0674787	0.0812622	1	0.748911	0.583471	0.209115	0.117762	0.0783204	0.0699298	0.0933863	1	1.05531	0.748102	0.238516	0.134513	0.0805009	0.0626321	0.0741703	1	0.709617	0.566679	0.225017	0.119225	0.0773341	0.0712655	0.0866021	1	1.04587	0.704838	0.290948	0.160889	0.110938	0.087628	0.0997987	1	1.06611	0.675069	0.299585	0.152384	0.112073	0.0865052	0.102127	47.6084
O75351	1	0.580335	0.190679	0.0293601	0.027675	0.00762751	0.00474249	0.00580632	1	0.635723	0.162094	0.0378653	0.0128289	0.00717999	0.00603836	0.00493872	1	0.843834	0.196915	0.0250129	0.00898397	0.0031381	0.00173166	0.00344451	1	0.827441	0.176519	0.0315018	0.0114762	0.00671758	0.00453057	0.00641721	1	0.749782	0.176497	0.0397415	0.0195828	0.00652089	0.00561526	0.00524739	1	0.851903	0.191694	0.0393559	0.0130433	0.00316658	0.00452447	0.00473598	44.7576
O75352	1	0.637845	0.518262	0.391093	0.252111	0.190428	0.12358	0.102941	1	0.639721	0.58582	0.391262	0.289479	0.185721	0.129279	0.0607804	1	0.98101	0.512359	0.369379	0.280994	0.156883	0.106896	0.0675426	1	0.853451	0.517084	0.352013	0.273972	0.165323	0.113404	0.0749402	1	0.798859	0.540437	0.360184	0.232756	0.161671	0.107828	0.0805269	1	0.721354	0.442364	0.466392	0.302058	0.194982	0.123988	0.0691871	48.5209
O75362	1	0.391427	0.635929	0.0389134	0.147402	0.0327126	0.0463326	0.0596695	1	0.853855	0.251353		0.119599	0.0582335	0.0840448	0.0571732	1	0.819437	0.261983					0.0254946	1	0.554345	0.497044	0.205803	0.181937	0.0938117	0.104901	0.0567519	1	1.36263	0.552935	0.390647	0.271771	0.0613454	0.0597748	0.10961	1	0.0010993	1.02513	0.0814287				0.0356183	45.926
O75367	1	0.63173	0.624889	0.494657	0.326748	0.140514	0.0431763	0.0166778	1	0.744674	0.634051	0.515815	0.366657	0.110838	0.045427	0.0190262	1	0.86995	0.683501	0.439445	0.320893	0.0956005	0.0326544	0.0111412	1	1.12103	0.833977	0.637157	0.468165	0.165282	0.0476717	0.0294827	1	0.915213	0.751642	0.604096	0.45715	0.135559	0.0468144	0.0237261	1	1.03172	0.744966	0.648369	0.484859	0.139404	0.0494641	0.0213965	50.1017
O75368	1	0.718836	0.705196	0.687003	0.547101	0.381483	0.351121	0.319986	1	1.07339	0.730687	0.842266	0.666937	0.420039	0.344429	0.362286	1	0.827309	0.850059	0.628833	0.492661	0.254708	0.263838	0.256253	1	1.00144	0.925559	0.802898	0.67599	0.408964	0.383013	0.369986	1	1.08601	0.998215	0.751539	0.585265	0.39251	0.387406	0.344633	1	0.894098	0.831624	0.709979	0.518013	0.299825	0.245639	0.259257	56.8372
O75369-8	1	0.690691	0.562988	0.148242	0.100884	0.0386816	0.0194692	0.0176191	1	0.767284	0.553571	0.145883	0.0586813	0.0229636	0.010805	0.00890873	1	0.941691	0.667575	0.120061	0.0457765	0.0149258	0.00624362	0.0063811	1	1.02542	0.65387	0.188024	0.078716	0.0359085	0.0180864	0.0198235	1	0.93266	0.605912	0.168621	0.0645256	0.0240436	0.00959661	0.00970928	1	1.06262	0.691587	0.195617	0.060597	0.019911	0.00957192	0.00953588	47.6079
O75376	1	0.752141	0.617009	0.40709	0.278548	0.190243	0.198024	0.238868	1	0.753375	0.523525	0.356009	0.204493	0.147761	0.134194	0.186772	1	0.643112	0.525001	0.304144	0.189317	0.115532	0.110446	0.149681	1	0.97386	0.63446	0.408853	0.267305	0.213662	0.212093	0.277536	1	0.839014	0.566224	0.335293	0.225432	0.142691	0.133332	0.192235	1	1.00604	0.63945	0.418057	0.223997	0.15249	0.149781	0.243103	49.6098
O75379	1	0.557222	0.652795	0.541082	0.471183	0.517933	0.509079	0.534012	1	0.818199	0.794875	0.705927	0.682358	0.718102	0.632128	0.651755	1	2.78928	0.765456	0.938214	0.831349	0.83486	0.819442	0.767677	1	0.745929	0.772097	0.83949	0.614149	0.763409	0.854696	0.871458	1	0.920885	0.65603	0.640714	0.632905	0.575303	0.450144	0.459881	1	0.889044	0.425168	0.485007	0.528141	0.418713	0.448488	0.422694
O75380	1	0.749215	0.740414	0.597484	0.489393	0.394656	0.32696	0.271884	1	0.813027	0.751641	0.613739	0.4904	0.439082	0.356366	0.319877	1	1.03908	1.15077	0.641601	0.553823	0.46126	0.334604	0.263638	1	0.868103	0.745746	0.698086	0.539001	0.460572	0.373727	0.315979	1	0.927222	0.865903	0.723223	0.582676	0.47486	0.406576	0.343565	1	1.30635	1.07117	0.943348	0.752921	0.480535	0.481414	0.421392	55.346
O75381	1	0.659657	0.601867	0.491753	0.321777	0.256204	0.245712	0.226896	1	0.831143	0.680496	0.438955	0.341987	0.265796	0.267023	0.267782	1	1.02984	0.920835	0.282475	0.352984	0.339275	0.470038	0.559118	1	0.878472	0.744984	0.447145	0.338004	0.28437	0.318331	0.400456	1	1.05364	0.651087	0.480222	0.304027	0.26338	0.262171	0.372571	1	1.11018	0.691568	0.423396	0.34316	0.303854	0.441088	0.628294	50.189
O75390	1	0.690166	0.600021	0.176461	0.0358297	0.00607801	0.000885642	0.000731842	1	0.78297	0.627679	0.227618	0.0234864	0.00443369	0.00173703	0.000947261	1	1.0367	0.860508	0.260244	0.0217548	0.00168791	0.000458339	0.000281448	1	1.07857	0.734948	0.300734	0.0237918	0.00281728	0.000748703	0.000485833	1	0.939179	0.700953	0.271688	0.0264842	0.00368131	0.00107533	0.000468977	1	1.11831	0.835793	0.382196	0.0278929	0.00135086	0.000672529	0.000260078	47.8466
O75391	1	0.688822	0.665181	0.574061	0.475589	0.335177	0.29807	0.260656	1	0.816618	0.713451	0.631741	0.512119	0.409455	0.345225	0.335024	1	0.914624	0.825964	0.605519	0.480283	0.363737	0.290045	0.265298	1	0.955234	0.822583	0.726016	0.546574	0.426014	0.39259	0.351108	1	0.93762	0.817405	0.704385	0.56208	0.45212	0.381473	0.354619	1	1.0008	0.824498	0.73763	0.586764	0.373085	0.374775	0.340367	53.6524
O75396	1	0.640799	0.469605	0.12285	0.0548477	0.0119925	0.00239959	0.00251408	1	0.698034	0.474125	0.14456	0.0436462	0.0103821	0.00429872	0.00376593	1	0.964687	0.6732	0.199578	0.0551383	0.00864126	0.00307353	0.00149277	1	0.9739	0.604067	0.242816	0.0678776	0.010973	0.00425808	0.00353431	1	0.91466	0.564984	0.22355	0.0612938	0.0117066	0.00360206	0.0024339	1	1.09867	0.699507	0.298256	0.0708428	0.011177	0.00387113	0.00176469	46.6462
O75400	1	0.650759	0.457891	0.243117	0.194983	0.132814	0.121915	0.12519	1	0.636838	0.294373	0.158584	0.120674	0.0958929	0.0958569	0.109733	1	0.721394	0.29649	0.122437	0.0918162	0.0775138	0.0735911	0.0841265	1	0.832994	0.502011	0.258301	0.16968	0.154029	0.158451	0.177198	1	0.821715	0.389784	0.191497	0.137155	0.109472	0.106577	0.132463	1	0.95121	0.349485	0.218346	0.133468	0.119054	0.100753	0.128748	46.8834
O75410	1	0.784102	0.73716	0.743768	0.530443	0.401627	0.363086	0.390907	1	0.85261	0.805535	0.640929	0.48318	0.360112	0.335041	0.355115	1	0.878982	0.843514	0.619967	0.481431	0.37562	0.318778	0.313596	1	1.0384	0.742076	0.57216	0.448054	0.369552	0.34316	0.378822	1	0.926504	0.727806	0.62505	0.433564	0.34476	0.27637	0.306757	1	0.871871	0.731092	0.659394	0.451789	0.336826	0.301987	0.330223	57.7319
O75414	1	0.78455	0.740941	0.592722	0.472163	0.303983	0.122872	0.0047461	1	0.851945	0.792914	0.697969	0.569709	0.366119	0.135466	0.00612088	1	0.895405	0.9102	0.682764	0.554439	0.40025	0.138936		1	1.0319	0.838406	0.742014	0.575332	0.376854	0.131589	0.0021162	1	0.939902	0.798538	0.68633	0.551627	0.396283	0.124156	0.00487514	1	1.1213	0.902661	0.777693	0.618276	0.405265	0.148873	0.00329139	53.6048
O75419	1	0.515179	0.199698	0.0394628	0.0450986	0.0148429			1	0.510708	0.133697	0.0812081		0.0336086			1	0.729571	0.199111	0.0273123	0.0418649			0.021473	1	0.538932	0.160515	0.0651107	0.0114624			0.0506966	1	0.543124	0.123569	0.0425029	0.022349				1	0.635202	0.128091						44.3587
O75427	1	0.594989	0.210636	0.03845	0.0627446	0.0440514	0.0510063	0.0381601	1	0.642762	0.130101	0.0509241	0.0297267	0.0259342	0.0257299	0.0416727	1	0.604235	0.194594	0.0568536	0.0347463	0.022522	0.0261102	0.0316728	1	0.688111	0.174464	0.0431521	0.0680049	0.0432563	0.0353338	0.0527028	1	0.538432	0.201608	0.0785484	0.0283039	0.0405528	0.0264399	0.0421097	1	0.786818	0.154258	0.053047	0.054562	0.0402643	0.0482874	0.0395428	44.8344
O75431	1	0.679028	0.163699	0.0451193	0.021776	0.00338154	0.016247		1	0.508321	0.101875	0.0578776	0.00473614		0.000908009		1	0.667544	0.187044	0.0616658	0.0276998		0.00969608		1	0.588347	0.203462	0.0388517		0.00189612	0.00624241	0.00175843	1	0.629183	0.0831412	0.0296447	0.016288				1	0.617038	0.112859	0.0326582	0.0522818				45.1742
O75436	1	0.675423	0.685241	0.377466	0.136768	0.0121554	0.00321081	0.00280258	1	0.691594	0.698627	0.444407	0.155993	0.00981595	0.00437826	0.00317091	1	1.10978	0.98336	0.512018	0.139697	0.0055455	0.00224302	0.00053513	1	1.06845	0.793983	0.531619	0.163091	0.00889209	0.00360732	0.00396245	1	0.924213	0.726277	0.470529	0.165188	0.00924121	0.0041473	0.00257911	1	1.12052	0.932543	0.64254	0.179042	0.00812079	0.00399423	0.00279922	49.3106
O75438	1	0.587685	0.582189	0.338497	0.305903	0.191517	0.113129	0.11161	1	0.69753	0.72469	0.424048	0.291712	0.186602	0.153434	0.173075	1	0.681973	0.414907	0.256044	0.175405	0.0671203	0.123064	0.176857	1	0.301183	0.321844	0.255749	0.171675	0.128891	0.107959	0.119226	1	0.444018	0.418717	0.417736	0.258145	0.159486	0.244936	0.202242	1	0.392636	0.396191	0.28697	0.227747	0.126459	0.157206	0.134213	48.6446
O75439	1	0.52863	0.172658	0.0703998	0.0776964	0.0170329			1	0.611219	0.225139	0.0379201	0.0121266	0.00344267	0.00112436	0.001203	1	0.918985	0.354981	0.0261547	0.00841269	0.00340661			1	0.842072	0.297366	0.0347521	0.0100954	0.00639703	0.00364557		1	0.760052	0.27718	0.0354202	0.0130154	0.00344365	0.00211626		1	0.935831	0.325728	0.044095	0.00747891	0.00415496	0.00171445		44.3106
O75448	1	0.987342	0.449175	0.144967	0.0298562	0.15143			1	0.910478	0.426388	0.0377636				0.0152977	1	0.649694	0.490322	0.0317331					1	0.933889	0.42902	0.0544851					1	0.730672	0.452401	0.0458299	0.0222402	0.00518752			1	0.762432	0.415499	0.0399998	0.0179454				47.7641
O75449	1	1.06477	0.272903	0.0599752	0.0159194		0.0106156		1	0.623899	0.167701	0.0293897	0.00885291				1	0.812477	0.25766	0.0353577				0.0110721	1	0.741509	0.148973	0.0338012				0.00737649	1	0.552354	0.149802	0.0330667	0.00981708	0.0111229			1	1.01535	0.113484	0.0240589					47.785
O75475	1	0.695345	0.466976	0.352074	0.248899	0.158275	0.118957	0.0770843	1	0.609324	0.55395	0.326616	0.237095	0.172302	0.147321	0.0867116	1	0.838038	0.633522	0.278576	0.168679	0.14109	0.1176	0.0893973	1	0.851375	0.616311	0.362015	0.253132	0.19024	0.152943	0.137213	1	0.84908	0.664685	0.407036	0.250266	0.208352	0.170988	0.149921	1	1.05819	0.781889	0.379125	0.257841	0.184014	0.16293	0.152501	48.104
O75477	1	0.324824	0.0775543	0.0525627	0.0244007	0.0206501	0.0074212	0.162209	1	0.351439	0.0527489	0.0235409	0.0102062	0.0125774	0.00946075	0.0167576	1	0.56102					0.0129856	0.0142493	1	0.275271	0.0507456	0.0127199	0.00530234	0.0099894	0.0134816	0.028483	1	0.410518	0.0825174	0.033823	0.0206889	0.00944059	0.00845424	0.0187755	1	0.331165	0.0985581		0.0136313			0.0456217	43.4125
O75487	1	0.631726	0.726262	0.458498	0.194325	0.0637839	0.0259607	0.026592	1	0.886508	0.752591	0.625767	0.24208	0.0742263	0.026215	0.0257671	1	1.00244	1.12893	0.811503	0.231096	0.110864	0.0342685	0.078909	1	0.915835	0.7075	0.665593	0.242438	0.0620242	0.0565626	0.0288649	1	0.87732	0.977559	0.792836	0.274277	0.057152	0.0544085	0.023191	1	1.05052	0.882805	0.874164	0.255129	0.0890957	0.0992221	0.100701	49.9939
O75489	1	0.674509	0.422429	0.171995	0.115256	0.0259235	0.00718479	0.00491544	1	0.635694	0.363334	0.169619	0.0864687	0.0236168	0.0106414	0.00682223	1	0.755077	0.442537	0.162913	0.061963	0.0153962	0.00457174	0.00209439	1	0.868446	0.444829	0.191985	0.0895377	0.0210531	0.00694578	0.00745459	1	0.806971	0.425334	0.210837	0.0929125	0.0250754	0.00854239	0.00542535	1	0.991111	0.499037	0.249024	0.0981936	0.0227616	0.00746663	0.00466517	46.7818
O75494	1	0.676002	0.357364	0.130019	0.183256	0.236928	0.33127	0.239252	1	0.647416	0.258565	0.10386	0.0645148	0.18606	0.297824	0.314351	1	0.72888	0.341601	0.0828804	0.0500002	0.114833	0.245991	0.280037	1	0.526435	0.228489	0.0811794	0.0808986	0.20457	0.315086	0.262553	1	0.680967	0.257777	0.121039	0.0795784	0.176032	0.331494	0.370235	1	1.02393	0.316382	0.127438	0.0591146	0.177924	0.430355	0.457611	45.5452
O75496	1	0.677421	0.56043	0.634611	0.644775	0.464525	0.485837	0.431783	1	0.87974	0.571197	0.780421	0.686336	0.612114	0.571395	0.545896	1	0.699058	0.851303	0.779029	0.824963	0.692024	0.600233	0.494344	1	1.35579	0.897048	1.04936	0.817417	0.915079	0.922611	0.811038	1	0.927291	0.672385	0.678691	0.675301	0.579386	0.504506	0.484635	1	0.810473	0.794521	0.870558	0.78162	0.610495	0.671535	0.544345
O75503	1	0.582262	0.278923	0.145589	0.124088	0.00802808	0.0221477	0.0119264	1	0.981593	0.616719	0.20534	0.056524	0.0300633	0.0133126	0.00542677	1	0.644819	0.692999	0.14405				0.0105296	1	1.33465	0.781614	0.178314	0.0820199	0.0335682	0.0196225	0.0137155	1	1.12657	0.744309	0.288922	0.072288	0.0258493	0.0126072	0.00786818	1	0.889073	0.576411	0.161591	0.016991				45.2873
O75521	1	0.659538	0.399464	0.0894784	0.0500066	0.00518512		0.00271335	1	0.724248	0.391522	0.128974	0.0332653	0.0110917			1	1.22419	0.712935	0.0852026	1.18595				1	0.33687	0.234486	0.124452	0.0359291				1	0.677125	0.367783	0.0942971	0.0237334	0.00416888			1	1.29102	0.645138	0.166672	0.0802927				46.2812
O75528	1	0.472816	0.585848	0.456344	0.485641	0.568313	0.547019	0.805504	1	0.683649	0.68545	0.634734	0.550029	0.622456	0.581175	0.816873	1	0.00250418	1.59104	0.517434	0.585258	0.802472	0.94969	0.728211	1	0.844392	0.176646	0.344582	0.743571	0.687035	0.516968	0.618446	1	0.62447	0.508517	0.310282	0.692989	0.864974	0.638979	0.784331	1	0.792785	0.874529	0.568878	1.18395	1.37058	1.01535	1.46247
O75530	1	0.675409	0.345307	0.0300733					1	0.4817	0.178794	0.0116162					1	0.36654	0.123921						1	0.830271	0.2861	0.02056					1	0.62493	0.212079	0.0236131	0.00707508				1	0.837527	0.0998409						45.9685
O75531									1	7.9698	13.5975	9.41277	6.70324	4.62243	4.31462	7.63437																									1	3.28831	2.05576	1.45543	2.29209	0.36644	3.20663	3.38523
O75533	1	0.714989	0.531086	0.194017	0.163923	0.147319	0.138581	0.127354	1	0.794294	0.481017	0.156917	0.140008	0.119392	0.109312	0.106417	1	0.79139	0.530298	0.111922	0.103064	0.090748	0.0821192	0.0840899	1	0.95547	0.571117	0.225857	0.193347	0.165409	0.150488	0.150497	1	0.892671	0.610035	0.182252	0.120669	0.122412	0.117774	0.119476	1	0.988801	0.562727	0.193358	0.14337	0.115413	0.0963641	0.105499	47.5024
O75534	1	0.521455	0.258813	0.0588902	0.0408067	0.0107516	0.00545987	0.00440191	1	0.533614	0.206596	0.0496654	0.0206492	0.00782032	0.0045152	0.00463274	1	0.800368	0.236997	0.0375001	0.0141746	0.0125284	0.00355391	0.00577773	1	0.755127	0.23054	0.0562891	0.0190578	0.00934669	0.00633053	0.00608443	1	0.708302	0.237685	0.0552997	0.0239518	0.00787515	0.00593894	0.00377258	1	0.855028	0.260817	0.0654782	0.0226543	0.00785825	0.0134475	0.00776933	44.7171
O75554	1	0.789039	0.789727	0.70016	0.631365	0.469634	0.566877	0.539996	1	1.09981	1.18531	0.953715	0.772237	0.796598	0.96041	1.08526	1	0.879832	1.04047	1.01794	0.763967	0.758447	0.750554	0.712163	1	0.866878	0.981475	0.732542	0.709475	0.755225	0.797259	0.866427	1	1.06183	0.734824	0.75116	0.906082	0.815017	0.883436	0.868373	1	1.11557	1.04742	1.06698	0.942502	0.856592	1.1456	1.32407
O75563	1	0.554297	0.30039	0.061405	0.0147109	0.00499739	0.00331424	0.00544792	1	0.575524	0.24177	0.0541685	0.025758	0.0117239	0.0109107	0.00893218	1	0.720033	0.23347	0.0321084	0.0257067		0.00653248	0.0141354	1	0.846527	0.316456	0.0756657	0.020752	0.0180677	0.00987619	0.0114988	1	0.653724	0.220291	0.0644879	0.0230153	0.00756281	0.00966199	0.00614101	1	0.809103	0.16132	0.0531638	0.0091134			0.00820979	45.1273
O75569	1	1.99098	0.466837	0.152053	0.137535	0.0179568	0.104021		1	1.86426	0.345373	0.21286		0.040481		0.00917758	1	0.834515	0.35187						1	0.846785	0.220513	0.0353207	0.0480875	0.0448122			1	0.734418	0.261551	0.0976888		0.00786468	0.00902292	0.0115643	1	0.805325	0.320773	0.0414802					47.9709
O75575	1	1.3346	0.749486	0.615895	0.783905	0.567103	0.786255	0.786778	1	0.595655	0.552543	0.546416	0.17841	0.418935	0.52428	0.754134	1	0.416348	0.319083	0.222918	0.216396	0.106895	0.188927	0.234671	1	0.285626	0.336009	0.191435	0.332728	0.351187	0.413593	0.491684	1	0.420635	0.548993	0.618717	0.225719	0.688155	0.829144	0.942186	1	0.657886	0.29146	0.404656	0.491099	0.302852	0.510514	0.598513
O75586	1	0.591881	0.261925						1	0.693052	0.00889955						1	0.085354	0.815772						1	0.770846	0.375075						1	0.923713	0.271412	0.0900095				0.0168557	1	1.29678	0.21958
O75592	1	1.05923	0.47708	0.188588	0.528205	0.525402	0.521999	0.471118	1	1.14998	0.156977		0.125524	0.185906	0.168606	0.325178	1	0.508103				0.000215578	0.0806515	0.189975	1	0.877112	0.138607	0.380584	0.213386	0.16256	0.222213	0.28429	1	0.571887	0.165007			0.0877126	0.125113	0.158251	1	3.46895	0.620221				0.274406	0.653001	47.8814
O75607	1	0.60589	0.603912	0.451539	0.401365	0.358931	0.361099	0.345175	1	0.649198	0.600131	0.446211	0.410982	0.411589	0.356442	0.240199	1	0.864799	0.737529	0.559912	0.345356	0.377519	0.318526	0.287348	1	1.14578	0.877105	0.599273	0.60052	0.550793	0.54645	0.499896	1	0.867829	0.880842	0.647458	0.539992	0.53913	0.415513	0.482527	1	0.822111	0.95468	0.644108	0.660411	0.498179	0.387402	0.354363	49.153
O75608	1	0.675191	0.598611	0.424359	0.290804	0.0197385	0.000293365	0.000462657	1	0.88763	0.683033	0.605975	0.350254	0.013477	0.00183829	0.00137886	1	1.02953	0.901317	0.614946	0.333303	0.0125569	0.00032374	0.000257387	1	1.03071	0.408426	0.772781	0.465733	0.0260037	0.00234825	0.000133665	1	0.866513	0.750323	0.621403	0.354814	0.0307814	0.00118741	0.000405098	1	0.976945	0.950055	0.752529	0.368502	0.0161976	0.000180431	0.000193434	49.3577
O75629	1	0.632537	0.78514	0.754015	0.680549	0.784756	0.880374	0.961938	1	0.964077	0.785232	0.734054	0.743531	0.973047	0.863308	1.07218	1	0.740409	0.893119	0.826243	0.812146	1.08656	1.1001	1.18955	1	1.0735	0.837219	0.938319	1.11374	1.25998	1.04258	1.11774	1	0.958669	0.847253	0.949926	0.765173	0.786519	0.925972	0.889616	1	1.16644	1.00778	1.00122	1.10703	0.896603	1.0857	1.27373
O75643	1	0.76833	0.577751	0.0925614	0.0439348	0.0303995	0.0436187	0.0426387	1	0.700625	0.519678	0.0689983	0.0691026	0.0342854	0.0325636	0.0412952	1	0.852578	0.552256	0.0614492	0.0617505	0.0382603	0.0413058	0.0335817	1	0.940064	0.562356	0.102237	0.0782957	0.0521929	0.0388042	0.0385968	1	0.877711	0.532645	0.123158	0.0524772	0.0501988	0.0490595	0.0429949	1	1.06633	0.603742	0.123547	0.081693	0.0468321	0.0553679	0.0554868	47.8842
O75663	1	0.686697	0.506358	0.0538054	0.0288484	0.0054797	0.00238186	0.0167492	1	0.745083	0.522751	0.0629396	0.015038	0.0040878	0.00148996	0.00115515	1	0.83411	0.669979	0.0483543	0.0100023	0.000438164	0.00071252	0.0711026	1	1.13579	0.710601	0.0766911	0.013806	0.00449771	0.00172126		1	0.896685	0.52319	0.0829293	0.0146362	0.00379898	0.00129806	0.000805518	1	1.14603	0.817477	0.0876083	0.00895427	0.00526991	0.00105004	0.00366622	46.9274
O75683																									1		1.09391		0.23687	0.82483	0.659185	1.12135	1	1.66537	1.45403	0.60027		0.335702	0.999356	2.06569
O75688	1	0.659722	0.615762	0.0497625	0.0136552	0.00968028	0.00106204	0.00501363	1	0.705541	0.561182	0.105409	0.024242	0.00990945	0.00205298	0.00802805	1	1.00195	0.843958	0.0748342	0.0159753			0.00135225	1	1.07634	0.728595	0.143285	0.0176521	0.00612572	0.00289703	0.00538261	1	0.912641	0.639737	0.139486	0.0181332	0.00440966	0.00351682	0.00292849	1	1.10027	0.758991	0.176545	0.0175235	0.00558113			47.4241
O75689	1	0.814711	0.586825	0.157743	0.00647117	0.0555135			1	0.910587	0.505173	0.0958901		0.0159749			1	0.177875	0.740757	0.071698		0.438766			1	0.856471	0.421178	0.122238	0.00623958				1	0.9619	0.580349	0.119244				0.0574903	1	1.07288	0.531799	0.0986112	0.268134			0.104688	48.3066
O75694	1	0.638007	0.142012		0.0072599			0.00855791	1	0.592387	0.11162	0.00284249			0.00380439	0.00600636	1	0.645379	0.142429	0.0169951		0.673689			1	0.648063	0.108145	0.00945391	0.00968984			0.00178484	1	0.657541	0.140609	0.0113218	0.00343339			0.000557262	1	0.761606	0.105267	0.0191618					44.8921
O75695	1	0.654328	0.233553	0.0188834	0.011859	0.00157069	0.00654158	0.00409432	1	0.720469	0.472398	0.0598849	0.0176701	0.00406577	0.00633251	0.00618912	1	0.942114	0.675742	0.0352197		0.0122437			1	1.00018	0.61097	0.0865109	0.0106323	0.00482203	0.00451583	0.00976985	1	0.947914	0.52126	0.0809476	0.0127243	0.00540745	0.00146286	0.00443245	1	1.02716	0.623286	0.0746432	0.00918498		0.00281101		45.3379
O75717	1	0.776079	0.437303	0.106918	0.0635381	0.111345	0.0955191	0.099655	1	0.759419	0.41872	0.0941064	0.101776	0.104561	0.108915	0.120434	1	0.621931	0.400268	0.0578009	0.069228	0.053753	0.0740462	0.0670569	1	1.08508	0.521053	0.118698	0.157918	0.146513	0.176803	0.198978	1	0.908862	0.406199	0.0883016	0.0934891	0.0881242	0.0979811	0.129998	1	0.930576	0.386202	0.126189	0.0805891	0.053145	0.0886271	0.123116	46.9691
O75718	1	0.421435	0.162506	0.0144209	0.010584	0.0028525	0.00115998	0.00382031	1	0.482369	0.121867	0.0232165	0.00468263	0.0039215	0.00294494	0.00754942	1	0.54369	0.127291	0.0109414	0.00738667				1	0.536628	0.12846	0.0180673	0.00626979	0.00232223	0.00229919	0.00909323	1	0.556903	0.141378	0.0378573	0.00693334	0.00248269	0.00868212	0.00570814	1	0.613828	0.138588	0.0318917	0.00768716	0.0313531	0.00142827		43.7356
O75746	1	0.568559	0.276609	0.0329756	0.0289287	0.00397379			1	0.551235	0.125161	0.0217062	0.00694026	0.000864205	0.00211233	0.00227196	1	0.50733	0.124472	0.0244366					1	0.335236	0.0778138	0.0147671	0.00809892	0.000557458			1	0.621313	0.137448	0.0334275	0.00857408		0.000697406		1	0.713912	0.163726	0.017487					45.0605
O75781	1	0.617938	0.609408	0.642061	0.563957	0.501527	0.547294	0.55104	1	0.872228	0.710316	0.754368	0.63928	0.7763	0.925466	0.917976	1	1.05746	0.968674	0.689937	0.712598	0.846083	0.906988	0.919866	1	0.674839	0.535596	0.426409	0.376158	0.60931	0.676021	0.714053	1	0.568514	0.413309	0.509595	0.545658	0.604133	0.643838	0.716224	1	0.932424	0.98726	0.955093	0.953414	1.08233	1.24961	1.3309
O75787	1	0.643507	0.428868	0.127842	0.0890587	0.00616104	0.189486	0.0946245	1	0.665309	0.296014	0.0917316	0.0655483	0.0944928	0.0591721	0.105825	1	0.464966	0.157904		0.0243351		0.0467487	0.117571	1	0.551565	0.181142	0.0591868	0.0697653	0.0566661	0.0431814	0.062232	1	0.586626	0.239538	0.113635	0.0420602	0.0404924	0.120045	0.11373	1	0.724391	0.142438	0.023444	0.0415381	0.0184571	0.0265664	0.0333211	46.2365
O75792	1	0.658196	0.394779	0.136538	0.0429615	0.00813683	0.00583712	0.00380415	1	0.668492	0.368074	0.137918	0.0272319	0.00573046	0.00303239	0.00228792	1	0.865246	0.390541	0.0979072	0.0188439	0.0021594		0.000327271	1	0.855576	0.409552	0.150659	0.0227711	0.00338275	0.00166056	0.0185057	1	0.809079	0.382953	0.13818	0.0258719	0.00466526	0.00204015	0.000821175	1	0.92347	0.430967	0.171765	0.0316758	0.00502128	0.0338482	0.00461906	46.3553
O75794	1	0.573969	0.158763	0.031376	0.0536857				1	0.498779	0.150983	0.0228479	0.00344189		0.000678693		1	0.641901	0.183995	0.0247701	0.02963				1	0.578622	0.037172	0.00988969	0.00560596				1	0.515466	0.16866	0.0343171	0.00751985	0.000855266	0.000532058		1	0.796909	0.234284	0.0305176	0.0142448	0.008556		1.71955e-05	44.5334
O75817	1	0.539724	0.591949	0.286432	0.159453	0.0530139	0.0149442	0.00887238	1	1.63285	1.37192	0.81859	0.486952	0.196218	0.0683119	0.0130244	1	0.70465	0.564563	0.25408	0.155368	0.0988788	0.0170068	0.00511245	1	0.873825	0.602459	0.316606	0.171524	0.119016	0.0334577		1	0.898963	0.701496	0.285322	0.175316	0.0370767	0.0239692		1	0.916688	0.742419	0.447091	0.177454	0.102599	0.0357085	0.0091092	47.578
O75818	1	0.790376	0.608998	0.372697	0.297646	0.170825	0.16122	0.0885033	1	1.02087	0.690407	0.459389	0.384895	0.223069	0.167028	0.0987198	1	0.690422	0.629839	0.311058	0.213442	0.128209	0.107395	0.0601552	1	1.10208	0.782744	0.431934	0.343329	0.22597	0.167479	0.110443	1	0.884487	0.754507	0.478467	0.302978	0.182005	0.141179	0.0917966	1	0.794825	0.541517	0.488378	0.243254	0.131597	0.146541	0.0998197	49.9007
O75821	1	0.745528	0.620937	0.268872	0.14129	0.0593708	0.0406929	0.0338421	1	0.772187	0.626155	0.299774	0.129355	0.058876	0.0436352	0.0408994	1	1.05569	0.800556	0.260923	0.114187	0.0444976	0.0357194	0.0305079	1	0.937578	0.689202	0.325387	0.132748	0.0655125	0.0516447	0.0466742	1	0.906749	0.628797	0.312995	0.133849	0.0632	0.0443506	0.0425544	1	1.21252	0.800089	0.401818	0.144492	0.0572123	0.0508365	0.0522155	48.7903
O75822	1	0.679787	0.590167	0.234357	0.125015	0.0507282	0.0343691	0.0342812	1	0.736943	0.668468	0.277341	0.104383	0.0521361	0.0445612	0.045165	1	1.04676	0.827281	0.295219	0.10664	0.0536419	0.0362815	0.0304767	1	0.998595	0.74006	0.277452	0.0920151	0.0607774	0.0400774	0.0387991	1	0.905196	0.655041	0.307782	0.121893	0.0561834	0.0447834	0.0381052	1	1.16133	0.880849	0.418466	0.132544	0.0678221	0.0515243	0.0428116	48.0853
O75832	1	0.721875	0.0898222	0.0184317	0.0117923	0.00446585	0.004728	0.00145585	1	0.8609	0.411743	0.0429175	0.0205643	0.00250453	0.00196454	0.0022966	1	0.865614	0.544951	0.0282993	0.0170377	0.00150384			1	0.949707	0.28555	0.0389496	0.0158344	0.00292965	0.0027005		1	0.903261	0.51937	0.0537727	0.0109625	0.00389955	0.0031452	0.00168592	1	0.884854	0.540934	0.0809068	0.0123148		0.00106806		45.0793
O75843	1	0.849236	0.386756	0.105929	0.0497565	0.0113959			1	0.625499	0.200591	0.0591766	0.0221859		0.00173914		1	0.849335	0.299597	0.0515113	0.0242813		0.0098592		1	0.663316	0.280916	0.118494	0.0135399				1	0.71197	0.253955	0.0915649	0.0560984				1	0.791436	0.228158	0.0801717	0.0176007				47.1014
O75844	1	0.689744	0.519937	0.0486701	0.028163	0.0065842	0.00172596	0.00124991	1	0.749425	0.560542	0.0664316	0.0185169	0.00551052	0.00298436	0.00195953	1	1.07333	0.975066	0.144876	0.0153377	0.00337113	0.00162969	0.000758887	1	1.05448	0.699882	0.120497	0.0165699	0.00392665	0.00200473	0.00134042	1	0.989467	0.700281	0.136965	0.0175646	0.00455216	0.00139806	0.000911932	1	1.06869	0.820232	0.214236	0.018259	0.00300308	0.00139801	0.000967824	47.0138
O75874	1	0.696363	0.714663	0.34798	0.045122	0.00557614	0.00133676	0.00067191	1	0.753822	0.759174	0.483494	0.0499385	0.00423712	0.00217434	0.00126063	1	1.10779	1.09894	0.656158	0.130467	0.00159873	0.00040548		1	1.09785	0.898982	0.514032	0.0355013	0.00320486	0.000797179	0.000731171	1	0.966736	0.810511	0.485915	0.0471418	0.00327135	0.00111543	0.000311717	1	1.14501	1.01109	0.728292	0.0689929	0.00176121	0.000694635	0.000367559	49.3568
O75880	1	0.511926	0.457663	0.214739	0.135597	0.0493769	0.0185113	0.0467453	1	0.592893	0.481952	0.337625	0.192417	0.0606188	0.0275526	0.00734968	1	0.706515	0.469752	0.241438	0.139191	0.0564333	0.0190078	0.00366786	1	0.871572	0.446846	0.327563	0.19809	0.0787273	0.0175059	0.00426011	1	0.998805	0.537354	0.324173	0.185923	0.0763349	0.0329312	0.00723662	1	0.792532	0.582665	0.363346	0.222005	0.0944551	0.0517484	0.00878102	46.2251
O75882	1	0.686816	0.67593	0.561915	0.442389	0.356238	0.237494	0.1566	1	0.861906	0.984248	0.765651	0.624872	0.448323	0.339491	0.230424	1	0.771755	0.748605	0.659205	0.515106	0.421299	0.289053	0.175306	1	1.38353	1.04826	0.810439	0.671451	0.479288	0.374568	0.252421	1	0.855451	0.649257	0.599605	0.499957	0.398417	0.260178	0.182445	1	0.906177	0.909963	0.860383	0.640024	0.454439	0.371697	0.239633	53.3143
O75886	1	0.648757	0.469404	0.108757	0.049727	0.0229637	0.0188453	0.0201874	1	0.735852	0.511053	0.105447	0.0471784	0.015716	0.0135229	0.0130905	1	0.99855	0.640784	0.0867673	0.0536955	0.0126165	0.00958063	0.0086388	1	1.17362	0.639802	0.118538	0.0335669	0.0250587	0.0279043	0.0143644	1	0.981205	0.532208	0.114208	0.0538622	0.0244216	0.0147032	0.0128403	1	0.977441	0.586248	0.153176	0.0263831	0.0126687	0.0184806	0.00479296	46.6544
O75896	1	0.659927	0.600911	0.383903	0.165728	0.0551622	0.00812163	0.0673276	1	0.909336	0.860892	0.561034	0.310379	0.0377503	0.051583	0.0524048	1	0.937771	1.00791	0.532505	0.182617		0.0269031	0.025114	1	1.05973	0.805414	0.558714	0.278395	0.0464471	0.0559442	0.0849337	1	0.95722	0.739986	0.462689	0.25173	0.0172229	0.0152913	0.0168404	1	0.844411	0.811427	0.545023	0.228057	0.0108266		0.0281158	48.8046
O75909	1	0.646612	0.545851	0.188497	0.062492	0.0107852	0.00122326	0.00322491	1	0.745877	0.648866	0.238884	0.0504749	0.00984359	0.00659814	0.0030768	1	0.838536	0.710013	0.180337	0.0203581	0.00439508	0.00188569	0.000935589	1	1.00255	0.664427	0.284781	0.0412637	0.0107035	0.00265818		1	0.865199	0.636238	0.263677	0.0423381	0.0137045	0.00406668	0.00263183	1	0.98648	0.737934	0.325094	0.0398509	0.0063179	0.003999	0.000174466	47.3277
O75915	1	0.592727	0.518295	0.338188	0.267391	0.184997	0.158973	0.150553	1	0.738184	0.547133	0.457856	0.344602	0.237435	0.219287	0.210168	1	0.958989	0.864079	0.527018	0.400914	0.301307	0.225335	0.193418	1	0.9686	0.65711	0.522506	0.370824	0.292541	0.279276	0.231166	1	0.817047	0.607402	0.479056	0.379276	0.286431	0.252907	0.223855	1	1.04385	0.753659	0.568581	0.389767	0.331124	0.270785	0.251838	47.6598
O75923	1	0.616745	0.209268	0.0246641	0.038845	0.00600585	0.00538691	0.0428531	1	0.815569	0.146608	0.025927			0.0259659	0.0148382	1	0.75148	0.18703		0.174861	0.139886		3.24401e-05	1	0.976505	0.13447	0.148075	0.0114512	0.0015607			1	0.559178	0.181179	0.028101	0.0835516				1	0.529194	0.189136	0.00705248	0.0241439	0.0261564			45.0027
O75925	1	0.265889	0.230733	0.0913478	0.0963913	0.162947	0.149031		1	0.704069	2.8044	0.113247		0.0893761		0.390678	1	2.37558	1.16325	0.664875				0.00395227	1	3.24046	2.23755	1.99688	1.42776	1.36118	1.59475		1	0.730619	1.11943	0.901292		1.26918	1.00252	0.405698	1	0.683968	0.0946605	0.0764439	0.257145	0.126237			43.0719
O75934	1	0.401193	0.412365	0.116752	0.068135	0.00357377			1	1.02393	0.70748	0.116777	0.0345826		0.00073629	0.00214542	1	0.639196	0.18016	0.0287181	0.00532603	5.49558e-06			1	0.524284	0.333509	0.0720637	0.0122059		0.00227112	0.00204731	1	1.06022	0.544698	0.128726	0.0209017		0.00491379	0.00193697	1	0.711295	0.368143	0.0713829	0.0109261				44.8665
O75935	1	0.688894	0.288023	0.0135871	0.0141029	0.00957618	0.000467014	0.00460391	1	1.09728	0.632529	0.0353509	0.0155606	0.00569989			1	1.38907	0.273809		0.0073917				1	0.576622	0.153281	0.00559245					1	0.912404	0.254537	0.054536	0.0123088		0.00521046		1	0.715993	0.253359	0.0316262					45.7496
O75937	1	0.690762	0.674216	0.329284	0.174904	0.101638	0.0862176	0.100509	1	0.838179	0.691607	0.345354	0.170432	0.0968722	0.0984953	0.111729	1	1.00852	0.820605	0.327598	0.138568	0.0722501	0.0708144	0.0765036	1	0.99472	0.790437	0.41222	0.200889	0.115799	0.108575	0.124318	1	0.90045	0.698159	0.365126	0.153625	0.0951652	0.0865713	0.101928	1	1.08657	0.873245	0.473448	0.172089	0.0786691	0.0964834	0.106042	49.2126
O75940	1	0.768166	0.747274	0.533001	0.462949	0.327127	0.281114	0.229517	1	0.766195	0.795467	0.526676	0.425024	0.370518	0.357872	0.363883	1	0.967856	0.965621	0.683217	0.553823	0.455225	0.316604	0.315336	1	1.05759	0.703711	0.564995	0.433731	0.428074	0.397731	0.414023	1	0.861981	0.638045	0.588649	0.468364	0.380098	0.319037	0.342053	1	1.19671	1.03476	0.986229	0.698456	0.511934	0.379325	0.493197	53.8051
O75947	1	0.792383	0.575029	0.277784	0.19417	0.104955	0.0516711	0.0374666	1	0.929586	0.562743	0.253107	0.139779	0.0812405	0.0642413	0.057202	1	0.830694	0.481424	0.144582	0.0712794	0.0325043	0.0323568	0.0434034	1	0.834238	0.494136	0.197441	0.0977111	0.0589861	0.0325926	0.0285999	1	0.923518	0.554466	0.258682	0.109123	0.0638278	0.0760341	0.0537457	1	1.00291	0.59718	0.236873	0.113374	0.0559827	0.0377572	0.0263459	48.826
O75955	1	0.0885323	0.646921		0.0893763		0.00781677		1	0.948362	0.586703	0.360799	0.0573641												1	0.463695	0.265056	0.18289	0.0942457			0.0569563	1	1.07774	0.430044	1.27016	0.0475859		0.0274576		1	0.449206	0.611387	0.514043					44.5749
O75964	1	0.536509	0.272261	0.068134	0.0645525	0.0162257	0.00768627	0.00591118	1	0.607454	0.191298	0.0600726	0.0249342	0.011787	0.00958891	0.00629504	1	0.566066	0.202033	0.0406155	0.0149144	0.0036917	0.0027182	0.00196072	1	0.614506	0.211128	0.0579562	0.017773	0.00957284	0.0066837	0.00576762	1	0.661059	0.244788	0.0770944	0.0266377	0.0126466	0.00647229	0.00514125	1	0.795025	0.218661	0.0706887	0.0222454	0.008515	0.00493921	0.00359517	44.8712
O75976	1	0.779971	0.637048	0.401391	0.328994	0.2318	0.196983	0.173664	1	0.772227	0.584489	0.458397	0.334939	0.239206	0.213628	0.198137	1	0.879328	0.715463	0.399131	0.287605	0.20588	0.169504	0.131691	1	0.952912	0.648049	0.449455	0.335778	0.251139	0.219647	0.193846	1	0.887201	0.640911	0.441691	0.332989	0.25136	0.200482	0.179655	1	1.00798	0.685566	0.504046	0.335728	0.237088	0.207964	0.187543	50.2859
O75995	1	0.639099	0.694518	0.582314	0.43526	0.356907	0.298724	0.213365	1	0.856452	0.816469	0.758611	0.560146	0.39197	0.304774	0.286617	1	0.849593	0.857923	0.711664	0.557862	0.332168	0.272415	0.214931	1	1.0075	0.709105	0.67811	0.607324	0.418435	0.304697	0.26505	1	0.894427	0.800269	0.671663	0.544273	0.363186	0.301596	0.268078	1	0.998254	0.899567	0.783039	0.611099	0.387347	0.368434	0.331984	53.8108
O76003	1	0.673443	0.664012	0.282816	0.08106	0.0185393	0.00519759	0.00467801	1	0.775895	0.674699	0.330323	0.074093	0.0165433	0.00716764	0.00517651	1	1.11582	0.96172	0.299254	0.0542875	0.00854826	0.00383077	0.00295952	1	1.07896	0.791619	0.382436	0.0729363	0.0138296	0.00621295	0.00456384	1	0.946536	0.723885	0.358292	0.0794047	0.0171229	0.00606681	0.00506443	1	1.14944	0.902392	0.471783	0.0826814	0.0126425	0.0057266	0.00411894	48.6262
O76009	1	0.629921			0.215955			0.574611	1	0.708494	0.745414	0.704313		0.270613	0.223678	0.0104275									1	16.6955	3.98626	49.496		2.50091	4.45968	0.154788	1	0.534734	0.717389	0.956959				0.0700202	1	1.50705	0.951424	0.000294932	0.512158				44.3325
O76011
O76013
O76021	1	0.695495	0.569528	0.460275	0.47975	0.373832	0.369936	0.277566	1	0.655646	0.404032	0.341111	0.339715	0.291605	0.27594	0.209311	1	0.680047	0.484189	0.264857	0.171386	0.168216	0.219103	0.127432	1	1.1178	0.667054	0.663287	0.50312	0.456256	0.512822	0.404694	1	0.715435	0.608249	0.486733	0.378129	0.362337	0.293972	0.258856	1	0.875211	0.540587	0.322632	0.266	0.366741	0.356349	0.216666	50.3133
O76031	1	0.566358	0.318959	0.0854802	0.0706812	0.026867	0.0415618	0.034396	1	0.717662	0.256703	0.0769984	0.0339734	0.0378617	0.0288133	0.0320631	1	0.649941	0.204521	0.0499348	0.0320955	0.0239547	0.0246747	0.0276096	1	0.822244	0.275513	0.0641631	0.0270057	0.0571353	0.0275703	0.0280305	1	0.76355	0.275243	0.0741747	0.0403954	0.0352341	0.0269125	0.0334833	1	0.815041	0.303595	0.07194	0.057253	0.0383999	0.0457356	0.0303559	45.2465
O76041-2	1	1.0435	0.571942	0.456363	0.55575	0.265013	0.259738	0.164191	1	0.733925	0.791004	0.839009	0.625004	0.459966	0.23496	0.410566	1	3.75209	0.984733	0.656274	0.310964	0.561279	0.535153	0.476507	1	1.09575	0.323113	0.392098	0.532678	0.334749	0.288138	0.231656	1	1.45764	1.28468	0.662132	0.72086	0.610794	0.451896	0.379021	1	0.499384	0.686176	0.555821	0.399453	0.24052	0.322346	0.257413	52.5098
O76071	1	0.648488	0.612432	0.345827	0.229078	0.0680463	0.017103		1	0.78236	0.514767	0.376633	0.207279	0.0671304	0.0207931	0.00170443	1	0.974588	0.769895	0.359808	0.149723	0.0558637	0.0297134		1	1.02272	0.715946	0.441922	0.235656	0.0976017	0.0202698		1	0.821233	0.583701	0.36075	0.212577	0.0810708	0.0219919		1	1.03672	0.726309	0.475088	0.263125	0.0860793	0.0353327		48.8242
O76075	1	0.0833651	0.100012	0.244612					1	2.55243	1.31761	0.320807					1	6.48329	5.17719						1	0.798961	0.458031	0.264304					1	1.00021	0.722031	0.506406	0.0229581				1	1.14993	0.549371	0.46588					41.4577
O76094	1	0.411962	0.0696174	0.085747	0.0328115	0.051554	0.0331998	0.0453016	1	0.396625	0.0600344	0.060333	0.0260669	0.0436442	0.0523724	0.0562065	1	0.518393	0.0507446	0.0168811	0.0335741	0.0394937	0.0517954	0.0491135	1	0.557323	0.0761346	0.0749187	0.055325	0.0661638	0.101373	0.109979	1	0.486487	0.0634756	0.0563677	0.0462222	0.0468858	0.041438	0.0761533	1	0.633453	0.07988	0.0471956	0.0789015	0.0498394	0.0964718	0.110888	43.6804
O94760	1	0.706777	0.689234	0.546328	0.332188	0.075595	0.00718169	0.0033751	1	0.793385	0.822797	0.678273	0.441226	0.0858744	0.00890576	0.00548529	1	0.905174	1.09539	0.782449	0.475807	0.120951	0.0037012	7.79735e-05	1	0.980183	0.879334	0.750552	0.483633	0.0959863	0.00519776	0.00899181	1	0.904388	0.782714	0.677069	0.460096	0.102162	0.00780039	0.00331163	1	1.094	0.910649	0.776215	0.494491	0.148652	0.00700997	7.64838e-05	51.1286
O94761	1	0.589031	0.463198	0.340356	0.281791	0.271644	0.302808	0.27015	1	0.799363	0.721077	0.534612	0.485209	0.403879	0.336597	0.454357	1	0.959898	0.749822	0.396227	0.337873	0.313237	0.342882	0.39681	1	0.873145	0.479897	0.315503	0.22001	0.295657	0.335858	0.325652	1	0.920543	0.53757	0.40219	0.453831	0.302058	0.409882	0.416591	1	0.547432	0.558305	0.466294	0.330002	0.419401	0.488624	0.377081	46.0306
O94763	1	0.631359	0.622417	0.5145	0.303646	0.190371	0.204502	0.242984	1	0.861281	0.663943	0.655901	0.332498	0.234147	0.216453	0.280272	1	0.818577	0.808369	0.594675	0.317494	0.222265	0.178332	0.251027	1	0.872663	0.642107	0.563876	0.303823	0.234553	0.253563	0.296278	1	0.896446	0.84604	0.627606	0.32926	0.254095	0.180075	0.287104	1	0.911387	0.55815	0.692721	0.351084	0.247165	0.26354	0.277425	50.1847
O94766	1	0.868761	0.307852	0.0140253	0.00803591	0.0125543	0.0159017	1.82844e-05	1	1.04441	0.660523	0.047516	0.0686348	0.0229396	0.0103718		1	0.671776	0.440382	0.0488773	0.119806	0.132734	0.0149251	3.79715e-05	1	0.76717	0.614195	0.102598	0.0362137	0.0150682		2.17583e-05	1	0.819762	0.449968	0.0487097	0.0252517	0.0158779	0.00707772		1	0.640672	0.376121	0.0338045	0.116723	0.129168	0.0167238		46.7126
O94776	1	0.741973	0.445698	0.11879	0.0764316	0.0414531	0.0331957	0.0116222	1	0.767248	0.386808	0.119885	0.0626677	0.0526393	0.0525567	0.0205304	1	0.751777	0.423655	0.086381	0.050246	0.0475328	0.0346664	0.0156829	1	0.911961	0.481594	0.129966	0.0867758	0.0534845	0.0363535	0.0221722	1	0.911689	0.471882	0.144544	0.0501181	0.0662458	0.0463646	0.0214249	1	1.0309	0.482754	0.1606	0.0923075	0.071437	0.0413056	0.0157858	47.0216
O94804	1	0.573884	0.117605	0.0685076	0.0603385	0.0493568	0.0608167	0.0659391	1	0.60731	0.108148	0.058533	0.06035	0.0515797	0.0594701	0.0795069	1	0.818213	0.0811766	0.0439274	0.0322246	0.0232549	0.0385229	0.0575354	1	0.989394	0.151932	0.0845411	0.064495	0.059691	0.0859174	0.0888425	1	0.831536	0.106828	0.0569742	0.0586006	0.057275	0.0608205	0.0753873	1	0.92708	0.0723938	0.0387191	0.0499842	0.0429011	0.0728517	0.0770979	44.3902
O94819	1	0.685387	0.657917	0.341131	0.102739	0.0064215			1	0.774356	0.675702	0.339434	0.0992075		0.00165395	0.00292694	1	0.991198	0.846328	0.365617	0.0735904				1	0.940099	0.646576	0.339639	0.0857826	0.00189288			1	0.957004	0.689999	0.361535	0.101274				1	1.05815	0.792586	0.48923	0.114489				48.9349
O94822	1	2.28949		0.109269	0.651277				1	0.569855	0.172153		0.0508024	0.0128126			1	0.594141	0.0522641		0.0917177				1	0.192939	0.200791	0.142999			0.0228786		1	0.493594	0.152394	0.0848274	0.0552113				1	0.337577	0.106111
O94826	1	0.662632	0.281308	0.0275572	0.0228499	0.00320261	0.000973796	0.00671551	1	0.700355	0.259691	0.0272097	0.00982943	0.0034908	0.00188867	0.00202109	1	0.856677	0.339163	0.0126866	0.00354645		0.00063143	0.00345326	1	0.990795	0.347764	0.0250829	0.00515499	0.00307013	0.00512846	0.00819519	1	0.873539	0.319031	0.0316193	0.0110409	0.0025324	0.00140645	0.00119637	1	1.02209	0.346698	0.0292406	0.00656932		0.00347334	0.0106964	45.5987
O94830	1	7.88012	18.1559	1.13646	2.05552				1	0.761693	0.813102	0.143673	0.0359929				1	0.662854	0.752045	0.242386				8.31087e-05	1	1.78746	2.96556	0.446383	0.254675				1	1.06576	1.31313	0.376585			0.0411886		1	0.916898	0.604653	0.208917
O94842	1	0.859124	0.650192	0.516057	0.351653	0.237584	0.163537	0.122388	1	0.675931	0.600957	0.36095	0.269484	0.171058	0.118396	0.107627	1	0.768472	0.45255	0.263514	0.140962	0.078565	0.0991216	0.075174	1	0.927156	0.785556	0.521188	0.332757	0.189541	0.150399	0.132054	1	0.919389	0.589317	0.370505	0.227747	0.146515	0.129907	0.0952628	1	0.835682	0.579342	0.456205	0.25098	0.144382	0.114775	0.102187	51.9957
O94855	1	0.652047	0.496864	0.0688069	0.0117709	0.00567968		0.0600815	1	0.765266	0.592729	0.0601693	0.0069211	0.00305387	0.00166215		1	1.04902	0.786728	0.0398888	0.00434865		0.0334546		1	1.04878	0.74938	0.0803537	0.00597861	0.00102592			1	0.922392	0.623381	0.0883962	0.00677743	0.00410724			1	1.03684	0.689783	0.111			0.00272607	0.0073164	46.6945
O94864	1	1.90061		1.31651	0.75567		0.145374		1	0.927128	0.403988	0.655729	0.506596	0.103543	0.0367372		1	0.487867	0.366626	0.562046		0.0252609			1	0.761993		0.146446	0.224125	0.0784082			1	1.48405	1.50459	1.1764	0.74225		0.14299		1	0.78577		0.242294	0.414986	0.0909565	0.0325988		56.2824
O94874	1	0.402321	0.155988	0.0239851	0.00648445	0.00767718	0.000755674	0.00146538	1	0.447857	0.081572	0.0194363	0.00965706	0.00328456	0.00132037	0.017326	1	0.492132	0.094073	0.0193925	0.0720989	7.22154e-06		3.49843e-05	1	0.566586	0.132043	0.0160649	0.00420695	0.0163957	0.00245939	0.00345894	1	0.446433	0.112127	0.0183809	0.00395736	0.0092843	0.000668516	0.00377522	1	0.578418	0.113086	0.0219561	0.00569491			3.81031e-05	43.6111
O94880	1	3.47798	2.33138	3.04932	2.63509	0.773468	1.13476	0.761973	1	1.1333	0.901084	1.07031	0.675415	0.706148	0.662661	0.58781	1	0.433638	0.585873	1.07943	2.07943	1.32163	1.34773	1.07346	1	0.496195	0.826629	0.668008	0.477658	0.486279	0.487642	0.413025	1	0.435107	0.67718	0.528049	0.462973	0.427395	0.371139	0.114107	1	0.296557	0.510899	0.489361	0.756564	0.434216	0.515063	0.623566
O94888	1	0.704911	0.663786	0.43604	0.254414	0.0835844	0.0417225	0.0325435	1	0.814903	0.722097	0.470495	0.245317	0.0838119	0.0498498	0.0386667	1	0.933134	0.856603	0.4032	0.21291	0.0593167	0.0311031	0.0184698	1	1.05175	0.846595	0.54276	0.264247	0.0975529	0.0513962	0.0444353	1	0.966383	0.723937	0.491767	0.250803	0.0898537	0.0454837	0.0373714	1	1.14872	0.871029	0.592067	0.254269	0.077529	0.0434319	0.0352458	50.0544
O94903	1	0.566499	0.203356	0.0357574	0.0295788	0.00973889	0.00566694	0.00513729	1	0.631309	0.172197	0.0527526	0.0184526	0.00741562	0.00772337	0.00728294	1	0.798645	0.191075	0.0379743	0.00930671	0.00904423	0.00734285	0.00537295	1	0.819539	0.187255	0.0419965	0.0201533	0.00818809	0.00673304	0.00745122	1	0.756808	0.220947	0.054168	0.0185855	0.00914792	0.00791708	0.00655826	1	0.812541	0.198386	0.0449951	0.0173488	0.00863994	0.00767072	0.00433175	44.7289
O94906	1	0.492734	0.231983	0.171701	0.14482	0.164902	0.118776	0.111091	1	0.464586	0.166516	0.124384	0.117483	0.0807061	0.0665023	0.0753215	1	0.418269	0.0804117	0.0720289	0.099071	0.0510052	0.0512076	0.0588188	1	0.414058	0.198573	0.157304	0.134602	0.116732	0.102979	0.0839628	1	0.499305	0.187822	0.136996	0.110575	0.105664	0.0766975	0.0807464	1	0.567637	0.155161	0.176109	0.126714	0.127925	0.0899186	0.0911427	44.0502
O94913	1	0.536855	0.602274	0.213738	0.167374	0.0930624	0.088432	0.087874	1	0.628731	0.55979	0.204748	0.133956	0.0760595	0.0527891	0.0623048	1	0.907418	0.605826	0.308426	0.112622	0.0776381	0.0794201	0.0590205	1	0.949379	0.639707	0.336617	0.168296	0.113203	0.173174	0.113641	1	0.704978	0.465439	0.352606	0.112115	0.0713457	0.0796252	0.0566385	1	0.923275	0.549752	0.322586	0.103066	0.0696413	0.0642578	0.079195	47.273
O94915	1	0.765494	0.283472	0.152512	0.0766492	0.0492981	0.0461712	0.0363989	1	0.614225	0.188652	0.0664833	0.0380642	0.0293611	0.0456128	0.049301	1	0.957605	0.233616	0.0755991	0.0423769	0.0261564	0.0578286	0.0494748	1	0.741592	0.192827	0.0800757	0.0573704	0.0974986	0.0915397	0.0942153	1	0.588779	0.106625	0.0875583	0.0598316	0.0450368	0.0522052	0.0750366	1	1.01928	0.14592	0.0162113	0.0225179	0.0434458	0.0100814	0.122931	46.1828
O94919									1	0.563801	0.254054	0.412748	0.177017	0.223174											1	1.21253	0.698019	0.654854	1.22258	0.770387			1	1.02787		0.458835	1.08159	0.27935			1		0.488282
O94925	1	0.538755	0.215434	0.0388368	0.0318704	0.00601581	0.00280874	0.00500574	1	0.523963	0.150416	0.0319182	0.0120269	0.00502622	0.00220995	0.00191218	1	0.560495	0.116817	0.0220315	0.00915246	0.00148474	0.00105041	0.00286583	1	0.573725	0.190774	0.0287823	0.00747434	0.00293608	0.00329692	0.00417943	1	0.599818	0.186743	0.0423861	0.0120986	0.00525212	0.00197437	0.00373104	1	0.693317	0.158298	0.0287155	0.0113559	0.00390673	0.000538236	0.00247256	44.6206
O94927	1	0.443225	0.040451			0.0246865	0.0118005		1	0.44604	0.0602555			0.00574592		0.00488707	1	0.677046	0.0996147						1	0.568459	0.0425713	0.0202682			0.00512443		1	0.61233	0.122636					0.00473099	1	0.682767	0.156083						43.7987
O94953	1	0.762601	0.4358	0.140742	0.175356	0.0841482	0.0992675	0.105118	1	0.601766	0.316253	0.194872	0.119276	0.101346	0.0769611	0.0858229	1	0.873282		0.102945	0.12718	0.127166	0.0978147	0.0461016	1	0.490958	0.368827		0.14902	0.12467	0.109869	0.126594	1	0.712772	0.251114	0.136746	0.0737506	0.0822034	0.098353	0.0700565	1	0.86406	0.281009	0.238223	0.257281	0.212129	0.149106	0.155238	46.9854
O94966-6	1	0.653965	0.178909	0.0239991	0.0176461	0.00668456	0.00442353	0.013414	1	0.79231	0.402796	0.0925832	0.0259329	0.00907343	0.00381142	0.00465867	1	0.888093	0.372504	0.0512733	0.000203853		0.00678897	0.000185641	1	0.929564	0.412281	0.0651579	0.0144547	0.00363896	0.00509641		1	0.91946	0.440685	0.0979273	0.0217149	0.0173675	0.00557615		1	0.908206	0.398335	0.0700316	0.0164372			0.225791	45.1082
O94967	1	0.968623	0.534487	0.421098	0.127655	0.0640539		0.0092072	1	0.852042	0.580471	0.571316	0.167653	0.0319867			1	0.936342	0.662871	0.612134	0.163895	0.0281056		0.0180019	1	0.865754	0.742368	0.499127	0.186017	0.0590675			1	0.618592	0.410893	0.394393	0.155861	0.0244086	0.00901389		1	0.888361	0.611193	0.439541	0.0914013	0.0191342			49.7689
O94973	1	0.772792	0.584665	0.143041	0.00465828	0.0123343		0.000569265	1	0.784441	0.576355	0.134666	0.0291613	0.00632281	0.00203879	0.000765985	1	1.02809	0.744805	0.125903	0.0383269	0.00146921	5.65378e-05	1.57815e-05	1	1.03707	0.603007	0.179154	0.0402957	0.00400658		1.25274e-05	1	0.933984	0.578256	0.153169	0.0318885	0.00493522	0.00132736	0.000816285	1	1.04331	0.706739	0.198298	0.0419018	0.00421387	1.13611e-05		48.0724
O94979	1	0.649281	0.398281	0.0885929	0.0441592	0.0119683	0.00357731	0.00438138	1	0.7233	0.361109	0.078493	0.0271745	0.00751768	0.00379657	0.00474581	1	0.92194	0.434811	0.0588858	0.0167409	0.0033661	0.00305356	0.00654361	1	0.932762	0.420688	0.0870081	0.0267976	0.00747181	0.00650412	0.0122998	1	0.856503	0.396825	0.0801885	0.0266937	0.00612614	0.00350304	0.00788064	1	0.956957	0.425912	0.0954682	0.022247	0.00436554	0.00553068	0.00519953	46.2138
O94992	1	0.767639	0.549393	0.459935	0.465877	0.414263	0.395317	0.38317	1	0.845936	0.707399	0.639086	0.537796	0.460511	0.449836	0.502659	1	0.900089	0.85108	0.506295	0.467625	0.356121	0.374953	0.395306	1	0.939863	0.683645	0.540047	0.536377	0.449188	0.419114	0.436592	1	0.90954	0.735707	0.595644	0.550658	0.472056	0.493676	0.486193	1	0.923292	0.763897	0.647941	0.545934	0.416109	0.43468	0.451403	49.4049
O95059	1	0.72992	0.433387	0.566962	0.244303	0.207559	0.181403	0.160183	1	0.703605	0.50539	0.346338	0.249257	0.19433	0.16858	0.0909206	1	0.61739	0.625648	0.292734	0.21033	0.121485	0.153687	0.0755021	1	1.09203	0.818982	0.613943	0.319138	0.211298	0.23153	0.161	1	0.830195	0.720683	0.430875	0.23491	0.195892	0.1711	0.141253	1	1.19599	0.695331	0.68063	0.228798	0.242241	0.26103	0.218749	49.3868
O95067	1	0.703363	0.610792	0.141668	0.0807764	0.0846413	0.120899	0.107386	1	0.682263	0.255404	0.128595	0.111241	0.0521007	0.100481	0.118726	1	0.646112	0.213788	0.112449	0.0518701	0.0704911	0.0867224	0.089297	1	0.687251	0.330953	0.177006	0.163465	0.0868885	0.138487	0.172485	1	0.679993	0.274141	0.133354	0.0895228	0.101061	0.0973166	0.109226	1	1.10054	0.459842	0.211701	0.0839131	0.0722312	0.10102	0.113017	47.8039
O95071	1	1.48483	0.649196	0.269026	0.131427	0.0523051		0.0642031	1	0.768487	0.345274	0.247202	0.0838058	0.0478607	0.0679691	0.0248939	1	0.422615	0.331422	0.122198	0.106406	0.118359	0.0683566	0.0738271	1	0.58268	0.39652	0.139924	0.0420178	0.0357859	0.0203153	0.102867	1	0.916983	0.389853	0.274432	0.081438	0.0733843	0.0657752		1	0.957095	0.439019	0.257075	0.082411				49.1923
O95104	1	0.767326	0.579414	0.183217	0.096301	0.0944978	0.0635067	0.0420068	1	0.729509	0.45465	0.182305	0.101446	0.0582202	0.0452969	0.0352417	1	1.23423	0.818865	0.31863	0.207929	0.206066	0.14979	0.0849574	1	1.02613	0.677694	0.208711	0.135649	0.08986	0.0721697	0.0811192	1	0.873166	0.549765	0.202142	0.136292	0.065439	0.0459748	0.0787824	1	1.07368	0.637721	0.295867	0.108565	0.183006	0.138072	0.0447689	48.1346
O95139	1	0.512804	0.34682	0.10443	0.0762001	0.0138129	0.00606227	0.00641032	1	0.55361	0.315041	0.138444	0.0409887	0.0151041	0.00774636	0.00463182	1	0.313176	0.55188	0.174415	0.103407	0.0416691	0.018741	0.00832217	1	0.56706	0.574668	0.256081	0.0961213	0.0350527	0.0152588	0.0170636	1	0.580981	0.510995	0.260282	0.102412	0.0242074	0.0149844	0.00915922	1	0.581682	0.502773	0.356668	0.120519	0.0354425	0.0185934	0.00841745	45.2037
O95140	1	0.714111	0.333703		0.106843		0.0350328	0.0671761	1	0.463761	0.137526	0.0304885			0.0519473		1	0.36436	0.116981						1	0.412843	0.169665						1	0.565623	0.147918	0.0438247					1	0.634708	0.122119	0.042638					46.1838
O95149	1	0.543227	0.357525	0.153803	0.174076	0.00936237			1	0.625046	0.0402323	0.0887409	0.0373799				1	0.863976	0.40448						1	0.924297	0.235365	0.265948		0.0182444			1	0.899638	0.402879	0.0383339					1	1.14607	0.658801	0.0212993					45.3891
O95153	1	0.952124	0.408716	0.508154	0.290567	0.0613529	0.0487818	0.0448175	1	0.49375	1.28825	0.972362	0.235374	0.0371065	0.0401188	0.0732224	1	0.00127733	0.820655	0.564105	0.0264916	0.104382	0.0208508	0.0154275	1	0.762575	0.661519	0.315756	0.190789	0.0700565	0.028331	0.0221287	1	0.412102	0.350353	0.416596	0.150835	0.0718736	0.0893245	0.0758802	1	0.47198	0.326741	0.12649	0.023993	0.0163148	0.00938892	0.0142359	50.0337
O95155	1	0.75288	0.519314	0.0391174	0.0500805	0.0165944	0.015421	0.019569	1	0.935078	0.389457	0.0555186	0.0316702	0.0202891	0.00133877	0.00644751	1	0.836693	0.448543	0.0237802	0.0158139	0.00560003	0.00525047	0.00903459	1	0.986535	0.382656	0.0448769	0.0193062	0.0142501	0.0190552	0.011312	1	1.02733	0.507965	0.0698543	0.0211357		0.00315421	0.0189466	1	0.852716	0.409011	0.0504028	0.0221581	0.028403	0.00582793	0.00496775	47.3531
O95159	1	0.572259	0.388105	0.117121	0.0738545	0.0113202	0.0307576	0.0215652	1	0.940771	0.484796	0.124683	0.0679805	0.0407312	0.0325137	0.0180817	1	0.685353	0.262021	0.0460788				0.0261845	1	0.558902	0.409783	0.105503	0.040768	0.0311922	0.0360695	0.0281631	1	0.914678	0.55679	0.194561	0.0535428	0.0226167	0.00050753	0.0208494	1	0.744977	0.354109	0.110359			0.0231781		45.7821
O95163	1	0.914005	0.550907	0.116576	0.0584702	0.0153094	0.00603102		1	0.753793	0.434633	0.122587	0.0228257	0.0187156		0.00145656	1	0.879873	0.602843	0.101039	0.0447991				1	0.850149	0.450076	0.0946783	0.0126678	0.487165			1	0.841624	0.49921	0.138719	0.0216689	0.0247362			1	1.00783	0.573885	0.146392	0.00993479	0.00808647			48.2891
O95166	1	0.82339	0.593163	0.350776	0.229173	0.0523022	0.0129336	0.00325864	1	0.861167	0.487958	0.354413	0.197067	0.0405002	0.00558126	0.0053936	1	0.786827	0.538216	0.315052	0.144344	0.040298	0.00115919	0.000453049	1	0.803325	0.479799	0.321957	0.183754	0.0396929	0.00380359	0.0053053	1	0.744339	0.441269	0.296272	0.167883	0.0415514	0.00440198	0.00500713	1	0.913197	0.463653	0.373565	0.178828	0.0368536	0.00505863	0.00479158	49.527
O95167	1	0.113086	0.0291285	0.0837316	0.0359037	0.0224922		0.00450161	1	1.48948	0.852137	0.134497	0.0241591	0.0139284	0.0162993	0.0123699	1	0.629488	0.205433	0.0381357			0.00989506		1	0.41771	0.298442	0.0746226		0.0175609	0.00656507	0.00710145	1	0.823	0.479775	0.115502	0.0100356	0.0187322	0.0172428	0.00595579	1	0.56014	0.266759	0.0509781					43.5847
O95168	1	0.503672	0.137043	0.0235159	0.0229653	0.00129043		0.00145848	1	0.525164	0.115984	0.0290854	0.0121658	0.0144535	0.000683275		1	0.436319	0.138587	0.00869638	0.00128414				1	0.526195	0.101534	0.0165211	0.0014761				1	0.547792	0.184722	0.0471535	0.00354697			0.000454601	1	0.62567	0.186853	0.0207305	0.00721185				44.1502
O95169	1	0.672976	0.500868	0.279085	0.275203	0.148086	0.0933677	0.117959	1	0.739668	0.460116	0.258552	0.181952	0.1256	0.100924	0.169765	1	0.416114	0.373924	0.139641	0.106298	0.0582217	0.0977367	0.126712	1	0.294913	0.282202	0.119849	0.0953974	0.0849356	0.0730407	0.100973	1	0.828264	0.573919	0.302023	0.227636	0.101986	0.240388	0.205642	1	0.501705	0.253085	0.138375	0.0881618	0.0385275	0.0748167	0.0600389	47.7787
O95182	1	0.561757	0.255102	0.105396	0.0978267	0.0832446	0.103241	0.143136	1	0.610567	0.173442	0.13351	0.0574303	0.0622748	0.0951304	0.131642	1	0.466324	0.282266	0.095305	0.0483968	0.0522946	0.0885692	0.127447	1	0.688524	0.295695	0.133791	0.0912987	0.0978075	0.12852	0.171407	1	0.649023	0.264957	0.122677	0.0655746	0.0506226	0.0894008	0.130175	1	0.811418	0.269866	0.132842	0.0619485	0.0757508	0.110845	0.176263	44.6859
O95185	1	1.23724	0.170543						1	0.596534	0.712291						1	2.23012	1.27027						1	0.423784	1.41645	0.620213					1	0.571788	0.369865	0.0877044					1	0.510913	0.0231759						47.6963
O95197	1	0.77542	0.793617	0.562173	0.421683	0.375786	0.271667	0.171717	1	0.798917	0.588936	0.675237	0.529176	0.3988	0.34207	0.221035	1	0.928698	0.733586	0.480404	0.401109	0.330927	0.29753	0.182054	1	1.08767	0.753342	0.560242	0.658511	0.508857	0.395897	0.345456	1	0.937229	0.742466	0.658642	0.511453	0.413577	0.371716	0.281419	1	0.944633	0.735603	0.621834	0.572438	0.475485	0.342352	0.287941	54.5146
O95202	1	0.553613	0.300463	0.0900482	0.0740734	0.028532	0.0199017	0.0217001	1	0.565193	0.26449	0.0930354	0.0433156	0.0264312	0.0186402	0.0195455	1	0.583086	0.241821	0.0537276	0.0235815	0.0117308	0.0110786	0.00989114	1	0.695791	0.31399	0.0917987	0.0503249	0.0288209	0.0260835	0.0272504	1	0.673176	0.277038	0.105604	0.0489986	0.0254378	0.0159023	0.0178155	1	0.779543	0.339099	0.112548	0.0527299	0.0238012	0.0231409	0.024755	45.1126
O95218	1	1.12646	0.895032	0.699227	0.558967	0.452442	0.39025	0.359602	1	0.879359	0.973662	0.623212	0.429062	0.447095	0.598719	0.630416	1	1.02932	1.03193	0.608406	0.535269	0.526867	0.415928	0.321437	1	0.365241	0.596917	0.547355	0.434629	0.566547	0.433136	0.360462	1	0.857278	0.561558	0.426768	0.499352	0.472381	0.570153	0.476072	1	0.907176	1.11286	0.731267	0.691952	0.461299	0.605207	0.645173	57.0148
O95219	1	0.119148	0.0217722		0.00682663				1	0.631445	0.25392						1	0.584854							1	0.23609	0.194051						1	0.251167	0.025497						1	0.41324	0.0775499						43.0786
O95229	1	0.763267	0.488652	0.383164	0.359742	0.248106	0.19544	0.151504	1	0.920936	0.678039	0.455553	0.330259	0.244559	0.209081	0.22148	1	0.744858	0.493565	0.308528	0.309032	0.134459	0.182972	0.163512	1	0.784261	0.526804	0.393021	0.312748	0.18276	0.169782	0.176961	1	0.844965	0.60244	0.491368	0.401057	0.283572	0.182755	0.206203	1	0.979188	0.611763	0.501945	0.294941	0.18931	0.221742	0.190254	48.8792
O95232	1	0.827392	0.834335	0.596719	0.385939	0.140022	0.0906054	0.106899	1	1.09321	0.818607	0.647364	0.402906	0.148082	0.103717	0.115678	1	0.777956	0.727147	0.507536	0.242378	0.0577557	0.0707329	0.0628348	1	0.838123	0.668861	0.521211	0.303871	0.117132	0.075443	0.0785719	1	0.949469	0.876652	0.676636	0.373892	0.152057	0.095218	0.102733	1	1.06502	0.825521	0.763721	0.348399	0.0803755	0.0813234	0.0859626	53.3595
O95239	1	0.0639378	0.0344999	0.0214665	0.0143645	0.0100568	0.0609535	0.0605036	1	0.384339	0.0571734	0.114205	0.0981556	0.0409531	0.0737785	0.113642	1	0.189074			0.0110603		0.0788376	0.0885273	1	0.147894	0.0686741		0.0274061	0.05681	0.0700716	0.0624752	1	0.505874	0.279245		0.106242	0.165287	0.156561	0.162555	1	0.469198	0.360883		0.167002	0.157348	0.556073	0.48677	43.0359
O95249	1	0.579027	0.355167	0.127696	0.0769902	0.027984	0.017088	0.0142226	1	0.646941	0.319762	0.128959	0.0639932	0.0288397	0.0163714	0.0111828	1	0.766083	0.337563	0.109696	0.0374294	0.0236705	0.0188747	0.00914548	1	0.808885	0.364355	0.144152	0.0747367	0.0389636	0.0236984	0.0149418	1	0.772083	0.385766	0.174666	0.0617238	0.0315703	0.0190119	0.0113357	1	0.768945	0.355867	0.16128	0.0607252	0.0253603	0.0242076	0.0129227	45.6673
O95251	1	0.935807	0.604084	0.676273	0.555818	0.429325	0.397968	0.416633	1	0.693154	0.620976	0.519879	0.428684	0.408448	0.451271	0.477185	1	0.315995	0.490342	0.195375	0.417694	0.478918	0.378268	0.516385	1	0.794751	0.652254	0.421032	0.443121	0.47581	0.559402	0.550572	1	0.778414	0.480398	0.483136	0.541271	0.496515	0.455518	0.583653	1	0.955606	0.618775	0.595282	0.506928	0.58124	0.567926	0.651915	56.579
O95260-2	1	1.4412	0.981532	0.193446	0.0196983	0.011938		0.0562005	1	0.732841	0.643152	0.191681	0.0121782	0.0368009	0.0039212	0.0101467	1	0.71345	0.781899	0.183356	0.0141893			5.76267e-05	1	0.994512	0.622707	0.233687	0.0137718		0.0384966	0.0258116	1	0.903211	0.638728	0.278089	0.0399381	0.0063402			1	1.39382	0.980815	0.367041	0.0342113		0.0201856		50.8531
O95292	1	0.698928	0.695398	0.455394	0.294945	0.151647	0.118203	0.114258	1	0.804514	0.722646	0.524176	0.296213	0.145861	0.121866	0.126979	1	0.93917	0.772143	0.507077	0.244944	0.123238	0.105083	0.0955323	1	1.03386	0.752298	0.520299	0.266878	0.148691	0.131098	0.132318	1	0.890091	0.684574	0.528837	0.281372	0.156785	0.10781	0.113933	1	1.18916	0.800028	0.650518	0.311295	0.182988	0.132766	0.132346	50.7881
O95298	1	0.231415	0.104106	0.0195129	0.0120301	0.0123441	0.00517953		1	0.571923	0.192441	0.0359678	0.00731093	0.00190609	0.00217353	0.000115651	1	0.645195	0.233509	0.0386856	0.0101564			0.000563764	1	0.627861	0.224762	0.0297754	0.0121487	0.00244113		0.00132784	1	0.557601	0.238571	0.0475588	0.0143892	0.00370943	0.0129689	0.00113828	1	0.75988	0.308844	0.0529861	0.018244		0.00149701		43.0562
O95299	1	0.4515	0.204578	0.0204331	0.0433248	0.0158187			1	0.526952	0.0651117	0.0183155	0.0138253	0.00258217			1	0.390182	0.0485315	0.00112528				7.43459e-06	1	0.437143	0.135105	0.0135076					1	0.469765	0.10321	0.00820791	0.00612029				1	0.510591	0.0349002	0.0217037	0.00419282				43.9589
O95302	1	1.74325	5.84238						1	0.180405	0.0366224						1	0.564133	0.581905	0.217275					1	0.793917	1.28117	0.935949		0.0740193	0.0176156		1	0.779189	0.313444			0.0215845	0.0138072		1	0.251943	0.225141	0.187978				0.0174755
O95319	1	0.705378	0.567066	0.145049	0.0426829	0.00760936	0.00489283	0.00403791	1	0.738426	0.5333	0.133455	0.0193697	0.00403302	0.00294415	0.00209687	1	0.918536	0.616346	0.109212	0.0105688	0.00414403	0.00097723	0.000846885	1	1.07775	0.742656	0.212845	0.0258354	0.00484534	0.00310412	0.0047352	1	0.926798	0.627217	0.161359	0.0225976	0.00557683	0.00243049	0.00352169	1	0.972218	0.658832	0.176597	0.0191695	0.00273209	0.00136274	0.00240476	47.6322
O95336	1	0.682989	0.748627	0.686634	0.505932	0.303362	0.0438239	0.00385998	1	0.922433	0.87551	0.82511	0.658518	0.366723	0.0631075	0.00347067	1	1.07499	0.965558	0.665751	0.550465	0.249148	0.0440408	0.00299971	1	1.01171	0.818336	0.675793	0.543803	0.320704	0.0447124	0.00213031	1	0.982489	0.833863	0.740926	0.538293	0.317868	0.0657744	0.00410662	1	1.02787	0.902541	0.770181	0.626043	0.29181	0.0467251	0.00173087	53.9585
O95340	1	0.685329	0.371972	0.0740656	0.0574261	0.111171		0.081889	1	0.580188	0.348713	0.0618029	0.108621	0.011443	0.0430423	0.0502021	1	1.03976	0.675421	0.0872432	0.189393	0.0727272	0.0634475	0.0269717	1	0.924218	0.374675	0.0615513	0.046456	0.0315334		0.00576125	1	0.737295	0.429592	0.11458	0.0464037	0.065728	0.0158245	0.0180138	1	1.12233	0.637851	0.115595	0.104658	0.0433643	0.0455641	0.0216927	46.0857
O95347	1	0.511827	0.213828	0.0335205	0.0328995	0.0112468	0.0116482	0.0204024	1	0.535304	0.132179	0.0268121	0.0112298	0.00672971	0.00879084	0.00999443	1	0.564511	0.126915	0.0156541	0.00339532	0.00273821	0.00424264	0.00628842	1	0.583137	0.168979	0.0229337	0.00991675	0.00694286	0.0153373	0.0236203	1	0.651398	0.170936	0.0325601	0.0117381	0.00930538	0.00822175	0.0118541	1	0.729939	0.140905	0.0220688	0.00363828	0.00306659	0.00521403	0.00865811	44.4245
O95352	1	0.671211	0.129656	0.0139833	0.0107453	0.000982237		0.000225674	1	0.74068	0.43421	0.0531565	0.0106251	0.00398644	0.00133609	0.000708236	1	0.992102	0.548539	0.0316589	0.0119494			2.1115e-06	1	1.02517	0.440514	0.0329789	0.010894	0.00851908	0.01771	0.000461212	1	0.926867	0.488206	0.0471882	0.0126091	0.00243106	0.00067271		1	1.0359	0.525379	0.0469971	0.0111856	0.0227781	0.000797769		45.0187
O95372	1	0.806988	0.697464	0.443257	0.114778	0.0082727			1	0.788262	0.705014	0.429101	0.129211	0.0046344	0.00200491	0.0015973	1	1.06967	0.607292	0.362794	0.0787434				1	0.892524	0.358624	0.194434	0.0503213				1	0.982723	0.734188	0.466141	0.112516		0.00146914		1	0.985319	0.749301	0.480479	0.131026				50.2995
O95373	1	0.61475	0.393231	0.127843	0.0865844	0.0209703	0.00544679	0.00372629	1	0.619135	0.310486	0.135801	0.0568829	0.0160092	0.00827146	0.00579653	1	0.840792	0.408848	0.127761	0.0443322	0.00521898	0.00640625	0.012665	1	0.782182	0.357265	0.132943	0.0526647	0.0128235	0.0126508	0.0146316	1	0.789288	0.379725	0.147057	0.0611174	0.0141183	0.00465469	0.00692826	1	0.914428	0.415279	0.186212	0.0620949	0.0108391	0.00526703	0.0113468	46.131
O95376	1	1.12147	0.726284	0.216821	0.133337	0.0191574			1	0.799045	0.690403	0.199654	0.0134156	0.00334859			1	1.19383	0.89277	0.163468	0.00544644				1	0.666179	0.618787	0.132385	0.0147365				1	0.929275	0.739872	0.286392	0.0210418				1	1.13341	0.84645	0.387118	0.00872669				49.5771
O95379	1	1.05168	1.26736	1.04759	0.561194	0.148194	0.0471449	0.104018	1	0.840014	0.540501	0.37214	0.266681	0.0687727	0.0403607	0.0408512	1	0.296189	0.404111	0.296647	0.103614	0.0400392	0.0116748	0.0128523	1	1.03106	0.856225	0.604088	0.359871	0.0894677	0.0455395	0.0376391	1	0.756086	0.618124	0.453463	0.275581	0.0701099	0.0302371	0.0366901	1	0.754778	1.22685	0.907666	0.745343	0.0761511		0.03006	56.2865
O95379-3	1	0.761286	0.675555	0.368554	0.153285	0.0627993	0.0355099	0.0257139	1	0.744211	0.697401	0.372465	0.204483	0.0708614	0.0434986	0.0353673	1	1.19007	1.03214	0.486327	0.204225	0.0787452	0.0464026	0.0241703	1	1.19006	0.87496	0.517283	0.233739	0.0819806	0.0480589	0.038384	1	1.03496	0.766168	0.444698	0.205879	0.0773014	0.046715	0.0365835	1	1.26388	1.05629	0.691195	0.278588	0.0917346	0.0653617	0.0403126	49.7115
O95391	1	0.704066	0.538866	0.782232	0.69287	0.569888	0.593836	0.528051	1	0.822851	0.555061	0.597832	0.515399	0.584907	0.591132	0.578168	1	0.457545	0.34568	0.443289	0.355589	0.38231	0.493861	0.567284	1	0.983078	1.06475	0.970326	0.749438	0.958312	0.851326	1.07153	1	0.86418	0.496257	0.604908	0.639087	0.697472	0.745878	0.719087	1	0.774729	0.62393	0.402035	0.453373	0.498428	0.58423	0.581161
O95394	1	0.717567	0.501049	0.0239387	0.0105814	0.00448921	0.00119759	0.0159282	1	0.741207	0.515672	0.0585907	0.0133065	0.00547715	0.00429267	0.0108931	1	0.910234	0.653238	0.0500882		0.0143754		0.00440374	1	1.02133	0.588609	0.0589243	0.0163872	0.0141029	0.00199655	4.31935e-06	1	0.885413	0.550812	0.0849941	0.0132856	0.00454177	0.00448039		1	0.959418	0.628082	0.071501	0.0170806	0.0146049	0.00824439		47.0131
O95396	1	2.9747	0.443329	1.71221	0.938726				1	0.705451		0.545216					1	0.512449	0.145459	0.306429	0.10162				1	0.760501	0.0586225	0.0930206	0.266978	0.0247062			1	0.515927	0.27935	0.383224	0.224275				1	0.924988	0.440312	0.00730202	0.537151
O95400	1	0.792283	0.420047	0.178498	0.153064	0.0999564	0.0892548	0.0680939	1	0.607993	0.247232	0.142828	0.101973	0.0885321	0.0867003	0.0891801	1	0.86063	0.29498	0.147761	0.108358	0.0555445	0.0963217	0.108024	1	0.819033	0.328471	0.143845	0.105037	0.0868164	0.0869526	0.10537	1	0.822447	0.319647	0.188344	0.100044	0.0949701	0.12988	0.126519	1	1.05471	0.324744	0.150678	0.0889147	0.102703	0.112825	0.104588	47.1355
O95402	1	0.345628	0.45208	0.217086	0.0619471	0.0582114	0.034134	0.0780662	1	0.194782	0.682937	0.431777	0.169834	0.152777	0.119878	0.133663	1	0.832026	0.212407		0.102215	0.146672	0.0940269	0.134952	1	0.962991	0.211603		0.149493	0.0788578	0.138088	0.126554	1	0.482479	0.699628	0.158533	0.168229	0.100149	0.0959498	0.112816	1	1.95179		0.835909	0.369202	0.134945	0.106581	0.201487	44.8839
O95425	1	0.599598	0.60018	0.692211	0.641942	0.529438	0.571653	0.550861	1	1.3531	1.37174	1.28825	1.17649	1.08917	1.0968	1.233	1	1.12971	0.894885	0.758622	0.683648	0.748977	0.67195	0.881932	1	1.36735	1.45243	1.34104	1.706	1.54984	1.44312	1.6201	1	0.678788	0.87318	0.713978	0.723345	0.677856	0.529964	0.688095	1	1.03384	1.10055	0.835732	0.733178	0.666672	0.54174	0.828384
O95429	1	0.739461	0.629732	0.357655	0.236498	0.232713	0.200285	0.266106	1	0.926382	0.712413	0.38383	0.18021	0.205801	0.259283	0.32017	1	0.857318	0.648744	0.243962	0.134837	0.0390685	0.158937	0.125413	1	0.773144	0.581293	0.331883	0.165439	0.158276	0.19315	0.222807	1	1.05263	0.854987	0.372975	0.219291	0.201795	0.297565	0.29842	1	0.844135	0.535674	0.300484	0.12407	0.151236	0.153353	0.129606	49.128
O95433	1	0.644977	0.460917	0.0994367	0.0631868	0.0191984	0.00619254	0.00478221	1	0.691271	0.439383	0.110473	0.0434251	0.0183506	0.0100351	0.00660387	1	0.947676	0.56435	0.0791379	0.0295365	0.00822716	0.00443586	0.00261943	1	0.998138	0.515975	0.115558	0.0423618	0.0145683	0.00838901	0.00580214	1	0.876733	0.486641	0.122034	0.0474722	0.0174366	0.00791326	0.00433325	1	1.0392	0.56674	0.130034	0.0402976	0.0120814	0.00661575	0.00428119	46.5711
O95453	1	0.705255	0.442346	0.0446176	0.0523624	0.0350425	0.0185531	0.0593589	1	0.73635	0.525687	0.0649455	0.023938	0.0255842	0.0599499	0.0543539	1	0.776025	0.4919	0.0366999	0.0339315	0.0159438	0.0204972	0.00954949	1	0.868917	0.389958	0.051177		0.0268442	0.0475365	0.0566364	1	0.876932	0.473866	0.0917483	0.0145039	0.0125799	0.0396774	0.0489437	1	1.22004	0.568827	0.0955981		0.0170093	0.0667224	0.0688949	46.6298
O95456	1	0.649681	0.749013	0.628926	0.468412	0.158047	0.0936578	0.00127858	1	0.796213	0.819611	0.757175	0.628212	0.174839	0.0213894	0.0020057	1	0.98306	1.13515	0.879096	0.633642	0.19554	0.0247109		1	1.02409	0.873943	0.76596	0.547677	0.15437	0.0190583	0.000911147	1	0.931644	0.784501	0.704795	0.592566	0.175033	0.0268933	0.000592469	1	1.25886	1.09123	1.11163	0.785872	0.214694	0.0389952	0.000741541	52.7419
O95466-2	1	0.689729	0.136208	0.0170476	0.0722734	0.0352716	0.0200489	0.0288831	1	0.42687	0.0647727	0.0119808		0.00890376	0.00999321	0.00891542	1	0.471672	0.0740103					0.0110132	1	0.448582	0.0996397	0.0236056	0.0135383				1	0.462252	0.103125	0.0153961	0.0231459			0.00390688	1	0.530464	0.079618	0.0167468	0.0237489	2.8058e-05			45.0537
O95470	1	0.983349							1	0.443472	0.13361						1	1.27038							1	0.689718							1	0.365283	0.0476684						1	0.865028	0.205003
O95478	1	0.777682	0.644253	0.328908	0.49035	0.394068	0.341945	0.327721	1	0.789394	0.629753	0.213964	0.449934	0.513832	0.78817	0.48048	1	1.13444	0.612067	0.988329	0.729309	0.566178	0.541027	0.454448	1	1.01705	0.652913	0.555097	0.361344	0.598378	0.478293	0.521747	1	0.862794	0.588748	0.620986	0.478576	0.516751	0.653042	0.520684	1	0.918577	1.07719	1.02122	0.832409	0.739759	0.752345	0.830227	49.9075
O95479	1	0.675128	0.593294	0.0625706	0.0430131	0.00528822	0.00162791		1	0.786702	0.620027	0.0579774	0.00929934	0.00271748	0.00108005		1	0.998023	0.813049	0.0462705	0.00717185	4.8331e-05		0.00341204	1	1.02708	0.722121	0.061561	0.00969679	0.00303484	0.000811534		1	0.944775	0.647888	0.0771327	0.0102388	0.00177601			1	1.13009	0.764579	0.128785	0.00866855	0.0146274			47.4138
O95486	1	0.635958	0.18928	0.0143732	0.0210027	0.00952336			1	0.71384	0.124952	0.0116377		0.00570847	0.000645531	0.00145642	1	0.776485	0.159921						1	0.75179	0.131462	0.014208					1	0.780775	0.153561	0.00434627	0.00978514			0.00132107	1	0.917423	0.127749	0.0055276				1.94264e-06	45.0489
O95487	1	0.703299	0.250134	0.17434	0.068776	0.101382	0.0980913	0.123144	1	0.603839	0.152033	0.132391	0.0741043	0.0815529	0.0825023	0.0675542	1	0.602553	0.0924829	0.0784464	0.0427172	0.0837913	0.0766503	0.0821255	1	0.709734	0.257483	0.136073	0.0941067	0.11828	0.093797	0.182073	1	0.646046	0.105982	0.142491	0.111355	0.108854	0.0872534	0.12084	1	0.592484	0.188376	0.084768	0.0528246	0.107962	0.084744	0.110708	45.5653
O95490	1	0.680674	0.371428	0.220064	0.0948561	0.332048	0.0194983	0.043227	1	0.605363	0.343137	0.14422	0.0577336	0.018815	0.0533445	0.0472308	1	1.10935	0.381498	0.201159	0.14356	1.02262	0.300034	0.0255642	1	0.861259	0.283413	0.126059	0.0414028	0.0242956	0.030408	0.0328277	1	0.584245	0.226506	0.159852	0.0456804	0.0380965	0.0176075	0.0162812	1	1.02368	0.309422	0.183786	0.0145583	1.14616	0.0396648	0.0195682	46.3338
O95544	1	0.587458	0.618031	0.618571	0.531252	0.476843	0.413941	0.316985	1	0.887493	0.860381	0.846832	0.71157	0.631568	0.624842	0.390119	1	1.28227	1.31042	0.88637	0.882823	0.824544	0.724947	0.413729	1	1.1338	0.838685	0.75358	0.655923	0.610916	0.59903	0.40584	1	0.930977	0.736336	0.702883	0.585946	0.583646	0.474836	0.367258	1	0.78037	0.983274	0.956454	0.839773	0.808319	0.69039	0.430764	55.7408
O95551	1	0.565762	0.37398	0.414416	0.195502	0.01404		0.0309537	1	0.747097	0.345514	0.109596	0.0238633	0.00166317	0.00184971	0.00178239	1	0.895272	0.516171	0.0522732					1	1.01733	0.434266	0.0716566	0.0255706				1	0.826378	0.376924	0.0904817	0.041818	0.00177712	0.000955016		1	0.940206	0.374598	0.104437	0.0122954			0.00321595	47.0482
O95563	1	0.549534	0.231492	0.0348095	0.0250139	0.010193	0.00661163		1	0.507034	0.168319	0.0435204	0.0192873	0.00816221	0.00718282	0.00317454	1	0.529853	0.153188	0.0148964	0.0204587	0.00370226	0.00338972	0.000734569	1	0.551833	0.210465	0.0395362	0.0145167	0.00799155	0.0037642	0.000658295	1	0.637158	0.241719	0.0602583	0.0202986	0.00651315	0.00534017	0.00317733	1	0.740524	0.198452	0.0643065	0.0211374	5.64808e-05	0.0060632	0.000736431	44.739
O95571	1	0.692637	0.662133	0.467794	0.315656	0.136292	0.0140836	0.00247941	1	0.762886	0.720626	0.616887	0.410639	0.16884	0.0179871	0.00310089	1	1.07841	0.994391	0.653594	0.46524	0.209394	0.0226253	0.000936376	1	1.11429	0.885224	0.70458	0.450815	0.193658	0.0271462	0.00218416	1	0.908347	0.775542	0.596085	0.428119	0.196142	0.0235252	0.00174858	1	1.1297	0.885148	0.840597	0.52127	0.224593	0.0286752	0.00143925	50.44
O95573	1	0.544686	0.178875	0.0395351	0.0323136	0.00660571	0.00268208	0.00391058	1	0.57718	0.128893	0.0392317	0.0111977	0.00398599	0.0029304	0.00311981	1	0.740065	0.171131	0.0316819	0.0136532	0.00203834	0.00325454	0.00104587	1	0.725649	0.178691	0.0420055	0.0109669	0.00375927	0.00414639	0.00704895	1	0.701288	0.177405	0.0416655	0.0162717	0.00519546	0.00293583	0.00635226	1	0.789927	0.190737	0.0378567	0.00594531	0.00367032	0.00203062	0.000341148	44.5164
O95602	1	0.119162	0.0317208	0.0147051	0.00451946	0.0164959			1	0.468013	0.0997162	0.0334838	0.0126885	0.00508341	0.00303292		1	0.374485	0.110681	0.0315269	0.00751436	0.00991895	0.00335745	0.000602358	1	0.62132	0.152899	0.025473	0.00980907	0.00417053	0.0774569	0.00370443	1	0.562393	0.124093	0.0248696	0.00569951	0.00360593		0.00209902	1	0.629948	0.133053	0.0195794	0.0246158			4.03952e-05	43.0186
O95619	1	0.973625	0.788128	0.208025	0.109702		0.0118488		1	0.684505	0.620209	0.192354	0.0162784				1	0.62979	0.73806	0.0716594	0.0188227		0.00123896		1	1.21956	0.786644	0.345746	0.0223633				1	0.706475	0.559017	0.15837	0.0171926				1	0.796485	0.642339	0.223159					49.8559
O95625	1	0.817949	0.590895	0.297436	0.271085	0.303823	0.187601	0.174526	1	0.628181	0.571551	0.386006	0.168673	0.175118	0.162691	0.155424	1	0.407472	0.0789738	0.171065	0.0997828	0.0648814	0.0439891	0.0429555	1	0.469229	0.647734	0.396918	0.354682	0.276414	0.159777	0.337975	1	0.74337	0.389766	0.199971	0.179083	0.144552	0.137808	0.0695244	1	0.814514	0.79515	0.399565	0.0840987	0.161128	0.111674	0.139071	48.8936
O95628	1	0.858235	0.453416	0.634546	0.366574	0.130876	0.0490657		1	0.783775	0.731537	0.646939	0.429007	0.0634384	0.0347451		1	1.0778	0.935334	0.708128	0.349609	0.0663493			1	1.16721	0.855744	0.797815	0.475796	0.122043			1	0.815871	0.654937	0.607291	0.408125	0.0870285	0.0236299		1	1.18586	0.832311	0.846506	0.418814	0.0826344	0.014336		51.1859
O95630	1	0.761013	0.653485	0.163701	0.108093	0.0531391	0.0341606	0.0141492	1	0.753018	0.492124	0.138857	0.0774277	0.0428583	0.0232276	0.00633963	1	0.914654	0.645891	0.0776289	0.0763791	0.0555806	0.0234029	0.00392529	1	0.978951	0.685697	0.142448	0.115721	0.0543497	0.0400445	0.0150194	1	0.887491	0.608951	0.13396	0.0750718	0.0504258	0.0220506	0.0088129	1	0.919881	0.641043	0.132787	0.0567358	0.0378607	0.0258681	0.00246385	48.5851
O95639	1	0.780619	0.308504	0.0324701	0.0181428	0.0676274	0.0160811	0.0601699	1	0.51222	0.300373	0.101442	0.0397805	0.0157647	0.0119713	0.0544825	1	0.396386	0.248318		0.012853		0.0209733	0.0264389	1	0.817597	0.321407	0.107971	0.0607707	0.0262217	0.0258246	0.0639432	1	0.585165	0.356512	0.106107	0.0376743	0.0222242	0.0395189	0.0417081	1	0.895529	0.234503	0.0500072			0.0321557	0.0516698	46.2721
O95671	1	0.750275	0.353594	0.291283	0.128807	0.0190256			1	0.627472	0.273844	0.0624183	0.0151996	0.00814291	0.00392678		1	0.762317	0.359555	0.0550266					1	0.321835	0.192985	0.0343046	0.0255226	0.00658515			1	0.762544	0.296469	0.0710706	0.0228363	0.0032252			1	0.915508	0.342757	0.0763281	0.0127338				46.9916
O95684	1	0.519164	0.515331	0.370998	0.296965	0.189854	0.134524	0.12122	1	0.738836	0.7655	0.563767	0.415198	0.229758	0.196152	0.180783	1	1.07481	0.739766	0.403469	0.323753	0.194801	0.193468	0.147519	1	0.887708	0.847123	0.539896	0.377136	0.257862	0.221511	0.202577	1	0.855529	0.662554	0.48007	0.343027	0.247999	0.166	0.145503	1	1.05364	0.843892	0.646368	0.38531	0.280451	0.216718	0.183023	47.7423
O95707	1	2.21974	0.396608	0.0527107			0.185721	0.550002	1	0.77461	0.360535	0.168023	0.181853	0.119094	0.205538	0.150786	1	0.809017	0.420882			0.110967	0.1112	0.199034	1	0.626532	0.266926	0.179654		0.069027	0.0852803	0.0763112	1	0.716953	0.453644	0.0911597	0.0516747	0.0533352	0.0696468	0.13826	1	0.804125	0.420249	0.161145	0.236627	0.0380372	0.177545	0.242456	47.8535
O95716	1	0.875073	0.661261	0.513681	0.146349	0.0414238	0.0122479	0.00207603	1	0.688328	0.682892	0.459138	0.314166	0.0676652	0.0190476	0.0242413	1	0.921248	1.10128	0.673987	0.378178	0.074714	4.88002e-05	1.15028e-05	1	1.06205	0.839076	0.605169	0.355738	0.0595617	0.035716		1	1.02621	0.815256	0.591051	0.358766	0.0811729	0.0213799	0.00950154	1	1.16449	0.895314	0.829585	0.383818	0.0607071			50.7783
O95721	1	0.676955	0.712367	0.588473	0.521304	0.430162	0.451803	0.384929	1	0.801523	0.788613	0.738868	0.562417	0.503857	0.513422	0.524481	1	0.952349	1.04432	0.737665	0.608169	0.599209	0.521122	0.474688	1	1.01261	0.833686	0.692601	0.572742	0.523845	0.512299	0.498937	1	0.985871	0.781715	0.633628	0.552372	0.565222	0.530324	0.508445	1	1.11573	0.992124	0.857253	0.740684	0.576415	0.646634	0.587105	56.1605
O95747	1	0.498786	0.302532	0.105821	0.0666061	0.0342925	0.0265788	0.0314854	1	0.53351	0.22918	0.0722905	0.0354987	0.0260384	0.0224464	0.0337278	1	0.678491	0.284205	0.0650242	0.038705	0.0180104	0.0144796	0.0320213	1	0.649776	0.287077	0.0830309	0.0425237	0.0337439	0.0330085	0.0427975	1	0.628417	0.222211	0.0835397	0.0386248	0.0275042	0.0256528	0.0360324	1	0.696558	0.247284	0.0920859	0.0461304	0.0265023	0.0220047	0.0433209	44.7823
O95749	1	0.707525	0.704415	0.574166	0.220398				1	1.00604	0.819322	0.578564	0.114388	0.0102712			1	0.955808	0.820094	0.541426	0.132955	0.00456066		0.0765101	1	0.837965	0.677116	0.327917	0.265843	0.0092864			1	0.907125	0.806993	0.518978	0.114738	0.00942586	0.00115084		1	0.91026	0.734047	0.599055	0.144769				51.4185
O95757	1	0.69114	0.442165	0.0912601	0.0759857	0.0322144	0.0290333	0.0237205	1	0.752597	0.38735	0.103608	0.0546965	0.0260064	0.0224254	0.0241732	1	0.968287	0.497409	0.0676243	0.049691	0.0322737	0.0220347	0.0118402	1	0.956498	0.450551	0.100274	0.041293	0.0437663	0.0361985	0.0390208	1	0.923863	0.410694	0.0991726	0.0501483	0.0443885	0.0250471	0.0285174	1	1.04616	0.467596	0.105562	0.0495904	0.0317334	0.0235315	0.029316	46.6771
O95758	1	0.246471	0.469516	0.104548	0.107064	0.00515208			1	1.03895	0.189011	0.0785446	0.0353365	0.00401486		0.00569089	1	0.65684	0.255286	0.012258	0.00300206			6.82379e-05	1	0.831839	0.209564	0.0278897	0.0216135	0.0089139	0.00593064		1	0.525515	0.227657	0.0319347	0.014115	0.00450818			1	0.702122	0.218568	0.0927622	0.0306701	0.00472387	0.00147718		42.8417
O95772	1	0.746626	0.451131	0.289849	0.291882	0.16951	0.129149	0.094729	1	1.06301	0.435993	0.462702	0.257058	0.199494	0.182609	0.122356	1	0.866473	1.09619	0.427534	0.350106	0.344074	0.27225	0.153243	1	0.549486	0.492927	0.181945	0.165191	0.164587	0.10047	0.0987247	1	0.686698	0.409853	0.274782	0.175657	0.162969	0.130943	0.0809109	1	0.778588	0.3224	0.313532	0.286813	0.176029	0.199593	0.165239	47.7609
O95777	1	0.807196	0.853399	0.702291	0.633363	0.522371	0.449136	0.279477	1	0.898795	0.881515	0.818343	0.649321	0.605187	0.549175	0.390531	1	1.01309	1.07677	0.820999	0.646922	0.588969	0.454455	0.29946	1	1.10088	0.905295	0.825244	0.703527	0.707541	0.569037	0.415046	1	1.01609	0.939113	0.753614	0.666017	0.606458	0.535238	0.361693	1	1.14637	1.06725	0.960638	0.82315	0.63508	0.543422	0.463655	60.2565
O95782	1	0.750742	0.604973	0.253514	0.039695	0.00774769	0.0367683	0.000356594	1	0.754409	0.543857	0.225723	0.085448	0.00548276	0.000610776	0.000274871	1	1.05144	0.789837	0.242683	0.059717	0.00899613		0.00365718	1	1.04245	0.709193	0.30209	0.0913182	0.00950553	0.00275374	0.00113682	1	0.927219	0.604322	0.273314	0.0900775	0.00852797		0.00131088	1	1.03061	0.676521	0.293723	0.0771549	0.0137078	0.0144703		48.4574
O95785-3	1	0.791182	0.569494	0.532004	0.490528	0.394071	0.364239	0.239115	1	0.963409	0.906501	0.58178	0.603826	0.555267	0.44191	0.303485	1	0.651861	0.636463	0.396168	0.332863	0.299247	0.318461	0.244539	1	0.902489	0.936643	0.665545	0.625693	0.550493	0.516258	0.370992	1	1.03089	0.899743	0.713301	0.56482	0.529847	0.472582	0.408244	1	1.22511	1.06836	0.712039	0.603386	0.552946	0.501031	0.402156	52.8049
O95793	1	0.678408	0.658551	0.598036	0.759862	0.775647	0.561796	0.532452	1	1.1861	1.51171	0.718566	0.778255	0.951268	1.11057	1.22698	1	1.46549	0.433598	0.374349	0.489078	0.45012	0.658684	0.656275	1	0.57498	0.378717	0.390367	0.457342	0.813808	0.736488	0.705174	1	1.39143	0.83916	1.03941	0.972838	1.24108	2.00177	1.62111	1	0.73753	0.618429	0.212005	0.387806	0.301308	0.448748	0.416156
O95801	1	0.519462	0.207827	0.0720625	0.026125	0.00646547	0.00537139	0.0348538	1	0.635115	0.175752	0.0203988	0.0106691		0.00401516	0.00184253	1	0.761848	0.168845	0.0116034					1	0.81005	0.195041	0.0189966		0.00305877	0.0011741		1	0.750654	0.213358	0.0207638	0.00384656		0.0028919	0.00461564	1	0.870797	0.214657	0.0207966	0.00351644				44.4699
O95816	1	0.803008	0.705078	0.543078	0.231115	0.0789542	0.0388705	0.0378068	1	0.775603	0.55626	0.533291	0.194399	0.0712208	0.0479929	0.0392222	1	0.849296	0.722359	0.507367	0.121089	0.0530551	0.0252667	0.0184071	1	0.815599	0.596787	0.519582	0.187638	0.0674883	0.0337721	0.0270212	1	0.910531	0.656467	0.566157	0.226789	0.0854889	0.0509841	0.0327931	1	1.10959	0.627209	0.661361	0.205705	0.0737428	0.0390665	0.0325176	51.3129
O95817	1	0.806683	0.753537	0.657874	0.555199	0.588639	0.664036	0.724703	1	0.908045	0.629817	0.687648	0.489754	0.520274	0.608413	0.649628	1	0.796301	0.78423	0.637219	0.44155	0.453595	0.638439	0.63164	1	0.924931	0.672856	0.625341	0.444268	0.535298	0.640712	0.702254	1	1.09874	1.0106	0.743	0.545707	0.669136	0.700529	0.794585	1	1.03637	0.854968	0.752048	0.519949	0.549764	0.688791	0.836734
O95819	1	0.675659	0.381755	0.273963	0.233572	0.309163	0.354384	0.180782	1	0.628783	0.509441	0.203297	0.0556712	0.0830655	0.100156	0.133411	1	0.912607	0.466855	0.139949	0.116607	0.0227887	0.149563	0.211127	1	0.799395	0.56009	0.120588	0.170625	0.19701	0.162693	0.225723	1	0.795993	0.308731	0.134879	0.130348	0.0984953	0.10534	0.09357	1	0.688684	0.249539	0.112186	0.0457328	0.082697	0.0831647	0.162549	45.8196
O95822	1	0.696207	0.311945	0.0670702	0.0285964				1	0.982336	0.248492						1	0.321805	0.248284						1	0.979848	0.189816	0.0731252	0.0280676				1	0.925381	0.274594						1	0.294457	0.0640653	0.0836594					45.9784
O95825	1	0.669157	0.812568	0.579505	0.665207	0.231702	0.0880749	0.0347963	1	1.08125	1.1216	1.04123	0.614682	0.288085		0.00359896	1	0.996041	0.669997	0.871265	0.734713	0.308906	0.00373192	0.150925	1	1.14334	0.896536	0.641055	0.515943	0.322208	0.0412784	0.31231	1	0.822662	0.630117	0.655985	0.357932	0.300553	0.0176591		1	0.859634	0.821938	0.774642	0.692016	0.220791			54.3218
O95831	1	0.648337	0.531887	0.323917	0.23942	0.155908	0.0753474	0.00462673	1	0.689588	0.489592	0.340285	0.244892	0.159016	0.080662	0.00562001	1	0.801741	0.580406	0.294179	0.217305	0.136561	0.0673822	0.00272484	1	0.964154	0.596696	0.397245	0.283991	0.192554	0.103504	0.00583595	1	0.787783	0.519089	0.342594	0.244505	0.168255	0.0831708	0.00560833	1	1.02778	0.644214	0.428376	0.276054	0.176739	0.0993342	0.00540827	48.4317
O95834	1	0.881622	0.893621	0.270259	0.0472383	0.0117361	0.0815951	0.0446574	1	0.695902	0.647259	0.348753	0.0140903	0.00691162	0.00472823	0.00861122	1	1.11276	1.12109	0.537953	0.0136309				1	1.08494	0.778821	0.400514	0.0203913				1	0.925452	0.732876	0.361752	0.0202772		0.0706977		1	1.14805	0.967982	0.568516	0.0240074			0.00376168	50.5787
O95848	1	1.50111	1.60975	1.13736	0.69294				1	1.18315	0.739899	0.783974	0.322615				1	0.904671	0.892034	0.762759	0.225303			0.0658344	1	0.99468	0.77002	0.825651	0.268643				1	0.854274	0.923412	0.615623	0.343002				1	0.892289	0.830164	0.778448	0.318524		0.0195169		56.1823
O95861	1	0.695957	0.69177	0.53047	0.308239	0.0285376	0.00241464	0.00167499	1	0.771183	0.728172	0.658863	0.436846	0.0344534	0.00230379	0.00122116	1	1.17592	1.08037	0.703195	0.49563	0.0745372	0.00192157	0.00307123	1	1.04581	0.861016	0.742708	0.479338	0.0397387	0.00120067	0.00100183	1	0.958236	0.812073	0.656388	0.473158	0.0572225	0.00150922	0.00105794	1	1.00923	0.885484	0.83916	0.49911	0.0714378	0.00200373		50.8365
O95864	1	0.322692	0.129373	0.0214236	0.0287728	0.00511781	0.00246005		1	0.544818	0.130784	0.034825	0.0125222	0.00442038	0.00401638	0.00226804	1	0.445724	0.193804	0.0185973	0.00971411			0.0745983	1	0.649427	0.19118	0.0244727	0.0144601	0.00237747			1	0.588419	0.172902	0.0450079	0.0119611	0.00490925	0.0100222	0.00163326	1	0.755182	0.205199	0.0489763	0.00787193	0.00539297	0.00204331		43.2543
O95865	1	0.689388	0.725688	0.525207	0.253441	0.0205623	0.00254113	0.00253363	1	0.751845	0.735893	0.578185	0.314166	0.0144375	0.00477492	0.0031054	1	1.1303	0.977019	0.646456	0.319472	0.0112452	0.000955524	0.00210877	1	1.09867	0.876521	0.674167	0.33839	0.0152595	0.00279685	0.00224549	1	0.937107	0.790487	0.573241	0.313006	0.0151899	0.0025425	0.00192792	1	1.05	0.869302	0.73996	0.361829	0.0132612	0.000654719	0.00191823	50.8274
O95870	1	0.232196	0.0631303		0.0178817	0.299196			1	0.232371	0.0717259		0.0143502		0.00699548		1	0.262114						0.00723535	1	0.25781	0.0954651				0.0172096		1	0.336927	0.0723672		0.00393939				1	0.203456	0.0356953						43.7017
O95881	1	0.738601	0.705461	0.463371	0.24221	0.084816	0.0612665	0.043695	1	0.807839	0.741078	0.562545	0.252625	0.0932434	0.0816617	0.070629	1	1.03939	0.937818	0.483373	0.186684	0.0476452	0.0503066	0.0520815	1	0.952335	0.776518	0.537955	0.239264	0.0831771	0.0728667	0.0483542	1	0.97774	0.859001	0.558803	0.247794	0.0904326	0.0738935	0.060357	1	1.08169	0.889596	0.734288	0.325997	0.102531	0.0501086	0.0457069	50.632
O95905	1	0.378323	0.103976	0.00885228			0.00507235	8.13611e-05	1	0.630067	0.0716043	0.00995547		0.00368746			1	0.566179	0.0193665						1	0.403019	0.132233	0.0100013				5.42768e-06	1	0.578213	0.103066		0.00322323				1	0.520373	0.142164	0.00811027					43.4744
O95926	1	0.742367	0.584143	0.748102	0.920568	0.726294	0.611897	0.634504	1	0.73913	0.85029	0.769278	1.07135	0.833061	0.733683	0.863593	1	0.671543	0.796987	0.623124	0.803209	0.551676	0.641364	0.739226	1	0.903178	0.889704	0.833211	1.03058	0.878186	0.891368	0.844635	1	0.995516	0.61455	0.756644	1.02023	0.843599	0.737457	0.825224	1	1.23246	0.690585	0.864415	1.15595	0.830504	0.957713	0.863842
O95983	1	0.683749	0.348183	0.0379411	0.0639627	0.0408882	0.0257084	0.0378317	1	0.673895	0.300038	0.0605886	0.0325039	0.0299534	0.0283053	0.0506722	1	0.67124	0.277632	0.0344215	0.0178012	0.00784456	0.0172351	0.0217917	1	0.856708	0.337544	0.0469094	0.0199302	0.0247173	0.027817	0.0269838	1	0.840131	0.327736	0.0726153	0.0463804	0.0291966	0.0546518	0.0397023	1	0.86789	0.304796	0.0443812	0.018823	0.0155292	0.0423456	0.0237351	45.9966
O95985	1	0.948853	0.913211	0.483542	0.155912	0.00613959	0.192379		1	1.04631	0.605902	0.54957	0.293119	0.201387		0.243708	1	1.00826	0.875926	0.557115	0.219832	0.0769763		0.0139083	1	1.0569	0.517099	0.411877	0.243258	0.156275	0.515903		1	0.598518	0.499638	0.407537	0.16455		0.00897461		1	0.764725	0.592029	0.410037	0.188422				51.8287
O95989	1	0.679549	0.648041	0.49601	0.12604	0.00953218	0.0103075	0.00170308	1	0.784538	0.777207	0.605516	0.295594	0.0104463	0.00219006	0.00178093	1	1.04826	1.04174	0.674613	0.193928	0.0157828	0.000788018		1	1.0765	0.800437	0.632422	0.272386	0.0166873	0.00219116	0.00115105	1	0.919484	0.782321	0.556331	0.289294	0.0193577	0.00395187		1	1.14222	0.926687	0.787583	0.322664	0.0239893	0.00158981		49.64
O95997	1	0.572518	0.417557	0.414153	0.175673	0.265999	0.293456	0.692135	1	0.555211	0.47199	0.222369	0.209026	0.180949	0.263295	0.30871	1			0.349792	0.18866	0.180299	0.299824	0.320696	1		0.381937	0.550051	0.258884	0.441548	0.334949	0.478502	1	0.504565	0.393819	0.248838	0.154409	0.230352	0.315041	0.342336	1	0.36133	0.475107	0.244652	0.326076	0.175789	0.191148	0.260329	44.6414
O95999	1	0.671952	0.649948	0.480376	0.412007	0.250277	0.218531	0.195164	1	0.775602	0.600941	0.512945	0.295125	0.239524	0.24949	0.234169	1	0.825032	0.961271	0.538691	0.451001	0.372737	0.25023	0.225827	1	1.02949	0.690284	0.556599	0.286675	0.327179	0.301143	0.234719	1	1.0784	0.643049	0.522587	0.420231	0.312991	0.267506	0.254125	1	1.04338	0.727767	0.597563	0.48238	0.294334	0.358501	0.314477	51.4304
O96000	1	0.497168	0.287724	0.0645685	0.0533798	0.0231296	0.0214652	0.0283194	1	0.546139	0.243211	0.0636155	0.0307142	0.0176432	0.016828	0.0253114	1	0.514855	0.287432	0.0532861	0.0208582	0.00942216	0.0111804	0.014972	1	0.581178	0.300529	0.0784421	0.0277635	0.0214058	0.0193362	0.0366815	1	0.558677	0.276677	0.0859913	0.0294998	0.0110437	0.0151623	0.0219065	1	0.609114	0.275877	0.105164	0.026118	0.0108562	0.0148308	0.0221158	44.6559
O96005	1	0.572876	0.304863	0.0709353	0.0539689	0.0139735	0.002882	0.00642397	1	0.532696	0.198813	0.0439626	0.0159265	0.00515661	0.0053522	0.00382685	1	0.730292	0.253543	0.0237698	0.0133139	0.00545338	0.00300581	0.00416671	1	0.689523	0.215001	0.0474825	0.0116995	0.00282127	0.00413391	0.00165478	1	0.686522	0.224675	0.0563723	0.00970721	0.00922378		0.00175254	1	0.860631	0.228964	0.037896	0.0271068	0.00379882	0.00115692	0.000879321	45.2647
O96007									1	0.531012	0.292213	0.26104	0.617392	0.56595	0.664203	0.77252	1	0.829628		0.86965	0.320048	0.368993	0.605473	0.427726	1		1.38342	1.20889	1.23176	1.40918	1.41932	1.94201	1	2.81553	3.54895	4.19856	2.80635	3.13388	4.44184	3.42725	1		0.87772	0.680005	0.765871	0.745309	0.935408	1.40723
O96008	1	0.767755	0.729811	0.560839	0.375062	0.0883033	0.00811868	0.00376847	1	0.811739	0.731937	0.618729	0.382885	0.0976676	0.0158465	0.00482452	1	0.971823	1.04693	0.832105	0.571758	0.291491	0.0650828	0.0104307	1	1.10617	0.851414	0.939231	0.560246	0.243204	0.0307947	0.0109322	1	1.04582	0.852764	0.754486	0.545354	0.225726	0.0385566	0.00725509	1	0.935894	0.772017	0.724981	0.49715	0.240551	0.0619714	0.00920018	51.9999
O96011	1	0.297103	0.101094		0.00459816				1	0.410983	0.0408258	0.0141721					1	0.62113	0.0874131						1	0.409557	0.146205	0.09767	0.0543426		0.00573247		1	0.623927	0.113393	0.0143517	0.015697	0.0225432			1	0.733848	0.109052	1.04939					43.2509
O96013	1	0.612065	0.468085	0.525697	0.473017	0.214165	0.393721	0.321431	1	0.703925	0.618538	0.427939	0.472435	0.372916	0.340065	0.307621	1	1.16939	0.27261	0.452907	0.44626	0.627885	0.502076	0.433905	1	1.03799	0.561227	0.560595	0.558933	0.697166	0.586933	0.492163	1	0.933359	0.276972	0.462114	0.331228	0.408353	0.347	0.324467	1	0.496855	0.372531	0.258519	0.336288	0.24879	0.248046	0.232921
O96017	1	0.665827	0.378041	0.116598	0.0410849	0.0293347	0.00476003		1	0.71486	0.380114	0.105991	0.0590668	0.0275169	0.0125755	0.00537948	1	0.857045	0.446295	0.12472	0.0457456	0.023179	0.00942022		1	1.0413	0.523904	0.129194	0.0588341	0.0258814	0.0263779		1	0.73789	0.35901	0.0703423	0.0587832	0.0205482	0.00870401	0.00272528	1	0.920889	0.489891	0.156165	0.064616	0.0299609	0.0159898		46.2597
O96019	1	0.627638	0.551644	0.221085	0.114073	0.0321514	0.0034646	0.00259068	1	0.642978	0.559791	0.232924	0.0939431	0.0277311	0.00356889	0.00106395	1	0.836303	0.675728	0.238948	0.0715851	0.0152252	0.00172269	0.00182078	1	0.870574	0.647248	0.317487	0.111188	0.0324465	0.00191588	0.00140905	1	0.78281	0.588746	0.285434	0.0972268	0.0264347	0.00287787	0.0023263	1	0.930888	0.684075	0.393934	0.10255	0.0255806	0.00175485	0.000556407	47.4614
O96028	1		0.210281	0.176858	0.101315	0.0992958	0.0685701	0.154124	1	0.0254353	0.359103	0.102687	0.0831661	0.121207	0.0979839	0.120764	1	12.0822			0.418383	1.04306	1.0054	0.671907	1	1.96515	0.404514	0.0699773	0.386731	0.448746	0.361701	0.339028	1		0.723816	0.598643	0.402598	0.543635	0.611558	0.490736	1	1.07145	1.49048	0.764137	0.672051	0.534275	0.693756	0.627268	45.4032
P00167	1	0.879516	0.688255	0.593295	0.430853	0.300261	0.190927	0.216807	1	0.922701	0.821805	0.581138	0.457802	0.27063	0.219238	0.227108	1	0.941459	0.659561	0.366169	0.242249	0.108452	0.170163	0.185186	1	0.808465	0.599079	0.3594	0.287541	0.225214	0.149508	0.166356	1	1.02553	0.779648	0.562423	0.335477	0.218928	0.263503	0.247757	1	0.966294	0.691533	0.448977	0.31657	0.134305	0.10295	0.0944338	53.5888
P00338	1	0.715559	0.787549	0.669576	0.60283	0.394907	0.157113	0.0151365	1	0.737925	0.796991	0.87797	0.756553	0.493644	0.222202	0.0219678	1	1.13395	1.21098	0.924681	0.852314	0.52274	0.192165	0.0155809	1	1.14276	0.970634	0.976875	0.837969	0.549596	0.254077	0.0214838	1	0.996796	0.920503	0.850309	0.836062	0.570348	0.238102	0.0235921	1	1.22787	1.14341	1.20105	0.984763	0.619994	0.277016	0.0251253	55.4879
P00367	1	0.732187	0.750537	0.650825	0.567486	0.154229	0.00121499	0.0011258	1	0.779994	0.734808	0.794239	0.673684	0.225948	0.00290789	0.00138515	1	1.02306	1.033	0.801897	0.728366	0.346957	0.000497502	0.000529749	1	1.06141	0.903602	0.840874	0.741395	0.274664	0.00154355	0.00106299	1	0.961872	0.840453	0.762238	0.702268	0.31055	0.00130676	0.000900871	1	1.12383	0.991764	1.00541	0.819516	0.393662	0.00167062	0.000395658	53.7898
P00374	1	0.377626	0.178164	0.0221426	0.0399761	0.00346078	0.00100525	0.00179448	1	0.416239	0.102302	0.0244837	0.00759171	0.00432502	0.00166118	0.0026899	1	0.507834	0.137151	0.0254311	0.00960913	0.0168229	0.00136523	0.00159859	1	0.452968	0.139869	0.0242625	0.00479941	0.00282217	0.000932874		1	0.453016	0.139623	0.0387063	0.0131113	0.00322098	0.00143949	0.00160921	1	0.590536	0.112336	0.0277615	0.00408639	0.00226435	0.00133413	0.00240517	43.4864
P00387	1	0.678522	0.683832	0.32581	0.0530791	0.00610506	0.00191123	0.00270761	1	0.749904	0.748304	0.404483	0.0517776	0.00496162	0.0030322	0.00363759	1	1.03274	0.898214	0.440584	0.0522152	0.00339714	0.00111602	0.000818376	1	1.08999	0.850856	0.526327	0.0586951	0.00268692	0.00189902	0.00175117	1	0.957294	0.751909	0.47691	0.058632	0.0035401	0.0016881	0.000903101	1	1.08647	0.957721	0.657141	0.0667535	0.00246516	0.00157052	0.00203554	48.9323
P00390	1	0.76105	0.803078	0.679353	0.626107	0.558802	0.533474	0.45975	1	0.812463	0.859171	0.853475	0.771614	0.691758	0.680505	0.644687	1	0.986238	1.09493	0.867639	0.789759	0.710572	0.598529	0.562987	1	1.05264	0.885513	0.875065	0.791167	0.70505	0.67147	0.606009	1	1.00068	0.843147	0.806373	0.812965	0.732553	0.672691	0.617305	1	1.10228	0.98172	0.973722	0.855945	0.738177	0.735114	0.736313	65.5092
P00395	1	0.678997	0.811352	0.532912	0.225886	0.0019594	0.00126807		1	0.554915	0.694058	0.4432	0.199015	0.00316137		0.00104185	1	1.00813	0.839859	0.536839	0.228341				1	1.06317	0.444813	0.378855	0.162653				1	0.862039	0.723125	0.573869	0.263878				1	1.1299	1.09372	0.950062	0.326727	0.00467945			51.4416
P00403	1	0.721948	0.719179	0.514798	0.239085	0.0107484	0.00198612	0.00135366	1	0.733044	0.707707	0.549108	0.25267	0.00857368	0.00292073	0.002479	1	1.0496	1.01099	0.629108	0.263386	0.00568812	0.00127913	0.000955148	1	1.03824	0.849225	0.702603	0.287812	0.00548541	0.00171978	0.00144619	1	0.957989	0.790822	0.629189	0.271707	0.00713328	0.00184634	0.001447	1	1.11947	0.88142	0.677991	0.28522	0.00641942	0.00236975	0.000453522	50.8218
P00441	1	0.861325	0.831321	0.435882	0.482894	0.664278	0.785831	0.858835	1	0.829863	0.551562	0.890198	0.956252	0.73738	0.613638	0.639139	1	1.12854	0.826716	0.756511	0.877717	0.563043	0.645769	0.68476	1	1.54213	0.739429	1.77576	1.88509	0.891976	1.06431	1.42178	1	0.917595	1.13567	0.644837	0.839913	0.67734	0.630571	0.771926	1	0.916196	0.713261	0.978798	0.760809	0.744443	0.71554	0.551437
P00491	1	0.731406	0.758671	0.672458	0.614048	0.518409	0.43596	0.141336	1	0.764041	0.755202	0.802161	0.697898	0.608546	0.518267	0.171673	1	1.09803	1.049	0.871008	0.809381	0.705136	0.506075	0.168813	1	1.08302	0.874234	0.869113	0.766179	0.679807	0.567924	0.190759	1	0.949316	0.822436	0.758747	0.749219	0.669748	0.54644	0.190239	1	1.06807	0.971144	0.986532	0.853353	0.724991	0.630684	0.23176	58.1264
P00492	1	0.694584	0.717635	0.663358	0.603523	0.55474	0.576629	0.599112	1	0.810049	0.843681	0.843728	0.809227	0.716612	0.734057	0.777668	1	1.074	1.04723	0.892878	0.810836	0.756495	0.64471	0.728989	1	1.10203	0.914482	0.848731	0.770058	0.74612	0.746736	0.830392	1	0.95149	0.870172	0.793432	0.793862	0.741214	0.691328	0.762868	1	1.1597	0.971846	1.00475	0.905167	0.846671	0.830737	0.913782
P00505	1	0.721811	0.729653	0.627607	0.55319	0.481907	0.448354	0.312913	1	0.810121	0.780493	0.79118	0.677072	0.606594	0.57101	0.426026	1	1.03494	1.07352	0.819841	0.723074	0.603076	0.532029	0.345535	1	1.08559	0.903748	0.846961	0.749936	0.686259	0.632108	0.474247	1	0.984564	0.868018	0.762935	0.726062	0.66454	0.605503	0.447286	1	1.13238	1.01918	0.98911	0.843439	0.691795	0.670249	0.518812	58.2656
P00558	1	0.735405	0.741684	0.170304	0.0530205	0.0140782	0.00445715	0.00363044	1	0.790088	0.771701	0.216146	0.0331777	0.0114632	0.0055188	0.00454372	1	1.09358	1.09287	0.246574	0.0276707	0.00691922	0.00276451	0.00240851	1	1.11784	0.870154	0.309457	0.0298926	0.00846617	0.00420502	0.00397749	1	0.969205	0.84041	0.295985	0.0345997	0.0101254	0.0044594	0.00315689	1	1.13844	0.980912	0.421651	0.0301941	0.00821919	0.0039413	0.00321313	49.1516
P00568	1	0.690211	0.633175	0.135188	0.0405255	0.0137892	0.0125481	0.0158875	1	0.753187	0.558573	0.153723	0.0241374	0.0137521	0.0148851	0.0205668	1	0.895937	0.722334	0.115966	0.0222795	0.00616209	0.0166006	0.0135899	1	1.09873	0.658668	0.188028	0.0249789	0.0123729	0.0160837	0.0235025	1	0.888175	0.614778	0.171581	0.0270823	0.0125487	0.0119271	0.0186657	1	0.991116	0.748673	0.236952	0.0292626	0.01006	0.0131386	0.0148045	47.9498
P00746	1	0.115326	0.0524426	0.0156935	0.0020605	0.00354063	0.000288214	0.00237533	1	0.748261	0.22267	0.00959294	0.00321179	0.00347388	0.00174698	0.00179492	1	0.800717	0.25366	0.0096306	0.003608				1	0.938052	0.340757	0.00955281	0.00371524	0.00189024	0.0126301	0.000455099	1	0.806427	0.252439	0.0200444	0.00543001	0.0011438	0.00123732	0.00120912	1	0.963128	0.272495	0.0153821	0.00283426				42.9187
P00813	1	0.713354	0.718346	0.607511	0.513118	0.336605	0.106699	0.00682488	1	0.869912	0.797871	0.803208	0.668164	0.417924	0.149269	0.00439926	1	1.20313	1.47075	1.11824	0.902321	0.617751	0.227899	0.00771758	1	1.13174	0.862994	0.812138	0.648096	0.426486	0.153566	0.0173441	1	0.947676	0.799278	0.713086	0.640447	0.43498	0.15906	0.0096999	1	1.00269	0.925791	0.841675	0.699811	0.430132	0.179138	0.00964041	53.5705
P00918	1	0.6933	0.67094	0.241703	0.044246	0.0108573	0.00354453	0.00305196	1	0.793144	0.73182	0.278341	0.0266959	0.00883085	0.00461949	0.002755	1	1.09744	1.03603	0.303528	0.0220803	0.00387311	0.00244243	0.000885617	1	1.08392	0.820481	0.353673	0.024872	0.00665003	0.00332728	0.00220101	1	0.951502	0.768689	0.328438	0.0279123	0.00841675	0.00382685	0.00192956	1	1.09772	0.925363	0.434856	0.0277491	0.00575246	0.00349918	0.00208306	48.5797
P00966	1	0.591508	0.212009	0.078813	0.0469632	0.00914398	0.000509495	0.000546549	1	0.679732	0.214003	0.105402	0.0524012	0.0109307	0.00151357	0.000916627	1	0.956312	0.323144	0.0983003	0.0483361	0.00839529	0.000149926	0.000137483	1	0.940586	0.256959	0.119161	0.0655051	0.0136881	0.000444866	0.000255869	1	0.851963	0.262233	0.108461	0.0567288	0.0139311	0.000816115	0.00023161	1	0.967492	0.281813	0.130929	0.0579864	0.0135245	0.000481339	0.000142281	44.9419
P01019	1	0.725913	0.737245	0.548521	0.296825	0.0222762	0.0022675	0.0104319	1	0.770534	0.750103	0.605373	0.371676	0.0305193	0.0113002	0.0110009	1	1.42419	1.31309	0.901167	0.530223	0.0126444	0.0113434		1	1.03497	0.870213	0.679141	0.372888	0.0256002	0.0108953	0.00668098	1	0.89981	0.764609	0.555039	0.326155	0.0233567	0.00970193	0.00826366	1	1.06884	0.922404	0.814864	0.472116	0.0223542	0.00691348	5.22362e-06	51.3924
P01023	1	0.497821	1.05927	0.718298	0.846665	0.875636	0.537019	0.319265	1	0.735649	0.526114	0.513155	0.449337	0.617201	0.66389	0.386296	1	1.20275	1.15251	1.16061	0.637652	1.04585	1.1737	0.320248	1	0.850261	0.724599	0.798914	0.68007	0.741702	0.765426	0.500089	1	0.655908	0.761562	0.861936	0.567647	0.702301	0.663823	0.395424	1	1.40607	0.894192	1.0742	0.578094	0.665943	0.767904	0.550025	67.3359
P01033	1	0.674917	0.657693	0.342372	0.27288	0.255882	0.126326	0.0104706	1	0.529627	0.817123	0.585178	0.429992	0.400332	0.184235	0.0299329	1	0.877514	0.787425	0.429768	0.243639	0.478589	0.148248		1	1.04198	0.837161	0.466184	0.285577	0.343069	0.139925	0.0325544	1	1.05083	0.623873	0.385663	0.277708	0.272062	0.103421	0.0233828	1	1.93392	0.988367	1.16491	0.745676	0.889116	0.517455	0.0882057	49.8843
P01034	1	0.784029	0.719832	0.570042	0.485523	0.380068	0.240441	0.0550753	1	0.94921	0.740626	0.642225	0.584546	0.470572	0.293256	0.0745951	1	0.946475	0.972873	0.644138	0.555562	0.417703	0.260766	0.0607996	1	1.06346	0.753806	0.717361	0.602539	0.497894	0.308006	0.0895116	1	1.03673	0.76667	0.67425	0.567132	0.475696	0.29639	0.0747285	1	1.07336	0.845306	0.786412	0.632958	0.503407	0.307762	0.0680176	54.1717
P01040	1	0.484196	0.566394	0.472786	0.421821	0.23526	0.12011	0.0872322	1	0.761121	0.941922	0.68843	0.459588	0.320149	0.244179	0.242864	1	1.28355	0.588374	0.486202	0.391281	0.250463	0.236095	0.254273	1	0.794063	0.609163	0.459472	0.317658	0.311781	0.171919	0.198717	1	0.988276	0.688019	0.764925	0.407373	0.352704	0.367504	0.258542	1	0.920475	0.760937	0.658361	0.400429	0.295591	0.195045	0.143454	49.5993
P01111	1	0.627901	0.666015	0.558026	0.397034	0.138344	0.0112266	0.0116344	1	0.744955	0.734885	0.675944	0.472383	0.173923	0.0153071	0.00752161	1	1.05362	0.993483	0.717422	0.532578	0.221377	0.0183894	0.00505075	1	1.00332	0.782438	0.684238	0.473046	0.165651	0.0149058	0.00587121	1	0.981806	0.794902	0.697807	0.492276	0.207877	0.0140178	0.00688762	1	1.16583	0.913911	0.856736	0.607289	0.23655	0.0149008	0.00447925	50.9986
P01116-2	1	0.706403	0.634936	0.376889	0.189672	0.0148007	0.0012071		1	0.808427	0.569049	0.451874	0.236398	0.0379563	0.00800116	0.00583467	1	0.868416	0.742764	0.455914	0.249199	0.0486651		0.00151161	1	0.902997	0.694043	0.413595	0.199947	0.0295787	0.000612955	0.0113192	1	0.851881	0.622744	0.43659	0.210945	0.0323233	0.00205716	0.0034545	1	1.03521	0.713724	0.539063	0.274795	0.0605136	0.0186656	0.00451664	49.2456
P01130	1	0.698195	0.623611	0.477313	0.412715	0.223054	0.0948589	0.0491214	1	0.931377	0.62572	0.624214	0.483624	0.255212	0.144275	0.062878	1	0.663384	0.95743	0.553991	0.437157	0.216121	0.0973362	0.0246922	1	1.06744	0.705164	0.624975	0.510837	0.254065	0.123291	0.0355563	1	0.768778	0.65844	0.559822	0.427335	0.240563	0.101613	0.0398245	1	0.919843	0.590867	0.818618	0.49154	0.233926	0.0976298	0.0365537	51.0808
P01137	1	0.736712	0.65521	0.474633	0.435367	0.285515	0.193328	0.0537829	1	0.821792	0.642893	0.525101	0.433851	0.275513	0.161136	0.066331	1	0.833883	0.856718	0.423949	0.40526	0.309717	0.18663	0.0418551	1	1.05598	0.686872	0.5652	0.541552	0.315408	0.222608	0.068936	1	0.977671	0.737974	0.579472	0.501565	0.343667	0.208138	0.0685848	1	0.88877	0.641009	0.542738	0.439207	0.351756	0.213253	0.0576538	52.0577
P01730	1	0.787081	0.636298	0.204817	0.08021	0.0190855	0.00556567		1	0.871102	0.594989	0.376666	0.150053	0.00962521	0.00487099	0.00391714	1	0.922405	0.747997	0.39805	0.140685	0.0109083			1	0.935256	0.64435	0.425896	0.184804	0.0137442	0.0150438		1	0.9541	0.60087	0.4405	0.167774	0.015148	0.0041183	0.00216398	1	0.971704	0.679066	0.483154	0.15619	0.0181886	0.00324882	0.0024272	48.7035
P01857									1	0.0230418	0.091775			0.0405531	0.0322684	0.0597835																	1		15.8143	55.1816	0.26984			0.917916
P01876									1		0.124682	0.0452833		0.145041		0.0225853																	1		0.310022	0.848618
P01903	1	0.749296	0.733358	0.607485	0.539018	0.462223	0.411514	0.342318	1	1.04324	0.868626	0.851448	0.787543	0.615807	0.645734	0.478995	1	1.02658	0.855301	0.864212	0.812908	0.64724	0.572182	0.519255	1	1.00631	0.904513	0.748234	0.62369	0.597098	0.584489	0.495817	1	1.01646	0.784498	0.654623	0.609623	0.538275	0.534529	0.487435	1	0.990007	0.865695	0.817336	0.672248	0.601511	0.612229	0.530989	57.1555
P01912	1	0.565365	0.612063	0.505005	0.506414	0.423077	0.378052	0.296805	1	1.08548	0.678327	0.6723	0.720082	0.413336	0.438776	0.448914	1	1.0834	0.945187	0.650328	0.38154	0.402012	0.278691	0.299002	1	0.753167	0.757565	0.688605	0.735585	0.617804	0.569722	0.575472	1	0.839189	0.586435	0.471837	0.495751	0.454071	0.333493	0.340502	1	1.21941	0.945798	0.855602	0.7795	0.623672	0.685697	0.639006	51.3865
P02042	1	0.611889	0.66156	0.727238	0.399023	0.243224	0.142925	0.114435	1	0.805273	1.17038	0.794065	0.628691	0.359506	0.222652	0.174413	1	1.52092	0.891018	0.665922	0.453382	0.219566	0.222884	0.159018	1	1.04187	0.757059	0.581413	0.440687	0.24322	0.165186	0.157284	1	1.11036	0.885763	0.905674	0.432601	0.31192	0.222565	0.184222	1	1.11006	1.10675	1.13225	0.776137	0.423451	0.213326	0.168541	52.7205
P02533	1	0.405598	1.00814	0.196339	0.0912617	0.671986	0.0509073	0.104531	1	0.156308	1.03277	0.378495	0.0636275	0.0692132	0.55699	0.229084	1	1.01582	0.62692	0.169659	0.760577	0.244767	0.137058	0.0484519	1	1.17265	1.93198	0.255169	0.323255	1.60824	0.183589	0.0451904	1	0.27339	0.67108	1.54117	0.61336	0.0408643	0.0596682	0.0551492	1	2.82017	2.28067	4.93482	0.761334	0.893343	0.218565	0.517468	50.1382
P02538	1	0.255504	0.765758	0.155532	0.0915524	0.560542	0.0502266	0.131747	1	0.123545	0.88067	0.326963	0.037178	0.0703183	0.645251	0.187448	1	1.26923	0.67461	0.183007	0.736542	0.252299	0.130497	0.0569163	1	1.09136	2.12042	0.245467	0.214404	3.38088	0.186975	0.0899811	1	0.28404	0.746126	2.03246	0.667621	0.041192	0.0636776	0.0658428	1	1.88404	1.63273	5.36633	0.859501	0.91701	0.219334	0.483481	45.9414
P02545	1	0.757414	2.02184	1.94687	1.23512	0.128802	0.05189	0.0557342	1	0.773158	1.73043	1.61156	0.985353	0.0741752	0.0345078	0.0346582	1	0.995633	2.08059	2.03361	0.912021	0.0560149	0.0251185	0.0216023	1	1.13301	2.27798	2.44115	1.32663	0.112237	0.0566339	0.055062	1	0.906551	2.08196	2.17966	1.1323	0.0819747	0.0299633	0.032058	1	1.12066	2.19581	2.54807	1.16028	0.0663026	0.0251642	0.029625	59.4385
P02647	1	74.8595	29.8447	53.0006	32.1058	25.5996	25.0934	94.1972	1	0.15418	0.379634	0.216394	0.164017	0.198783	0.374798	0.493821	1	0.915529	0.573736	0.0003769	0.228848	0.625218	0.678184	0.648344	1	1.1241	0.415262	0.325663	0.185834	0.437559	1.2874	1.34148	1	0.850357	1.53579	2.37217	0.734233	0.994246	0.855224	2.98695	1	3.11551	2.19231	0.855256	2.52076	2.26192	4.05732	4.80503
P02649	1	0.74068	0.706358	0.637568	0.506816	0.198514	0.0919501	0.0702143	1	0.845325	0.719607	0.714115	0.624308	0.222215	0.0990204	0.0708829	1	0.744913	0.79329	0.671131	0.453076	0.153516	0.0684241	0.0469509	1	1.07183	0.846866	0.764449	0.565939	0.219594	0.106874	0.0749946	1	1.16334	0.885112	0.740204	0.669292	0.266677	0.118669	0.0902143	1	1.03481	0.896505	0.817646	0.61346	0.175775	0.0877892	0.0785205	53.3266
P02655	1	0.893085	1.09805	0.946085	0.623823	0.440758	0.172751	0.207691	1	0.60299	2.23541	1.22062	0.82618	0.36904	0.25394	0.484612	1	0.958417	0.530109	0.378155	0.256988	0.0648557	0.151488	0.485824	1	0.516806	0.460939	0.229877	0.132347	0.108728	0.0973543	0.131065	1	1.09066	0.880202	0.795821	0.259979	0.187598	0.400266	0.315888	1	0.898472	0.602232	0.329182	0.218047	0.164312	0.0595505	0.0630211	58.1402
P02686	1	0.720275	0.766868	0.570974	0.534564	0.48167	0.405705	0.400308	1	0.971755	0.778211	0.597322	0.624182	0.446705	0.468734	0.459916	1	0.540108	0.438595	0.372939	0.295654	0.264959	0.256088	0.210744	1	0.959439	0.684478	0.57697	0.514503	0.442012	0.419235	0.408978	1	0.902814	0.711085	0.533831	0.423562	0.36631	0.384297	0.344068	1	1.1222	0.675993	0.631469	0.487419	0.320363	0.409223	0.344234	57.1171
P02750	1	0.715855	0.828896	0.69571	0.545057	0.538329	0.494532	0.374109	1	1.04302	0.67368	0.737489	0.629963	0.577812	0.570603	0.529784	1	1.16001	1.05782	0.727708	0.683407	0.582221	0.614807	0.381748	1	0.983667	0.701435	0.745034	0.663156	0.685454	0.623817	0.564914	1	1.00768	0.92497	0.793021	0.697486	0.723465	0.714363	0.659211	1	0.92014	0.637721	0.819609	0.686741	0.583421	0.711532	0.600771	61.1936
P02763	1	0.684364	0.48467	0.553182	0.584602	0.485452	0.437572	0.366877	1	0.752914	0.913422	0.739966	0.664971	0.565123	0.63566	0.537059	1	0.923158	0.941565	0.742651	0.622498	0.620782	0.524998	0.435541	1	1.09618	0.760376	0.725315	0.677872	0.702188	0.461122	0.485436	1	1.25201	0.93655	0.897032	0.770419	0.800087	0.735679	0.595431	1	1.03867	0.942682	1.03168	0.856316	0.803561	0.697024	0.568025	44.6571
P02765	1	0.218771	0.869365		0.183947		0.0517639	0.0541923																																									47.8326
P02768	1	0.45456	0.795413	0.376251	0.299532	0.213094	0.168719	0.0815408	1	0.32916	0.33538	0.307394	0.254713	0.170927	0.124982	0.0631892	1	2.82585	1.69869	0.813068	0.673766	0.442672	0.26133	0.122139	1	1.10374	0.806283	0.695772	0.684923	0.388146	0.275286	0.130124	1	0.873305	0.857606	1.43476	0.537088	0.437072	0.28368	0.132526	1	1.26965	1.0346	1.13925	0.67549	0.53105	0.462436	0.253218	49.8699
P02786	1	0.736752	0.739567	0.644816	0.587799	0.502386	0.318241	0.0308878	1	0.812665	0.76871	0.791519	0.700907	0.580814	0.367108	0.0419463	1	1.0137	1.01252	0.780741	0.718761	0.575333	0.296234	0.0211573	1	1.04954	0.850821	0.821129	0.750961	0.615566	0.350847	0.0345726	1	0.964987	0.863466	0.763975	0.722836	0.620761	0.35262	0.0355455	1	1.09635	0.976839	0.96405	0.804953	0.645704	0.480816	0.0965453	56.2198
P02788	1	0.914443	0.900778	0.750345	0.571176	0.52321	0.364227	0.261401	1	0.354928	0.360207	0.343664	0.287809	0.263607	0.173611	0.124738	1	0.836851	1.15359	1.05867	1.10979	0.794381	0.436905	0.267846	1	1.30122	0.944766	0.896776	0.773107	0.700678	0.532285	0.424401	1	0.976522	0.691583	0.960004	0.620864	0.505882	0.353471	0.260133	1	0.878369	0.757278	0.68939	0.707165	0.711206	0.454661	0.403779	59.4232
P02792	1	0.834178	0.825305	0.670696	0.660943	0.5605	0.348627	0.41573	1	0.969232	0.854787	0.724407	0.631177	0.475271	0.479267	0.522067	1	1.17262	1.01013	0.629276	0.563902	0.351968	0.490863	0.543161	1	0.842594	0.684354	0.488617	0.457803	0.389795	0.331226	0.375454	1	1.00335	0.869044	0.746405	0.609436	0.428021	0.54251	0.496843	1	1.04692	0.86273	0.757735	0.580789	0.423089	0.434013	0.335778	60.9479
P02794	1	0.772552	0.680619	0.514061	0.532914	0.422159	0.312303	0.332668	1	0.88625	0.82108	0.591124	0.475932	0.405995	0.424493	0.564556	1	1.15584	1.0375	0.632978	0.575473	0.379458	0.471922	0.52778	1	0.724237	0.602519	0.38034	0.302438	0.291438	0.342631	0.319599	1	0.959188	0.805331	0.608895	0.606706	0.52876	0.627102	0.525904	1	1.19014	0.80235	0.679076	0.552029	0.43053	0.655866	0.592763	54.153
P03886	1	0.449594	0.218835	0.0220315	0.0278597	0.0095389	0.00273037	0.00388587	1	0.438196	0.180177	0.0507125	0.01494	0.00707898	0.00592922	0.00586322	1	0.428454	0.133221	0.0218402	0.00911152			0.00140079	1	0.450793	0.199842	0.0333701	0.0103158	0.00492849			1	0.487253	0.195682	0.0374311	0.00860622	0.00434396	0.00264693	0.00339367	1	0.496698	0.115371	0.0323152	0.00652301				44.0696
P03905	1	0.52597	0.394111	0.154286	0.0336419	0.0161916		0.0101589	1	0.425412	0.286807	0.162477	0.0634859	0.0107118	0.00533488	0.000700062	1	0.32589	0.182984	0.0672117	0.0295451	0.00638066			1	0.323584	0.143066	0.0618918	0.0443782	0.0175286			1	0.404937	0.215732	0.102563	0.027311	0.00964915	0.000891304		1	0.3851	0.205956	0.0729358	0.0545031	0.00852296		0.0109871	45.652
P03915	1	0.311261	0.0885173	0.0124301	0.0101733	0.00547385			1	0.400875	0.208287	0.0339183	0.00614399			0.00246683	1	0.353448	0.154159						1	0.584308	0.122315	0.00990446	0.0152581				1	0.577208	0.219343	0.0208456	0.00677234	0.00511589			1	0.55508	0.112798						43.2732
P04040	1	0.756663	0.773211	0.657436	0.589789	0.497729	0.30773	0.0135115	1	0.786054	0.792024	0.824326	0.691587	0.566927	0.378761	0.0135744	1	1.13931	1.12583	0.882321	0.783685	0.633538	0.366842	0.00935646	1	1.05371	0.913976	0.838985	0.737356	0.616493	0.394342	0.0162591	1	0.970989	0.874937	0.803737	0.750703	0.650868	0.407929	0.0191963	1	1.12698	1.0205	1.05099	0.860414	0.667874	0.473399	0.0142491	56.4584
P04049	1	2.4407	0.594264					0.0241613	1	0.369124	0.0766405			0.0178825			1								1	0.478297	0.0834114						1	0.366371	0.251855						1	0.807047	0.814481		0.0757831				48.0748
P04062	1	0.733347	0.377542	0.0506661	0.0356519	0.0232045		0.00575564	1	0.685223	0.47753	0.067299	0.0121737		0.00237085		1	0.903761	0.690272	0.100998	0.025771				1	0.993619	0.227948	0.0306488	0.0130766	0.00518556			1	0.910555	0.606442	0.127669	0.0163677		0.000556302		1	0.963822	0.567724	0.111936	0.000459529				46.4756
P04066	1	1.08332	0.87426	0.900568	0.621005	0.22551	0.0423453		1	0.79001	0.810859	0.798694	0.743057	0.236176	0.00233593		1	0.909147	1.16206	0.486897	0.740239	0.282212	0.0127349		1	1.08359	0.999204	0.822696	0.823077	0.24774	0.0109729		1	0.863526	0.836612	0.650746	0.65236	0.214525			1	0.862776	0.647882	0.736431	0.734074	0.308526			56.9798
P04075	1	0.748551	0.777861	0.653778	0.599075	0.496115	0.301423	0.0250394	1	0.815187	0.757081	0.865717	0.744025	0.57804	0.360687	0.0318002	1	1.12345	1.05407	0.828987	0.763998	0.527102	0.300096	0.0211164	1	1.14648	0.946032	1.0062	0.842383	0.627702	0.419313	0.0321213	1	1.03694	0.967401	0.815826	0.828618	0.66043	0.415466	0.0354902	1	1.22775	1.11915	1.20136	0.939498	0.694928	0.480755	0.0389034	56.4942
P04080	1	0.742901	0.740315	0.631276	0.504165	0.351194	0.191863	0.0862137	1	0.831033	0.848145	0.732346	0.556212	0.358596	0.223745	0.116479	1	1.04182	0.919428	0.703636	0.525638	0.297395	0.182714	0.0827853	1	1.05252	0.914312	0.717856	0.663519	0.430188	0.249922	0.148657	1	0.965723	0.836447	0.730028	0.600972	0.401486	0.255275	0.127496	1	1.07497	0.991859	0.850226	0.65681	0.390496	0.229419	0.0998011	54.4202
P04083	1	0.6612	0.429388	0.0276661	0.0177064	0.00531798	0.00149493	0.00234269	1	0.712418	0.411502	0.0237061	0.00782236	0.0040058	0.00264524	0.00232942	1	1.02523	0.552695	0.0117081	0.00397459		0.000615747	0.00224911	1	1.09587	0.505471	0.0223849	0.00490991	0.00327965	0.0019226	0.00328935	1	0.92443	0.458414	0.0345195	0.00637507	0.00237564	0.00226396	0.00183726	1	1.08893	0.529728	0.0231738	0.00550036	0.00318173	0.000452879	0.00167208	46.3015
P04150	1	0.752579	0.502654	0.443932	0.332727	0.254232	0.323107	0.334106	1	0.516367	0.295601	0.21215	0.160682	0.147457	0.181312	0.207102	1	0.57671	0.310135	0.169317	0.156932	0.187298	0.185191	0.190791	1	0.609939	0.381098	0.259609	0.237771	0.227782	0.250825	0.302074	1	0.741748	0.381346	0.33081	0.212341	0.205158	0.223089	0.243198	1	1.01337	0.654552	0.391592	0.311876	0.287459	0.330652	0.343991	48.4034
P04179	1	0.734725	0.719616	0.625795	0.562802	0.516346	0.493117	0.434748	1	0.82287	0.7402	0.703933	0.649674	0.56943	0.557311	0.50799	1	0.877509	0.897365	0.661416	0.570303	0.533338	0.464894	0.413974	1	0.992617	0.8267	0.78807	0.714577	0.65663	0.601547	0.560285	1	0.958639	0.826311	0.692326	0.575252	0.586077	0.531466	0.518205	1	1.14502	1.03095	0.903063	0.798699	0.660187	0.622576	0.632957	60.934
P04181	1	0.52271	0.203672	0.0390911	0.030958	0.00855769	0.00215094	0.00305363	1	0.7616	0.225153	0.0400736	0.0207134	0.0107787	0.00484839	0.00758221	1	0.64772	0.169351	0.0234379	0.00908368	0.00573809	0.0015236	0.00223546	1	0.730906	0.203525	0.0401009	0.0113803	0.00535365	0.00318477	0.00389033	1	0.668916	0.210778	0.043324	0.0205708	0.00829352	0.00322665	0.0096514	1	0.783506	0.193956	0.0346793	0.00758523	0.00722451	0.00366523	0.0421995	44.4788
P04183	1	0.796787	0.73633	0.56073	0.559208	0.450318	0.457245	0.368886	1	0.75419	0.72828	0.731016	0.641653	0.531205	0.525768	0.544229	1	1.35158	1.36576	1.00392	0.84337	0.729236	0.549019	0.532506	1	0.986761	0.853098	0.901295	0.665545	0.601561	0.521409	0.527605	1	0.872535	0.734003	0.619329	0.700752	0.566484	0.648209	0.624445	1	0.90699	0.916855	0.88266	0.740342	0.606207	0.670204	0.773261	56.7869
P04222	1	0.65536	0.591864	0.388253	0.297044	0.135264	0.0416239	0.0131837	1	0.62409	0.539787	0.466217	0.339472	0.141786	0.0414434	0.0129748	1	0.968442	0.86227	0.529686	0.350289	0.142398	0.0370295	0.00802416	1	1.13874	0.759193	0.570932	0.386835	0.169478	0.0589461	0.0149453	1	0.865962	0.61175	0.468691	0.362132	0.165121	0.0426794	0.0132016	1	0.920068	0.816741	0.626926	0.425191	0.173052	0.0513069	0.0123371	49.2944
P04233-2	1	0.6126	0.587158	0.34	0.26468	0.173946	0.121907	0.0974346	1	0.672022	0.622197	0.392857	0.278076	0.171579	0.148103	0.123613	1	0.88601	0.605922	0.350846	0.201456	0.125004	0.108674	0.0913222	1	0.775491	0.525421	0.366066	0.237289	0.149405	0.129676	0.127601	1	0.942277	0.618051	0.431961	0.289458	0.186524	0.147601	0.117331	1	0.89571	0.661414	0.484311	0.248088	0.150757	0.144025	0.128324	48.645
P04259	1	0.312497	0.655087	0.200355	0.137079	0.54604	0.0186726	0.125725	1	0.189306	1.12313	0.457271	0.0469396	0.276349	0.57671	0.291958	1	1.70389	1.26087	0.330729	0.849427	0.170871	0.184507	0.0509362	1	1.15127	0.9245	0.251927	0.183385	1.5946	0.0941272	0.0681626	1	0.35272	0.584074	1.39595	0.519372	0.116975	0.0331709	0.0617013	1	1.60653	1.70334	2.17099	0.447124	0.606208	0.212496	0.220419	45.7372
P04264	1	0.386183	0.946027	0.193617	0.161336	0.859579	0.0783293	0.133914	1	0.113553	0.920928	0.417143	0.0782232	0.0837415	0.368739	0.344431	1	0.786221	0.766908	0.261543	0.576359	0.362289	0.212847	0.0828635	1	0.89803	1.92077	0.274042	0.498726	1.5809	0.319159	0.0924854	1	0.514793	2.06822	0.828133	0.568999	0.14667	0.176871	0.123696	1	2.23949	2.30748	1.16448	0.661342	0.727805	0.193942	0.393974	50.6906
P04406	1	0.795074	0.767209	0.629426	0.454908	0.121763	0.00732589	0.00773711	1	0.871379	0.760948	0.750945	0.541503	0.137956	0.00797379	0.00765277	1	1.01316	1.08906	0.780707	0.613475	0.156697	0.00491372	0.00329041	1	0.940792	0.759414	0.769925	0.555731	0.153621	0.00646135	0.00514494	1	0.976275	0.896366	0.737633	0.604376	0.196759	0.00736944	0.00678986	1	1.19146	1.00978	0.99148	0.677705	0.205037	0.00835142	0.00582338	53.2939
P04406-2	1	0.362554	0.883589	0.221871	0.432107	0.134729			1	0.483399	0.59406	0.372123	0.200792	0.028597			1	1.33634	0.462963	0.700848	0.503479	0.142492			1	0.795834	0.482766	0.242431	0.134712	0.114278			1	0.942316	0.941822	0.423478	0.424733	0.101817			1	3.89797	1.47625	1.62659	0.663285	0.0801923			49.3602
P04424	1	0.801111	0.73662	0.636122	0.432646	0.0281682		0.104161	1	0.833671	0.819451	0.761253	0.53874	0.0119472	0.00107332		1	1.08022	1.21391	0.931571	0.647526	0.0182975			1	1.03281	0.82365	0.72713	0.508728	0.0155352			1	0.925786	0.78372	0.709416	0.517028	0.0231595	0.0120834		1	1.18974	1.00628	0.988984	0.681737	0.019981			52.9407
P04632	1	0.704388	0.653657	0.509253	0.339528	0.195296	0.0560443	0.00644285	1	0.816383	0.717159	0.663423	0.472495	0.217453	0.0632843	0.00695585	1	1.10459	1.03112	0.641011	0.487992	0.210822	0.0589769	0.00188093	1	0.996959	0.790053	0.641519	0.440577	0.218942	0.0663192	0.00622671	1	0.948915	0.843535	0.637645	0.45387	0.230299	0.0708896	0.00540138	1	0.961569	0.803815	0.705078	0.485124	0.242065	0.0385427	0.00384643	50.982
P04792	1	0.708235	0.548015	0.217939	0.155155	0.0623681	0.0500802	0.122571	1	0.720753	0.441101	0.227179	0.115702	0.0568262	0.0540209	0.145452	1	1.0092	0.608753	0.221271	0.106998	0.0416498	0.0390373	0.111432	1	0.866865	0.488815	0.222073	0.107415	0.04703	0.043535	0.142243	1	0.861301	0.508042	0.245267	0.118248	0.0519801	0.0430546	0.136734	1	1.04428	0.514323	0.288086	0.115538	0.0448101	0.0446989	0.138399	47.7931
P04818	1	0.421598	0.179237	0.030325	0.027155	0.00595841	0.00235469	0.0028701	1	0.430889	0.129091	0.037044	0.0150952	0.00680726	0.00562669	0.00547332	1	0.58959	0.167689	0.0208489	0.00834917	0.00312983	0.00308778	0.00309274	1	0.557909	0.153214	0.0301635	0.0105003	0.0037391	0.004999	0.00526832	1	0.574591	0.149613	0.0396599	0.0157673	0.00777257	0.00599414	0.00576614	1	0.655254	0.145043	0.0372067	0.0131916	0.00470022	0.00572006	0.00401165	43.7646
P04839	1	0.417826	0.164309	0.138423	0.0940973	0.0481902	0.0148621	0.000126784	1	0.62246	0.188227	0.063035	0.0198666	0.0148058	0.0142742	0.00908695	1	0.642639	0.386018	0.0751573	0.043817			0.000380558	1	0.743065	0.288471	0.0631044	0.0309783	0.0179666	0.00662913		1	0.627428	0.212894	0.0561191	0.0172879			0.00274263	1	0.959307	0.305714	0.076151	0.0214222				43.6447
P04843	1	0.580545	0.322392	0.0690726	0.0581843	0.013275	0.00265553	0.00243059	1	0.575623	0.242629	0.0676889	0.0228282	0.00899163	0.00437063	0.00308396	1	0.840009	0.34161	0.0501063	0.0163704	0.00442362	0.00146965	0.00094626	1	0.775437	0.291211	0.0597592	0.016171	0.00538544	0.00202453	0.00184594	1	0.744439	0.297814	0.0829358	0.027946	0.00873634	0.0026691	0.00174177	1	0.948948	0.336074	0.0951629	0.0223941	0.0058337	0.00279169	0.00170558	45.4022
P04844	1	0.67251	0.402397	0.0899672	0.0645781	0.016928	0.00359896	0.00419997	1	0.669711	0.327179	0.0973163	0.0298985	0.0117485	0.00616917	0.00433947	1	0.975352	0.488469	0.0894388	0.0275056	0.00615344	0.00268102	0.00148028	1	0.931696	0.396161	0.0939176	0.0281731	0.00656296	0.0043633	0.0033399	1	0.877073	0.393609	0.112607	0.0350504	0.0102421	0.00386319	0.00292327	1	1.05896	0.472953	0.139145	0.0341178	0.00752554	0.00284872	0.00247566	46.382
P04899	1	0.659366	0.293558	0.0393313	0.0308579	0.00734223	0.00102086	0.00131889	1	0.649601	0.243703	0.0365722	0.0113212	0.00487477	0.00194054	0.0023281	1	0.853355	0.373125	0.0266497	0.00946822	3.07909e-05	0.000636964	0.000438928	1	0.872998	0.292775	0.0395163	0.0085298	0.00194664	0.00102269	0.00111535	1	0.846096	0.314086	0.0541482	0.0163866	0.00433524	0.00152054	0.00102274	1	0.934712	0.3597	0.0529811	0.00927387	0.00369679	0.00154825	0.00091753	45.6556
P05023	1	0.525265	0.213099	0.0420514	0.0279153	0.00670133	0.00174768	0.00207608	1	0.553452	0.185365	0.0424452	0.0126514	0.00590952	0.00261125	0.00258652	1	1.07532	0.411372	0.0402874	0.0103628	0.00232468	0.000906843	0.000705942	1	0.918515	0.254328	0.0440132	0.0105223	0.00279048	0.00190915	0.00129422	1	0.80934	0.250616	0.0554161	0.0158952	0.00431606	0.00156246	0.00131754	1	1.03632	0.332971	0.0656918	0.0108862	0.00307273	0.00181075	0.00121813	44.5371
P05067	1	0.676416	0.605106	0.388257	0.238898	0.116197	0.0810299	0.0731704	1	0.882842	0.581686	0.381031	0.235766	0.134691	0.0875506	0.0737461	1	0.887948	0.511401	0.329993	0.215943	0.0837993	0.0680218	0.0557809	1	0.946728	0.635645	0.433419	0.269427	0.162261	0.102281	0.118565	1	0.859681	0.512782	0.333381	0.248633	0.129192	0.0753762	0.0657151	1	0.965437	0.577385	0.388903	0.263094	0.115594	0.0953133	0.0830798	49.3403
P05089	1	0.799721	0.588549	0.403181	0.347799	0.454886	0.0888154	0.0417528	1	0.380651	0.534608	0.385533	0.281893	0.228088	0.216473	0.0599462	1	1.03184	0.603529	0.657205	0.576693	0.938584	0.258304	0.0268203	1	1.08275	1.05285	0.504228	0.572998	1.1687	0.202276	0.023055	1	1.07357	1.11235	0.695627	0.627658	0.497299	0.154369	0.0185073	1	1.00559	0.947581	0.616847	0.426059	0.416137	0.165129	0.00847843	51.3858
P05091	1	0.65927	0.505031	0.119483	0.0379202	0.00394413	0.000530254	0.00123091	1	0.687031	0.484222	0.135283	0.0214795	0.00274306	0.00186217	0.00094119	1	0.943183	0.632934	0.124366	0.0133274	0.00194011	0.000222796	0.000402503	1	0.971175	0.593848	0.183156	0.0197974	0.00150827	0.000829093	0.00109382	1	0.877964	0.550544	0.173941	0.0234582	0.00219825	0.000821144	0.000567257	1	1.02816	0.637625	0.211375	0.0183485	0.0012101	0.000805554		46.9241
P05107	1	0.703541	0.685022	0.510767	0.406611	0.256251	0.174825	0.110908	1	0.738092	0.689868	0.648087	0.487862	0.313614	0.227575	0.146938	1	1.00253	0.941073	0.625809	0.457894	0.264583	0.158411	0.104518	1	1.05194	0.832658	0.73963	0.52496	0.32278	0.23433	0.15235	1	0.959452	0.803212	0.63584	0.538463	0.330793	0.232002	0.148786	1	1.07501	0.921459	0.835979	0.551726	0.320309	0.221045	0.161955	52.1067
P05109	1	0.848683	0.703815	0.567455	0.486762	0.327169	0.239408	0.234932	1	1.13038	0.863897	0.732297	0.504686	0.334199	0.314572	0.389209	1	1.02816	0.602054	0.367526	0.306531	0.127231	0.18653	0.221022	1	0.762352	0.641558	0.424308	0.411824	0.285025	0.288152	0.26086	1	0.987059	0.921408	0.639193	0.621772	0.316954	0.511755	0.39453	1	0.899262	0.625855	0.466851	0.308223	0.145819	0.240946	0.171565	54.1204
P05114	1	0.968419	0.599071	0.75588	0.469444	0.316863	0.293144	0.334013	1	0.848741	0.810349	0.420196	0.369549	0.349388	0.331701	0.345983	1	1.14397	0.921298	0.523819	0.543729	0.487031	0.360668	0.313503	1	0.673509	0.755739	0.435468	0.41859	0.425856	0.370727	0.323205	1	0.786911	0.684959	0.586397	0.556211	0.517879	0.428809	0.424354	1	0.997163	0.888359	0.552414	0.522325	0.447457	0.407998	0.47388	55.1
P05141	1	0.58494	0.322715	0.0907204	0.0837941	0.024781	0.00819266	0.00756407	1	0.495039	0.217111	0.0735317	0.0332234	0.0174813	0.0104676	0.00812386	1	0.712748	0.28567	0.0618504	0.0243314	0.00867399	0.00459818	0.00280246	1	0.725593	0.292515	0.080526	0.0335667	0.0133194	0.0084628	0.00662697	1	0.689909	0.27574	0.0924929	0.0415929	0.0166733	0.00757127	0.00518597	1	0.905249	0.307142	0.103449	0.0389702	0.0136776	0.00783615	0.00638995	45.4518
P05161	1	0.602518	0.266702	0.0776641	0.0262136				1	0.590005	0.136513	0.0190378					1	0.860959	0.318084						1	0.938867	0.379886	0.0469928	0.00288866			0.0036745	1	0.820077	0.283351	0.0648676	0.0068392				1	1.42396	0.430451	0.0573515					45.2128
P05164	1	0.657819	0.463096	0.241078	0.143849	0.108365	0.111079	0.166798	1	0.581351	0.349426	0.245334	0.126281	0.08747	0.0903269	0.130249	1	0.711087	0.491569	0.206352	0.136787	0.081092	0.0832581	0.111281	1	0.760239	0.485832	0.276506	0.162572	0.144059	0.139662	0.198969	1	0.805781	0.523786	0.316403	0.146472	0.102389	0.120793	0.152411	1	0.939682	0.544072	0.372518	0.139116	0.103513	0.110283	0.170028	46.8556
P05165	1	0.806473	0.322103	0.028167	0.0115465	0.00381725		0.00299446	1	0.757929	0.681499	0.0980154	0.0176739	0.00713832	0.00133296	0.00131015	1	1.02269	1.0047	0.114914	0.0103003	0.19892	0.00234837		1	1.09054	0.877274	0.124736	0.0185996	0.00354947		0.00230281	1	0.933092	0.802805	0.164787	0.0154072	0.00668223	0.00225056	0.00272639	1	1.13003	0.906345	0.212037	0.0131061	0.00943706			46.5149
P05166	1	0.781206	0.783362	0.503198	0.222121	0.0122111	0.0049395	6.35147e-06	1	0.711301	0.727478	0.530272	0.233474	0.0153964	0.00646039		1	0.978933	1.01378	0.594305	0.213481	0.0111204	0.00256361	1.30488e-05	1	1.00557	0.877398	0.585183	0.237302	0.0183885	0.00674887	0.00795429	1	0.934683	0.774028	0.601903	0.245927	0.015223	0.00370512	0.00135811	1	1.05071	0.899595	0.81738	0.326391	0.0149788	0.00808352		51.4176
P05198	1	0.72593	0.663228	0.35212	0.104945	0.0380307	0.0411921	0.0466644	1	0.706626	0.656224	0.368812	0.0855157	0.0228829	0.0329649	0.045932	1	1.03351	0.893756	0.364461	0.0779396	0.024755	0.0261793	0.0386958	1	0.94966	0.766597	0.427686	0.0989365	0.0369826	0.045625	0.0678603	1	0.948498	0.705522	0.394978	0.0912718	0.0282442	0.02851	0.0503478	1	1.00476	0.800589	0.468879	0.0963808	0.0309645	0.0285297	0.0468233	49.2582
P05204	1	8.28129	2.35525	5.36437	4.45265	4.81919	8.13899	7.33621	1	3.69216	1.10519	2.66581	3.77648	1.3594	0.596294	0.861807	1	0.826723	0.192787	0.540192	0.246378	0.228824	0.418566	0.332344	1	57.4615	64.2878	276.809	109.221	38.466	64.4389	134.286	1	0.688055	1.8121	0.444978	0.305216	0.126737	0.0747819	0.233458	1	3.95083	3.12533	3.80969	1.99002	2.44304	2.47218	2.2139
P05362	1	0.919951		0.158245	0.06913	0.127561	0.400648	0.784563	1	0.795738	0.257152	0.234127	0.115329	0.258007	0.366617	0.583306	1	0.707914	0.252705	0.308495		0.209207	0.342498	0.535622	1	1.43254	1.05922	0.157879	0.257857	0.287086	0.666247	0.921151	1	0.507572	0.393481	0.248021	0.125104	0.161358	0.247834	0.398391	1	0.265286	1.10319		0.254881	0.160927	0.463614	0.702122	44.758
P05386	1	0.973191	0.60944	0.527275	1.22872	1.10099	0.73491	0.867539	1	0.860174	0.498187	0.358166	0.680063	0.903026	0.965391	0.990362	1	0.904577	0.547402	0.365856	0.0112021	0.0122528	0.693495	0.933021	1	0.641245	0.456421	0.251858	0.33714	0.655028	0.674823	0.741435	1	0.893568	0.488515	0.488821	0.541151	0.714912	1.22235	1.12218	1	1.03137	0.46424	0.40416	0.457708	0.330778	0.189521	0.250391
P05387	1	0.961301	0.643861	0.61341	1.15931	1.73779	1.48183	1.7171	1	0.932062	0.71772	0.713858	0.978796	1.46127	1.90021	2.05143	1	0.879299	0.484696	0.40434	0.63723	0.693749	1.33692	1.42569	1	0.653283	0.415964	0.324569	0.568788	0.924135	0.993665	1.22723	1	0.977771	0.578146	0.607464	0.785728	1.29499	2.22349	1.96947	1	0.927967	0.52538	0.516431	0.618391	1.00562	1.08987	1.15697
P05388	1	0.715922	0.473281	0.233252	0.374393	0.205504	0.0848187	0.0560862	1	0.663035	0.300925	0.202818	0.207503	0.182472	0.0992127	0.0680594	1	0.87701	0.490422	0.194486	0.191044	0.143901	0.0595183	0.037952	1	0.708741	0.375918	0.19019	0.219492	0.156084	0.0888855	0.0586049	1	0.771283	0.351153	0.199574	0.206426	0.188561	0.0824802	0.0557819	1	0.939565	0.409724	0.231527	0.209457	0.155839	0.0825185	0.0576578	47.9224
P05413	1	0.71217	0.752473	0.675406	0.463336	0.0730555	0.00759817	0.00306403	1	0.810205	0.835767	0.772818	0.493159	0.0589197	0.00580438	0.00527076	1	1.07079	1.14254	0.822699	0.504174	0.0418665	0.00476573	0.00111914	1	1.04833	0.90969	0.829625	0.574802	0.0676254	0.0128457	0.00550611	1	0.925219	0.798409	0.744231	0.521573	0.0683406	0.0113588	0.00613431	1	1.14809	1.09419	0.897338	0.637251	0.0615269	0.00794383	0.00471121	53.2023
P05423	1	0.308121	0.142129	0.0870438	0.108245	0.0927734	0.0472892	0.103788	1	0.713265	0.215036	0.116945	0.142209	0.122859	0.158412	0.187933	1	0.596962	0.060224		0.0216681	0.0367616	0.0374423	0.0366135	1	0.843059	0.186186	0.050426	0.151175	0.199554	0.232165	0.347379	1	0.517862	0.213671	0.156219	0.115324	0.125064	0.147078	0.228521	1	0.771429	0.272748	0.158582	0.0976309	0.101034	0.166475	0.219232	43.2773
P05455	1	0.686235	0.710362	0.393669	0.172899	0.0265422	0.0234104	0.0308716	1	0.786479	0.742653	0.473458	0.198096	0.0223941	0.0185599	0.0275281	1	0.942253	0.921429	0.375725	0.137777	0.0288821	0.032017	0.0294708	1	1.05962	0.822594	0.530399	0.199486	0.0250337	0.0385325	0.0476766	1	0.942589	0.798534	0.480215	0.190661	0.0218689	0.0144883	0.0298962	1	1.09249	0.928588	0.610099	0.203609	0.028444	0.0407592	0.0432636	49.7288
P05534	1	0.696964	0.634729	0.482718	0.404176	0.298981	0.188704	0.07458	1	0.811077	0.687009	0.68989	0.524117	0.368787	0.22405	0.107414	1	1.08573	0.951844	0.62448	0.516069	0.355096	0.19756	0.0837512	1	1.10532	0.865047	0.730129	0.585597	0.400701	0.275527	0.12842	1	0.955405	0.786186	0.608762	0.527885	0.391643	0.246022	0.100955	1	1.14378	0.924812	0.824435	0.551196	0.399277	0.264031	0.114815	51.6965
P05556	1	0.715662	0.695568	0.57116	0.522553	0.432707	0.386968	0.31525	1	0.792231	0.732229	0.753285	0.615334	0.49696	0.421665	0.394151	1	1.06534	1.01911	0.695112	0.613685	0.488186	0.354489	0.294028	1	1.02516	0.807914	0.746417	0.663413	0.502455	0.43765	0.391618	1	0.957481	0.836402	0.702141	0.643226	0.529414	0.442314	0.38358	1	1.12553	0.904441	0.91112	0.698111	0.499899	0.467891	0.441505	55.4817
P05771	1	0.629127	0.374746	0.0137752	0.0166274				1	0.692617	0.375388	0.0330669	0.00569436				1	1.04463	0.401154						1	1.04953	0.568032	0.0306733					1	0.826574	0.449836	0.0147302				0.00691207	1	0.796002	0.436606						45.8204
P06132	1	0.686725	0.700858	0.640459	0.538546	0.401432	0.171919	0.00618599	1	0.7859	0.78824	0.779326	0.690526	0.462737	0.222888	0.00893245	1	1.06363	1.06627	0.868297	0.747042	0.576027	0.24706	0.00666686	1	1.10188	0.963988	0.877804	0.725006	0.575628	0.276806	0.0123736	1	0.946871	0.794601	0.738873	0.673134	0.499923	0.23175	0.0157443	1	1.06235	0.949111	0.955424	0.797373	0.6027	0.286652	0.0129494	54.1724
P06213	1	0.610032	0.316885	0.0913672	0.059254	0.0259694	0.0178772	0.0209104	1	0.510056	0.144402	0.0571197	0.0227327	0.0223195	0.0163511	0.0202657	1	0.514655	0.157493	0.0587541	0.0238601		0.0139788	0.0101847	1	0.738981	0.169156	0.0415334	0.0257144	0.0281768	0.0168362	0.0199255	1	0.627281	0.132484	0.0765125	0.0269646	0.0249462	0.0104728	0.0134654	1	0.732711	0.120716	0.0674678	0.0249731	0.0181183	0.0127335	0.0125724	45.5388
P06280	1	0.599642	0.433494	0.124093	0.0592635	0.0132697	0.00451758	0.00425647	1	0.774103	0.425873	0.135019	0.0428559	0.0129829	0.00597105	0.00407095	1	0.840643	0.531291	0.0988464	0.0192527	0.0028048	0.00280979	0.000915942	1	0.971829	0.530562	0.163503	0.0420721	0.0146608	0.00536067	0.00422524	1	0.810363	0.397153	0.152009	0.0418708	0.0100561	0.00327555	0.0023199	1	0.902557	0.430252	0.172608	0.0297882	0.00500289	0.00233395		46.2252
P06396-2	1	0.739782	0.77678	0.541528	0.124852	0.0131842	0.00489543	0.0055029	1	0.810299	0.778212	0.706454	0.125207	0.0105423	0.00562171	0.00572869	1	1.11785	1.13349	0.700976	0.129942	0.00806013	0.00418637	0.00530668	1	1.00122	0.865735	0.705811	0.137087	0.0107931	0.00545199	0.00635398	1	0.953678	0.855376	0.691888	0.150453	0.0106416	0.00569272	0.00779346	1	1.18372	0.980348	0.897467	0.169391	0.0105278	0.0050953	0.00757892	51.2553
P06400	1	0.681596	0.400251	0.0695692	0.0376903	0.0073542	0.019966	0.0103594	1	0.662659	0.372057	0.0620259	0.0136367	0.00748309	0.00288733	0.00344204	1	0.779559	0.420594	0.0420063	0.00686203	0.0148525	0.021413	0.013831	1	0.972549	0.420106	0.0785175	0.0124354	0.0089412	0.0130093	0.0356637	1	0.724553	0.404486	0.0856261	0.0185966	0.00868623	0.00840025	0.00710181	1	1.03878	0.45263	0.0843123	0.0121737	0.0236078	0.0267779	0.0366876	46.356
P06454	1	1.37277	1.00901	1.07063	0.749407	0.783229	0.452931	0.390655	1	1.14759	0.891125	0.822332	0.630669	0.422104	0.515404	0.337402	1	0.982297	0.537881	0.780891	0.704384	0.399963	0.396559	0.149351	1	1.11462	0.746653	0.476879	0.745127	0.477243	0.351433	0.21847	1	0.962322	0.878766	0.707683	0.769924	0.565943	0.421225	0.28228	1	1.07832	1.12128	1.04816	0.905653	0.481974	0.400537	0.280141	63.9909
P06493	1	0.530928	0.275628	0.101596	0.050391	0.00700511	0.00544396	0.00525035	1	0.503868	0.231804	0.113531	0.0473638	0.00662239	0.00439945	0.00198793	1	0.662108	0.319625	0.116743	0.0484862	0.0063551	0.00233372	0.00244749	1	0.681517	0.287092	0.124257	0.0446531	0.00597231	0.00303044	0.00918395	1	0.627641	0.248653	0.114533	0.0488072	0.00784096	0.00211897	0.0038217	1	0.750013	0.29385	0.158065	0.0505618	0.00773841	0.00165978	0.0076094	44.9176
P06576	1	0.909364	1.04611	0.963564	0.866028	0.600955	0.184022	0.0134308	1	0.961768	1.04635	1.07252	0.958684	0.645093	0.203988	0.0144806	1	1.21125	1.55429	1.22501	1.13342	0.80035	0.213315	0.00786074	1	1.20755	1.22185	1.2781	1.14977	0.765528	0.24477	0.012109	1	1.17368	1.31778	1.25268	1.11481	0.806508	0.235956	0.0145128	1	1.43255	1.5503	1.63327	1.38352	0.974201	0.313334	0.0108363	60.6501
P06702	1	0.88649	0.623964	0.43637	0.534915	0.318893	0.265009	0.257975	1	0.807035	0.907298	0.560992	0.494122	0.370737	0.349723	0.498968	1	0.860363	0.772793	0.430141	0.405568	0.180649	0.224065	0.256926	1	0.711582	0.496132	0.384748	0.335649	0.245563	0.267444	0.222576	1	1.07701	0.991583	0.604288	1.02915	0.601158	0.65562	0.466599	1	1.16283	0.719563	0.670884	0.577994	0.338366	0.603267	0.406427	52.0546
P06703	1	0.58526	0.515	0.214042	0.276161	0.114745	0.0472085	0.0212968	1	0.78647	1.19275	0.631644	0.476158	0.272081	0.124666	0.241599	1	0.787332	0.608967	0.379018	0.291088	0.144411	0.100286	0.104059	1	0.603596	0.359917	0.288779	0.181766	0.153736	0.109563	0.0545706	1	1.50725	1.16143	0.876395	2.12046	0.569175	1.15667	0.286465	1	1.22417	0.844864	0.580828	0.455978	0.206243	0.856167	0.258665	47.3944
P06730	1	0.642413	0.43567	0.101171	0.0439839	0.0103804	0.00357807	0.0032832	1	0.745216	0.426699	0.113501	0.0264256	0.00788605	0.00418161	0.00442597	1	0.938308	0.618265	0.117179	0.0185223	0.00292433	0.00293778	0.0035617	1	0.91846	0.486091	0.120048	0.0185919	0.00597682	0.00362265	0.00457604	1	0.880821	0.523853	0.137923	0.0251853	0.00907525	0.00394726	0.00236284	1	1.02329	0.584104	0.199656	0.0261164	0.00351923	0.00442616	0.00341262	46.4028
P06733	1	0.735981	0.76715	0.669753	0.506799	0.170288	0.0269727	0.00816834	1	0.86527	0.774368	0.873252	0.679634	0.211685	0.0324867	0.0067576	1	1.0584	1.11633	0.854263	0.685991	0.232927	0.0373567	0.0055945	1	1.07702	0.870311	0.859525	0.697706	0.218956	0.0397617	0.00747601	1	0.985734	0.963083	0.835255	0.706501	0.270862	0.0431487	0.00793872	1	1.08142	1.02663	1.05256	0.691463	0.254142	0.0510995	0.00647691	53.8036
P06737	1	0.690965	0.615666	0.209317	0.115234	0.0135865	0.000674568	0.000826296	1	0.762742	0.592106	0.221292	0.1038	0.0118946	0.0019322	0.00122779	1	1.07289	0.803787	0.198744	0.0906341	0.00842032	0.000425989	0.000148822	1	1.07729	0.686247	0.260864	0.109038	0.00944471	0.000650038	0.000739291	1	1.00241	0.686605	0.262971	0.120736	0.0164389	0.000928362	0.00081495	1	1.06819	0.753529	0.322358	0.116691	0.0130015	0.000541207	0.000957331	48.158
P06744	1	0.717089	0.718951	0.457751	0.222592	0.0125225	0.00162027	0.00110209	1	0.811899	0.736684	0.577121	0.260009	0.0108455	0.00338875	0.00167639	1	1.06772	1.05813	0.581249	0.275559	0.00664419	0.000828368	0.000339711	1	1.06673	0.817011	0.64305	0.284018	0.00817917	0.00154693	0.000708989	1	0.980552	0.845487	0.586453	0.280609	0.0120608	0.0021008	0.000732198	1	1.14169	1.00097	0.787988	0.315452	0.0104118	0.00167054	0.000663408	50.409
P06748	1	0.83215	0.762143	0.680608	0.59519	0.611789	0.601204	0.596497	1	0.767005	0.707746	0.648001	0.66419	0.576408	0.515853	0.474771	1	0.871344	0.657963	0.606143	0.496919	0.421747	0.418229	0.425101	1	1.07282	0.904622	0.826599	0.781869	0.667045	0.697455	0.719153	1	0.898275	0.858417	0.684828	0.591755	0.597055	0.504995	0.52654	1	0.938815	0.781148	0.752438	0.61931	0.613226	0.534195	0.495293
P06753	1	0.702309	0.71268	0.674598	0.636993	0.637087	0.637555	0.569056	1	0.952964	0.650448	0.910155	0.828985	0.690016	0.576664	0.529476	1	0.909231	0.895758	0.711348	0.648309	0.475784	0.444727	0.435391	1	1.1411	0.859247	1.00451	1.00137	0.729869	0.681143	0.642056	1	1.01357	0.986168	0.788676	0.710943	0.606361	0.549624	0.554815	1	1.00108	0.874248	0.909958	0.747927	0.575141	0.528922	0.506068
P06753-2	1	0.774615	0.804861	0.707856	0.640401	0.551246	0.476385	0.403753	1	0.822567	0.763165	0.844468	0.747175	0.635091	0.542066	0.464608	1	1.01663	0.989438	0.794434	0.693251	0.551619	0.462915	0.412119	1	1.1152	0.985913	0.950018	0.851201	0.687675	0.611419	0.542603	1	1.00537	0.981511	0.843289	0.763383	0.643182	0.543077	0.505586	1	1.09518	1.00965	1.09711	0.892568	0.730377	0.620549	0.538582	62.5435
P06753-3	1	0.660781	0.750593	0.684977	0.569736	0.533294	0.481026	0.381562	1	0.818597	0.83165	0.756342	0.653536	0.607733	0.570565	0.509664	1	0.944056	0.90458	0.724628	0.641351	0.677444	0.531426	0.452627	1	1.25065	0.977918	0.89178	0.7602	0.697167	0.623302	0.541839	1	0.982704	0.844071	0.702011	0.737433	0.657666	0.593453	0.519067	1	1.02367	0.988705	0.725118	0.819327	0.711347	0.713932	0.587779	61.0131
P06756	1	0.917551	0.53274	0.324016	0.276626	0.233942	0.256995	0.256837	1	0.713237	0.426683	0.283532	0.270609	0.213088	0.247847	0.237227	1	0.804888	0.527699	0.238194	0.216378	0.198386	0.202339	0.20546	1	0.972935	0.569197	0.370282	0.282795	0.250894	0.264495	0.27454	1	0.731017	0.511871	0.290625	0.225345	0.185473	0.193906	0.189907	1	1.1386	0.491492	0.342962	0.259991	0.177495	0.246872	0.279092	48.4318
P06865	1	0.658246	0.693475	0.464816	0.185671	0.00987629	0.00241596	0.00185134	1	0.716987	0.73336	0.575792	0.231248	0.00947424	0.00361581	0.00279233	1	1.08252	1.05976	0.68831	0.284978	0.00493821	0.00230887	0.000689971	1	1.12007	0.878031	0.698594	0.269699	0.00845034	0.00280795	0.00154688	1	0.933633	0.775057	0.582666	0.251795	0.00916245	0.00220326	0.000961535	1	1.07088	0.980854	0.789655	0.306629	0.00579551	0.00256411	6.59027e-06	49.8437
P06899	1	0.665054	0.480889	0.201051	0.182099	0.11106	0.0441494	0.0369862	1	0.565051	0.326962	0.158416	0.0997302	0.0717394	0.0254221	0.0278485	1	0.760475	0.416306	0.153118	0.0883081	0.0435683	0.00990212	0.0121902	1	0.679856	0.282284	0.145206	0.101972	0.0687135	0.043201	0.0414747	1	0.806215	0.415382	0.215207	0.145021	0.0764426	0.0195059	0.0246627	1	0.841961	0.435398	0.212054	0.110551	0.0804774	0.0154031	0.0160332	47.211
P07099	1	0.750377	0.74108	0.570657	0.199251	0.0121017	0.00242006	0.00273774	1	0.778179	0.761057	0.67187	0.268842	0.00958027	0.00322062	0.00182592	1	0.975663	0.982367	0.757385	0.38964	0.0115371	0.0025798		1	1.05597	0.906907	0.750916	0.386265	0.0129512	0.00253321	0.00148565	1	0.923015	0.818584	0.659941	0.327035	0.0116817	0.00266125		1	1.08	0.977775	0.909645	0.451353	0.0129951	0.00231278	0.00429065	51.3736
P07108	1	0.529892	0.636285	0.623998	0.495818	0.448838	0.190216	0.203794	1	1.00585	1.42816	0.819408	0.75059	0.471183	0.37473	0.639045	1	1.32378	0.591878	0.36269	0.327696	0.201662	0.328515	0.589074	1	0.433148	0.357215	0.25685	0.276115	0.273184	0.183233	0.224555	1	1.16227	0.893137	1.10727	0.55604	0.413624	1.21722	0.900995	1	0.72042	0.6016	0.414039	0.372164	0.264416	0.197592	0.199133	53.4667
P07195	1	0.697967	0.747913	0.683164	0.611672	0.467289	0.284809	0.0626388	1	0.801427	0.805509	0.87735	0.774484	0.61624	0.400105	0.0908509	1	1.07277	1.19969	0.857133	0.784661	0.578612	0.360733	0.0650695	1	0.994721	0.854976	0.841014	0.747097	0.608182	0.381883	0.0807709	1	0.956943	0.897698	0.830351	0.790013	0.662366	0.406474	0.0990808	1	1.16141	1.07175	1.06552	0.906033	0.696618	0.458415	0.094145	56.294
P07203	1	0.655624	0.685648	0.608087	0.531736	0.386286	0.307397	0.183181	1	0.761932	0.802537	0.8166	0.6727	0.510429	0.389409	0.231759	1	1.12315	1.07826	0.837749	0.752528	0.577663	0.396655	0.232632	1	1.08592	0.915182	0.885457	0.710971	0.561651	0.444885	0.266484	1	1.03454	0.863254	0.825713	0.742711	0.590852	0.409494	0.257454	1	1.04997	0.945113	0.977022	0.823531	0.606429	0.489317	0.30917	54.7753
P07204	1	0.71978	0.599445	0.530539	0.427933	0.331534	0.289976	0.235368	1	1.78487	1.65178	1.31447	1.18719	0.992692	0.731464	0.695455	1	1.55758	1.58337	0.862737	0.914245	0.789853	0.485774	0.46138	1	0.757698	0.922185	0.895639	0.636805	0.58674	0.515542	0.536649	1	0.789151	0.599471	0.44456	0.434243	0.409498	0.23748	0.285798	1	0.836152	0.662444	0.89262	0.628167	0.450135	0.316269	0.316696	51.9972
P07225	1	0.599865	0.574904	0.31759	0.152515	0.0558191	0.0450652	0.0308435	1	0.882573	0.540964	0.341318	0.16194	0.0556039	0.0392332	0.0234407	1	0.802147	0.683069	0.272792	0.0944752	0.0376501	0.0146753	0.0168742	1	0.90195	0.604871	0.365236	0.170924	0.0462644	0.0294007	0.0417335	1	0.930135	0.583915	0.317898	0.120611	0.0457566	0.0271802	0.0218964	1	1.06219	0.683959	0.426382	0.123997	0.0291681	0.021273	0.0240956	47.9742
P07237	1	0.729562	0.77304	0.712031	0.617813	0.485278	0.369022	0.292886	1	0.885489	0.826476	0.882272	0.805542	0.581391	0.444668	0.364576	1	1.07902	1.12906	0.864783	0.79882	0.509302	0.340286	0.2439	1	1.06554	0.899194	0.913667	0.83157	0.601856	0.429282	0.318746	1	0.988826	0.945832	0.839205	0.824596	0.607494	0.432003	0.326144	1	1.12388	1.00063	1.04102	0.845062	0.552943	0.425952	0.327409	58.8511
P07305	1	0.953486	0.425823	0.474341	0.594901	0.749923	0.867615	0.896642	1	0.561537	0.481213	0.473504	0.552195	0.613274	0.695458	0.825708	1	0.952961	0.85628	0.599308	0.729667	0.872986	1.1022	1.2371	1	0.686409	0.551547	0.481051	0.458383	0.562641	0.715164	0.805738	1	0.756548	0.694457	0.584873	0.493853	0.662124	0.665738	0.81601	1	1.19277	0.572051	0.628338	0.471803	0.915134	1.00677	1.17822
P07311	1	0.709334	0.697779	0.608296	0.362532	0.0839362	0.0167022	0.0115313	1	0.776331	0.827227	0.701743	0.420719	0.0615266	0.0216552	0.0122028	1	0.936626	1.00089	0.762212	0.350426	0.03572	0.00788591	0.0211224	1	0.979876	0.90241	0.792605	0.441507	0.0803006	0.0116803	0.0242872	1	0.976774	0.831487	0.680603	0.428736	0.0676126	0.0188131	0.0110401	1	0.914594	0.82693	0.801078	0.403342	0.0410094	0.0109717		51.7678
P07332	1	0.376693	0.224828	0.0441834	0.0199544	0.00507081			1	0.429117	0.0855472	0.00866553					1	0.315295	0.0293327						1	0.383617	0.119399	0.0188921					1	0.396727	0.101571	0.0271933				0.00224262	1	0.461542	0.102611						43.5015
P07339	1	0.649173	0.553091	0.197284	0.148275	0.0777657	0.0234779	0.0108998	1	0.721937	0.608845	0.261281	0.167907	0.104711	0.0443097	0.00723957	1	1.07681	0.855567	0.300406	0.172534	0.125784	0.0547226	0.00551781	1	1.05853	0.761014	0.321539	0.163904	0.151872	0.0493063	0.00707403	1	0.909163	0.63957	0.291981	0.178367	0.122168	0.0485885	0.00616817	1	1.08524	0.835255	0.409768	0.206431	0.14405	0.0666936	0.0090353	47.6095
P07355	1	0.672487	0.717849	0.15763	0.0275313	0.012085	0.00156184	0.00392545	1	0.759409	0.703888	0.193488	0.012949	0.00525167	0.00931978	0.00505538	1	1.06224	0.956058	0.212279	0.0133498	0.00413059	0.00379123	0.00109657	1	1.08725	0.824782	0.279024	0.0109845	0.0251251	0.0017201	0.00126534	1	0.95481	0.771346	0.269148	0.0173424	0.00333272	0.00216357	0.00168034	1	1.09497	0.920868	0.368548	0.00820683	0.00386525	0.00142533	0.0012854	48.5357
P07384	1	0.725759	0.695293	0.579621	0.483913	0.349258	0.0791708	0.00165998	1	0.767313	0.693095	0.650723	0.559055	0.340935	0.0712021	0.00183563	1	1.03065	0.996157	0.693629	0.606602	0.397805	0.0663757	0.000434416	1	0.99282	0.784969	0.703092	0.625212	0.430029	0.100093	0.00137213	1	0.959709	0.773893	0.646138	0.598634	0.407993	0.0824247	0.00136686	1	1.13538	0.8993	0.845057	0.713111	0.441021	0.0320701	0.000135836	53.0823
P07437	1	0.681666	0.573145	0.268746	0.118601	0.0296071	0.00832792	0.00996537	1	0.69121	0.487443	0.297142	0.0955874	0.020232	0.0110185	0.00914671	1	0.935877	0.613614	0.257864	0.102036	0.011467	0.0046706	0.00388419	1	0.932211	0.593689	0.352689	0.0930157	0.0157296	0.00884658	0.00744295	1	0.854945	0.59275	0.326708	0.120216	0.0194998	0.00901882	0.00679577	1	1.10487	0.72377	0.466769	0.126926	0.0145959	0.00697723	0.00560388	48.0851
P07477	1	0.527238	0.591803	0.375838	0.209511	0.127644	0.10705	0.0851528	1	0.383109	0.601818	0.369344	0.357254	0.149618	0.112449	0.0914436	1	1.30639	1.05279	0.517407	0.304065	0.237058	0.092348	0.0965069	1	1.06638	0.765911	0.485231	0.231153	0.164169	0.153319	0.11797	1	0.751896	0.563417	0.553278	0.308312	0.212619	0.112464	0.0928384	1	1.86638	1.48512	1.07461	0.647532	0.423781	0.251574	0.197722	48.257
P07602	1	0.703646	0.727413	0.706697	0.525122	0.541719	0.490802	0.537816	1	0.726489	0.965642	0.76504	0.688332	0.575495	0.600958	0.533173	1	1.15431	0.910966	0.789494	0.670321	0.637662	0.596303	0.550012	1	1.15638	0.850156	0.68346	0.632826	0.528762	0.492708	0.505649	1	0.961939	0.831146	0.762881	0.566781	0.534917	0.496729	0.547339	1	1.01336	0.79035	0.909981	0.747676	0.721871	0.531582	0.550518
P07686	1	0.658142	0.613404	0.258839	0.0825563	0.020257	0.00129583	0.00321403	1	0.733709	0.654876	0.338473	0.091481	0.0201641	0.0047843	0.00267372	1	1.03722	0.920292	0.392609	0.0963581	0.0199764	0.00263942	0.000885682	1	1.08332	0.798836	0.4392	0.117365	0.0306772	0.00394483	0.00194308	1	0.967437	0.716213	0.372304	0.102919	0.0239567	0.00283931	0.00222394	1	1.07137	0.897779	0.510617	0.114033	0.0159816	0.00265407		48.1048
P07711	1	0.575455	0.546648	0.355751	0.291507	0.151751	0.0173282	0.00684806	1	0.618908	0.522728	0.373664	0.31553	0.213542	0.0250806	0.00341648	1	0.8296	0.860276	0.479271	0.371548	0.200429	0.0426265	0.00849746	1	1.20768	0.955309	0.602479	0.491745	0.306452	0.0311896	0.00994433	1	0.898804	0.556674	0.365675	0.326843	0.182155	0.0358844	0.00348621	1	1.041	0.838965	0.640324	0.504888	0.245454	0.0542444	0.00117898	48.3617
P07737	1	0.733892	0.769077	0.459973	0.137045	0.0242142	0.0137569	0.0133671	1	0.919035	0.790859	0.701303	0.159863	0.0286756	0.0167285	0.0170402	1	1.03123	1.10745	0.625876	0.14144	0.0197169	0.0116284	0.0112754	1	1.10408	0.92584	0.772149	0.154712	0.0241663	0.014336	0.015921	1	1.00242	0.946319	0.62297	0.157418	0.0273492	0.0159014	0.0148195	1	1.17787	1.07131	0.887114	0.158674	0.0238445	0.0150677	0.0137921	50.6812
P07738	1	0.879692	0.993498	0.795263	0.166967	0.187967			1	0.777396	0.685948	0.466281	0.262205	0.438437			1	0.854862	0.267277	0.153392	0.164354	0.798563			1	1.036	1.27012	1.32697	0.330023				1	0.603348	0.417198	0.456333	0.202421	0.643715			1	1.14157	0.947074	0.785881	0.249672	0.718291			52.3215
P07741	1	0.663493	0.715797	0.64495	0.51364	0.320806	0.144183	0.0242358	1	0.835739	0.769523	0.773716	0.64376	0.373307	0.208149	0.041705	1	1.10105	1.02441	0.83554	0.680008	0.435444	0.218536	0.0318342	1	1.06609	0.880663	0.793021	0.675509	0.434474	0.229549	0.0503426	1	0.981398	0.861071	0.72528	0.590716	0.427884	0.23216	0.0585594	1	1.05761	0.974779	0.966563	0.751371	0.478516	0.225168	0.0464551	53.6335
P07814	1	0.485012	0.288071	0.143809	0.119801	0.0505012	0.00881714	0.0106087	1	0.531381	0.157618	0.106037	0.0923388	0.0410442	0.00565371	0.00464013	1	0.571316	0.232888	0.104295	0.0961437	0.0488234	0.00470699	0.00529087	1	0.51113	0.198268	0.125187	0.109394	0.0507248	0.00776062	0.0119695	1	0.567161	0.200588	0.104575	0.0995022	0.0518464	0.00696208	0.00544896	1	0.673394	0.195367	0.132444	0.107519	0.0564347	0.00602085	0.00650599	44.6999
P07858	1	0.696899	0.685126	0.246217	0.084021	0.038507	0.00660587	0.0055648	1	0.678445	0.698909	0.313418	0.102475	0.0382936	0.0101297	0.00458382	1	1.0404	0.90061	0.386543	0.108902	0.0352996	0.00741855	0.00361484	1	1.04169	0.774509	0.411173	0.0990704	0.0596183	0.00684373	0.00460896	1	0.934138	0.691455	0.356154	0.103958	0.0421523	0.00774175	0.00351242	1	1.01918	0.889064	0.492327	0.141023	0.0445994	0.00691288	0.00280537	48.7663
P07900	1	0.624867	0.419519	0.176833	0.128495	0.0462696	0.0167289	0.0115866	1	0.6738	0.374473	0.207109	0.106625	0.0442971	0.0223226	0.0142234	1	0.854539	0.447719	0.151967	0.0733755	0.0273538	0.0102625	0.00575156	1	0.868321	0.417782	0.191836	0.102928	0.0383543	0.0168612	0.0101656	1	0.823287	0.431792	0.205654	0.106934	0.0446273	0.0175876	0.0105484	1	0.958779	0.437593	0.230145	0.0944127	0.0328187	0.0163697	0.00950934	46.51
P07902	1	0.765005	0.285255	0.257896	0.23669	0.022972	0.0567857	0.0125261	1	0.851985	0.636827	0.715852	0.503612	0.0574291	0.00614407		1	0.859435	0.630772	0.770492	0.489035	0.0527822	0.0018754		1	1.09482	0.904016	0.792182	0.511274	0.0354551			1	0.910576	0.653138	0.622232	0.43185	0.0266365	0.0202641	0.0151058	1	0.905539	0.811411	0.856191	0.495856	0.0501774	0.00692465		46.5272
P07910	1	0.615269	0.436435	0.157382	0.127537	0.0885695	0.0876191	0.0814931	1	0.666131	0.391256	0.10606	0.0786749	0.0562859	0.0649503	0.0704624	1	0.748852	0.414134	0.0788349	0.0439186	0.03327	0.0324775	0.0398579	1	0.927816	0.498671	0.188342	0.121274	0.0976649	0.101465	0.102406	1	0.816749	0.457064	0.136032	0.0817566	0.0591901	0.0646475	0.0744957	1	0.971706	0.45444	0.125519	0.0653182	0.0447511	0.0543027	0.0671647	46.2836
P07919	1	3.49291	1.78172		1.13332		0.118331	0.451268									1	1.3014			0.730164		0.0737067	0.0664172	1	0.535869		0.451627	0.0872465			0.0882143																	61.0789
P07948	1	0.58735	0.141426	0.0259851	0.0167347	0.00529471	0.0092261	0.00966197	1	0.616075	0.0968344	0.0106625	0.00821049	0.00665887	0.00381109	0.00263174	1	0.622647	0.122006	0.0475439					1	0.680114	0.150527		0.0063679	0.00139945	0.00218881	0.00307169	1	0.626349	0.0705712	0.0293847	0.00239982	0.00267237	0.0383857		1	0.752958	0.140628	0.0351595					44.6245
P07949	1	0.590384	0.37662	0.130607	0.0946866	0.0425499	0.0353292	0.0368795	1	0.694228	0.257815	0.127896	0.0641595	0.0333192	0.0252159	0.0244715	1	0.710712	0.338538	0.0885907	0.062522	0.0301436	0.0162045	0.011701	1	0.707392	0.290686	0.106782	0.0597288	0.0260495	0.0303909	0.0182185	1	0.680379	0.286553	0.131644	0.067328	0.0277814	0.0176357	0.0196571	1	0.835187	0.278478	0.121555	0.0617547	0.0300895	0.0225224	0.0200889	45.8148
P07951	1	0.687394	0.688327	0.629276	0.60181	0.584924	0.729622	0.559455	1	0.861253	0.527534	0.737449	0.640233	0.523874	0.405966	0.453719	1	0.855186	0.848604	0.593231	0.552165	0.369646	0.331161	0.358212	1	1.13922	0.710077	0.889256	1.03306	0.612202	0.50412	0.55597	1	1.06504	0.966442	0.786493	0.638544	0.517902	0.48261	0.46801	1	1.2182	1.14473	1.0687	0.757132	0.580432	0.540957	0.57142
P07954	1	0.666733	0.642697	0.0736491	0.0312403	0.00620661	0.00217906	0.00102355	1	0.715628	0.641961	0.101619	0.0185517	0.00544898	0.00196386	0.00211935	1	0.971807	0.948869	0.116495	0.00773261	0.00186305	0.00209952	5.49312e-05	1	1.0355	0.806232	0.130248	0.0162803	0.00256731	0.00153422	0.00132521	1	0.924163	0.769208	0.160734	0.0180074	0.0037503	0.00173837	0.00126113	1	1.23468	0.967448	0.235606	0.016283	0.00231611	0.00655229	0.00284217	47.713
P08047	1	0.644696	0.578413	0.492445	0.295414	0.288384	0.301792	0.311022	1	1.26012	0.985875	0.745934	0.531993	0.518883	0.467117	0.481686	1	0.896939	0.898894	0.62709	0.479854	0.357849	0.320525	0.374964	1	1.10341	0.789413	0.687039	0.482644	0.408328	0.406876	0.560787	1	0.758809	0.626753	0.425056	0.359054	0.345604	0.267543	0.369635	1	0.876675	0.863583	0.619176	0.580667	0.4063	0.394038	0.579714	49.301
P08069	1	0.377361	0.0804239	0.0189462	0.0562982	0.00383897	0.0112131	0.029169	1	0.571506	0.164605	0.0522289	0.0383541	0.0230359	0.0178384	0.0158303	1	0.542234	0.118232		0.048244		0.00435433		1	0.570227	0.193821	0.0518806	0.0161871	0.0242359	0.0129376	0.0118503	1	0.681576	0.25125	0.0610951	0.043568	0.0172296	0.00749307	0.00644702	1	1.35136	0.192106	0.0462933				0.0100082	43.5035
P08133	1	0.691254	0.506274	0.0626053	0.0402743	0.00813197	0.00150428	0.00138028	1	0.741451	0.488304	0.0632351	0.0201336	0.00643898	0.00288769	0.00179968	1	1.04457	0.651235	0.0470364	0.0128221	0.00162787	0.00056674	0.000110055	1	1.03005	0.55458	0.0627773	0.015167	0.00392898	0.00158281	0.000645009	1	0.92619	0.537659	0.076064	0.0203872	0.00535748	0.0020904	0.000921395	1	1.05659	0.613563	0.0793198	0.0161301	0.00315389	0.00100571	0.000408063	46.9781
P08134	1	0.65646	0.58951	0.178053	0.177032	0.0379678	0.00875357	0.00705485	1	0.585958	0.544808	0.406804	0.240336	0.0780531	0.0266157	0.0106827	1	1.51185	1.09789	0.565502	0.333713	0.102436	0.0284296	0.00968878	1	0.762216	0.67105	1.28387	0.296489	0.0716895	0.0332344	0.0263909	1	1.26002	0.847611	0.468525	0.728093	0.138604	0.0825659	0.0244697	1	0.988326	0.837507	0.669866	0.268414	0.162975	0.0442238	0.0195648	47.8086
P08195	1	0.727308	0.66387	0.538543	0.39907	0.204223	0.137066	0.103639	1	0.76438	0.686814	0.624266	0.44426	0.245862	0.169828	0.141007	1	0.951269	0.903674	0.633008	0.443036	0.213906	0.131863	0.0941412	1	1.03085	0.809051	0.670934	0.476921	0.263308	0.163054	0.129801	1	0.908892	0.742305	0.598465	0.459519	0.253689	0.164643	0.118838	1	1.08214	0.858855	0.794245	0.540427	0.263612	0.18461	0.139323	51.9171
P08236	1	0.741401	0.731484	0.611076	0.54108	0.496419	0.472514	0.46897	1	0.805184	0.599076	0.645655	0.578852	0.525559	0.514379	0.500217	1	0.822776	0.716753	0.677258	0.634186	0.615534	0.502917	0.510849	1	1.0067	0.730169	0.694213	0.67074	0.619739	0.531359	0.564373	1	0.90231	0.701825	0.616383	0.57827	0.566987	0.489866	0.466905	1	1.02035	0.713629	0.697525	0.651014	0.5737	0.55077	0.559189	60.1445
P08237	1	0.755392	0.624892	0.400354	0.333637	0.183247	0.0359937	0.763182	1	0.660692	0.490984	0.469179	0.351567	0.238667	0.0415989	0.00225367	1	0.903177	0.846032	0.5818	0.45299	0.274745	0.069589	0.512947	1	1.06486	0.716692	0.576348	0.394748	0.235124	0.0518493	0.0237914	1	0.91394	0.658318	0.495988	0.418581	0.266172	0.0663798		1	1.02527	0.758583	0.548672	0.496033	0.281837	0.0873158	0.669707	49.1989
P08238	1	0.630993	0.447174	0.183876	0.128826	0.0438773	0.0172181	0.0119114	1	0.706266	0.383218	0.209111	0.102336	0.0422238	0.023183	0.0149734	1	0.861977	0.482154	0.157557	0.0729935	0.0234715	0.0108315	0.00612663	1	0.892075	0.451096	0.200792	0.0921709	0.0340618	0.0172097	0.010751	1	0.815531	0.453263	0.212844	0.104249	0.0410171	0.0185216	0.0103239	1	0.94861	0.468358	0.241022	0.0912532	0.0306787	0.0165249	0.00964025	46.753
P08240	1	0.517557	0.250329	0.0832147	0.0634799	0.0275344	0.0182839	0.0146414	1	0.573951	0.177887	0.0711807	0.0439951	0.0289071	0.0139942	0.0102703	1	0.566882	0.198365	0.0465911	0.0364961	0.0247782	0.0144663	0.0146708	1	0.595065	0.228876	0.0802731	0.0609467	0.0524342	0.0286219	0.0250496	1	0.576951	0.219501	0.0747585	0.0366785	0.0299066	0.0180231	0.0195611	1	0.680347	0.217768	0.0706835	0.043117	0.0290116	0.0196023	0.0174524	44.6336
P08243	1	0.688615	0.599952	0.143412	0.0208189	0.00383325	0.00215295	0.00272158	1	0.752998	0.640724	0.223983	0.0114036	0.00495316	0.00238691	0.00263042	1	1.02312	0.918075	0.257014	0.00928471	0.00197444	0.00125196	0.00216315	1	1.05132	0.76309	0.278655	0.0100807	0.00281561	0.00512894	0.00459608	1	0.939062	0.701333	0.262472	0.00881479	0.00221417	0.00146354	0.00220515	1	1.06719	0.804952	0.348827	0.0102513	0.00458669	0.000981348	0.00178138	47.7294
P08246	1	0.684413	0.473363	0.182194	0.0953003	0.0331213	0.00771767	0.00737408	1	0.789854	0.459756	0.252615	0.100524	0.0237419	0.0106068	0.00698536	1	0.741419	0.68888	0.175813	0.0853628	0.0172068	0.00739314	0.00387166	1	0.845986	0.268796	0.232754	0.123232	0.0234359	0.0146715	0.0100728	1	0.891009	0.615277	0.306133	0.10602	0.0243676	0.00967001	0.00588429	1	0.871409	0.613626	0.298197	0.08167	0.0319776	0.00999954	0.00543883	47.1408
P08311	1	0.632852	0.358936	0.0720078	0.110925	0.0486064	0.0617865	0.0341191	1	0.498829	0.148843	0.045617	0.023521	0.038265	0.0361535	0.0334215	1	0.763102	0.408161	0.0664145	0.0373823	0.0113383	0.0344184	0.0278282	1	0.562336	0.245133	0.0596543	0.0329041	0.0482554	0.0550718	0.0788502	1	0.661348	0.249869	0.162432	0.0360798	0.0392722	0.041475	0.0332808	1	0.897693	0.299643	0.131455	0.0294447	0.058938	0.0334762	0.0543268	45.7973
P08397	1	0.734582	0.761994	0.714664	0.588367	0.534908	0.521773	0.451168	1	0.79546	0.757373	0.731072	0.706314	0.61774	0.635854	0.605477	1	0.946974	0.796556	0.687759	0.673639	0.612448	0.552399	0.530214	1	0.992785	0.719796	0.764533	0.712065	0.661712	0.648184	0.553307	1	0.887209	0.758645	0.680682	0.633109	0.617841	0.551465	0.55357	1	0.941221	0.829088	0.760931	0.774622	0.683146	0.664365	0.634387	64.0286
P08559	1	0.574284	0.168209	0.0249571	0.016057	0.0041594	0.000581669	0.00755731	1	0.558476	0.114874	0.0200287	0.00560022	0.0034598	0.00236664	0.00124023	1	0.682544	0.0945775	0.0141052	0.00412979	0.00126016	0.0069052	0.0074632	1	0.711274	0.142327	0.024936	0.0057788	0.00379868		0.00187667	1	0.699926	0.149643	0.0287083	0.00696102	0.0031656	0.001658	0.0197442	1	0.870927	0.121729	0.0269459	0.00600963	0.00214302			44.6483
P08567	1	0.7037	0.616552	0.109273	0.0395883	0.0162175	0.00623676	0.00214145	1	0.835147	0.64084	0.113632	0.0374601	0.0116488	0.00565229	0.00366541	1	1.16577	0.906179	0.10685	0.0199172	0.00705133	0.00375295	0.001295	1	1.069	0.693656	0.156768	0.0476269	0.020697	0.00630051	0.00257058	1	1.01009	0.669152	0.13721	0.0373011	0.0162595	0.00600949	0.00256836	1	1.0644	0.770626	0.186449	0.0274354	0.0102149	0.00469795	0.00228639	47.848
P08574	1	0.691303	0.2989	0.0345611	0.0219793	0.00575557	0.000529242	0.00110286	1	0.677534	0.248356	0.0310216	0.0104111	0.00363943	0.00197524	0.00135942	1	0.874967	0.522638	0.02149	0.00987635	0.00175811	0.000283835	0.000715884	1	1.00258	0.407725	0.029632	0.00960075	0.00282803	0.000964103	0.000526425	1	0.885629	0.368714	0.0422682	0.0125423	0.00268975	0.000542376	0.000544154	1	1.04172	0.458728	0.056177	0.0109719	0.00371893	0.000603009		45.8405
P08575	1	0.662331	0.484656	0.242095	0.18048	0.0948679	0.0643366	0.0509921	1	0.696821	0.423333	0.276125	0.165995	0.10108	0.0752694	0.0586073	1	0.911424	0.612303	0.281188	0.166253	0.0932118	0.0579006	0.0327589	1	0.86638	0.494356	0.266224	0.174428	0.0983644	0.0702137	0.0491218	1	0.824801	0.511315	0.277179	0.171935	0.107677	0.0641377	0.0490068	1	0.995603	0.587811	0.362692	0.195467	0.101929	0.0763183	0.0519053	47.3734
P08579	1	0.682922	1.00095	0.441225	0.265081	0.060396	0.0239193	0.0318478	1	0.722839	0.589993	0.510145	0.288668	0.0380345	0.0560533	0.0405404	1	0.980777	0.884027	0.701391	0.354329	0.0440315	0.0212667	0.0141604	1	1.12253	0.931732	0.777882	0.466253	0.0883586	0.0519326	0.0110284	1	0.859443	0.772302	0.575029	0.307674	0.0520074	0.0429876	0.0511113	1	0.99535	1.10591	0.980198	0.439489	0.0979378	0.0506918	0.0171334	52.2157
P08582	1	0.520701	0.478991	0.217628	0.0425654			0.0117214	1	0.898503	0.607437	0.345028	0.0758515			0.0163366	1	0.834227	0.641279	0.639172	0.0890689				1	2.74456	0.870674	0.125432	0.104588				1	0.613075	0.849914	0.0961314	0.0500628	0.0555835	0.0166014		1	1.18294	0.458351						46.3106
P08621	1	0.786822	0.75128	0.177075	0.0898267	0.0288505	0.0218738	0.0248538	1	0.789592	0.653719	0.182678	0.0686546	0.0289266	0.0230606	0.0450509	1	0.843576	0.790498	0.173753	0.0592011	0.0189964	0.015192	0.0276239	1	0.926785	0.780973	0.218329	0.0597063	0.0240504	0.0236421	0.0289064	1	0.926491	0.738429	0.247976	0.0742654	0.0295565	0.030481	0.0416801	1	1.19651	0.848393	0.31288	0.0826985	0.0286364	0.0286095	0.0521632	49.4362
P08631	1	0.55291	0.33251	0.0616281	0.0326161	0.00556083	0.0169567	0.00278508	1	0.611972	0.332813	0.0621455	0.00979989	0.00462162	0.000916251	0.00401605	1	0.782332	0.511899	0.0860267	0.0129917	0.00849265	0.0269196	0.0207956	1	0.928119	0.510128	0.101847	0.0112874	0.00936371	0.0133564	0.0124415	1	0.836338	0.446303	0.0995472	0.0167376	0.0105787	0.0284933	0.0057018	1	0.986374	0.542758	0.165194	0.0127288	0.00390863	0.0166421	0.0239704	45.2727
P08648	1	0.695529	0.753442	0.649463	0.527035	0.396222	0.316906	0.262061	1	0.847381	0.771337	0.810978	0.666503	0.466022	0.40669	0.369934	1	1.06479	1.10034	0.807032	0.673576	0.454797	0.346697	0.296628	1	1.08486	0.92615	0.873939	0.724068	0.505353	0.398237	0.372335	1	0.98095	0.902001	0.788154	0.686798	0.519032	0.408944	0.366922	1	1.14989	0.977395	1.00102	0.755435	0.523774	0.433443	0.408212	56.173
P08670	1	0.799116	1.14045	2.48728	1.73543	0.413626	0.243597	0.290862	1	0.927461	1.11662	2.31808	1.34594	0.296643	0.196026	0.272447	1	1.00394	1.22144	2.20953	1.01129	0.178128	0.108808	0.162248	1	1.20582	1.29805	3.06285	1.7206	0.343553	0.237933	0.283609	1	0.986607	1.2577	2.90112	1.38382	0.303558	0.177607	0.234638	1	1.09257	1.26075	3.03239	1.33016	0.266923	0.167116	0.190488	59.85
P08708	1	0.487207	0.272325	0.106846	0.111652	0.046704	0.0350509	0.0574553	1	0.478592	0.183739	0.0896344	0.0487428	0.0318891	0.030088	0.0478346	1	0.863734	0.337252	0.0816995	0.0268688	0.00633246	0.0112169	0.035206	1	0.539237	0.194388	0.0727035	0.0393125	0.0397964	0.049213	0.0730143	1	0.700161	0.231159	0.0938105	0.0634237	0.0366998	0.0151517	0.059475	1	0.890021	0.321619	0.0773524	0.0207383	0.00791308	0.00938084	0.0316545	44.4535
P08754	1	0.601983	0.367467	0.0461788	0.0307739	0.00648303	0.00159848	0.001395	1	0.681252	0.380001	0.0605214	0.0136	0.00531315	0.00306088	0.00240738	1	0.945635	0.514023	0.0443825	0.00716242	0.00297183	0.00124274	0.000819469	1	0.891612	0.423516	0.0593047	0.0126377	0.00431122	0.00200594	0.00117531	1	0.891578	0.442785	0.0804307	0.017112	0.00458114	0.00211925	0.00143116	1	0.979682	0.552605	0.0328991	0.0119123	0.00515593	0.00184761	0.00155187	45.6947
P08758	1	0.651318	0.324684	0.0646674	0.0488263	0.0139657	0.00409842	0.00466391	1	0.717629	0.315197	0.0732465	0.0308647	0.0123998	0.0073215	0.00589109	1	1.02102	0.412196	0.0559123	0.0195276	0.0050691	0.00293906	0.00211912	1	1.01038	0.362712	0.0667007	0.0243679	0.00886361	0.00474051	0.00389524	1	0.902868	0.360705	0.0817584	0.0312112	0.0109815	0.00583882	0.0039371	1	1.0446	0.399497	0.0890812	0.0265277	0.0089799	0.00455825	0.00323813	45.7968
P08779	1	0.152896	1.0824	0.105787	0.0643698	0.545092	0.00819746	0.150546	1	0.15157	0.833032	0.328657	0.0107365	0.077654	0.592398	0.130669	1	1.8941	1.02161	0.0589307	0.687648	0.134128	0.135859	0.0240616	1	1.69216	2.83311	0.271428	0.092779	1.68369	0.0711216	0.0271076	1	0.120302	0.241545	1.4776	0.578019	0.184932	0.00953535	0.0210234	1	0.973812	0.137311	4.6405	0.185876	0.291371	0.00243808	0.145927	47.8529
P08865	1	0.731448	0.471134	0.0831249	0.0634186	0.0167952	0.00407357	0.00440298	1	0.800695	0.473274	0.102822	0.0384709	0.016469	0.00892746	0.00653446	1	1.19726	0.830301	0.114445	0.0341575	0.00984619	0.00380592	0.00268356	1	1.08146	0.542953	0.101543	0.0295294	0.0101789	0.00493932	0.00443137	1	1.01593	0.575187	0.128615	0.0446982	0.0166486	0.00693984	0.00369678	1	1.26438	0.759747	0.164483	0.043731	0.0130221	0.00652482	0.00330333	47.0532
P08962	1	0.795216	0.832718	0.716014	0.623637	0.520822	0.459068	0.401811	1	0.839588	0.923557	0.827331	0.698177	0.611988	0.550833	0.495051	1	0.950013	0.938717	0.737592	0.658588	0.523338	0.447965	0.406189	1	1.13617	0.886466	0.800131	0.697658	0.59079	0.513872	0.514886	1	0.976888	0.858142	0.686287	0.696925	0.622984	0.521801	0.498636	1	1.07791	1.03403	1.01704	0.867551	0.701999	0.670073	0.584808	61.6876
P09001	1	0.838753	0.242747		0.0559079	0.0286574	0.00465723	0.0052956	1	0.65999	0.120738	0.0901601	0.0651454	0.122957	0.0587272		1	0.714586	0.0866306		0.0981083	0.0551567			1	0.660243	0.107439	0.0839408	0.0639048	0.112938	0.0038678		1	0.640293	0.15224	0.0292491	0.0363125				1	0.577778	0.116368	0.0612919	0.084579	0.0670112			46.2539
P09012	1	0.816407	0.879374	1.16076	0.895738	0.361752	0.136176	0.087656	1	0.80006	0.732769	1.125	0.88432	0.38201	0.154865	0.106344	1	0.90037	0.968517	1.17238	0.848905	0.391016	0.163661	0.11851	1	0.999513	1.03097	1.34235	1.06161	0.450559	0.20229	0.148923	1	0.939259	0.789271	1.15668	0.953976	0.456405	0.192717	0.130898	1	1.21593	1.09146	1.49093	1.17353	0.606571	0.253316	0.168754	59.073
P09104	1	0.792602	0.921262	0.679233	0.554859	0.345259	0.0180591	0.00417953	1	0.996459	0.759101	0.802805	0.578259	0.335208	0.0375525	0.0036483	1	0.838854	0.850593	0.633419	0.603661	0.319712	0.0573211		1	0.895655	0.685958	0.666302	0.55481	0.274028	0.0428949	0.0131934	1	1.05383	0.839431	0.668251	0.536917	0.382971	0.047013	0.00481947	1	0.895392	0.722821	0.66368	0.52447	0.280829	0.0649301	0.00249988	55.7319
P09110	1	0.702849	0.63835	0.540292	0.376963	0.0949137	0.00897156	0.00973128	1	0.819464	0.653099	0.623356	0.452345	0.0905901	0.00929753	0.00627387	1	0.981154	0.847086	0.634967	0.501044	0.112515	0.00708486	0.00295354	1	0.946224	0.732556	0.623483	0.449896	0.122464	0.012198	0.00987046	1	0.927135	0.741059	0.599369	0.507533	0.129507	0.00754781	0.00721969	1	1.02475	0.87968	0.731055	0.52763	0.145545	0.00881765	0.00243609	50.9171
P09211	1	0.700435	0.676707	0.222162	0.0405928	0.0119443	0.00439021	0.0038613	1	0.735698	0.691967	0.361529	0.0268314	0.0104369	0.00640458	0.00502992	1	1.19697	1.104	0.488144	0.0374604	0.00973735	0.00469033	0.00254471	1	1.11906	0.952362	0.526035	0.0337089	0.0108324	0.00635848	0.00430905	1	0.996252	0.822503	0.437647	0.0369645	0.0111933	0.00626972	0.00443145	1	1.18338	1.05882	0.659121	0.0414934	0.0118889	0.00643667	0.00437915	48.5895
P09382	1	0.674004	0.601816	0.326508	0.420514	0.278317	0.237509	0.164522	1	0.799795	0.571444	0.541274	0.442891	0.373487	0.298873	0.23957	1	1.0797	0.791659	0.469844	0.43181	0.284337	0.217287	0.142118	1	0.772435	0.580555	0.539763	0.440252	0.347272	0.314462	0.214835	1	0.996886	0.785396	0.492292	0.597016	0.487167	0.46161	0.325226	1	1.22326	0.827185	0.769474	0.549815	0.413801	0.379789	0.304751	49.4234
P09417	1	0.621111	0.304169	0.0237191	0.0200783	0.00451839	0.000604454	0.000559779	1	0.741099	0.30756	0.0193263	0.00715503	0.00322232	0.00219187	0.00169683	1	0.980878	0.415685	0.0142437	0.00304361	0.00153359	0.00122196	0.00115883	1	1.00792	0.377598	0.0176553	0.00388933	0.00201269	0.000593121	0.000898468	1	0.88914	0.351798	0.0252234	0.00618434	0.00237564	0.00128653	0.00117847	1	1.03593	0.395575	0.0281169	0.00726335	0.00106039		0.0018682	45.465
P09429	1	0.746708	0.706012	0.485916	0.393659	0.31961	0.282671	0.252833	1	0.923816	0.67498	0.571848	0.461532	0.347191	0.301172	0.305299	1	0.989533	0.902178	0.533571	0.422674	0.298239	0.259234	0.233675	1	1.0963	0.83443	0.670734	0.516066	0.389061	0.343781	0.327923	1	0.990922	0.878384	0.58524	0.49848	0.370468	0.316615	0.300622	1	1.01589	0.849511	0.681247	0.481473	0.343794	0.310897	0.300085	52.0648
P09467	1	0.763938	0.725146	0.711058	0.642269	0.578709	0.591855	0.680259	1	0.792436	0.760246	0.832702	0.752234	0.664786	0.72187	0.758577	1	0.96493	1.15078	0.952023	0.825922	0.85881	0.753506	0.840673	1	0.975781	0.923369	0.816799	0.720062	0.689615	0.781482	0.908501	1	1.10022	0.963484	0.825572	0.810623	0.773647	0.726252	0.841142	1	1.05325	0.898994	0.99129	0.848013	0.832248	0.90928	1.08363
P09486	1	0.648703	0.379997	0.177227	0.162172	0.0768757	0.0574589	0.0442546	1	0.696437	0.402706	0.1979	0.128117	0.0667748	0.0575325	0.0529343	1	0.602577	0.315995	0.0927442	0.0586759	0.0297355	0.028853	0.0240669	1	0.783449	0.394988	0.189352	0.107621	0.0765156	0.0564877	0.0452093	1	0.870087	0.440093	0.18333	0.114506	0.0594702	0.0464989	0.0464175	1	0.80591	0.360738	0.149331	0.049349	0.0455737	0.0386527	0.0253343	46.2718
P09488	1	0.572185	0.31495	0.043593	0.0295841	0.0074775	0.00234143	0.00165814	1	0.682287	0.315759	0.0532034	0.0177157	0.00703053	0.00437308	0.00220403	1	0.898564	0.439072	0.0495316	0.0144133	0.00494483	0.0027916	0.000764266	1	0.907134	0.371509	0.0688213	0.0161282	0.0071644	0.00490377	0.00233063	1	0.760113	0.327107	0.0584185	0.0149664	0.00532417	0.00254782	0.00175731	1	0.940541	0.413169	0.075884	0.0168743	0.00481964	0.00369639	0.00151836	45.2735
P09493-3	1	0.689929	0.463704	0.482925	0.464949	0.39128	0.410672	0.333845	1	0.698439	0.56332	0.48741	0.431374	0.408703	0.404433	0.39435	1	0.733865	0.697174	0.408993	0.479232	0.447239	0.386669	0.373059	1	0.956306	0.786163	0.860353	0.874902	0.79898	0.726003	0.702	1	0.986837	0.753707	0.665188	0.556747	0.582044	0.48462	0.457873	1	1.87747	1.42933	1.07833	0.966116	0.81207	0.933193	0.94141	46.6557
P09493-5	1	0.616974	0.774707	0.808612	0.751045	0.574926	0.463216	0.451679	1	1.85274	1.04151	1.58572	1.00753	1.15698	0.869698	0.834274	1	1.16551	1.2698	1.81912	1.67173	1.51935	0.947295	0.96214	1	1.04799	0.712449	1.15315	0.92776	0.910969	0.684273	0.596628	1	1.88735	1.34289	2.03146	1.66122	1.47872	1.13968	0.923994	1	3.09882	2.89916	4.17112	6.57907	4.97254	4.16588	3.9007	65.9205
P09496-2	1	0.940552	0.732469	0.641433	0.619854	0.515402	0.303522	0.419057	1	1.01289	1.10489	0.784101	0.741781	0.53971	0.456652	0.502144	1	0.802782	0.610872	0.44856	0.405762	0.225527	0.269045	0.378254	1	0.729606	0.589197	0.491764	0.398778	0.270875	0.259906	0.275377	1	1.09496	0.899789	0.661413	0.668894	0.459768	0.526579	0.490526	1	1.10283	0.735462	0.84988	0.820011	0.603766	0.617278	0.27256	58.4287
P09497-2	1	0.921249	0.632197	0.560709	0.670148	0.43761	0.226999	0.378703	1	0.741034	1.02844	0.455441	0.611618	0.585874	0.471116	0.590555	1	1.00846	0.61891	0.418657	0.634605	0.233759	0.295674	0.448152	1	0.504176	0.380029	0.428443	0.293553	0.183531	0.203002	0.196405	1	1.23068	1.08949	0.649461	1.01518	0.88814	0.813706	0.732897	1	0.964484	0.433446	0.602158	0.713066	0.551134	0.611142	0.236931	56.2861
P09525	1	0.661385	0.423144	0.0329021	0.0257578	0.00594685	0.00101445	0.00127017	1	0.743913	0.429793	0.0348937	0.0100913	0.00425695	0.00246491	0.00161827	1	1.08064	0.6028	0.023566	0.00614916	0.00175359	0.000653586	0.000601814	1	1.05982	0.500038	0.0299957	0.00746695	0.00275586	0.00115674	0.00132847	1	0.946815	0.482158	0.0395122	0.0118175	0.00354319	0.00148551	0.00103006	1	1.12282	0.562606	0.0407748	0.00791757	0.00225563	0.00143052	0.0029392	46.2838
P09543	1	0.566345	0.29519	0.0322803	0.0285661	0.00536684	0.00313367	0.0020766	1	0.559679	0.226586	0.0685939	0.0232336	0.00429691	0.00223501	0.00222403	1	0.73242	0.256167	0.0525263	0.0101078	0.00310887			1	0.667295	0.263787	0.0693701	0.0188156	0.00438043	0.00133909	0.0033267	1	0.671659	0.255447	0.0779063	0.0242541	0.00350302	0.0043511	0.00109122	1	0.792268	0.26065	0.0817936	0.0180169	0.00436851			45.1328
P09622	1	0.750719	0.811546	0.658838	0.578202	0.532089	0.473648	0.423858	1	0.802766	0.791097	0.750061	0.634117	0.559471	0.515173	0.461698	1	1.01264	1.1073	0.772279	0.695699	0.548326	0.475951	0.430803	1	1.05995	0.897579	0.826746	0.761717	0.624847	0.553125	0.487562	1	0.948334	0.879044	0.786071	0.718619	0.645365	0.564731	0.491558	1	1.1233	1.0394	1.0106	0.797795	0.658499	0.645276	0.584869	61.4186
P09651	1	0.767596	0.629959	0.308558	0.127914	0.0450479	0.0309174	0.0338993	1	0.693849	0.49613	0.224165	0.0749886	0.0321712	0.0287109	0.032554	1	0.905651	0.729732	0.188397	0.0565118	0.0243868	0.0208963	0.0242687	1	0.867785	0.60548	0.307722	0.0929693	0.0346425	0.027379	0.0292585	1	0.86815	0.64143	0.28902	0.085812	0.0334247	0.0314212	0.0300992	1	1.11353	0.805292	0.377965	0.0835323	0.0323814	0.033977	0.0444262	49.0825
P09661	1	0.795707	0.833317	0.596697	0.327541	0.0351652	0.0274241	0.0276249	1	0.845717	0.810424	0.689755	0.352738	0.0291357	0.0234554	0.028903	1	0.922177	0.969378	0.63358	0.325374	0.0251185	0.0119095	0.0155819	1	1.12335	0.972691	0.78918	0.397555	0.0355546	0.0320282	0.0398463	1	0.985928	0.920527	0.726157	0.378561	0.0358312	0.0197352	0.0292629	1	1.16032	1.04156	0.912536	0.415994	0.0378727	0.0214882	0.0251068	52.7737
P09668	1	0.621256	0.726245	0.6216	0.474249	0.380498	0.299337	0.171347	1	0.918407	0.775121	0.664534	0.541165	0.440684	0.381546	0.210762	1	0.819086	0.764493	0.523637	0.397727	0.344855	0.234401	0.132694	1	1.00178	0.772533	0.657471	0.519182	0.501698	0.359794	0.226025	1	0.97359	0.730457	0.593815	0.499612	0.423627	0.311652	0.194147	1	1.07973	0.871733	0.765163	0.614544	0.465612	0.334795	0.211173	54.4224
P09669	1	0.730931	0.665383	0.427377	0.208839	0.0213171	0.00760606	0.00482738	1	0.809185	0.68831	0.479294	0.23792	0.0305529	0.0137667	0.006921	1	0.938669	0.89606	0.571571	0.269726	0.0456421	0.0210615	0.0132098	1	1.01137	0.815565	0.659275	0.291104	0.0411881	0.0156262	0.0102086	1	1.01574	0.809227	0.581045	0.27753	0.041174	0.0159802	0.00827732	1	1.0368	0.803229	0.62732	0.279169	0.0513328	0.0320662	0.0198904	49.8942
P09874	1	0.657892	0.272973	0.0782599	0.0566166	0.0330431	0.0383117	0.0375121	1	0.598969	0.201586	0.0535804	0.0388816	0.0253363	0.0231617	0.0290848	1	0.773595	0.244055	0.0497454	0.0253839	0.0186939	0.0191351	0.0206583	1	0.906713	0.329882	0.082332	0.0629824	0.0476464	0.0446174	0.0491645	1	0.804897	0.259922	0.0700291	0.0399013	0.0366549	0.0281551	0.0332344	1	0.888463	0.245826	0.0532329	0.0427671	0.0263908	0.0287069	0.029969	45.5209
P09884	1	0.536376	0.257532	0.027992	0.0119653	0.00744353	0.00736026	0.119818	1	0.735439	0.341563	0.119099	0.0212582	0.102688		0.0684284	1	4.24011	2.01298			0.334726	0.408583	0.503743	1	0.732132	0.341485	0.0128101	0.171951	0.052041	0.149121	0.0431879	1	0.820883	0.299442	0.0768526	0.0730338	0.0596675	0.0593112	0.112037	1	0.924716	0.414903		0.0622092		0.0517291	0.110184	44.68
P09917	1	0.435482	0.280024	0.0420259	0.265053	0.0559485	0.00721062		1	0.582944	0.326781	0.0802917	0.0123279	0.00192745	0.00220803	0.00146554	1	0.928471	0.49577		0.00550674				1	1.83858	0.859952	0.135382	0.0448023	0.00692579			1	2.2858	0.873701	0.200289	0.0295533	0.00841052	0.00232569	0.00273863	1	0.350016	0.34677	0.00661454	0.00932254				43.8693
P09960	1	0.707883	0.747045	0.504757	0.120724	0.00748462	0.00462928	0.00235436	1	0.779075	0.78074	0.599049	0.128882	0.0111201	0.00452128	0.00237317	1	1.11474	1.04146	0.665367	0.10365	0.00604494	0.00196552		1	1.13967	0.990396	0.725898	0.13443	0.00646397	0.00309948	0.00351007	1	0.963877	0.850526	0.618177	0.125023	0.0103469	0.00241593	0.00139663	1	1.09111	1.01533	0.80595	0.133645	0.00620728	0.00317493		50.619
P09972	1	0.692928	0.731481	0.605065	0.492382	0.29715	0.0690708	0.00406327	1	0.781554	0.740176	0.733957	0.602551	0.34959	0.0732465	0.00438793	1	1.0438	1.08544	0.772391	0.644594	0.383425	0.0670363	0.00319589	1	1.02151	0.864581	0.770611	0.629153	0.382928	0.0841353	0.00319071	1	0.95644	0.814785	0.715638	0.628242	0.388014	0.0735883	0.00526137	1	1.11189	0.962812	0.935817	0.719363	0.425241	0.0995795	0.00337869	53.1932
P0C024	1	0.880751	0.816684	0.704518	0.551885	0.151765			1	0.935904	0.745119	0.795491	0.76625	0.1794			1	0.841257	0.885528	0.729037	0.811353	0.216978			1	1.06026	0.796894	0.967429	0.817208	0.216973	0.00922491		1	0.70881	0.875123	0.581747	0.552719	0.175816	0.00806528		1	0.914724	0.712215	0.783508	0.689266	0.198407			55.1167
P0C0S5	1	0.653632	0.458529	0.262075	0.213786	0.161525	0.102769	0.0962357	1	0.709635	0.3092	0.202382	0.15283	0.112352	0.0719396	0.0564197	1	0.865724	0.424855	0.186666	0.139096	0.113424	0.0434296	0.057652	1	0.954008	0.421392	0.214484	0.173472	0.132712	0.0996084	0.0877524	1	0.711964	0.443451	0.243052	0.194714	0.104128	0.0566226	0.0544066	1	0.990921	0.440421	0.248866	0.173261	0.17179	0.0782913	0.0449724	47.1078
P0C0S8	1	0.594405	0.468382	0.275499	0.285793	0.264257	0.243707	0.532374	1	0.688784	0.330039	0.252962	0.169705	0.168582	0.184989	0.476451	1	0.60784	0.501675	0.265966	0.180587	0.165192	0.116573	0.251541	1	0.754318	0.4343	0.266232	0.19222	0.19109	0.343106	0.827875	1	0.838732	0.579733	0.426717	0.346487	0.179178	0.190388	0.436182	1	1.02823	0.54515	0.208952	0.215643	0.125507	0.151682	0.232668	45.4576
P0CAP2	1	0.729601	0.564488	0.438614	0.397158	0.272576	0.213796	0.171931	1	0.892322	0.613836	0.734441	0.530371	0.373708	0.284506	0.264001	1	0.724368	0.575169	0.591326	0.38273	0.253353	0.23732	0.201111	1	1.03463	0.634995	0.635689	0.500485	0.393905	0.277951	0.248603	1	0.930648	0.575544	0.592654	0.492534	0.365772	0.263607	0.229141	1	1.05265	0.625849	0.691031	0.470973	0.389889	0.354201	0.295516	50.4026
P0CG12	1	0.615631	0.508184	0.465309	0.371345	0.322272	0.0590939	0.0198381	1	0.79182	0.761365	0.522738	0.500131	0.340352	0.0860755	0.0239166	1	0.74276	0.45481	0.36465	0.399725	0.178499	0.0519361	0.00966428	1	0.747706	0.502038	0.738332	0.547939	0.409785	0.0881863	0.0221207	1	1.01957	0.756554	0.704219	0.634673	0.52612	0.110435	0.0365119	1	0.809006	0.632037	0.617593	0.39413	0.360091	0.0723014	0.0135205	49.7886
P0CG13	1	4.56208							1	0.654756	0.228858						1	0.27474							1	1.31273							1	0.456392	0.100691	0.067806					1	3.17179
P0CG38	1	0.835832	0.806484	0.314994	0.16198	0.0490989	0.0414949	0.0230151	1	0.961843	0.52924	0.513735	0.110152	0.0457385	0.03733	0.0515824	1	0.747481	1.03337	0.51337	0.196026	0.0637058	0.0348389	0.028768	1	0.87188	0.957864	0.700524	0.214749	0.0833461	0.0661786	0.0651864	1	1.04591	0.927388	0.626327	0.282735	0.090718	0.070522	0.0451762	1	1.26209	1.17658	0.879846	0.186948	0.0703314	0.068336	0.0644146	50.49
P0CG40																	1		0.391974		0.131437	0.0924502	0.198207	0.222684	1	1.15537	0.427713		0.38981	0.285649	0.32335	0.429984	1	0.831901	0.419455	0.52267	0.191235	0.305383	0.263385	0.618332	1	0.494527	0.224973	0.384217	0.185262		0.31172	0.523
P0CG47	1	0.454651	0.446104	0.508757	0.518056	0.868782	0.570649	0.671332	1	0.943467	0.909958	0.851688	0.722196	0.432232	0.340887	0.643963	1	1.02529	0.346731	0.364071	0.339741	0.220743	0.521412	0.887828	1	0.571237	0.31196	0.579451	0.767811	0.438126	0.281197	0.699354	1	1.14657	1.0456	1.09181	0.676747	0.561521	1.15685	1.32317	1	0.75781	0.52184	0.422635	0.382046	0.369459	0.383181	0.349308
P0DI81	1	1.00614	0.461829		0.067778				1	0.896353	0.153472	0.0619424					1	0.545586	0.315632						1	0.500714	0.774058						1	0.807984	0.200986	0.00803788					1	0.922503	0.236212	0.00617774					47.9681
P0DMV8	1	0.718225	0.752093	0.442554	0.102509	0.0193484	0.00765138	0.00721519	1	0.792509	0.768392	0.563585	0.115139	0.0159649	0.00916404	0.00840118	1	1.03064	0.999388	0.571955	0.115698	0.00818877	0.00402592	0.00449252	1	1.11591	0.948639	0.659566	0.121415	0.0128656	0.00865495	0.0091455	1	0.982218	0.86706	0.605857	0.12422	0.015697	0.00767906	0.00659544	1	1.16421	1.02986	0.798654	0.14281	0.0117552	0.00635983	0.00546898	50.3174
P0DN76	1	0.655219	0.292824	0.049619	0.0453685	0.0165812	0.0152261	0.0277784	1	0.591554	0.194566	0.0292983	0.0159742	0.0102754	0.0105931	0.0231144	1	0.918209	0.225006	0.0138635	0.00820535	0.00555545	0.00774111	0.0197619	1	0.995437	0.281356	0.0285878	0.0121427	0.0129577	0.0130184	0.0361798	1	0.888281	0.275888	0.0584116	0.017111	0.00944008	0.00585938	0.0440667	1	0.971356	0.234176	0.0163996	0.0124982	0.00948034	0.00264183	0.005005	45.6073
P0DN79	1	0.304911	0.175107	0.030581	0.0160179	0.0101973			1	0.740257	0.422678	0.0955761	0.023744	0.0059193	0.00325703	0.00209438	1	0.844769	0.471053	0.0533356	0.00404772	0.000419533			1	0.913974	0.521969	0.089082	0.0314095	0.0148984		0.00233043	1	0.862568	0.4802	0.101071	0.0207641	0.00883175	0.00297609	0.00398208	1	0.938665	0.484732	0.0910321	0.0204792	0.00155102		0.00349215	43.1673
P0DP23	1	0.828404	0.83216	0.729726	0.446423	0.247408	0.080872	0.0790835	1	0.828598	0.951666	0.856688	0.782012	0.446884	0.106087	0.508685	1	1.24637	0.493334	0.204781	0.320833	0.209746	0.308112	0.3805	1	0.193512	0.115988	0.092407	0.0723561	0.151363	0.0727623	0.0899342	1	2.07391	0.871629	1.82875	0.759759	0.67821	1.81873	1.1106	1	0.447782	0.33885	0.292181	0.195277	0.0766203	0.0950747	0.188012	54.8631
P0DPB5	1	2.08916	0.572613	0.932046	1.87582	1.32212	1.58254	1.64824	1	0.392797	0.374835	0.289072	0.220227	0.209774	0.252774	0.366285	1	0.189877	0.0376954	0.401954	0.396206	0.287368	0.357632	0.58691	1	0.449341	0.391015	0.385154	0.32636	0.288803	0.490557	0.512824	1	1.06008	1.21703	0.47627	0.679154	0.598437	0.581999	0.64144	1	0.78786	0.745434	0.51744	0.359999	0.381784	0.67456	0.664652
P0DPB6	1	0.603443	0.323121	0.02651	0.0135442	0.0140148	0.0082938	0.0766082	1	0.470943	0.133177	0.0311404	0.013958	0.0160623	0.0324142	0.0426714	1	0.570279	0.0857322			0.00588912	0.0107413	0.0193559	1	0.583722	0.134643	0.0292946	0.0114745	0.0115776	0.0168058	0.0344955	1	0.646849	0.191383	0.0267552	0.0105593	0.0182706	0.0130438	0.0247052	1	0.676441	0.0943446		0.00634438	0.00943741	0.00848843	0.0128275	45.4067
P0DPD7	1	0.42825	0.271299	0.0498573	0.0393113	0.0316481	0.00981502		1	0.65666	0.152393	0.0637441	0.032278	0.0382547			1	0.419847	0.100479	0.077543	0.195277	0.00740109			1	0.656707	0.172111	0.0936481	0.013372		0.00568201		1	0.640157	0.0927172	0.057881	0.07447	0.0513905	0.00209166	0.00224626	1	0.708538	0.169746		0.159702				44.0904
P0DPH7	1	0.640548	0.554908	0.0982534	0.0607224	0.010131	0.00181813	0.000638439	1	0.624799	0.449043	0.256209	0.0764156	0.0146068	0.00655189	0.00270015	1	0.890835	0.690955	0.16816	0.0719077	0.00611336	0.00175813	5.86679e-05	1	1.36159	0.763935	1.60845	0.296725	0.0259927	0.00944051	0.000977629	1	1.1642	0.733826	0.296927	0.250538	0.0222911	0.00959788	0.00736285	1	0.653217	0.24186	0.292057	0.100573	0.00508865	0.0013227	0.0012412	47.0743
P10109	1	0.574077	0.456392	0.471793	0.410137	0.331552	0.294488	0.186895	1	1.0998	1.08252	0.973413	0.695072	0.608077	0.561932	0.469743	1	0.946314	0.902982	0.647968	0.510458	0.352169	0.260024	0.190698	1	1.00251	0.875636	0.739423	0.595105	0.508243	0.384502	0.34095	1	1.04013	0.826884	0.662415	0.514266	0.449382	0.349163	0.261538	1	1.1189	0.937845	0.706731	0.532065	0.394463	0.300359	0.262943	47.2408
P10124	1	0.648114	0.606954	0.654424	0.704229	0.643495	0.582176	0.590704	1	0.777824	0.619131	0.743213	0.59277	0.610397	0.520836	0.498545	1	1.22594	0.996333	0.850824	0.699002	0.544157	0.484257	0.43414	1	1.02986	0.767358	0.888811	0.756701	0.578775	0.593086	0.647572	1	1.19532	1.16398	0.773115	0.771374	0.716125	0.561806	0.553566	1	1.21566	0.972535	0.947512	0.75908	0.588534	0.534935	0.576989
P10153	1	0.700785	0.723182	0.626815	0.562341	0.523234	0.47303	0.483049	1	0.882012	0.774151	0.715274	0.658908	0.560944	0.540444	0.502638	1	1.17571	1.10863	0.827588	0.70135	0.640296	0.537542	0.518039	1	0.990318	0.853769	0.761318	0.680125	0.649556	0.586514	0.542817	1	1.01279	0.83429	0.722828	0.651591	0.593007	0.52987	0.540881	1	1.01232	0.855631	0.770991	0.66755	0.552398	0.562952	0.534303	63.2874
P10155	1	0.724058	0.696671	0.570916	0.48926	0.427218	0.204681	0.0276762	1	0.776857	0.645857	0.659697	0.558272	0.438539	0.215737	0.0255131	1	0.982281	0.955781	0.68739	0.553674	0.487061	0.215485	0.0194442	1	1.01706	0.768847	0.719318	0.613251	0.523762	0.242602	0.0293982	1	0.945188	0.765766	0.673024	0.593758	0.493235	0.231136	0.0283336	1	1.14403	0.886422	0.869558	0.709244	0.538559	0.296312	0.0256652	53.8174
P10253	1	0.726094	0.686939	0.538077	0.397064	0.185026	0.0289964	0.00346325	1	0.786833	0.719941	0.647292	0.480928	0.212533	0.0437084	0.00594571	1	0.980779	0.88499	0.632783	0.518264	0.249959	0.0514765	0.00688428	1	0.996886	0.769469	0.65849	0.523228	0.247536	0.0500524	0.00681191	1	0.959253	0.781631	0.641619	0.49615	0.243005	0.0469896	0.00552366	1	1.05605	0.8784	0.765159	0.562911	0.269585	0.0579005	0.00531485	51.6884
P10316	1	0.803869	0.720085	0.515617	0.427968	0.299298	0.170796	0.0498105	1	0.923904	0.745015	0.589733	0.472816	0.303375	0.180955	0.0538721	1	0.914734	0.917918	0.635091	0.456196	0.331473	0.148453	0.0473913	1	0.986829	0.771817	0.652264	0.410812	0.342064	0.2009	0.0562298	1	0.920341	0.785673	0.574893	0.445213	0.34932	0.231032	0.0587137	1	0.953404	0.72616	0.618774	0.401503	0.302522	0.216321	0.0595431	52.9655
P10398	1	1.81904							1	0.74845							1	0.625956							1	0.85589	0.0220566						1	0.659101	0.100493		0.0841428				1	0.72361	0.0467553
P10412	1	0.719621	0.798174	0.854651	1.18994	1.8624	2.84034	2.69257	1	0.487183	0.423198	0.919886	1.46033	1.47304	1.23402	1.728	1	0.769695	0.448377	0.666613	0.786149	0.89703	1.47486	2.15133	1	1.56291	1.03235	1.95291	2.04015	1.73851	1.92343	4.01575	1	1.19732	1.40792	1.12696	1.45181	1.56925	1.25733	2.42374	1	0.860994	0.832336	0.827845	0.794655	1.37934	1.81369	1.91428
P10415	1	0.664753	0.515894	0.372401	0.194224	0.179746	0.111406	0.0403965	1	0.640525	0.346152	0.332054	0.231268	0.142992	0.0832212	0.0375004	1	0.62325	0.258639	0.20275	0.192398	0.131587	0.0792526	0.0239497	1	0.885296	0.449309	0.220287	0.296264	0.184372	0.117642	0.0468286	1	0.683598	0.386367	0.302961	0.212743	0.147357	0.0890542	0.0474122	1	0.758454	0.40811	0.278409	0.238352	0.137674	0.131716	0.0393665	48.461
P10515	1	1.36519	1.48094	0.746653	0.546698	0.0310747	0.013959	0.00689802	1	0.855291	0.637246	0.428872	0.171317	0.014053	0.00379535	0.00286168	1	1.37517	1.40736	0.651438	0.197199	0.0127795	0.00757065	0.00602466	1	1.14144	1.00049	0.552466	0.207131	0.0146588	0.00961705	0.00521108	1	1.19237	0.979087	0.677098	0.233984	0.0189622	0.00821544	0.00599376	1	1.67886	1.20394	0.873034	0.27792	0.0100942	0.00877898	0.00521695	55.8302
P10586	1	0.600188	0.149327	0.0336409	0.0232538	0.0266514		0.0412404	1	0.903017	0.289214		0.0533542				1	0.357392					0.0223981	0.0295336	1	0.382334	0.0995799		0.0549718				1	0.843369	0.151913	0.0206699	0.0352256			0.0550388	1	0.480727	0.0787281	0.0585119				0.0124924	44.6771
P10599	1	0.766213	0.781989	0.510596	0.516457	0.405306	0.396914	0.306505	1	0.788515	0.812693	0.777122	0.620621	0.509335	0.493198	0.512359	1	1.03579	0.842404	0.68781	0.618791	0.481297	0.386882	0.324385	1	1.16813	0.893353	0.960654	0.753973	0.618901	0.560052	0.497971	1	1.02987	0.841645	0.808599	0.876171	0.686406	0.655638	0.529966	1	1.00866	0.960218	0.981897	0.78511	0.633017	0.593137	0.550139	54.9951
P10606	1	0.566406	0.6048	0.583807	0.606965	0.457765	0.300175	0.334006	1	1.24664	1.41668	0.964815	0.84182	0.647751	0.607114	0.755205	1	1.15103	0.618969	0.409731	0.461257	0.310266	0.562139	0.815905	1	0.497888	0.358834	0.427797	0.458053	0.416868	0.384322	0.469692	1	1.08244	0.922096	1.2304	0.65329	0.629937	1.25478	1.09582	1	0.607017	0.521211	0.416848	0.446706	0.437755	0.32653	0.403058	55.5239
P10619	1	0.720995	0.45915	0.0721119	0.0535727	0.0141527	0.0193596	0.00122872	1	0.795846	0.428084	0.0940723	0.03881	0.0109016	0.00366731	0.00265246	1	0.865216	0.532666	0.0864466	0.0218631	0.0138121	0.0032309		1	0.966326	0.514138	0.0947381	0.0369083	0.0267201	0.00257151		1	0.927181	0.55511	0.101224	0.0410971	0.00971517	0.00400663	0.00363374	1	0.986991	0.525669	0.110624	0.0232184	0.00952463			46.9011
P10620	1	0.489716	0.300711	0.0735656	0.0496733	0.00611569	0.00140174	0.00647921	1	0.453297	0.196117	0.02925	0.0126364	0.00555918	0.00755573	0.00474179	1	0.664986	0.213186	0.0282004	0.0288909		0.00173294	0.00137334	1	0.573085	0.223903	0.0394991	0.021032	0.00820803	0.00410156	0.00372817	1	0.497969	0.238695	0.0510057	0.0119528	0.00571386	0.0040147	0.0030415	1	0.918966	0.375913	0.0347796	0.00664858		0.00473338	0.00874854	44.7545
P10644	1	0.628761	0.463735	0.0607787	0.0284511	0.00273889	0.00585291		1	0.713551	0.426009	0.221451	0.056196	0.00378421	0.0022602	0.00644571	1	0.895539	0.535994	0.185475	0.0397119		0.00253415	0.00600067	1	0.861974	0.470064	0.213686	0.0452397	0.00412546	0.00232218	0.00359744	1	0.778805	0.473855	0.231785	0.0540066	0.00287145	0.00657897	0.0110751	1	0.941776	0.464966	0.260644	0.062929	0.00332369			46.3682
P10746	1	0.53303	0.578211	0.0370574					1	0.711948	0.544967	0.0347944	0.0064821				1	1.0289	0.856188	0.039961					1	1.29687	0.799322	0.0490389					1	1.02875	0.640351	0.0430323					1	0.905439	0.835686	0.0537799					46.42
P10768	1	0.695278	0.677843	0.319602	0.0887809	0.00577272	0.00058094	0.000331241	1	0.73778	0.696367	0.372321	0.100749	0.00428613	0.000809947	0.000654805	1	1.14434	1.01001	0.433501	0.110344	0.00189829	0.00051216	5.2415e-07	1	1.06078	0.771059	0.435663	0.113314	0.0034612	0.000214025		1	0.973395	0.789002	0.443564	0.111432	0.00469526	0.000339292	0.000229458	1	1.09033	0.911931	0.560927	0.118045	0.00345811	0.000653734	8.23132e-07	49.0064
P10809	1	0.723196	0.755482	0.424419	0.149326	0.0353453	0.0122531	0.00922728	1	0.811612	0.767952	0.512942	0.127936	0.0278813	0.0142479	0.0100224	1	0.979272	0.985559	0.436537	0.0870593	0.0155554	0.00680122	0.0051356	1	1.09037	0.878465	0.606192	0.154454	0.029655	0.0115289	0.00968098	1	1.00194	0.893451	0.547862	0.133356	0.0285728	0.0118929	0.00776916	1	1.17523	1.03359	0.719886	0.123438	0.0223556	0.0108919	0.00748031	50.3599
P11021	1	0.706805	0.744281	0.511093	0.273976	0.11752	0.0631104	0.0461621	1	0.819892	0.740333	0.642018	0.317713	0.11281	0.0559862	0.0425983	1	1.0021	0.987874	0.596605	0.27189	0.0829835	0.0367713	0.0267778	1	1.08192	0.84635	0.706546	0.344521	0.117763	0.0644489	0.0528254	1	0.970165	0.890931	0.628151	0.310118	0.113597	0.0510998	0.0383982	1	1.12875	0.962027	0.802893	0.325142	0.108622	0.0563407	0.0380859	51.2101
P11047	1	0.647057	0.22113	0.0732315	0.0562474	0.0283634	0.0825164	0.0548441	1	0.766755	0.334629	0.109998	0.0570596	0.0162732	0.029984	0.031139	1	0.954522	0.071117		0.081913		0.122107	0.0232103	1	0.912013	0.444784	0.0689083	0.0342371	0.0444316	0.0475817	0.0742228	1	0.529005	0.259251	0.0890403	0.0399187	0.0149339	0.0164491	0.0254207	1	0.856144	0.408156	0.0329584	0.0230074		0.0601603	0.0800809	45.1693
P11049-2	1	0.643517	0.545843	0.366629	0.280528	0.189265	0.163847	0.136884	1	0.670535	0.560378	0.283565	0.378744	0.259005	0.235578	0.197954	1	0.931748	0.592695	0.562618	0.383169	0.292437	0.193239	0.163363	1	1.02233	0.610372	0.445892	0.282671	0.229969	0.181709	0.122234	1	0.906864	0.614784	0.475312	0.338394	0.263821	0.195247	0.174389	1	0.880266	0.549984	0.657467	0.448087	0.341693	0.258732	0.232677	48.528
P11117	1	0.687945	0.643814	0.520584	0.356081	0.154362	0.0882441	0.0706763	1	0.731856	0.722285	0.650091	0.43347	0.186264	0.113956	0.0849263	1	0.901518	0.957401	0.69009	0.468189	0.148738	0.0967388	0.0826523	1	1.11648	0.878287	0.782003	0.498096	0.216039	0.126278	0.105054	1	0.941968	0.903171	0.693099	0.527058	0.231047	0.124621	0.0994169	1	0.779017	0.846819	0.684163	0.459037	0.148021	0.109679	0.0926085	50.9709
P11142	1	0.724818	0.742302	0.490134	0.111842	0.0263697	0.0104565	0.00839273	1	0.795923	0.719739	0.614614	0.112194	0.0226318	0.0121144	0.00900952	1	1.0464	1.027	0.621246	0.102436	0.0135164	0.0062566	0.00437503	1	1.09368	0.903987	0.738599	0.114281	0.0194524	0.0103831	0.00872489	1	0.996859	0.892693	0.65596	0.120642	0.0232239	0.0100051	0.00673042	1	1.14154	0.99921	0.839155	0.125185	0.017132	0.00877299	0.00629726	50.557
P11166	1	0.624056	0.362228	0.108002	0.0910316	0.0269797	0.0116294	0.0117752	1	0.56697	0.282316	0.100489	0.0435297	0.0261988	0.0149454	0.0119172	1	0.793745	0.333575	0.062979	0.0274679	0.0128397	0.00783869	0.00561558	1	0.702066	0.268882	0.0697018	0.0335264	0.0205631	0.0120331	0.013126	1	0.667438	0.299118	0.106571	0.0343831	0.0200067	0.0150658	0.00976398	1	0.87214	0.316202	0.0959095	0.037202	0.0104408	0.0114074	0.0104143	45.9267
P11169	1	0.844062	0.844544	0.431458	0.106442	0.0598575	0.0599333	0.0232829	1	0.603775	0.656308	0.42053	0.124492	0.0345157	0.0110708	0.0189989	1	0.652639	0.584984	0.309674	0.0931394	0.014923	0.0122713	0.0161513	1	1.30221	1.14571	0.613248	0.145232	0.0500634	0.0293698	0.0390618	1	0.920568	0.794643	0.506273	0.135173	0.0240135	0.0276316	0.0393617	1	1.05668	0.834118	0.645958	0.131182	0.0211438	0.0195936	0.0140584	51.2323
P11171	1	0.674054	0.555971	0.34053	0.262787	0.229848	0.221783	0.179178	1	0.856397	0.616602	0.349507	0.23692	0.20805	0.213395	0.239185	1	0.897916	0.696716	0.248121	0.184813	0.178188	0.15392	0.168521	1	0.892704	0.672618	0.351327	0.274882	0.270491	0.268331	0.259914	1	0.889218	0.49797	0.274025	0.224882	0.222936	0.205932	0.189816	1	1.07612	0.702026	0.261837	0.247989	0.215308	0.218183	0.236661	48.2768
P11172	1	0.586545	0.309006	0.0708052	0.0490187	0.011606	0.00276316	0.00128421	1	0.630944	0.263061	0.075612	0.0262784	0.0112317	0.00520914	0.00201053	1	0.769534	0.336969	0.051055	0.0203381	0.00408274	0.00318569	0.000222877	1	0.78952	0.292246	0.0666149	0.0257754	0.00787543	0.00385137	0.00136415	1	0.816237	0.342525	0.083785	0.0284541	0.00953608	0.00343995	0.000955566	1	0.89322	0.338426	0.0904012	0.022522	0.00581784	0.00295639	0.00143999	45.3718
P11177	1	0.566874	0.256478	0.0388489	0.0159471	0.00242551	0.0006515	0.00169094	1	0.529045	0.139581	0.0308178	0.00610153	0.00263252	0.000829664	0.00106338	1	0.786749	0.214097	0.0212818	0.00952271		0.000759093		1	0.664285	0.203176	0.0338606	0.00526002	0.00137694	0.000540542	0.00667599	1	0.649367	0.216874	0.0457819	0.0096519	0.00155692	0.000571004	0.000315854	1	0.810221	0.206395	0.0473851	0.00568115	0.00155023	0.00528524		44.9735
P11182	1	0.890676	0.396062	0.189991	0.0942424	0.0442615	0.0146853	0.0824123	1	0.677748	0.402158	0.154925	0.0368153	0.00654623	0.0078296	0.0106694	1	0.811422	0.522667	0.0948209	0.0157596	0.000252641	0.0059923	0.0027056	1	0.664842	0.519205	0.175477	0.0469228	0.0129248	0.015877	0.0139493	1	0.692892	0.448448	0.24313	0.030087	0.00770054	0.0139793	0.0117664	1	0.675656	0.446904	0.165088	0.0150013	0.0286164	0.00343452	0.00468379	47.3817
P11215	1	0.749186	0.756317	0.61062	0.43049	0.194238	0.0998358	0.0881484	1	0.757396	0.643052	0.615944	0.458814	0.179848	0.112748	0.0888956	1	0.900017	0.9761	0.72638	0.514174	0.178544	0.0979581	0.0715503	1	1.01796	0.786148	0.673522	0.484822	0.187754	0.103192	0.0922564	1	0.930291	0.73398	0.673114	0.461357	0.197375	0.0940585	0.0882358	1	1.07896	0.86717	0.820837	0.520548	0.185964	0.105085	0.0964669	53.1169
P11216	1	0.748035	0.675378	0.229565	0.0936366	0.00960818	0.000753839	0.000866758	1	0.831641	0.685893	0.261044	0.0750161	0.00939766	0.0020856	0.00148905	1	0.999313	0.874899	0.214092	0.0532989	0.00779183	0.000385411		1	1.01968	0.732627	0.288396	0.0707568	0.0054684	0.000926385	0.000483539	1	0.954804	0.710074	0.302382	0.0738913	0.00730392	0.00106574	0.00028361	1	1.12054	0.831665	0.356261	0.0771058	0.0106732	0.000822865	0.00189164	48.897
P11233	1	0.685549	0.715639	0.552032	0.36707	0.122738	0.0265171	0.00723757	1	0.81617	0.616455	0.55493	0.414348	0.0931382	0.0116399	0.0427865	1	1.24471	1.07152	0.696338	0.599169	0.185682	0.0537451	0.0607994	1	0.96185	0.72632	0.602026	0.455398	0.0946004	0.0361549	0.0635761	1	0.940134	0.724253	0.547054	0.383121	0.110558	0.0264671	0.0401972	1	1.10426	0.832188	0.707485	0.495013	0.149915	0.0364893	0.0597366	51.5014
P11234	1	0.740116	0.705675	0.463512	0.242023	0.0618119	0.00977102	0.0127634	1	0.776644	0.688033	0.544094	0.285768	0.0664372	0.0145835	0.0229559	1	0.873286	0.867938	0.53013	0.300802	0.0635265	0.02086	0.0160679	1	0.987755	0.770719	0.63137	0.304878	0.0645954	0.0197991	0.0142912	1	0.980613	0.776718	0.512835	0.308085	0.0725686	0.0124886	0.0140265	1	0.954989	0.805941	0.620883	0.276174	0.0664075	0.0244913	0.0211106	50.5692
P11279	1	0.6602	0.711555	0.655607	0.578915	0.457521	0.262291	0.200138	1	0.710105	0.948783	0.884438	0.817022	0.555622	0.350307	0.27712	1	1.11407	0.998858	0.904243	0.77841	0.549256	0.304771	0.197214	1	1.23076	1.05763	1.07073	0.943151	0.626823	0.398769	0.31505	1	0.929586	0.818295	0.789355	0.703188	0.574143	0.291297	0.213656	1	1.25025	1.21574	1.39635	1.1598	0.866773	0.501937	0.352343	55.9303
P11310	1	0.640829	0.453093	0.106257	0.0339771	0.00521546	0.001059	0.00234065	1	0.699578	0.449548	0.118694	0.0181049	0.00238017	0.0011589	0.00164449	1	0.931673	0.625414	0.118689	0.0129049	0.00123408	0.000333653	3.93831e-05	1	0.971897	0.546216	0.151902	0.0172439	0.00154453	0.000966264	0.00147798	1	0.839788	0.487517	0.146885	0.0185672	0.0024156	0.00121873	0.00133537	1	1.0115	0.598823	0.187259	0.0180894	0.00121983	0.000927752	0.00127606	46.4903
P11387	1	1.13364	1.14108	0.7875	0.735463	0.572056	0.506274	0.487333	1	0.921765	0.982032	0.598283	0.578658	0.528173	0.519422	0.492011	1	1.4541	1.26523	0.646763	0.541045	0.51453	0.52318	0.536553	1	1.2642	1.23733	0.821565	0.642485	0.590164	0.655188	0.626462	1	1.30653	1.18798	0.81503	0.666263	0.605823	0.607854	0.633604	1	1.47779	1.02524	0.841073	0.685358	0.669243	0.69304	0.639701	66.5506
P11388	1	0.828685	0.676916	0.618957	0.513128	0.483544	0.506034	0.499566	1	0.760413	0.685773	0.637048	0.593167	0.57756	0.600203	0.689845	1	0.9385	0.783134	0.614939	0.582063	0.571251	0.527371	0.623362	1	0.852142	0.742133	0.65591	0.666218	0.713374	0.637277	0.755133	1	0.893233	0.738697	0.613523	0.59907	0.579176	0.520517	0.645703	1	1.01505	0.743312	0.722219	0.653021	0.570743	0.635428	0.731244	62.9209
P11413	1	0.609319	0.335521	0.0327019	0.0214084	0.00245693	0.000250099	0.000868199	1	0.653048	0.338855	0.0355909	0.0104634	0.00393108	0.00147045	0.0011514	1	0.966528	0.463979	0.030027	0.00517586	0.00190767			1	0.944158	0.398354	0.038342	0.00680715	0.00131019	0.000501399	0.000871677	1	0.829808	0.37361	0.042177	0.0121739	0.00299869	0.00101945	0.000288988	1	1.00135	0.440778	0.0510266	0.00753355	0.00137713	0.00030799	0.00411429	45.555
P11441	1	0.713805	0.657528	0.513876	0.356088	0.168895	0.0724722	0.0428989	1	0.881361	0.78246	0.633777	0.426479	0.180074	0.0902413	0.0534206	1	1.0328	0.7379	0.504022	0.343235	0.115658	0.0539438	0.0321057	1	0.899174	0.765853	0.587567	0.385902	0.193151	0.0885987	0.0501121	1	0.963366	0.828564	0.623867	0.414411	0.186344	0.0866715	0.0480453	1	1.01157	0.754113	0.641665	0.406926	0.137401	0.071477	0.0360557	51.1425
P11586	1	0.578125	0.142604	0.0197266	0.0204505	0.00427013	0.00208319	0.00128927	1	0.635023	0.0958015	0.0163302	0.00458156	0.0028164	0.00145307	0.00133321	1	0.939989	0.124747	0.00912715	0.00186735	0.00193118	0.00107427	0.000776659	1	0.889009	0.109897	0.0112225	0.00245926	0.00218914	0.00192392	0.00227214	1	0.808889	0.111173	0.0200748	0.0053062	0.00233248	0.00112629	0.00125091	1	0.978638	0.117299	0.0133016	0.00273903	0.00133169	0.00141266	0.000716672	44.5848
P11717	1	0.712712	0.627516	0.430454	0.367926	0.244208	0.156177	0.110998	1	0.727681	0.576992	0.487261	0.391767	0.266106	0.188783	0.132047	1	0.990313	0.749866	0.473464	0.397533	0.250803	0.150466	0.0936105	1	0.962365	0.675934	0.498837	0.404666	0.26879	0.181561	0.127909	1	0.948054	0.669374	0.510819	0.404819	0.286378	0.184974	0.129071	1	1.01293	0.710328	0.61911	0.474384	0.298301	0.196145	0.137098	50.889
P11766	1	0.688968	0.654204	0.397088	0.196265	0.0327228	0.00805046	0.00464899	1	0.724614	0.701989	0.493929	0.234752	0.0337372	0.00991443	0.00573712	1	1.07615	0.979249	0.525119	0.230339	0.0300854	0.00535227	0.00221544	1	1.07894	0.805078	0.543148	0.24192	0.034907	0.00981931	0.00539418	1	0.961042	0.72866	0.502058	0.238389	0.0357411	0.00808198	0.004993	1	1.08567	0.915707	0.694458	0.293169	0.0373847	0.00894949	0.00467979	49.4236
P11802	1	0.694234	0.522645	0.205236	0.0403279	0.0105254	0.00282447		1	0.816446	0.465267	0.2732	0.0780637	0.016387	0.00591832	9.49585e-05	1	0.861305	0.729634	0.287001	0.0596186	0.0113047	0.00315712	0.00195238	1	0.846514	0.488369	0.240733	0.0757809	0.0190354	0.00624858		1	0.801407	0.610862	0.263826	0.0758062	0.0148174	0.00837285	0.00347997	1	0.951187	0.625654	0.373771	0.103703	0.00577421	0.00789036		47.4763
P11908	1	1.32791	0.559451	1.01237	0.249308	0.0645547			1	0.800134	0.608304	0.242538	0.0392029	0.00673954	0.000858913	0.0127594	1	1.15187	0.950089	0.305338	0.0404327	0.00505271			1	0.845744	0.601972	0.315423	0.00647197		0.00190782		1	0.90329	0.652673	0.324783	0.0282944		0.00224745		1	0.899508	0.68584	0.382705	0.0491292				55.7167
P11940	1	0.712563	0.673482	0.144578	0.055842	0.0283446	0.0231162	0.0244457	1	0.797096	0.595464	0.135367	0.02926	0.0201872	0.0211676	0.0238807	1	1.0034	0.907808	0.13416	0.0233026	0.0146067	0.0151952	0.0159184	1	0.946746	0.733897	0.215029	0.0370962	0.0274521	0.0240891	0.0266435	1	0.946052	0.719386	0.172851	0.0335956	0.0209437	0.0223516	0.022792	1	1.13871	0.845561	0.24984	0.0255222	0.0164349	0.0191148	0.0210088	48.3916
P12004	1	0.695205	0.651223	0.357978	0.196304	0.0413693	0.00676294	0.00338962	1	0.718884	0.653685	0.428696	0.220751	0.0396099	0.0087213	0.00557084	1	0.99108	0.824533	0.417671	0.219613	0.0349687	0.00564822	0.00267604	1	1.12739	0.824604	0.530832	0.233967	0.0412396	0.00902468	0.00574612	1	0.941483	0.70345	0.435339	0.231895	0.0427033	0.0088204	0.00482979	1	1.15634	0.88602	0.66	0.276145	0.0539177	0.00981302	0.00485839	49.2485
P12074	1	1.24108	0.234494	0.0379641	0.0159494	0.00413454	0.00468813	0.0050284	1	0.50406	0.396999	0.0835134	0.0211919	0.00475772	0.00536496	0.0121951	1	0.309606	0.035163	1.01047e-05				0.0634756	1	0.352028	0.319835	0.0218408	0.00709159	0.0158887	0.0623434		1	0.632568	0.206572	0.0503868	0.012144	0.00495415	0.00253202	0.00268051	1	29.7779	5.83863	1.61424	0.0117702		0.163992	0.792959	47.7665
P12081	1	0.712888	0.701229	0.338631	0.088785	0.0120723	0.00218544	0.00245988	1	0.790529	0.746647	0.396252	0.0980722	0.0119246	0.00401565	0.00245988	1	1.0559	0.975169	0.414202	0.0834095	0.00967656	0.000709827	0.00109153	1	1.13182	0.807738	0.48612	0.0996043	0.0111553	0.00202314	0.00129	1	0.894571	0.738361	0.394854	0.0986129	0.0099714	0.0022045	0.00111813	1	1.106	0.888198	0.503064	0.103855	0.019847	0.00180123	0.00192991	49.3566
P12235	1	0.338705	0.12209	0.010582	0.0267944	0.0117826			1	0.489836	0.113635	0.0242132	0.00716485	0.00297678			1	0.558791	0.215996	0.0106968					1	0.640458	0.133975	0.0727686	0.0131503				1	0.605257	0.206254	0.0411645	0.0219842				1	0.803875	0.144302	0.0506433					43.322
P12236	1	0.612075	0.344001	0.0894127	0.0816941	0.0208676	0.00672082	0.00618813	1	0.532981	0.201033	0.070625	0.0309407	0.0155173	0.0088116	0.0064485	1	0.728673	0.308921	0.063142	0.0244045	0.0070466	0.00303893	0.00237129	1	0.678714	0.259562	0.0725781	0.0292728	0.010337	0.00703156	0.00491217	1	0.693984	0.275	0.093878	0.0378341	0.0150388	0.00609202	0.00444431	1	0.9078	0.289522	0.101157	0.0346807	0.010477	0.00537784	0.00390582	45.7269
P12259	1	0.959201	0.938033	0.135804	0.0643316				1	0.722876	0.559331	0.11093	0.00815993				1	1.33712	1.01191						1	0.937467	0.727693	0.122115	0.0134737				1	0.779992	0.666835	0.130367					1	0.953425	0.692615	0.0541353					50.0914
P12268	1	0.743579	0.598025	0.20171	0.106691	0.0294609	0.0164009	0.0184248	1	0.714045	0.435053	0.2095	0.0697438	0.0242853	0.0180205	0.0191685	1	0.967377	0.597365	0.165793	0.0546503	0.0149435	0.00868943	0.00979842	1	0.849446	0.500777	0.200748	0.070828	0.0219498	0.0144628	0.0169091	1	0.894372	0.540372	0.241414	0.0850562	0.0254858	0.0146412	0.0154786	1	1.07272	0.611804	0.295307	0.0765266	0.0201338	0.013275	0.015672	48.281
P12270	1	0.769115	0.665361	0.639331	0.511948	0.228049	0.104599	0.0684001	1	0.809676	0.67692	0.65529	0.48715	0.206887	0.093807	0.0558732	1	0.783775	0.692036	0.566031	0.355469	0.118499	0.0413501	0.0229194	1	1.16365	0.875957	0.868135	0.632967	0.222681	0.0975207	0.0603032	1	0.946013	0.797894	0.761302	0.502764	0.196422	0.0707028	0.0442731	1	1.02918	0.814384	0.856296	0.53453	0.186402	0.0690765	0.0366074	53.351
P12273																																									1	0.451739		0.0785379			0.16635
P12277	1	0.681633	0.37759	0.0355447	0.0280667	0.00473072	0.00155671	0.00300366	1	0.715944	0.366523	0.0377884	0.0156258	0.00505802	0.00215928	0.00327283	1	0.997099	0.515938	0.0213718	0.00940961	0.0026033	0.00192511	0.00374459	1	1.06335	0.424243	0.0304223	0.0102878	0.003066	0.00264138	0.00199459	1	0.94755	0.420087	0.0378127	0.0178474	0.00503255	0.00231629	0.0025995	1	0.97483	0.478517	0.0435623	0.0163532	0.00669664	0.00192259	0.000147022	46.1707
P12318	1	0.732353	0.716632	0.563455	0.40029	0.132368	0.0675627	0.073288	1	0.799816	0.730689	0.644264	0.421326	0.129533	0.0834516	0.0750193	1	0.928638	0.969885	0.638599	0.433095	0.134863	0.0744463	0.0614815	1	1.0607	0.867602	0.722306	0.460216	0.164096	0.0973711	0.0878002	1	1.11576	0.902184	0.70054	0.48813	0.170026	0.0943519	0.0930949	1	1.03935	0.846825	0.743959	0.466719	0.141799	0.077844	0.0784811	52.0653
P12429	1	0.54473	0.521304	0.0555418	0.0257638	0.0064119	0.000774284		1	0.798492	0.605265	0.0867806	0.00825573	0.00357171	0.00119463	0.00137612	1	1.21095	0.851826	0.0932514	0.014166	0.00237893			1	1.13073	0.741654	0.126613	0.0113718	0.0039158		0.00230802	1	0.919323	0.676921	0.153517	0.00767504	0.00269417	0.000934552		1	1.0706	0.757275	0.169014	3.12268e-05	0.00491283			46.1596
P12532	1	1.4592	1.35836	0.613867	0.530188	0.83567	0.722841	0.316505	1	1.08687	0.699329	0.819293	0.779452	0.808612	0.744279	0.432733	1	0.960636	0.630765	0.571171	0.533436	0.814452	0.709119	0.290625	1	0.841922	0.657605	0.369499	0.585579	0.686892	0.491374	0.294534	1	0.816947	0.467111	0.564699	0.562868	0.589932	0.688759	0.398582	1	0.631831	0.583274	0.651881	0.497778	0.465686	0.569712	0.340978
P12694	1	0.201313	0.0489727	0.0043516	0.00990875	0.00101058	0.00334993	0.00208533	1	0.56788	0.111555	0.0148842	0.00201074	0.00518773	0.00338068		1	0.655748	0.135002	0.0120196		0.00629186	0.00444767		1	0.756185	0.140042	0.0232159	0.013351	0.00175999	0.00466237		1	0.661013	0.123483	0.0282428	0.00698695	0.00110956	0.00144856	0.00156904	1	0.867876	0.163603	0.0214122	0.00419082	0.00637379			43.087
P12724	1	0.54217	0.557659	0.500841	0.411052	0.522658	0.532886	0.400798	1	1.35298	0.658402	0.696887	0.894054	0.752932	0.929792	0.824021	1	0.388195	0.371649	0.521141	0.662369	0.669044	0.811279	0.601494	1	0.759116	0.710564	0.692936	0.728793	0.76428	0.770662	0.659533	1	0.641733	0.629932	0.74649	0.809542	0.73114	0.708261	0.569106	1	0.673336	0.836398	0.758181	0.673387	1.04589	1.2697	1.14524	44.9711
P12814	1	0.722036	0.758055	0.795593	0.70793	0.0775269	0.00236525	0.00123062	1	0.858892	0.917025	1.2096	1.12097	0.104467	0.00620189	0.00285711	1	1.04304	1.10953	0.977485	1.0508	0.120705	0.00109558	0.000638429	1	1.02204	0.900109	1.08716	1.02509	0.101878	0.00311537	0.00158839	1	0.931037	0.79879	0.966724	1.09275	0.144882	0.00358998	0.00167448	1	1.15863	0.993278	1.15208	1.19388	0.18378	0.00297401	0.00125877	56.9905
P12955	1	0.692136	0.676812	0.460158	0.190454	0.0487277	0.00502001	0.000666605	1	0.632666	0.635821	0.538338	0.231766	0.0551693	0.00734912	0.000793415	1	0.935732	0.968767	0.527849	0.203727	0.0465796	0.00349649	1.98019e-05	1	1.06071	0.792243	0.584643	0.232301	0.0620894	0.00595968	0.00522359	1	1.06945	1.00712	0.581606	0.260559	0.073727	0.00755312	0.00049129	1	1.13552	0.973383	0.711529	0.278656	0.06125	0.00720971	0.000262393	49.9354
P12956	1	0.902484	0.548483	0.130126	0.0854779	0.0185721	0.00687855	0.00673102	1	0.875768	0.450238	0.135389	0.04015	0.0122216	0.00583987	0.00560738	1	1.06835	0.532343	0.0970317	0.0263555	0.0053508	0.00414957	0.00475062	1	1.26281	0.584587	0.165979	0.0419513	0.0102408	0.00680687	0.0113649	1	1.10866	0.541671	0.157817	0.0507967	0.0114676	0.00639065	0.00507486	1	1.25802	0.586301	0.166442	0.0355865	0.00753791	0.0061038	0.00717959	48.289
P13010	1	0.76605	0.456926	0.128419	0.0936454	0.0209206	0.00386916	0.00312695	1	0.721882	0.317694	0.127138	0.047611	0.0143479	0.00607152	0.00332387	1	0.868532	0.394568	0.090532	0.0252505	0.00487118	0.00263323	0.00170403	1	0.986424	0.445518	0.162078	0.0465605	0.0114784	0.0051261	0.00327655	1	0.89474	0.404777	0.152478	0.0514875	0.0136675	0.00373941	0.00249945	1	1.0537	0.392599	0.143292	0.0353583	0.00644374	0.00296072	0.00196442	47.2698
P13051	1	0.681149	0.466529	0.0425169	0.0271444				1	0.786305	0.470009	0.0365129	0.00122764				1	0.832521	0.547121	0.0450677					1	0.891901	0.324821	0.0320606	0.0202727				1	1.01468	0.575714	0.0566768	0.00410805				1	0.947112	0.541425	0.0822332					46.6487
P13073	1	0.726012	0.714969	0.473234	0.291354	0.0504916	0.0180259	0.0125361	1	0.730811	0.6866	0.531002	0.307039	0.0503241	0.0224473	0.0151752	1	0.988811	0.980405	0.663517	0.349413	0.0609822	0.0227905	0.0183182	1	1.06643	0.849425	0.716728	0.384003	0.0699199	0.0252016	0.0189332	1	0.968952	0.78622	0.61861	0.335675	0.0640222	0.0243304	0.0184992	1	1.18484	0.907603	0.727937	0.393517	0.0819303	0.0313742	0.0214892	50.7748
P13164	1	0.81595	0.56295	1.05437	0.634219	0.598287	0.413311	0.398022	1	1.17174	0.920634	1.09393	0.891536	0.531715	0.429363	0.440173	1	1.15429	0.42772	0.00198387	1.02526	0.598409	0.468422	0.750659	1	1.12263	0.854653	0.591282	0.58708	0.391326	0.327279	0.313328	1	0.919307	0.903895	0.77068	0.536258	0.43869	0.37875	0.36369	1	1.31397	0.341711	0.372062	0.980675	0.820049	0.239083	0.164012	63.2346
P13473	1	0.816928	0.721145	0.678699	0.573358	0.53403	0.441506	0.397596	1	0.726764	0.895993	0.71643	0.602062	0.515579	0.518657	0.506931	1	0.986064	0.765174	0.626797	0.615073	0.515806	0.442875	0.372467	1	1.10115	0.829701	0.714208	0.670558	0.476972	0.504449	0.52323	1	0.917263	0.760852	0.697758	0.593301	0.49839	0.465027	0.491966	1	1.00574	0.937852	0.806289	0.775891	0.514055	0.490819	0.624084	60.1495
P13473-2	1	0.662056	0.572178	0.436241	0.329177	0.238711	0.226113	0.199993	1	0.787284	0.597245	0.558565	0.38469	0.315921	0.295069	0.294889	1	0.68224	0.888035	0.47677	0.347107	0.287135	0.230544	0.214549	1	0.964131	0.70143	0.491275	0.397586	0.312665	0.28052	0.283651	1	0.918162	0.618255	0.461361	0.378679	0.303408	0.251432	0.259139	1	1.04984	0.743431	0.619602	0.470388	0.330078	0.320501	0.326339	49.4632
P13489	1	0.733749	0.778771	0.356038	0.223882	0.12989	0.100179	0.0750173	1	0.906271	0.609272	0.554032	0.262351	0.164383	0.123391	0.127012	1	1.04385	0.976425	0.46677	0.225427	0.11743	0.0857166	0.06457	1	1.27978	0.978536	1.09418	0.458532	0.268934	0.194402	0.186738	1	1.04934	0.900694	0.546094	0.404738	0.190738	0.225758	0.167924	1	1.21316	1.00632	0.815832	0.284038	0.15647	0.163569	0.169273	50.45
P13498	1	0.599353	0.358368	0.120918	0.0909406	0.0346292	0.0151716	0.0171909	1	0.554839	0.236817	0.117725	0.0701364	0.0337043	0.0235472	0.017498	1	0.822783	0.432282	0.104068	0.0561307	0.0343594	0.0238139	0.0183649	1	0.73184	0.29025	0.132526	0.0741144	0.0420681	0.0347292	0.0294903	1	0.765126	0.351326	0.134872	0.0760175	0.0403092	0.0241201	0.0193393	1	0.920087	0.42502	0.172452	0.0816738	0.0254958	0.0326033	0.0227573	45.7831
P13612	1	0.732179	0.664808	0.423557	0.30211	0.171699	0.131461	0.112468	1	0.789463	0.654755	0.513838	0.323135	0.201294	0.157066	0.130338	1	0.98105	0.899449	0.477833	0.28579	0.162408	0.110421	0.0837659	1	1.04131	0.739746	0.501236	0.326207	0.20964	0.138899	0.115381	1	0.942575	0.723824	0.492229	0.320397	0.203311	0.140591	0.12302	1	1.12233	0.867058	0.619942	0.36453	0.179722	0.154686	0.12368	50.5278
P13639	1	0.712824	0.746206	0.542379	0.308699	0.0292368	0.00441896	0.0026625	1	0.831548	0.765767	0.696297	0.38584	0.0299218	0.00697551	0.00353066	1	1.07011	1.09746	0.719049	0.410162	0.0274785	0.00292759	0.00129662	1	1.06762	0.90143	0.774657	0.417348	0.0266258	0.00482503	0.00253551	1	0.995792	0.884398	0.695584	0.426887	0.0344102	0.00515157	0.00251381	1	1.1376	1.00138	0.906706	0.4616	0.0325717	0.00456048	0.00219698	51.4094
P13645	1	0.386061	0.986375	0.197201	0.130025	0.294674	0.0798323	0.0996418	1	0.208468	0.719396	0.323978	0.0951668	0.0855616	0.154014	0.198806	1	0.674917	0.464256	0.247739	0.349952	0.537605	0.202886	0.0574	1	1.00053	1.80223	0.39911	0.335968	1.81478	0.26282	0.0926728	1	0.406317	2.70364	1.15117	0.404225	0.0935826	0.195898	0.0952099	1	3.44062	3.2608	1.28024	0.984135	0.893107	0.435166	0.445606	49.1429
P13647	1	0.491689	1.16896	0.184916	0.127941	0.680067	0.0572291	0.097777	1	0.106849	0.709678	0.221296	0.0533468	0.0590752	0.302406	0.164898	1	0.669748	0.511466	0.164138	0.501597	0.224341	0.159518	0.0463039	1	0.806998	1.12766	0.304761	0.267672	1.56341	0.203542	0.0654246	1	0.405288	1.38552	1.08067	0.546077	0.0530917	0.0939824	0.0607588	1	2.48709	2.24345	1.79059	0.548196	0.759113	0.174089	0.30424	51.8195
P13667	1	0.693466	0.544064	0.20519	0.120353	0.0434668	0.0195719	0.0144477	1	0.782392	0.545845	0.231934	0.110217	0.0396796	0.0199247	0.0155598	1	1.06322	0.750763	0.198956	0.0868497	0.0311234	0.0146323	0.0128102	1	1.01013	0.635684	0.249268	0.109419	0.0410467	0.0238645	0.0186003	1	0.965699	0.626726	0.238801	0.110955	0.039731	0.0191135	0.0143375	1	1.09576	0.697503	0.288982	0.112388	0.0373612	0.0212841	0.0146959	47.7384
P13674	1	0.621969	0.28615	0.077791	0.0489696	0.0142412	0.00311184	0.00250051	1	0.695712	0.277635	0.0814171	0.033532	0.00987871	0.00300447	0.00289004	1	0.935722	0.419226	0.0767676	0.0237263	0.00467495	0.00230061	0.00153802	1	0.918946	0.351218	0.0951761	0.0313572	0.0085512	0.00354823	0.00321475	1	0.849189	0.326615	0.0898676	0.0352333	0.00935153	0.00263348	0.00177985	1	1.01672	0.381773	0.11268	0.0366795	0.00665502	0.00219451	0.00154564	45.461
P13693	1	0.657458	0.5889	0.200409	0.0819855	0.032571	0.0250126	0.024118	1	0.742322	0.626017	0.258136	0.0919139	0.0387522	0.0306154	0.0309191	1	1.06424	0.867917	0.272327	0.0734764	0.0242576	0.0190811	0.0157568	1	1.07251	0.749915	0.321113	0.0826895	0.0315512	0.0274299	0.0256789	1	0.991172	0.743226	0.284185	0.0907167	0.0367292	0.0284976	0.0290503	1	1.06617	0.825864	0.383067	0.0847892	0.0314872	0.0278032	0.0252395	47.7387
P13716	1	0.855335	0.85813	0.750823	0.755468	0.697248	0.727722	0.789798	1	0.905238	0.794255	0.874515	0.801186	0.725982	0.785284	0.827245	1	1.18977	1.12162	0.970002	0.910349	0.981431	0.928423	0.938965	1	1.0879	0.823625	0.801736	0.84082	0.788125	0.825435	0.867616	1	0.954068	0.947098	0.850491	0.787734	0.759029	0.750828	0.806844	1	1.04537	0.802745	0.858989	0.829583	0.706445	0.770405	0.877467
P13796	1	0.709418	0.772196	0.691651	0.648373	0.521441	0.183166	0.022716	1	0.785187	0.806087	0.887854	0.80173	0.644658	0.188558	0.0271826	1	1.11736	1.14804	0.924914	0.860524	0.619109	0.151047	0.0241055	1	1.05451	0.874283	0.989531	0.872575	0.681163	0.197202	0.0312176	1	0.999539	0.926805	0.870196	0.89055	0.728841	0.252507	0.0342137	1	1.20956	1.14301	1.21272	1.06676	0.773214	0.26687	0.0430222	56.5981
P13798	1	0.712613	0.730945	0.612139	0.562791	0.451423	0.196056	0.00351443	1	0.781072	0.746677	0.755454	0.666448	0.514287	0.245134	0.00428814	1	1.07649	1.05439	0.820177	0.725719	0.578546	0.276029	0.00270645	1	1.07089	0.889854	0.802646	0.722328	0.575296	0.29087	0.00387359	1	0.956809	0.827675	0.760532	0.684598	0.585587	0.264469	0.00677376	1	1.10255	0.914158	0.919194	0.776363	0.620832	0.318843	0.0050645	54.7692
P13804	1	0.6584	0.597088	0.333269	0.184014	0.0475351	0.0113459	0.00456105	1	0.761779	0.610434	0.415108	0.21741	0.0520892	0.0136379	0.00424194	1	1.02057	0.824292	0.456198	0.244743	0.0611029	0.00822941	0.00122035	1	0.996003	0.717126	0.449428	0.207733	0.0505573	0.0138995	0.00555095	1	0.934257	0.680688	0.424955	0.227003	0.0590174	0.0119905	0.00333114	1	1.05456	0.761537	0.566521	0.256937	0.0582069	0.0115378	0.00171129	48.5538
P13807	1	0.955933	0.837867	0.442654	0.829511	0.0618095	0.00507049	0.00385274	1	0.985074	0.295012	0.265458	0.145684	0.0347918	0.0172941	0.00444084	1	0.979346	0.99454	0.489451	0.44226		0.147532		1	0.479888	0.39705	0.15902	0.0916859	0.00781923			1	0.643024	0.360638	0.513836	0.306957	0.0221554	0.0023523		1	1.05137	0.279592	0.145646	0.173966				54.6387
P13861	1	0.549667	0.365978	0.101289	0.0413684	0.00760678	0.00247444	0.00163112	1	0.597406	0.324231	0.119111	0.0264844	0.00548579	0.00324703	0.00197723	1	0.711767	0.42449	0.11338	0.0175304	0.00189736	0.0012451	0.00132891	1	0.758979	0.407787	0.137773	0.0234352	0.00406626	0.00381458	0.0024592	1	0.711177	0.377119	0.138716	0.0301025	0.0065986	0.00178083	0.00112669	1	0.85328	0.423737	0.177303	0.0255083	0.00268112	0.00136429	0.00112793	45.5131
P13929	1	0.675338	0.267871	0.467802	0.435786	0.1136	0.0138595		1	0.529297	0.660326	0.520091	0.28239	0.116142	0.012044		1	0.937851	1.36212	1.44712	0.686859	0.294531	0.0458064		1	0.719757	0.815068	0.530106	0.300684	0.125146	0.0174751		1	0.808039	0.600168	0.616281	0.485363	0.215849	0.00937315		1	0.777994	0.912551	0.802284	0.677057	0.266049	0.0339804		48.2658
P13984	1	0.712732	0.655193	0.36476	0.126939	0.0541553	0.0556818	0.0548286	1	0.760363	0.658246	0.3889	0.130082	0.045732	0.0417389	0.0475476	1	0.87767	0.758091	0.360902	0.104975	0.0405848	0.031147	0.0327823	1	0.961066	0.730917	0.481328	0.186288	0.0857121	0.0597967	0.0663079	1	0.951346	0.719259	0.419833	0.139555	0.0595282	0.049694	0.0523328	1	1.01681	0.776137	0.484341	0.11486	0.0453149	0.0555954	0.0619721	49.2685
P13995	1	0.468197	0.214199	0.0372481	0.0299258	0.00765973	0.00368131	0.0049672	1	0.594761	0.207344	0.0465842	0.0180461	0.00913235	0.00581972	0.00456993	1	0.778071	0.278559	0.0365219	0.0170569	0.0133572	0.006247	0.00282158	1	0.729095	0.208549	0.0367296	0.0119812	0.00707284	0.00543338	0.00424541	1	0.718885	0.212507	0.0529429	0.0199279	0.00690023	0.00324714	0.00465488	1	0.66179	0.254454	0.0608227	0.0156246	0.0101595	0.00290508	0.00587147	44.1784
P14174	1	0.715115	0.770518	0.713463	0.628788	0.429857	0.310169	0.225413	1	1.02292	0.983121	0.925429	0.67917	0.587256	0.481161	0.445842	1	1.32191	1.06365	0.677221	0.562968	0.383659	0.405687	0.405588	1	0.937811	0.769915	0.830992	0.556539	0.495536	0.461577	0.370887	1	1.16852	0.978259	0.949352	0.784921	0.689774	0.978632	0.691165	1	1.0674	0.892045	0.969286	0.67954	0.539668	0.459074	0.382822	57.4775
P14314	1	0.767833	0.737236	0.572523	0.429819	0.30254	0.27867	0.265769	1	0.79673	0.802254	0.682773	0.492138	0.339233	0.330824	0.339237	1	1.10852	1.06742	0.66829	0.471988	0.298121	0.262559	0.262352	1	1.07415	0.929463	0.70462	0.48148	0.345692	0.330132	0.312166	1	0.970162	0.855418	0.635324	0.501543	0.354475	0.319471	0.318361	1	1.17537	1.00197	0.86931	0.551975	0.375518	0.362462	0.364347	53.541
P14316	1	1.11577	0.654923	0.6666	0.339385	0.684182	0.448945	0.205777	1	1.67157	1.01125	0.591959	0.90228	0.805888	0.600428	0.285968	1	0.494218	0.622544	0.216948	0.351836	0.244046	0.459979	0.237469	1	0.688721	0.50949	0.506622	0.652814	0.611071	0.368876	0.174025	1	0.755799	0.689843	0.508853	0.424658	0.42229	0.389824	0.178336	1	0.898556	0.628791	0.329325	0.37898	0.406223	0.402179	0.173691	54.4232
P14317	1	0.674517	0.753513	0.649177	0.580536	0.513258	0.476892	0.391341	1	0.816993	0.786179	0.821162	0.718659	0.628451	0.536829	0.517234	1	1.04569	1.01895	0.813404	0.750016	0.590942	0.507489	0.45127	1	1.09598	0.984777	0.888929	0.796748	0.651556	0.617037	0.561622	1	1.00473	0.913593	0.79431	0.751793	0.648366	0.557117	0.492912	1	1.14165	1.01106	1.0356	0.833372	0.721662	0.65377	0.580106	60.4672
P14324	1	0.609267	0.15579	0.0208514	0.0181109	0.00404399	0.000633982	0.000687527	1	0.657117	0.128253	0.019743	0.00610994	0.00273851	0.00117816	0.000527205	1	1.01992	0.250889	0.0147716	0.00536673	0.000348894	0.000383693	7.71359e-05	1	0.958946	0.174523	0.0163695	0.00391909	0.000735384	0.000747319	0.00057823	1	0.862033	0.170309	0.0258465	0.00782282	0.00180937	0.000672149	0.000482982	1	1.03099	0.20935	0.0301413	0.0055927	0.00122474	0.000377313	0.000502763	44.7979
P14384	1	0.728025	0.683562	0.427822	0.267576	0.0941092	0.0523499	0.0435795	1	0.81362	0.647434	0.4964	0.271459	0.0985303	0.0635657	0.0527264	1	0.966879	0.855455	0.496296	0.250272	0.0763797	0.0380979	0.0317537	1	0.93425	0.737356	0.479786	0.30049	0.116554	0.0705144	0.0595615	1	0.850607	0.769423	0.506991	0.292835	0.108987	0.065653	0.0523613	1	1.11409	0.786542	0.616183	0.343843	0.0846425	0.0523109	0.05169	50.331
P14406	1	0.573705	0.362695	0.124873	0.102206	0.0349772	0.0186479	0.0384784	1	0.751626	0.56596	0.150817	0.0564061	0.0406049	0.046856	0.052157	1	0.759557	0.230412	0.0377911	0.0297171	0.0117344	0.0191034	0.0282753	1	0.578134	0.276426	0.0854893	0.0395082	0.0240818	0.0201827	0.0401311	1	0.724224	0.355714	0.165441	0.0454925	0.0311611	0.0356236	0.0434216	1	0.659198	0.250912	0.0886391	0.0439427	0.0215723	0.0206598	0.0227429	45.6423
P14550	1	0.544411	0.572458	0.0299856	0.012783	0.00542141			1	0.73812	0.576365	0.0328903	0.00558905	0.00221181	0.000251372	0.00018089	1	1.0895	0.795916	0.0221481	0.00412363				1	1.05681	0.678601	0.0413045	0.00307309	2.19742e-06			1	0.933311	0.601726	0.0518482	0.00548482	0.00187906	0.000661571		1	1.09863	0.719173	0.0691813	0.00752784		0.00102354		46.3649
P14598	1	0.657615	0.174597	0.0199826	0.0183019	0.0179519	0.042087	0.0327091	1	0.78829	0.155841	0.0148042	0.0237098	0.0242601	0.0302894	0.0352525	1	0.885334	0.179265	0.0187158	0.0246089	0.0149135	0.0246155	0.029842	1	0.948425	0.134492	0.0166181	0.0185662	0.0328508	0.0315828	0.0490245	1	0.782233	0.157443	0.0175369	0.0272651	0.0283041	0.0285845	0.0350927	1	0.99068	0.203535	0.0155022	0.0183836	0.0169195	0.0251417	0.0515458	45.0692
P14618	1	0.708237	0.686168	0.567499	0.399302	0.0168489	0.00166186	0.00199109	1	0.757977	0.741523	0.75222	0.565036	0.0196384	0.00390764	0.00278489	1	1.11312	1.08188	0.80946	0.6547	0.0259769	0.000893843	0.000719633	1	1.09831	0.845908	0.837981	0.641217	0.0175418	0.00167426	0.00197515	1	0.96946	0.827833	0.758615	0.619155	0.0234959	0.00259796	0.00140887	1	1.18978	1.00887	1.0638	0.744128	0.0277666	0.00190626	0.000936138	51.4072
P14618-2	1	0.733915	0.777695	0.588152	0.410784	0.0208996		0.000785674	1	1.06777	1.04359	1.03853	0.844934	0.115407	0.00956907	0.00606514	1	1.0958	1.25192	0.888787	0.777825	0.173246			1	1.13583	0.920272	0.861359	0.689823	0.110703			1	0.937144	0.790969	0.692282	0.591372	0.108418	0.000991366	0.00091015	1	0.972896	0.934765	0.895992	0.723316	0.12524			52.4792
P14621	1	1.24043	0.97144	0.570148	0.284916	0.0672259	0.00785839		1	1.07746	0.856043	0.690632	0.35963	0.0343458	0.0166644	0.0199046	1	1.03807	0.890787	0.618911	0.247944	0.0488411	0.0169795	0.021821	1	0.963876	0.71124	0.577814	0.299198	0.0340183	0.0161787	0.00893912	1	0.824337	0.857592	0.540331	0.343239	0.0323967	0.0143727	0.00887344	1	0.869	0.741498	0.550725	0.273293	0.029843	0.0103068	0.0081509	53.1321
P14625	1	0.713031	0.600038	0.21837	0.139664	0.05107	0.0227961	0.0167228	1	0.766356	0.602016	0.261667	0.118545	0.0504192	0.0310814	0.0206806	1	1.01387	0.753307	0.211229	0.0913329	0.0321606	0.0160168	0.00896548	1	1.02266	0.658842	0.259467	0.110541	0.0433289	0.0243483	0.0163988	1	0.935663	0.65568	0.269907	0.118905	0.0504119	0.0236804	0.015591	1	1.14712	0.751905	0.340546	0.119121	0.0407843	0.0236703	0.0152834	48.2744
P14635	1	0.688501	0.510594	0.244402	0.0954445	0.128958	0.170071	0.117808	1	0.725978	0.446652	0.267764	0.110526	0.0894826	0.124491	0.133427	1	0.76744	0.540995	0.291662	0.133294	0.126394	0.0972714	0.0915612	1	0.906055	0.625046	0.493903	0.170443	0.202896	0.1492	0.184683	1	0.875926	0.531143	0.319926	0.127298	0.150051	0.137632	0.161675	1	0.889672	0.596665	0.347848	0.137512	0.0704484	0.115115	0.12364	47.3332
P14649	1	0.975951	1.0778	1.04199	0.977619	0.79195	0.6732	0.509738	1	1.07024	0.677801	0.861972	0.992913	0.925274	0.95466	0.72003	1	1.24837	0.685574	0.73591	0.73206	0.738255	0.664789	0.456048	1	0.707957	0.942735	0.903015	0.844455	0.845481	0.729268	0.460983	1	0.549972	0.402235	0.654406	0.795197	0.655259	0.695597	0.504397	1	1.06218	0.642051	1.06967	1.36773	0.990803	0.791403	0.757733
P14678	1	0.738853	0.824037	0.914406	0.775153	0.489521	0.36877	0.23098	1	0.783253	0.775382	0.959571	0.860451	0.543491	0.401236	0.270507	1	0.947665	0.97663	0.96419	0.779718	0.493007	0.340472	0.25305	1	0.94924	0.922492	1.07373	0.927644	0.601262	0.432951	0.299456	1	0.930022	0.889241	1.06074	0.923895	0.587683	0.422796	0.294584	1	1.03166	0.990305	1.23552	0.988722	0.553253	0.455962	0.367182	60.6553
P14735	1	0.748259	0.663008	0.331605	0.160135	0.018776	0.00212005	0.00254967	1	0.742907	0.591812	0.340091	0.128532	0.0105276	0.00533543	0.00186917	1	1.03866	0.785177	0.327842	0.113428	0.0075154	0.00287598	5.46314e-05	1	1.00959	0.730799	0.407017	0.153426	0.0123591	0.0046043	0.00089454	1	0.926205	0.673601	0.361449	0.133778	0.0110375	0.00188942	0.00184679	1	1.09156	0.762279	0.474529	0.130418	0.0114432	0.0038147	0.00187573	49.3555
P14854	1	0.737434	0.904728	0.426453	0.444036	0.185117	0.111783	0.126907	1	0.834306	0.608064	0.56874	0.27819	0.151967	0.230904	0.337235	1	1.51882	0.781716	0.447573	0.298873	0.141096	0.104317	0.138165	1	0.670514	0.389485	0.798021	0.281143	0.174653	0.165406	0.171696	1	1.14654	0.975254	0.575767	0.426579	0.356265	0.872428	0.72902	1	0.838746	0.793801	0.39708	0.483611	0.293385	0.0925278	0.133744	52.8692
P14859	1	0.734335	0.452761	0.113007	0.0496792	0.0120245	0.00436638	0.00937403	1	0.725666	0.412081	0.118213	0.0411979	0.0127075	0.00492543	0.00436732	1	0.761924	0.428074	0.0493805	0.0215692	0.00630809		0.0101287	1	0.960395	0.539519	0.109057	0.0301227	0.00989154	0.00256791		1	0.930015	0.45816	0.144315	0.045469	0.0113099	0.00420962	0.00180995	1	0.951055	0.554274	0.104009	0.0183232		0.00493158	0.00461396	47.0226
P14866	1	0.768673	0.272073	0.0439317	0.0405369	0.0172712	0.0102956	0.00962586	1	0.717559	0.18002	0.0267365	0.0183992	0.0123976	0.00990523	0.009583	1	0.867395	0.228312	0.0313864	0.0218615	0.016516	0.0102964	0.0102421	1	0.90964	0.238026	0.0392986	0.0169054	0.0128463	0.0124281	0.0147343	1	0.864786	0.227184	0.0451546	0.0224816	0.0148455	0.0111765	0.0112711	1	1.01411	0.254441	0.0488034	0.0218992	0.0216663	0.0145691	0.0131257	46.0895
P14868	1	0.553601	0.433561	0.186301	0.091568	0.01222	0.00134846	0.00135769	1	0.557512	0.373293	0.196856	0.0758516	0.00812037	0.00279006	0.00195876	1	0.834631	0.568982	0.194662	0.0537476	0.00386926	0.000944626	0.000359174	1	0.72033	0.44477	0.239322	0.0838982	0.00750378	0.00142465	0.000911636	1	0.710768	0.450382	0.227164	0.0889476	0.00812567	0.00185945	0.00105182	1	0.880188	0.554376	0.326185	0.100512	0.00786737	0.00117168	0.000917614	46.1851
P14923	1	0.775304	4.94397	0.192537	0.0714788	1.04092	0.0440682	0.170347	1	0.232258	0.803127	0.266695	0.0329566	0.0270448	0.368386	0.206995	1	0.418548	0.286909	0.109435	0.257652	0.0190842	0.0292322	0.0119239	1	0.630178	1.1213	0.149667	0.157644	0.586732	0.0436562	0.0257904	1	0.929508	0.922922	0.871191	0.294184	0.0274098	0.0400505	0.0613235	1	1.48203	0.934345	0.587427	0.0824747	0.129671		0.0750344	50.473
P14927	1	0.68603	0.547427	0.335079	0.296996	0.216342	0.127915	0.0500432	1	0.756543	0.594521	0.405357	0.315249	0.232977	0.146004	0.0579856	1	0.930572	0.900459	0.49887	0.385689	0.285213	0.183555	0.0766753	1	0.926243	0.705501	0.527152	0.373115	0.273885	0.172244	0.0624545	1	0.974263	0.743692	0.540695	0.3668	0.298412	0.183113	0.071004	1	1.10057	0.914304	0.670457	0.45074	0.326129	0.20669	0.0628911	48.9831
P15056	1	0.555251	0.262318	0.00777418	0.0108225				1	0.707561	0.122656	0.0155359	0.00937314	0.00464067	0.00431337	0.0371719	1	0.568288	0.134486	0.0658164	0.000110554	0.00330199			1	0.656347	0.164386			0.0203391			1	0.673072	0.119196	0.0229967	0.00507336				1	0.669084	0.132842	0.015054	0.167766				44.889
P15104	1	0.561053	0.529061	0.336781	0.258922		0.00121888	0.0107121	1	0.711091	0.66399	0.445988	0.268388				1	0.98205	0.924062	0.403177	0.292683			0.00174862	1	0.969989	0.755492	0.260545	0.17046		0.00232992		1	0.904107	0.755383	0.432952	0.264875		0.00516391		1	0.963191	0.705141	0.475574	0.243556			9.14046e-06	47.8948
P15121	1	0.674947	0.682542	0.274952	0.0349455	0.00446017	0.000954174	0.000454629	1	0.789573	0.751075	0.344346	0.022206	0.00460639	0.00202235	0.000873184	1	1.02654	0.9869	0.370347	0.0181113	0.00185487	0.000649177	0.000390827	1	1.08101	0.769064	0.447321	0.0252655	0.00370489	0.00184921	0.000525515	1	0.93764	0.789669	0.396272	0.0277034	0.00382857	0.00176748	0.000638395	1	1.09238	0.977083	0.55144	0.0225577	0.00298788	0.00129646	0.00047507	48.6745
P15144	1	0.732995	0.76817	0.663232	0.606327	0.510281	0.446444	0.293531	1	0.808311	0.763463	0.750978	0.65438	0.57219	0.502763	0.35429	1	0.907248	0.948061	0.810423	0.712858	0.620928	0.505683	0.345501	1	1.07743	0.907545	0.820668	0.699189	0.630158	0.571163	0.380615	1	0.971424	0.831875	0.737409	0.65998	0.592848	0.498149	0.355588	1	0.996739	0.838575	0.856079	0.686651	0.584808	0.549678	0.405947	59.4633
P15151	1	0.741066	0.587954	0.533732	0.476147	0.353578	0.286148	0.242271	1	0.870538	0.827803	0.832682	0.601788	0.438315	0.354488	0.296204	1	0.931471	0.826097	0.67392	0.670922	0.434841	0.314176	0.273326	1	1.21609	0.793235	0.777931	0.610145	0.410018	0.39211	0.319089	1	0.887482	0.693074	0.487104	0.456807	0.35318	0.271123	0.243691	1	1.66628	1.4999	1.28883	1.00663	0.646732	0.508953	0.416499	52.6334
P15153	1	0.547608	0.210309	0.0410155	0.0274883	0.0111015	0.00391873	0.00461947	1	0.657651	0.189784	0.0467118	0.0182941	0.00853181	0.00587954	0.00653613	1	0.841964	0.337645	0.0251472	0.0121661	0.00387079	0.00236635	0.00261786	1	0.841704	0.260382	0.0400212	0.0150206	0.0057728	0.00514777	0.00439553	1	0.805057	0.272502	0.0512772	0.017514	0.0072709	0.00530417	0.00429576	1	0.971364	0.327513	0.0401487	0.0147254	0.00495961	0.0042255	0.00282395	44.6514
P15170-2	1	0.703892	0.650427	0.226345	0.0929439	0.0234997	0.00841602	0.00690942	1	0.84439	0.660677	0.267264	0.0832537	0.0236358	0.0110619	0.00637974	1	1.06202	0.88719	0.246457	0.064546	0.011691	0.00582901	0.00311968	1	1.03832	0.742135	0.281691	0.0743498	0.0183188	0.00961225	0.0059909	1	0.979249	0.749586	0.30216	0.0787566	0.0210197	0.00937278	0.00490232	1	1.07593	0.818805	0.355441	0.0727074	0.0164569	0.00788807	0.00463438	48.4946
P15260	1	0.749028	0.637657	0.550835	0.528662	0.45154	0.495835	0.349575	1	1.228	0.919824	0.753899	0.571269	0.438055	0.56117	0.539774	1	0.909788	0.892577	0.423874	0.403873	0.770019	0.482238	0.418151	1	1.34271	0.742735	0.563506	0.49701	0.591818	0.583723	0.48797	1	0.697451	0.531421	0.382026	0.333741	0.363971	0.344669	0.325417	1	0.719793	0.935927	0.513103	0.505411	0.384634	0.448772	0.649672	54.6047
P15289	1	1.02415	1.2489	1.11531	0.874849	1.01077	0.776805	0.693264	1	0.849138	0.503778	0.327773	0.422274	0.368554	0.505673	0.388417	1	34.7219	42.3975	61.1308	51.3516	46.8422	56.4131	37.1381	1	0.882511	1.26543	0.808258	0.744323	1.0828	1.19533	1.17295	1	0.897779	0.409178	0.460747	0.468063	0.362537	0.438381	0.242484	1	1.79241	0.852781	0.730688	0.883809	1.02888	0.825813	0.555529
P15309	1	0.900001	0.841239	0.185546	0.0522614	0.00923661		0.0417995	1	0.891912	0.692795	0.305497	0.102826	0.0190307	0.025319	0.0247815	1	0.604399	0.857423	0.250862	0.134835				1	1.06276	0.754396	0.400004	0.130294	0.0520017	0.0153748		1	0.881052	0.767706	0.263778	0.0637727	0.0238411			1	1.12699	0.712291	0.26394	0.101184				49.9752
P15311	1	0.756608	0.764575	0.48499	0.146665	0.133833	0.120261	0.106816	1	0.759702	0.852049	0.607721	0.112777	0.125224	0.121221	0.121881	1	1.16991	1.0435	0.616182	0.109702	0.104077	0.105873	0.0958675	1	1.14017	1.00115	0.716106	0.14135	0.161988	0.168918	0.159126	1	1.04117	0.873038	0.635639	0.118146	0.127894	0.120053	0.118358	1	1.14728	1.07307	0.858819	0.128065	0.148975	0.141315	0.12265	50.9228
[truncated: 4,474 more rows]
[truncated: 53 more columns]
