# Supplementary material for: Comparison of Quantitative Mass Spectrometric Methods for Drug Target Identification by Thermal Proteome Profiling
Source: J Proteome Res. 2023 Jul 13;22(8):2629–40. doi: 10.1021/acs.jproteome.3c00111 (PMC10407934; doi:10.1021/acs.jproteome.3c00111)
Supplement: Supplementary file 1 — pr3c00111_si_001.zip [file pr3c00111_si_001.zip › Supporting Information/Table S7.xlsx]

## Sheet: Description Table S5
Supplementary Table 5: Thermal proteome profiling of Losmapimod versus DMSO using DDA library
Column Name	Description
Protein_ID	Protein identifier.
norm_rel_FC_label_treatment_replicate	Normalised relative protein fold change at each corresponding temperature used for a treatment and biological replicate. Temperature and label combinations include 130L = 68°C, 129H = 64°C, 129L = 60°C, 128H = 56°C, 128L = 52°C, 127H = 48°C, 127L = 44°C, 126 = 40°C.
meltPoint_ treatment_replicate	Melting point of a protein for a treatment and biological replicate, derived from the fitted melting curve.
slope_ treatment_replicate	Slope of the fitted melting curve.
plateau_ treatment_replicate	Plateau (lower horizontal asymptote) of the fitted melting curve for a treatment and biological replicate.
R_sq_ treatment_replicate	Coefficient of determination of the melting curve for a treatment and biological replicate.
diff_meltP_Los_replicate_vs_UT_replicate	Difference between the melting points of a protein in Los vs UT for a biolgoical replicate.
min_slope_Los_replicate_vs_UT_replicate	Minimum slope of the fitted melting curves of a protein in Los vs UT for a biological replicate.
pVal_adj_Los_replicate_vs_UT_replicate	Benjamini-Hochberg corrected p-value of the melting point difference of a protein between Los vs UT for a biological replicate.
passed_filter_Los_replicate_vs_UT_replicate	Specifies whether a protein met quality criteria between Los vs UT for a biological replicate.
protein_identified_in_treatment_replicate	Specifies whether a protein was identified in a treatment for a biological replicate.
model_converged_ treatment_replicate	Specifies whether the melting curve fit succeeded for the given treatment and biological replicate.
sufficient_data_for_fit_ treatment_replicate	Specifies whether there is >2 valid fold changes in the input data for this treatment and biological replicate to fit the melting curve.

## Sheet: Table S5
Protein_ID	rel_fc_X126_UT_1	rel_fc_X127L_UT_1	rel_fc_X127H_UT_1	rel_fc_X128L_UT_1	rel_fc_X128H_UT_1	rel_fc_X129L_UT_1	rel_fc_X129H_UT_1	rel_fc_X130L_UT_1	rel_fc_X126_UT_2	rel_fc_X127L_UT_2	rel_fc_X127H_UT_2	rel_fc_X128L_UT_2	rel_fc_X128H_UT_2	rel_fc_X129L_UT_2	rel_fc_X129H_UT_2	rel_fc_X130L_UT_2	rel_fc_X126_UT_3	rel_fc_X127L_UT_3	rel_fc_X127H_UT_3	rel_fc_X128L_UT_3	rel_fc_X128H_UT_3	rel_fc_X129L_UT_3	rel_fc_X129H_UT_3	rel_fc_X130L_UT_3	rel_fc_X126_Los_1	rel_fc_X127L_Los_1	rel_fc_X127H_Los_1	rel_fc_X128L_Los_1	rel_fc_X128H_Los_1	rel_fc_X129L_Los_1	rel_fc_X129H_Los_1	rel_fc_X130L_Los_1	rel_fc_X126_Los_2	rel_fc_X127L_Los_2	rel_fc_X127H_Los_2	rel_fc_X128L_Los_2	rel_fc_X128H_Los_2	rel_fc_X129L_Los_2	rel_fc_X129H_Los_2	rel_fc_X130L_Los_2	rel_fc_X126_Los_3	rel_fc_X127L_Los_3	rel_fc_X127H_Los_3	rel_fc_X128L_Los_3	rel_fc_X128H_Los_3	rel_fc_X129L_Los_3	rel_fc_X129H_Los_3	rel_fc_X130L_Los_3	meltPoint_UT_1
A0A0B4J2D5	1	0.85504	0.746985	0.762057	0.768269	0.796551	0.642864	0.515749	1	0.83232	0.863955	0.917998	0.860668	0.783322	0.706621	0.562387	1	0.920676	0.935268	1.00939	0.971094	0.834219	0.705613	0.592638	1	1.19147	0.990042	0.941088	0.95435	0.839758	0.745253	0.58797	1	0.933807	0.915277	0.936085	0.817471	0.849126	0.733809	0.56545	1	0.936558	0.958705	0.991205	0.912599	0.907663	0.716573	0.594331
A0AV96	1	0.477779	7.14098e-05						1	0.62578							1	0.75865		0.000130846					1	0.575936							1	1.10276							1	0.147986
A0AVT1	1	0.819751	0.408129	0.0929907	0.0594596	0.0125183	0.0036869	0.00268237	1	0.786233	0.37264	0.0982078	0.0366824	0.0123858	0.00470694	0.00401073	1	0.887604	0.392021	0.0698692	0.0247819	0.0107304			1	0.964979	0.439784	0.0875346	0.0271575	0.00661645	0.00274185	0.00213963	1	0.916199	0.408679	0.101985	0.0368526	0.00978545	0.00320127	0.00418086	1	0.537576	0.252451	0.064998	0.0183818		0.0234758		47.1123
A0FGR8-2	1	0.791192	0.337612	0.106459	0.0709343	0.0227627	0.0209151	0.00366027	1	0.658404	0.315462	0.099786	0.0394372	0.0131981	0.0141165	0.00511983	1	0.618185	0.277132	0.0655888	0.0178679	0.00717738	0.00567543	0.00614584	1	0.749749	0.345878	0.0831385	0.0336026	0.0165686	0.0113997	0.00746394	1	0.737194	0.353848	0.113279	0.0382667	0.0142392	0.00496422	0.0104977	1	0.890523	0.327856	0.097727	0.0235115	0.00738886	0.00751214	0.00714042	46.5967
A0JNW5	1	1.73751	0.734423			0.059007		0.0509395	1	0.186416						0.0276711	1	2.33346							1		0.137738					0.0591863	1	0.212347	1.45832				0.101797	0.629795	1								48.2055
A0MZ66	1	0.767679	0.736432	0.343724	0.16233	0.0884181	0.113987	0.108295	1	0.946997	0.74097	0.341927	0.235743	0.0673655	0.0603958	0.098725	1	1.11639	0.726625	0.258538	0.145403	0.130902	0.0663636	0.10262	1	1.10016	0.921417	0.370662	0.196559	0.136546	0.117339	0.154861	1	1.0603	0.666331	0.300995	0.158323	0.0940599	0.0660675	0.107094	1	0.930182	0.620211	0.259969	0.163407	0.065827	0.0515496	0.10516	49.9489
A1L0T0	1	0.842948	0.611218	0.114328	0.0773338	0.0333622	0.00843295		1	0.954968	0.537209	0.151667		0.0305629			1	0.694495	1.17932	0.273388					1	0.873349	0.607547	0.154214	0.0643999	0.0331204	0.0106496		1	0.889954	0.549883	0.169122	0.0581317	0.0204045	0.00752458		1	0.358687	0.312378	0.0975465		0.00852174	0.00617842		48.4838
A1X283
A2RRD8	1	0.527115	0.309834	0.105154	0.0721938	0.0347545		0.017606	1	0.743237	0.280647			0.0325573		0.0287888	1	0.525874	0.0103795				0.0174147	0.02502	1	0.471315	0.144142		0.419121	0.0126998	0.0113641		1	0.114227	0.112798		0.0878895			0.00845284	1	7.19238e-05	0.95599			0.402738			45.0041
A2RUC4	1	0.598726	0.922003	0.655285					1	0.227133	0.0385437						1	0.572955	0.681778						1	0.875722	0.671884						1	2.70454	1.61511						1	0.828644	0.428005
A2RUS2	1	0.55924	0.262572		0.071131				1	1.42329	0.323656						1	0.547791							1	0.760334	0.122352						1	0.640216	0.265397						1	0.896344	0.248317						44.7861
A2VDF0	1	0.503991	0.831222	1.34709	0.781283	0.84349	0.926723	1.01716	1	3.68114	2.05832	3.58276	2.18161	1.99018	3.46354	6.25269	1	0.606247	0.357145	0.249073	0.517063		1.37194	8.75792	1		0.506097	0.123884	0.445936	0.955222	1.58521	2.06359	1	1.90911	2.72368	2.05362	0.684064	1.53543	5.4218	14.2065	1		0.629467	0.179145		0.491726	0.683745	0.671431
A2VDJ0
A3KMH1	1	0.842387	0.549815	0.0349367					1	0.785857	0.424073	0.0647382	0.289427				1	0.636683	0.582037	0.142424					1	0.794351	0.451379	0.0656053	0.21832	0.147381			1	0.497585	0.464908	0.104526	0.295278		0.0165934		1	0.610165	0.416164						48.0001
A3KN83	1	0.794651	0.630133	0.128149	0.0940222	0.0806364	0.145249	0.213566	1	0.774406	0.652652	1.09157	0.0548228	0.081831	0.115367	0.237111	1	0.639828	0.553827	0.661366		0.0195289	0.118918	0.2029	1	1.06633	0.785083	0.233472	0.120915	0.12249	0.230718	0.321119	1	0.829638	0.650637	0.109701	0.0564433	0.112626	0.123872	0.142852	1	0.923786	0.574224	0.359937		0.0516533	0.128878	0.184959	48.3823
A4D126
A4D161-2									1	1.87787	1.33559			0.590061	0.841005	1.28986	1	0.000378033	1.31057				0.350289	0.5567	1	0.932401	0.602819	0.668944		0.151213	0.449631	0.922679	1	0.61379	0.467873		0.248492	0.236522	0.391118	0.627218	1							0.306252
A4D1E9	1	0.219642							1	0.737654							1	0.197984							1	0.414222							1	0.477605							1
A4D1P6	1	0.824252	0.679847	0.377132	0.349397	0.327316	0.247624	0.218039	1	0.789917	0.530456	0.345047	0.24937	0.205893	0.172249	0.151714	1	0.575945	0.864407	0.463364	0.273553	0.284812	0.198912	0.166017	1	0.796185	0.666164	0.384713	0.28795	0.2615	0.202766	0.168656	1	0.811937	0.686611	0.448278	0.271181	0.270728	0.190989	0.15039	1	0.910076	0.607833	0.271812	0.253823	0.218635	0.147068	0.16765	50.5007
A5PLL7	1	0.837264	0.568423	0.473409	0.457588	0.351228	0.257284	0.179051	1	0.762577	0.520136	0.340281	0.387949	0.207186	0.174983	0.11801	1	1.08561	0.514851	0.559638	0.585671	0.358373	0.236002	0.250694	1	0.700434	0.628603	0.455532	0.425892	0.273932	0.192448	0.159349	1	0.919181	0.747664	0.696634	0.471397	0.247347	0.197501	0.16611	1	1.07085	0.706545	0.701661	0.593015	0.371375	0.20118	0.231408	51.9214
A5PLN9	1	1.18771		0.0328501					1	0.580691	0.488493		0.134636				1	1.38378							1	1.13529	0.315067						1	0.732871	0.249142		0.040731				1	0.360928	1.37733						50.8497
A5YKK6	1	0.683665	0.24703	0.0311396	0.0297864	0.0069279			1	0.635276	0.150647	0.0245774	0.00502569	0.012528			1	0.791695	0.216087	0.0176002					1	0.657283	0.152033	0.0245294					1	1.74096	0.456918	0.0902778	0.157476	0.0776435	0.0315364		1	0.309885	0.0851205	0.00670075		0.0524246			45.5542
A6H8Y1
A6NC98	1	0.319001	0.155275	0.0611621	0.0707975	0.050028	0.0687084	0.0932941	1	0.356014	0.101077	0.0696126	0.0471398	0.02131	0.0373689	0.0761466	1	0.218272					0.0470156	0.0670174	1	0.383247	0.162792	0.0499986	0.0406508	0.0495609	0.0475867	0.0740718	1	0.32226	0.062067	0.071928	0.0570033	0.0734209	0.0279502	0.0671613	1	0.136213	0.0417975				0.0163865	0.0167578	43.2619
A6NCC3	1	1.81165	1.59279	0.538435	0.52053	0.36067	0.456337	0.501476	1	1.21516	0.463823	0.112751	0.216464	0.224359	0.237525	0.219934	1	2.59881				0.344288	0.381839	0.296476	1	1.91208	0.914049	0.51265	0.371232	0.371922	0.474131	0.490383	1			0.218138	0.157181	0.140611	0.202664	0.213297	1	0.547013	0.167081	0.229245	0.191037	0.132856	0.163212	0.167378	52.1577
A6NDG6	1	0.847944	0.841131	0.844602	0.750313	0.816421	0.657358	0.0878652	1	1.00924	0.954668	1.04926	1.02279	0.994135	0.821268	0.132071	1	0.861537	0.991522	0.982675	0.90654	0.824108	0.660819	0.138786	1	1.11131	1.05289	1.1087	1.02414	0.957137	0.795364	0.102746	1	0.990513	1.00824	1.05648	0.956277	0.89107	0.789708	0.144561	1	0.920924	1.0466	1.09707	1.04455	1.00014	0.834176	0.138058
A6NDU8	1	0.65569	0.365417	0.128045	0.011676				1	1.176	0.406372						1	3.33002							1	0.363774	0.471902		0.0105799				1	0.732075	0.463699						1	0.555517	0.217072						46.1423
A6NED2	1	0.639498	0.415899	0.327802	0.250882				1	0.295623	0.15285	0.049182					1	4877.95	8487.03						1	0.995181	0.402194	0.191948					1	0.835395	0.194563	0.582912					1	2.47935	0.132158	0.366501					45.9328
A6NHR9	1	0.183829	0.0234193	0.0229163	0.0547338	0.102807	0.0955818	0.0932168	1	0.178272	0.03437		0.0517014	0.075735	0.0735835	0.0723548	1	0.138474		0.0443637			0.058502	0.100676	1	0.178967	0.0212618	0.116669	0.157447	0.0363599	0.0704086	0.123597	1	0.17436		0.073325	0.0530075	0.0933135	0.0975541	0.123483	1	0.188356	0.0281296				0.0330938	0.0308447	43.6847
A6NI72	1	0.730224	0.134527	0.022182	0.0321305	0.0666995	0.069714	0.0617084	1	0.833636	0.143645	0.0194892	0.0308604	0.040531	0.0331968	0.0608408	1	0.711092	0.186149	0.0152377	0.0232168	0.0252987	0.0442723	0.0384069	1	0.835428	0.168027	0.0278658	0.0345849	0.0660765	0.0663759	0.0809561	1	0.883703	0.18013	0.0142397	0.0342178	0.0440564	0.0688989	0.0504939	1	0.906934	0.198635	0.0237418	0.0368951	0.0221971	0.0548702	0.0571324	45.1717
A6NIH7	1	0.531995	0.814381	0.237893	0.0837601				1	0.928179	0.795921	0.509482					1	0.81014	0.284384	0.202442					1	0.93833	0.70573	0.382274				0.124641	1	3.00009	1.06352	2.55921					1	1.64498	0.334856	0.340985					48.6779
A6NJG2	1	0.486367							1	0.486838							1	0.11519							1	1.33202							1	0.360346	0.0213303						1	0.781992
A6NJT0
A8MVS5	1	0.874544	0.248707	0.642874	0.355167	0.407664	0.407669	0.466856	1	0.656392	0.664107	0.364821	0.44029	0.359095	0.291477	0.432525	1	0.941919	0.625712	0.68177	0.43821	0.381829	0.340116	0.337519	1	0.836372	0.844276	0.453035	0.379062	0.435821	0.42369	0.534951	1	0.737548	0.679254	0.405884	0.337118	0.291287	0.309388	0.354952	1	0.809795	0.543636	0.427039	0.48993	0.483916	0.464926	0.502189	44.556
A8MW92	1	2.26018	2.2295				0.173257	0.123934																	1	0.831752				0.0799879	0.0877798	0.0737168																	61.8226
A8MWD9	1	1.04719	0.951612	0.947544	0.957743	0.851891	0.655306	0.495112	1	0.692895	0.647522	0.813379	0.73006	0.525279	0.473943	0.361453	1	0.617958	0.607026	0.754438	0.620198	0.36702	0.381626	0.400988	1	0.729064	0.674567	0.835107	0.731847	0.546192	0.432027	0.370738	1	1.32111	1.04112	1.14629	0.896494	0.773242	0.706461	0.67015	1	0.875979	0.811754	0.823542	0.876182	0.679915	0.571594	0.387682	67.7794
A8MXV4	1	0.846086	0.814601	0.469326	0.160894	0.0126001	0.0103833		1	0.948648	0.771354	0.505863	0.157492	0.00327073			1	1.11649	1.06954	0.628923	0.346831	0.0427364			1	1.00682	0.752468	0.591908	0.163288				1	0.958532	0.895307	0.545483	0.140861		0.00168921	6.39194e-06	1	0.789569	0.445337	0.45326	0.187003				51.4116
A9UHW6	1	1.33564	0.822363			0.031989	0.0318862		1	1.95852	0.75758						1	0.321295							1	0.618158	0.676753	0.338934					1	0.927902	0.626735	0.328359					1	0.288875	0.359199						48.3297
B0I1T2	1	0.758237	0.216974	0.0413737	0.0527606	0.0189401		0.0718341	1	0.711441	0.0728189			0.106299			1	0.616857	0.108026	5.33097e-05					1	0.505674	0.1113	0.00517843				0.0130518	1	0.645758	0.157275	0.0888491					1	0.374955	0.0459617						45.7163
B2RUZ4	1	0.877501	1.29153	0.871981	1.02511	1.19906	1.10032	0.841708	1	0.823457		1.04958	0.97584	0.812311	0.844805	0.82414	1			1.78889	1.48266	1.45857	1.09151	1.12738	1	0.81561	1.43952	1.03949	1.2469	1.08145	1.11025	0.988927	1	0.888885	1.02773	0.925298	1.52692	1.77712	1.27984	1.49212
B7ZBB8	1	0.644113	0.455127	0.128813	0.0677796	0.0265045	0.0143739	0.0232188	1	0.630198	0.325802	0.0928854	0.0534704	0.01147		0.0294502	1	0.928266	0.467136						1	0.7282	0.360483		0.0518081			0.0250451	1	0.774789	0.32553	0.108951			0.0322297		1	0.801628	0.30284	0.0722027					46.6195
C4AMC7	1	0.87222	0.520696	0.20101	0.158742	0.134984	0.110427	0.113006	1	0.822386	0.546519	0.248959	0.132959	0.0942781	0.11122	0.116572	1	0.916434	0.526124	0.201284	0.135727	0.0966548	0.119804	0.1163	1	0.902651	0.5492	0.2345	0.159283	0.112964	0.105679	0.107331	1	0.99969	0.598273	0.250623	0.145062	0.117675	0.117497	0.121615	1	0.886632	0.479251	0.216085	0.118245	0.0893091	0.0961489	0.0682276	48.089
C9JLW8	1	0.983835	0.8263	0.820477	0.408409	0.833232	1.05739	1.11361	1	1.55613	1.20969	0.662648	0.701665	0.796349	1.27533	1.45779	1	1.4781	0.929109	1.02199	0.512941	0.519563	1.10795	1.28053	1	1.07936	0.793067	0.923982	0.450668	0.651059	0.773818	0.80065	1	0.946818	0.84344	0.952142	0.669464	0.766828	0.972768	0.984129	1	0.691232	0.707101	0.605472	0.344206	0.526571	0.76224	0.796455
E9PAV3	1	0.878231	0.928133	0.867603	0.732746	0.829068	0.823569	0.822962	1	0.901672	0.87945	0.928727	0.881731	0.951499	0.89548	0.909494	1	0.904609	0.987343	0.854442	0.85825	0.83061	0.821973	0.857324	1	1.0069	0.925223	1.01018	1.03236	0.98573	0.930705	0.9596	1	0.933054	0.896095	0.891962	0.839428	0.865476	0.829872	0.809781	1	1.08645	1.02284	0.936705	0.880387	0.944645	0.945116	0.909442
L0R6Q1	1	0.740891	0.690227	0.677422	0.43126	0.467688	0.368591	0.414226	1	1.32473	1.32835	0.989719	0.974223	0.726632	0.653245	0.792282	1	1.25029	0.643468	0.681528	0.559536	0.252471	0.71353	0.855315	1	0.647929	0.608977	0.664725	0.559682	0.492426	0.441142	0.504945	1	1.36563	1.24686	1.25094	0.971046	0.886741	1.2411	1.11405	1	0.490501	0.469798	0.612451	0.459686	0.379029	0.400761	0.361834	55.9663
L0R819	1	0.837428	0.436154	1.08994	0.742012	0.813199	0.66289	0.938378	1	1.32272	1.49971	1.22712	0.991704	1.2098	1.32024	1.45453	1		1.49764	1.34648	1.25385	0.984983	1.35873	1.85513	1	0.938873	0.770119	0.808184	0.793457	0.634193	0.69366	0.847981	1	0.859018	0.693152	0.520582	0.718325	0.713649	0.96863	1.10407
L0R8F8	1	0.706487	0.51704	0.328312	0.215572	0.12416	0.0708814	0.0706352	1	0.995785	0.648496	0.381532	0.250527	0.110101	0.0693174	0.0669082	1	1.04867	0.83412	0.341551	0.258954	0.0736089	0.0812761	0.0785939	1	0.755614	0.522582	0.34002	0.213093	0.107997	0.0433888	0.0389635	1	0.940301	0.61585	0.370177	0.218501	0.105996	0.0768432	0.0710374	1	0.910704	0.575874	0.462718	0.197699	0.116261	0.0560709	0.0663104	48.367
O00115	1	1.16737	0.999067	1.11184	0.82759	0.841549	0.826808	0.645673	1	0.936531	0.968172	0.688172	0.720452	0.669548	0.592104	0.509094	1	0.96151	0.891784	0.782021	0.676366	0.568071	0.649098	0.475891	1	1.09743	0.865554	1.01465	0.870648	0.786042	0.662608	0.490105	1	0.943662	0.841423	0.760016	0.670434	0.62167	0.659193	0.461274	1	0.92405	0.823929	0.696516	0.693856	0.681287	0.469531	0.494866
O00116	1	0.704322	0.273492	0.0524535	0.0255746	0.0119546	0.00552305	0.00487596	1	0.686732	0.240491	0.0480642	0.0186581	0.00450315	0.00371598	0.00744237	1	0.694534	0.249695	0.00991084	0.00148873	7.39513e-06	2.30809e-05	0.00748579	1	0.83023	0.289114	0.034726	0.0151726	0.00793767	0.00573561	0.00742529	1	0.792643	0.282537	0.0550957	0.0139651	0.00496093	0.0057355	0.00499027	1	0.261689	0.269088	0.0429509	0.0108604	0.000822233		0.00196159	45.8035
O00124	1	0.675595	0.618047						1	0.702538	0.15827						1								1	0.275257	0.0274059						1	0.445887	0.170804						1	0.931941
O00139-2	1	0.71548	0.261418	0.149251	0.0795614	0.0650524	0.0593895	0.0527475	1	0.706418	0.183153	0.0826866	0.06099	0.0352265	0.0315853	0.0389595	1	0.674256	0.158069	0.0519733	0.0224089	0.034556	0.0184646	0.0319848	1	0.680621	0.169527	0.0702396	0.0615124	0.0340856	0.0342295	0.0324789	1	0.73159	0.19391	0.0914301	0.0608663	0.0256272	0.055779	0.0420905	1	0.67785	0.134834	0.109806	0.044965	0.0328924	0.0214017	0.0240906	45.7844
O00148	1	0.825073	0.640544	0.260704	0.0965969	0.0304685	0.00951382	0.00705681	1	0.761925	0.612478	0.243802	0.05681	0.0211331	0.0113094	0.00675146	1	0.69042	0.555063	0.214188	0.030664	0.00972736	0.00441851	0.00170927	1	0.924727	0.664876	0.312586	0.0549893	0.0150034	0.00691708	0.00416693	1	0.868168	0.653913	0.304552	0.0540079	0.0183837	0.00784471	0.0049275	1	0.929257	0.684753	0.334182	0.0507594	0.0157961	0.00646211	0.00288892	49.1079
O00151	1	0.779481	0.792392	0.833645	0.830309	0.820009	0.876447	0.773263	1	0.975201	0.949522	1.14593	1.09177	1.04603	1.02801	0.931598	1	0.877155	1.00473	0.968613	0.987753	0.900837	0.936586	0.773337	1	0.970654	0.905521	0.989073	0.989335	0.940398	0.968283	0.824036	1	1.06624	0.900807	0.997217	1.09074	1.0278	1.04417	0.903988	1	0.925568	0.786093	0.916859	0.950481	0.93306	0.906646	0.762835
O00154	1	0.859527	0.911371	0.856055	0.769797	0.707342	0.213306	0.0157287	1	0.943877	0.869052	0.965887	0.8833	0.729042	0.233945	0.0176263	1	1.0405	1.03934	0.944236	0.96607	0.750437	0.2454	0.0177474	1	1.02112	0.954121	0.990631	0.91682	0.761733	0.257115	0.0162927	1	0.973656	0.918714	0.91173	0.847275	0.707275	0.22223	0.0153576	1	0.970552	0.963073	0.924387	0.943248	0.761838	0.264305	0.0192682	60.9448
O00160	1	0.574297	0.282891	0.0233668	0.0226591	0.0214753	0.024834	0.0339961	1	0.649804	0.282951	0.019345	0.0239667	0.0238165	0.0248329	0.0297879	1	0.724784	0.333347	0.0406851	0.0247075	0.0119407	0.0185003	0.025097	1	0.797987	0.35385	0.0263171	0.0272913	0.023507	0.0305192	0.0377596	1	0.760739	0.328855	0.0255436	0.0333968	0.0187775	0.0241586	0.0342852	1	0.836032	0.352714	0.02341	0.0187282	0.0149191	0.0247052	0.0317458	45.0598
O00161	1	0.760379	0.871133	0.776871	0.666715	0.757377	0.774613	0.780929	1	1.0792	0.976393	0.857189	0.744525	0.717938	0.769684	0.824396	1	0.876047	0.760957	0.686307	0.629491	0.546663	0.681814	0.714636	1	1.09938	0.825568	0.7426	0.818195	0.678708	0.78565	0.779054	1	0.844694	0.794256	0.695827	0.595472	0.606574	0.778823	0.738407	1	0.845183	0.784293	0.787835	0.758695	0.709939	0.650456	0.698448
O00165	1	0.842196	0.24028		0.108964				1	0.44898	0.31718	0.103525					1								1	0.56924	0.0607882						1	0.946728	0.0971604	0.174945					1	0.254636	0.120252						46.0811
O00170	1	0.740964	0.531811	0.119389	0.0392934	0.0103713	0.0102086	0.00795271	1	0.823616	0.553252	0.104899	0.0282828	0.00584217	0.00362425	0.00330481	1	0.881681	0.526156	0.0874421	0.00940311			0.00842117	1	0.985222	0.592062	0.141806	0.0110638	0.0071175	0.0108442	0.00924898	1	0.846959	0.532608	0.137964	0.0169749	0.0054101	0.00147715		1	0.697937	0.397165	0.1104	0.00845602				47.5313
O00178	1	0.690863	0.390513	0.0965186	0.0473877	0.0345384	0.0204736	0.0184659	1	0.746472	0.340812	0.106644	0.0210154	0.00942686	0.0115905	0.02542	1	0.861111	0.409253	0.0763992		0.0101759	0.0165051	0.0155812	1	0.896302	0.448006	0.151207	0.0362331	0.0454135	0.00451712	0.0180592	1	0.881236	0.458318	0.112563	0.0271739	0.0069668	0.0227275	0.023484	1	0.795793	0.408613	0.119248					46.39
O00182	1	0.872226	0.818974	0.465961	0.264067	0.0505916	0.00519583		1	0.829776	0.664047	0.43347	0.14164	0.0188012			1	1.63985	1.63692	0.872844	0.255639	0.0394943	0.00953359		1	0.984832	0.817515	0.537705	0.189451	0.0217781	0.0151854		1	0.985807	0.745493	0.498318	0.16344	0.0218824	0.00766085		1	0.634437	0.396412	0.363899	0.153141	0.0309141			51.776
O00186	1	0.564431	0.138854	0.0183715	0.012805	0.0058071		0.022741	1	0.618225	0.127377						1	0.548774	0.137642						1	0.695799	0.12593		0.00774986		0.00152628		1	0.567906	0.180431	0.0220123					1	0.365567	0.100054						44.483
O00193	1	0.77606	0.909143	0.716421	0.561205	0.59778	0.583391	0.578106	1	1.00785	1.05001	1.01479	0.870853	0.927667	0.83669	0.800374	1	0.78325	0.839207	0.595187	0.717493	0.650389	0.812095	0.658176	1	0.752673	0.921989	0.744976	0.70445	0.6876	0.674511	0.679411	1	0.763591	0.834998	0.653517	0.726646	0.686925	0.661175	0.656469	1	0.575786	0.757213	0.731219	0.567574	0.61713	0.6403	0.588686
O00203	1	0.776855	0.372822	0.0699232	0.0316998	0.00748105		0.00269658	1	0.809384	0.329092	0.0640302	0.0180994				1	0.791668	0.315185	0.0592074	0.0136016		0.0618289		1	1.00546	0.427272	0.0893032	0.0284414		0.00363159		1	0.915813	0.366848	0.0678094	0.0186156	97.7823	0.0316756		1	0.567752	0.213181	0.0479151	0.0155253			0.00489706	46.6931
O00214									1	1.49817	0.662598	0.292733	0.132961	0.0476411	0.0247461		1	1.63682	0.987215	0.506507					1	0.556287	0.658947	0.3722	0.0882909				1	1.40355	1.91819	1.23844	0.68009				1	1.05504	0.728726	0.485155
O00217	1	0.726469	0.282879	0.0978655	0.0673385	0.0299091	0.0187237	0.0222516	1	0.572919	0.232375	0.0848796	0.0396922	0.028145	0.018595	0.0163882	1	0.648002	0.179335	0.0425302	0.0153442	0.00681327	0.0076974	0.0148001	1	0.767106	0.255547	0.0856644	0.0282726	0.0187537	0.00869347	0.0171512	1	0.686025	0.258563	0.100424	0.0352584	0.0173994	0.0198067	0.0181648	1	0.680711	0.247068	0.0910125	0.0324692	0.0170519	0.0131813	0.00654287	45.9739
O00220	1	0.842766	0.58695	0.539992	0.489133	0.517922	0.305142	1.06527									1		0.493933	0.000327198	1.69965	2.78727	3.11249	3.51055	1		1.30668		0.573064	0.440446	0.910548	1.04424	1	0.562837	0.543421	0.550365	0.416036	0.482573	0.446765	0.94433
O00221	1	0.898601	0.368772				0.00937817		1	0.971984	0.577243	0.0480479					1	0.454622	0.301072			0.00912362			1	1.1457	0.421759	0.0748532					1	0.679238	0.260192	0.0198504		0.00931268			1	0.51751	0.275223			0.0119431			47.148
O00231	1	0.95674	0.881118	0.2803	0.147125	0.0233044	0.00135483	0.00236265	1	0.889131	0.662286	0.303207	0.0799647	0.0144666	0.00458719	0.00388757	1	0.856742	0.822146	0.272565	0.0565582	0.00773168		0.031042	1	0.978996	0.812733	0.30521	0.0601971	0.00728195	0.00115466	0.00235925	1	0.970471	0.835923	0.35217	0.0794938	0.012512	0.00218436	0.00165048	1	0.603522	0.810335	0.366324	0.0754101	0.00861938	0.00225801	9.59498e-06	50.6602
O00232	1	1.21291	0.888321	0.386287	0.187287	0.036032	0.0030214	0.00297997	1	0.815608	0.550912	0.300715	0.0693567	0.018701	0.00675729	0.00125183	1	0.874076	0.635899	0.286113	0.058935	0.0066923		0.000921008	1	0.951345	0.787282	0.322197	0.0904802	0.00933873	0.00252916		1	0.94663	0.798392	0.360187	0.115012	0.0176447	0.00349823		1	0.451277	0.37625	0.252605	0.0410622	0.0102968	0.00253324		51.4074
O00233	1	0.692504	0.682693	0.825759	0.666087	0.679919	0.522867	0.322143	1	0.686132	0.568503	0.915387	0.865875	0.682615	0.503707	0.340629	1	0.879763	0.612504	1.0222	0.88222	0.815766	0.600364	0.419376	1	0.663048	0.553585	0.775584	0.72978	0.608226	0.508211	0.320253	1	0.837334	0.588467	0.944799	0.851869	0.695417	0.596362	0.402913	1	0.799654	0.547479	0.863069	0.845822	0.768196	0.627936	0.375534	64.4856
O00241	1	0.917071	0.704241	0.460324	0.458286	0.290872	0.210634	0.149748	1	0.881696	0.620274	0.623454	0.519044	0.284602	0.208596	0.14093	1	1.047	0.97582	0.655768	0.538959	0.322203	0.179301	0.141752	1	0.891552	0.637675	0.611861	0.455411	0.244934	0.189085	0.145211	1	0.884334	0.741703	0.589803	0.456732	0.263506	0.176732	0.129949	1	0.828068	0.876011	0.693512	0.474001	0.305892	0.212104	0.131465	52.8082
O00244	1	0.918859	1.07977	1.06216	0.795361	1.08145	0.799479	0.807327	1	1.3316	1.34239	1.08016	0.973625	0.865069	0.833806	0.811714	1	0.972839	0.702034	0.692633	0.595259	0.481188	0.599109	0.584785	1	0.847085	0.837265	0.781856	0.725219	0.597912	0.517477	0.542998	1	1.05589	1.00457	0.896566	0.690003	0.640807	0.771883	0.685154	1	0.797303	0.738332	0.667984	0.587825	0.526839	0.461999	0.424357
O00257	1	0.384913	0.283109	0.207343	0.188394	0.185107	0.224832	0.205809	1	1.28819	0.795768	0.693391	0.56687	0.297188	0.324136	0.298769	1	0.583591		0.255116	0.211613	0.263119	0.127223	0.186427	1	1.15514	0.38924	0.350493	0.433214	0.439577	0.330001	0.315086	1	0.56628	0.372525	0.397746	0.224059	0.117496	0.18747	0.174638	1	0.755705	0.436983	0.195826	0.285501	0.190253	0.110172	0.15484	43.4419
O00264	1	0.892644	0.809513	0.627111	0.512293	0.493058	0.412313	0.405905	1	1.02791	0.778275	0.696457	0.574922	0.493256	0.447567	0.491887	1	0.845825	0.780328	0.594226	0.453396	0.331858	0.416279	0.471903	1	0.974629	0.874921	0.689316	0.527569	0.429381	0.393987	0.408954	1	0.930107	0.907193	0.649664	0.49778	0.407233	0.424743	0.426145	1	0.933319	0.771941	0.559553	0.412287	0.30546	0.293605	0.308702	57.274
O00267	1	0.862672	0.697564	0.209678	0.129976	0.128225	0.115371	0.0729205	1	0.840759	0.66976	0.163919	0.10429	0.0936798	0.0737004	0.0564346	1	0.931682	0.688948	0.194519	0.117546	0.122044	0.0727213	0.054147	1	1.04134	0.80114	0.245794	0.175001	0.136087	0.106472	0.0780245	1	0.931472	0.752089	0.235624	0.122885	0.0973548	0.0713673	0.0512243	1	1.07868	0.814612	0.275134	0.161717	0.124203	0.087431	0.0711928	49.2841
O00268	1	0.880963	0.818118	0.378288	0.267237	0.247967	0.134812	0.196876	1	0.810703	0.414678	0.223058		0.11368		0.123613	1	0.57902	0.531215	0.101651		0.0458957	0.0992542	0.101598	1	0.626262	0.442947	0.232112	0.152839	0.102818	0.101905	0.135811	1	1.01142	0.800493		0.168021	0.157301	0.165362	0.191818	1	1.67169	0.644886		0.228854	0.128788	0.14189	0.134614	50.9582
O00273	1	0.893603	0.897368	0.813226	0.669567	0.709719	0.688239	0.671766	1	0.856114	0.885594	0.869183	0.799999	0.738414	0.735291	0.719377	1	0.781735	0.883116	0.861298	0.7279	0.747943	0.701765	0.676134	1	0.926427	0.948064	0.919724	0.816359	0.793921	0.72595	0.726125	1	0.942286	0.898772	0.864555	0.747421	0.751846	0.71666	0.681306	1	0.930203	0.948308	0.96581	0.826274	0.741548	0.756787	0.692603
O00287									1	1.14357	0.266019	0.401915	0.860964	0.630851	0.75836	1.24527	1					0.260527	0.415082	0.577971	1		0.598859		0.6619	0.703853	0.948794	1.33647									1					0.131132	0.55104	0.624105
O00291	1	0.853515	0.446006	0.127594	0.0927791	0.0288268	0.0123408	0.0116983	1	0.892044	0.425991	0.134397	0.0606998	0.0265376	0.0157849	0.0203164	1	0.968008	0.383959	0.109631	0.0499809				1	0.918895	0.442526	0.106935	0.0530473	0.0161439	0.0148268	0.00785608	1	1.0139	0.404218	0.15916	0.049442	0.0231756	0.0167845	0.0161795	1	0.659805	0.297081	0.0996603	0.0434522	0.0167987	0.0110575		47.5149
O00299	1	0.809236	0.755688	0.232655	0.0960831	0.0330828	0.0139947	0.0110884	1	0.803019	0.668238	0.248789	0.0639548	0.0286307	0.0152583	0.0107	1	0.942873	0.804022	0.241202	0.0496629	0.0175641	0.00738251	0.00624076	1	1.01695	0.885603	0.368647	0.0686591	0.0250154	0.0132853	0.010558	1	1.00727	0.817439	0.321705	0.0705804	0.0297374	0.0153977	0.0109548	1	1.12116	0.979405	0.407165	0.0626833	0.0264463	0.0126034	0.0099141	49.7012
O00303	1	0.852105	0.382782	0.0878729	0.0717553	0.0214481	0.00470882	0.0058999	1	0.786762	0.321664	0.0931388	0.0386038	0.0166074	0.00925875	0.00648162	1	0.91503	0.360364	0.0785224	0.0289797	0.0100765	0.00445806	0.00338331	1	0.92901	0.329681	0.0797707	0.0293159	0.00846016	0.00467479	0.0023195	1	0.900308	0.363566	0.108353	0.0404216	0.0148211	0.00566457	0.00469263	1	1.07157	0.370397	0.102744	0.0410338	0.0127164	0.00401188	0.00348141	47.0724
O00308									1	1.33172					0.233491	0.52379	1	0.00145537		0.000531921			0.0564006		1	0.440597				0.0737871		0.0990626	1	1.67647	0.507952				0.669363	0.0764981
O00329	1	0.769321	0.337571						1	0.770205	0.302421						1	0.455951	0.415991						1	0.8736	0.368794						1	0.702566	0.402603						1	0.844251	0.432875
O00330	1	0.935949	1.08063	0.777534	0.552378	0.0952747	0.0228737	0.0195892	1	1.17671	0.799553	0.588571	0.305039	0.0564781	0.028068	0.0204327	1	1.07757	1.20854	0.704653	0.284005	0.0412764	0.0083218		1	1.08356	1.09085	0.770785	0.420218	0.0730384	0.0234612	0.0217572	1	1.13859	1.03199	0.807242	0.298012	0.0636269	0.0300595	0.0353583	1	1.4326	1.0196	0.815181	0.399078	0.0444427	0.0164789	0.0123074	55.8734
O00391									1	0.870384	0.482534	0.362382	0.455844	0.164488	0.298401		1			0.545574	0.130865	0.31119	0.25502		1	0.822164	0.678252	0.304458	0.591137	0.485909	0.24696										1			0.438441	0.338458	0.423761	0.263833
O00399	1	0.811503	0.832247	0.584011	0.453437	0.304628	0.124161	0.00879323	1	0.510193	0.867153	0.655084	0.452517	0.306463	0.131906	0.0150223	1	1.03363	0.958976	0.611815	0.462767	0.254671	0.133693	0.00315028	1	1.00679	0.735943	0.726306	0.495537	0.321379	0.144844	0.00899664	1	0.931346	0.815815	0.670855	0.501814	0.353188	0.135768	0.0205981	1	0.973453	0.862523	0.652777	0.438892	0.279384	0.140933	0.0187825	54.0861
O00410	1	0.801886	0.615445	0.242173	0.159833	0.0656593	0.0320007	0.0256585	1	0.820246	0.545043	0.240012	0.115355	0.0528693	0.0299181	0.0215019	1	0.814804	0.533851	0.184681	0.0797213	0.0269312	0.0150436	0.010006	1	0.887382	0.638148	0.253334	0.112124	0.0421812	0.0243347	0.0170715	1	0.885437	0.627595	0.268186	0.117591	0.0491069	0.0285765	0.0184255	1	0.943328	0.629551	0.256376	0.0959049	0.0411791	0.0260821	0.016486	48.8846
O00418	1	0.758204	0.350513						1	0.373445							1	0.647515							1	0.207523							1	0.051338							1	1.44268
O00422	1	1.50088	1.56899	0.673435	1.07299	0.516363	0.737585	0.977398	1	2.15572	0.827454		0.169607		0.273518	0.480806	1	1.08079	1.07628	0.065681			0.39102	0.307964	1	0.553588	0.483112	0.370132	0.306836	0.0542173	0.347073	0.571243	1	2.83397	1.42538	0.982654	0.457144	0.274007	0.54504	0.566874	1	0.507303	0.253338	0.085581			0.034259	0.29891
O00425	1	0.75472	0.360496		0.59854		0.0718201	0.115289	1	0.568965	0.356149				0.0656518	0.0223177	1	0.650257							1	0.685677				0.0517392		0.0766733	1	1.87419	0.41808					0.132001	1	0.609959							50.5839
O00429-4	1	0.841598	0.306617	0.0339777	0.0629142	0.0163135	0.0102266	0.0163915	1	0.807729	0.204424	0.0407659	0.0142818	0.0112023	0.00879971	0.0133157	1	0.752204	0.207931	0.00634405	0.00396761	0.00130222	0.0123094	0.00406295	1	0.900835	0.238491	0.0242881	0.00676226	0.00679841	0.00800068	0.00954132	1	0.901738	0.268103	0.0311405	0.0134086	0.00714543	0.00739597	0.00972323	1	0.954573	0.242954	0.0159372	0.00744515	0.0251777	0.0174281	0.0145956	46.5735
O00442	1	0.728588	0.318311	0.0951194	0.0739334	0.0146678	0.00694723	0.00737715	1	0.679451	0.266717	0.0749377	0.0256337	0.0124563	0.0111799	0.00579741	1	1.68955	0.643629	0.155433	0.0408098				1	0.780526	0.307563	0.0849245	0.0254095	0.00351225			1	0.818486	0.334412	0.0876457	0.0306332	0.0137537	0.00772936		1	0.355171	0.122651	0.0587691	0.027307	0.0113956			46.2012
O00453	1	0.77781	0.831964	0.657952	0.596794	0.534624	0.590063	0.380227	1	0.979444	0.882216	0.926927	0.901848	0.806357	0.65582	0.649282	1	0.942946	0.807253	0.652387	0.916407	0.792991	0.789189	0.898498	1	0.825067	0.842338	0.765767	0.699953	0.681665	0.64512	0.603913	1	0.968439	0.91161	0.803998	1.04631	0.869929	0.727903	0.713254	1	0.890356	1.05842	0.922464	0.969436	0.821395	0.861073	0.894245	63.1166
O00459	1	0.857163	0.14091	6.60245					1	1.63141	0.264438		0.284269	8.53753			1	0.648634	0.501407						1	0.948262	0.165319						1	0.991717	0.388848						1	1.2759	0.0942658
O00461	1	0.856629	0.488951	0.539329	0.543228	0.566848	0.464311	0.453533	1	0.919758	0.623771	0.471043	0.453413	0.494591	0.483517	0.450897	1	0.533078	0.614356	0.302266	0.424908	0.572146	0.530103	0.541751	1	0.799835	0.637575	0.615389	0.453498	0.506635	0.511208	0.522216	1	0.728573	0.662298	0.513098	0.490975	0.378451	0.409204	0.404595	1	0.995715	0.816492	0.520587	0.459412	0.43339	0.509831	0.546051
O00462	1	0.775573	0.745099	0.63913	0.359046	0.0370206	0.00706808		1	0.798615	0.781331	0.697028	0.453332	0.027378			1	0.64172	1.13904	0.771597	0.670668	0.0803199			1	0.890321	0.865431	0.744907	0.497859	0.0391559			1	0.869008	0.728309	0.652733	0.446858	0.0524823			1	0.629912	0.485131	0.511012	0.390293	0.0355874			52.5584
O00468									1	1.07027	0.12044	0.285185													1	0.52867	0.22101						1	1.07595	0.80521	0.189574					1	0.660065		0.330394
O00469	1	0.925043							1	0.812515	0.230128						1	0.364804							1	0.857003	0.257682						1	0.656172	0.431745						1	0.850843	0.622057					0.0135966
O00470-2	1		0.583632						1	0.489864	0.460057						1	0.944712							1		0.985134						1	1.2783	0.770983						1	0.931741	0.690962
O00471	1	0.362032	1.15803						1	0.730153				0.13219	0.0117635		1	0.350617				0.0943055			1	0.423766							1	0.398536					0.0685488		1	0.402557
O00483	1	0.636114	0.332281	0.113067	0.159289	0.0456451	0.027545	0.0167352	1	0.634568	0.401073	0.0942775	0.037083	0.0299139	0.0228673	0.0221965	1	0.529642	0.176921	0.0499524	0.0279803	0.00650389	0.0147652	0.0165743	1	0.441583	0.177967	0.0523144	0.024205	0.0126807	0.0115051	0.0194938	1	0.729097	0.30848	0.115295	0.0509188	0.0239251	0.0335297	0.024453	1	0.70365	0.219891	0.0856798	0.0379596	0.00523781	0.0169263	0.0102637	45.8037
O00487	1	0.983146	0.869889	0.281308	0.101092	0.0145021		0.00126461	1	0.855876	0.628461	0.270089	0.0511935	0.00981123	0.00401072	0.00202601	1	0.877069	0.810584	0.25641	0.0403447	0.000425102			1	0.92296	0.766825	0.313798	0.0493272	0.00460308			1	0.931099	0.793371	0.317043	0.0559516	0.00704659	0.00302046		1	0.422267	0.25588	0.126601	0.0148869	0.00619272	0.00312546		50.6027
O00488	1	0.645259		0.297002	0.69153	0.555198	0.51772	0.508909																	1	0.456522	0.598245	0.466986	0.00796732	0.492394	0.509399	0.515809
O00505	1	0.742368	0.272461	0.0560413	0.0510162	0.0189053	0.0158496	0.0184852	1	0.680396	0.249281	0.039575	0.0219164	0.0141507	0.00895324	0.00771296	1	0.823373	0.332981	0.0267743	0.0155788	0.00668276	0.0117356	0.0134447	1	0.798458	0.219909	0.0399954	0.0242512	0.0146997	0.00767824	0.0069607	1	0.867343	0.322793	0.0688055	0.0233708	0.0132235	0.0145954	0.0136613	1	0.926847	0.283127	0.0633805	0.0179176	0.0123133	0.0121698	0.0124479	45.9652
O00506									1	1.14307							1								1																1
O00519	1	1.2422	0.681831		0.151453																																				1		0.412149						48.1778
O00534	1	1.7185	0.682182	0.255496					1	1.07322	0.925043						1	4.46057	4.75238				0.125431		1	0.670036	0.502486	0.139516					1	1.14276	1.50492	0.365481		0.0516898			1	0.857536	0.509728	0.00945693				0.125273	48.2029
O00541	1	0.624954	0.410655	0.276778	0.24461	0.173583	0.128103	0.0752202	1	0.524897	0.285714	0.1227	0.115448	0.0935321	0.0713422	0.0581655	1	0.34818	0.155745		0.114434	0.0689064	0.0698263	0.0456229	1	0.614343	0.275947	0.182964	0.174316	0.151065	0.094215	0.0666506	1	0.536163	0.422913	0.169309	0.134308	0.0784974	0.0863863	0.0691574	1	0.435241	0.256198	0.108963	0.104814	0.09684	0.0642014	0.0536787	46.6456
O00560-2	1	0.897279	0.905687	0.262298	0.0811817	0.0153353	0.00193661	0.00728655	1	0.837277	0.743154	0.314245	0.0469174	0.0112738	0.0084807		1	0.87491	0.912843	0.342148	0.0515762	0.0537122	0.056618	0.0529686	1	1.02466	0.857439	0.382779	0.0629774	0.0361704	0.0339488	0.0350354	1	0.992233	0.860268	0.440337	0.088609	0.0409913	0.0326579	0.0276443	1	0.725489	0.86436	0.486514	0.103565	0.0669682	0.0590667	0.0597304	50.6362
O00566	1	0.482526	0.451781	0.443304	0.664299	0.399136	0.20605	0.333568	1	0.36456	0.49571	0.230394	0.277602	0.230498	0.218598	0.278707	1	0.50238	0.326153	0.256488	0.172633	0.0686086	0.112479	0.194054	1	0.660172	0.545129	0.950267	0.568989	0.274442	0.298101	0.32863	1	0.563544	0.466579	0.328046	0.368898	0.230471	0.258191	0.310402	1	0.738326	0.585847	0.339776	0.398664	0.304717	0.333706	0.234684	43.8507
O00567	1	0.857939	0.669106	0.424842	0.530683	0.494832	0.45992	0.359234	1	0.772327	0.75984	0.578725	0.629227	0.605429	0.578902	0.433225	1	0.627253	0.547118	0.561477	0.551869	0.529777	0.407267	0.374325	1	0.93869	0.962464	0.566255	0.70251	0.568054	0.56119	0.508824	1	0.828581	0.60471	0.551782	0.510143	0.498372	0.471584	0.405584	1	1.06432	0.990711	0.81903	0.785577	0.825441	0.619023	0.53291	51.9591
O00571	1	0.641402	0.418479	0.308437	0.297908	0.375478	0.37904	0.317072	1	0.8039	0.519616	0.510539	0.502124	0.484728	0.352475	0.364108	1	0.85872	0.441547	0.341125	0.370423	0.320054	0.274369	0.291606	1	0.855881	0.393273	0.331	0.338954	0.379725	0.323837	0.274324	1	1.04072	0.560817	0.439236	0.425017	0.448406	0.391857	0.366968	1	0.913651	0.499382	0.433277	0.395796	0.432308	0.375067	0.313007	45.5164
O00584	1	0.792638	0.824022	0.736764	0.628364	0.455895	0.297289	0.251756	1	0.86837	0.92049	0.902886	0.814676	0.529013	0.388617	0.304125	1	1.03605	1.00572	0.904133	0.754035	0.453634	0.331082	0.25518	1	1.05034	0.934857	0.976669	0.797305	0.520412	0.323989	0.282111	1	0.946149	0.878323	0.858212	0.719709	0.49221	0.330969	0.3001	1	1.11468	1.05063	1.0194	0.871544	0.569269	0.361324	0.313506	58.3058
O00592																	1			0.607614	0.745836	0.42394	0.479373	0.5806	1	1.21252		1.17248	1.24421	1.22166	0.682072	0.849952									1	3.30967	2.40466	0.30844	0.160372	0.210238	0.325602	0.19758
O00629	1	0.860633	0.671841	0.297588	0.0584234	0.0241969	0.00532716	0.0156194	1	0.873097	0.67901	0.317495	0.0461371	0.0103624	0.0169395	0.0163401	1	0.872329	0.701155	0.298362	0.0193805	0.012076	0.0104272	0.0102034	1	0.820929	0.614193	0.396565	0.0397061	0.0135712	0.0160068	0.0110168	1	0.884503	0.707345	0.367017	0.0486708	0.0180039	0.0177745	0.0176134	1	0.987933	0.763577	0.435053	0.0319584	0.0129886	0.022497	0.0234323	49.5191
O00635	1	0.625055							1	0.286492	0.144781						1	1.60018	0.221175						1	0.745268	0.237156						1	1.33932	0.758573						1	0.567519	0.375911
O00743	1	0.871581	0.668277	0.622579	0.6857	0.784054	0.715342	0.597668	1	0.758834	0.589372	0.610634	0.691138	0.760051	0.690896	0.519377	1	0.91165	0.694199	0.592023	0.730743	0.897423	0.82247	0.65211	1	0.895957	0.695778	0.696701	0.771794	0.82076	0.751103	0.611685	1	0.920505	0.739726	0.66948	0.751183	0.809535	0.732575	0.610634	1	0.90599	0.66071	0.683411	0.799206	0.843232	0.758671	0.698939
O00746	1	0.910912	0.659977	1.41432	0.320379	0.0886215			1	0.166228	0.0911368	0.168314	0.184044	0.0175607											1	1.38416	0.584136	0.880148	0.739939	0.0844412											1	0.434364	0.102515	0.216266	0.21812	0.00313598			55.8026
O00748	1	0.492283	1.04889	0.543976	0.183639				1	1.00023	0.921427	0.627184	0.603119				1	0.465843	0.516426	0.341986	0.182369				1	0.827522	0.906948	0.9312	0.498619				1	1.17471	0.831871	0.849184	0.597596				1	1.36252	0.84805	0.839423	0.525205				52.0463
O00754	1	0.898947	0.854658	0.875553	0.862946	0.936273	0.908002	0.959907	1	0.934706	0.922026	0.941206	0.917577	0.921222	0.911783	0.92892	1	0.98649	0.934141	0.926158	0.89355	0.904867	0.908371	0.962193	1	0.967252	0.905318	0.956386	0.992923	0.946062	0.836832	0.992608	1	0.999561	0.875607	0.905839	0.879679	0.910818	0.913555	0.901975	1	0.97744	0.932967	0.94156	0.929997	0.938007	0.919111	0.940038
O00762	1	0.8177	0.692947	0.302384	0.13163	0.0644817	0.0375949	0.0332885	1	1.088	0.910145	0.339369	0.153444	0.0631931	0.0502517	0.0544281	1	0.851801	0.380259	0.166999	0.0614537	0.0145187	0.0280938	0.0363097	1	0.642096	0.474929	0.168713	0.0584324	0.0219706	0.023292	0.0281236	1	1.13183	0.716856	0.367862	0.0834462	0.0394892	0.0592475	0.0479098	1	0.691285	0.464643	0.183907	0.0721128	0.0125595	0.0213818	0.0262004	49.658
O00764	1	0.879593	0.818074	0.329858	0.0599282				1	0.871886	0.754784	0.384456	0.0573643				1	0.886226	0.996753	0.443619	0.0257604			3.56796e-06	1	1.02953	0.85498	0.476979	0.0403407				1	0.945162	0.792469	0.470324	0.042061	0.024382			1	0.823782	0.635694	0.396757	0.0118009			2.38682e-06	50.5641
O00767	1	0.623989	0.298186	0.0700373	0.0389321	0.0261351		0.00839222	1	0.72396	0.231584	0.0754863	0.00770113	0.0115734			1	0.828738	0.382556						1	0.610043	0.274295	0.0212039	0.0172674				1	1.16474	0.42498	0.197292	0.0386278	0.0287543	0.00387651		1	0.673464	0.548645	0.0632957					45.4989
O14492	1	1.94402	0.662362		0.391827				1	0.555119	0.162588		0.0887776				1	1.35676							1	0.775046	0.401793		0.0898785				1	0.834316	0.641663		0.0988941				1	0.327198							48.2529
O14497	1	0.714671	0.404791	0.338119	0.225028	0.232151	0.187238	0.167186	1	0.66761	0.333739	0.264105	0.223579	0.184617	0.136183	0.139464	1	0.477959	0.204522	0.21765	0.151534	0.100687	0.0944285	0.0939739	1	0.730726	0.385561	0.240813	0.261795	0.223744	0.181291	0.172938	1	0.653062	0.34884	0.28763	0.249576	0.19997	0.150889	0.135017	1	0.662243	0.292794	0.274802	0.202458	0.170547	0.09972	0.107391	46.9365
O14519	1	0.569112	0.36541	0.642945	0.34094	0.480936	0.5492	0.466225	1	1.16053	0.876909	0.925577	0.693831	0.693407	0.867385	0.990939	1	0.494721	0.247634	0.51628	0.348827	0.211501	0.471273	0.886722	1	0.45908	0.243612	0.298632	0.44531	0.518497	0.599452	0.642237	1	0.914395	0.559213	0.583531	0.451517	0.663689	0.525947	0.742112	1	0.581095	0.463775	0.439463	0.379383	0.448203	0.628373	0.680129	44.2589
O14521	1	0.773239	0.470722	0.161337	0.0631359	0.0236048	0.00136052	0.0101863	1	0.736024	0.669482	0.16011	0.073297	0.0246258	0.0165585	0.00395452	1	0.803891	0.249045	0.0228774	0.00869306		0.0022629		1	0.685823	0.317798	0.0833866	0.029204	0.00637352		0.00305176	1	0.904353	0.459689	0.158646	0.0478002	0.0093768	0.0107178	0.00466474	1	0.262102	0.130904	0.0155389					47.4535
O14526	1	0.898282	0.268775	0.313146	0.150654	0.0983725	0.0497266		1	0.718556	0.376124	0.241945	0.172054	0.0627923	0.0396983		1	0.728336	0.335026	0.303559	0.121748	0.0500036	0.0362445		1	0.873786	0.37536	0.370106	0.234385	0.114606	0.0213408		1	0.894846	0.45189	0.298028	0.205176	0.0745358	0.0108417		1	0.449544	0.228972	0.244391	0.078219	0.0754524	0.0189972	0.000185614	46.4819
O14530	1	0.788228	0.809029	0.208584	0.0636766	0.10733	0.112981	0.105102	1	0.731164	0.606504	0.159189	0.0849261				1	1.17493	0.829991	0.219186				0.103595	1	1.19198	1.00173	0.183922			0.0963075	0.118116	1	1.04598	0.720003	0.278796				0.0858173	1	0.43894	0.595347	0.107322	0.112069		0.083193	0.064348	49.7788
O14545	1	0.72845	0.676489	1.03572	0.973739	0.9062	0.700893	0.716952	1	0.68984	1.18466	1.24151	1.34707	0.963714	0.777114	0.737697	1	1.06204	1.40751	2.97817	1.91369	2.44225	1.82938	1.66071	1	2.35353	1.82546	1.80601	1.42034	1.27283	1.39053	1.46468	1	1.17531	1.04586	0.943354	0.952456	0.917771	0.725266	0.742874
O14561	1	1.03086	0.747451	0.292819	0.141381	0.089737	0.0276288	0.020743	1	0.979387	1.54215	0.372894	0.187793	0.107493		0.109854									1	0.506964	0.258947	0.0337726	0.0236604	0.0151006		0.0347983	1	1.18741	0.731554	0.593268	0.416121	0.0364036	0.332312	0.0792035	1	0.444852	0.403698				0.0471838	0.0655873	50.1829
O14562	1	1.02001	0.833693	0.614406	0.152365	0.0391271		0.0110745	1	0.860731	0.800802	0.426406	0.0843647	0.0127727	0.0085461	0.0118413	1	0.998023	1.04366	0.413716	0.0754791	0.0178229			1	1.20637	1.02007	0.593956	0.154582	0.0168468	0.00724174	0.0122784	1	1.13435	0.934558	0.52844	0.134923	0.0134907	0.0212857	0.0158541	1	1.33179	0.546813	0.325027	0.0483758	0.00586487	0.00949557		52.5761
O14578	1	0.75937	0.282615		0.343707	0.0227216		0.0104122	1	1.06346	0.286808	0.109624					1	0.752239	0.0963448					0.0823561	1	0.682524	0.392484	0.096099			0.0175866		1	0.589496	0.302705	0.136808	0.546583		0.119347	0.0130329	1	0.562808	0.195417		0.27084				46.0312
O14579	1	0.895646	0.588481	0.225159	0.0716123	0.0251138	0.0035504	0.00472517	1	0.747565	0.479358	0.194816	0.042308	0.0165484	0.00912649	0.00578142	1	0.766818	0.43516	0.115258	0.0290902	0.000943221		6.43266e-06	1	0.857187	0.549071	0.190872	0.0262753	0.0115833		0.00194484	1	0.857747	0.537083	0.248635	0.0307725	0.00901733	0.00297602	0.000192843	1	0.379213	0.172279	0.046492	0.010811	0.00532347			48.8302
O14602	1	0.587683	0.45856	0.0946475	0.0613891	0.0226635	0.00695469	0.00626878	1	0.751105	0.379374	0.154039	0.0461631	0.0104528	0.00991932	0.00571852	1	3.14749	2.09103	0.526907					1	0.740033	0.364717	0.142027	0.0428844	0.0137027	0.00452009	0.00518752	1	0.672155	0.329795	0.12403	0.0549382	0.0152728			1	0.184	0.0570789	0.0487236	0.0377659		0.0138251		46.2203
O14617	1	1.38435	0.825063	0.0880864	0.0881485	0.0426502	0.089489	0.0599236	1	0.537419	0.227488	0.0470014	0.0624347	0.0348457	0.0572588	0.032395	1	0.873596	0.304162		0.0165622	0.0263933	0.0207125	0.0270356	1	0.994037	0.319457	0.017095	0.065797	0.0611751	0.0137725	0.0405212	1	0.699617	0.277689	0.0408105	0.0242961	0.039918	0.0360954	0.0381209	1	0.503439	0.288324	0.0336776	0.0242874	0.0264364	0.0439852	0.0325619	48.9886
O14618	1	0.78333	0.676005	0.36999	0.205218	0.0704337	0.050116	0.0386874	1	0.890825	0.694521	0.447919	0.282656	0.0756145	0.0486801	0.0518761	1	0.944945	0.776146	0.463951	0.248806	0.0651471	0.0550172	0.0271799	1	1.0356	0.768883	0.451619	0.232649	0.0814171	0.0331979	0.054109	1	0.966221	0.817801	0.478803	0.250748	0.080418	0.055912	0.0453347	1	0.848501	0.717764	0.407139	0.252819	0.0806541	0.0444593	0.0431944	49.9724
O14641	1	0.399361	0.386417	0.35531	0.320788	0.189298	0.549531	0.399916	1	0.902313		0.31366	0.280223	0.227695	0.3334	0.443524	1					0.114217	0.0951877	0.0448332									1	0.914506	0.568643	0.0714702	0.495718	0.333693	0.470769	0.36709	1		4.64881		0.787748		0.0848352	0.282685	43.3505
O14646	1	0.230155	0.274809	0.189442	0.11684	0.0687109	0.0575688	0.0612987									1				0.192447		0.211941	0.216671	1			0.10323	0.106393	0.068953	0.0887199	0.0799295									1	0.188124			0.0641096	0.0647076	0.243803	0.163328	42.9232
O14647	1	0.66328	1.25047	0.300249	0.334702	0.351852	0.415306	0.929162	1	0.97759		0.498043	0.596406	0.470296	0.752688	0.817544	1	0.930348		0.198656	0.684513	0.41868	0.613445	0.457334	1	1.86913	1.04436	1.00175	0.56115	0.651586	0.664787	1.76461	1	0.348467	3.43558	0.219855	0.170636	0.125918	0.300311	0.364311	1	0.687608		0.456781	0.311561	0.151809	0.176677	0.495551	50.5137
O14653	1	0.558301	0.4197	0.13918	0.0726372				1	0.731646	0.320762	0.131106	0.0349212				1	0.724002	0.466717	0.104649					1	0.784522	0.540883	0.118524			0.0259394	6.39152e-05	1	1.60113	0.730894	0.346397	0.0407077			0.0517199	1	0.282021	0.136841	0.0432366	0.0182329			2.18938e-05	45.9138
O14656	1	0.757869	0.366703	0.0642317	0.0629892	0.0295336	0.00551313	0.00561596	1	0.777718	0.355073	0.083212	0.0395404	0.0223724	0.0091704	0.0100212	1	1.92368	0.97686	0.13201					1	0.813134	0.332846	0.0567626	0.0434143	0.0211941			1	0.858667	0.373184	0.0771502	0.0307283	0.0212946	0.0107844		1	0.25314	0.119189	0.0514458	0.0254979		0.00815281	0.00798722	46.5512
O14657	1	0.715489	0.207069		0.0515351				1	0.855729	0.129587						1	0.487198	0.296365						1	0.770025	0.190487						1	0.943741	0.128721	0.0680763					1	0.650311	0.0489045						45.4688
O14662	1	0.49454	0.298575				0.0309907	0.0791407	1	0.783781	0.275395		0.0574089		0.0597859		1	0.497484	0.114881	0.458089	0.248362			9.90113e-05	1	0.818244	0.255402	0.0656257		0.0383581	0.0480168		1	0.724941	0.347034	0.14151	0.104927			0.0481025	1	0.336736	0.213258	0.0333772	0.125749			1.66249e-05	44.6183
O14672	1	0.855717	0.747686	0.381002	0.185403	0.0574443	0.0344757	0.0269087	1	0.884238	0.835109	0.438319	0.19039	0.0728746	0.0447942	0.0298672	1	0.915307	0.703086	0.347069	0.155305	0.0491059	0.0323593	0.0182825	1	0.981155	0.86695	0.517005	0.178588	0.0689376	0.0438835	0.0345109	1	0.948257	0.797294	0.481395	0.199835	0.0585894	0.0367567	0.0347117	1	1.01208	0.716912	0.530857	0.141864	0.0669075	0.0431719	0.0479534	50.6411
O14681	1	0.396392	0.327313						1	1.44113	0.174562						1								1	0.783569							1	1.10145	1.25145						1	0.389218
O14683	1	0.663813	0.445361	0.173771	0.0607494	0.0346842	0.0205521		1	0.428904	0.556264	0.259293	0.0945979	0.0359151	0.0243847	0.0175645	1	0.495188	0.349039	0.195713	0.0693765		0.0191622		1	1.29505	0.61247	0.282701	0.149628	0.0596921	0.035199		1	0.715561	0.604311	0.203667	0.134786	0.0137176	0.0259257		1	2.04287	0.728202	0.826765	0.225916				46.8024
O14686	1	1.00863	0.874254	0.76548	0.769413	0.544769	0.560844	0.418149	1	0.693259	0.705684	0.432098	0.452242	0.322654	0.310525	0.343006	1	1.66832	0.450381	0.979113	0.390497	0.357075	0.583524	0.50444	1	0.630108	0.542404	0.599286	0.45317	0.450351	0.355882	0.318718	1	0.934765	0.466939	0.72233	0.367217	0.422816	0.379674	0.41206	1	0.883938	0.882223	0.662376	0.442225	0.392699	0.471366	0.60778	64.5135
O14727	1	0.604794			0.0670925				1	0.440225							1	1.76288							1	0.586674	0.413623						1	0.999527							1	1.44342
O14732	1	0.723262	0.501519	0.350512	0.203707	0.0465404		0.0386997	1	0.688097	0.566977	0.570922	0.366194	0.037527			1	0.657264	0.862942	0.783161	0.919421	0.327012			1	0.913161	0.870027	0.549726	0.468156	0.373488			1	0.820044	1.17709	0.958694	0.679155	0.0935915			1	1.24605	0.578582	0.696921	0.687133	0.225177			48.4658
O14733									1	0.118111							1		35703.3						1								1	0.182051							1	0.000212528
O14734	1	0.853226	0.298678	0.164231	0.036264				1	0.784781	0.220955	0.0499318					1	0.390993	0.427286						1	0.783605	0.268901						1	0.653798	0.250313	0.0300924					1	0.370918	0.434209				0.0199344		46.5754
O14735	1	0.871174							1	0.133245	0.102666	0.36859					1	0.523214	0.158648						1	0.461419	0.181123	0.0678638					1	0.588157	1.68596	0.489073					1	0.0979663	0.679338		0.0330319
O14737	1	0.925275	0.851401	0.8382	0.697526	0.947736	0.833814	0.993613	1	1.23065	1.21766	0.956972	0.740773	0.926748	1.02869	1.12237	1	0.832494	0.728678	0.646861	0.445686	0.481336	0.722101	0.871827	1	0.77115	0.711482	0.603611	0.536611	0.648885	0.624352	0.761764	1	1.03581	0.910831	0.849991	0.566774	0.698817	0.964004	0.953499	1	0.860534	0.759107	0.638849	0.476361	0.594471	0.609196	0.575792
O14744	1	0.915558	0.904076	0.349455	0.0556783	0.0107524	0.000685384	0.0022134	1	0.84343	0.763271	0.398523	0.0265188	0.00501286	0.00271538		1	1.81552	1.72448	1.03449	0.0509283		0.00309386		1	1.01731	0.944531	0.503783	0.0229456	0.004719		1.13537	1	0.985375	0.889802	0.486451	0.0296786	0.00642402			1	0.620614	0.474515	0.371912	0.0245141	0.0127544			51.0559
O14745	1	0.926453	0.890037	0.803334	0.748173	0.670092	0.560795	0.479456	1	0.977623	0.92711	0.893289	0.751773	0.680515	0.607188	0.513414	1	1.02904	0.973227	0.870919	0.784485	0.670362	0.580465	0.493553	1	1.05654	0.984252	0.892147	0.803259	0.708249	0.602196	0.536162	1	0.925275	0.907318	0.848172	0.744696	0.686592	0.571752	0.484878	1	0.93093	0.954706	0.904484	0.778979	0.64795	0.583084	0.512919	67.2303
O14757	1	1.05593	0.572018	0.0593868					1	0.802462	0.496629	0.0695688					1	1.27355	0.718843						1	0.61998	0.357425	0.0652538					1	0.758595	0.607082	0.0656514	0.179982				1	0.616134	0.444483	0.0595878					48.059
O14772
O14773	1	0.737948	0.380299	0.111618	0.0971994	0.0330152	0.00720492	0.0142149	1	0.664662	0.314189	0.107876	0.0409981	0.0170773	0.0115753	0.0114627	1	0.69794	0.336012	0.0641111	0.0255817		0.00676836	0.00653229	1	0.76082	0.39761	0.138626	0.0397004	0.0329945	0.005271	0.00834297	1	0.737923	0.3527	0.129046	0.0422061	0.0229945	0.0124116	0.00577768	1	0.264287	0.329536	0.0958799	0.0301898	0.0103264	0.00949695	0.00762686	46.62
O14776	1	0.779477	0.445575	0.167349	0.127297	0.082019	0.0697959	0.0664316	1	0.811323	0.421939	0.137491	0.0921823	0.0593759	0.053506	0.0521152	1	0.757612	0.335747	0.0843605	0.0483777	0.0306343	0.0364738	0.0340699	1	0.961037	0.467219	0.194639	0.119262	0.0752922	0.0692014	0.0692332	1	0.898718	0.432297	0.150357	0.0813656	0.0527441	0.0512565	0.0451438	1	0.933021	0.397905	0.11533	0.0693275	0.0519394	0.0488994	0.0410614	47.2437
O14777	1	0.579999	0.166945		0.052135	0.0265983	0.0493037	0.0354912	1	0.423043	0.107178	0.0226222	0.0417035		0.0330658	0.019739	1	0.354188	0.528567						1	0.45841	0.114746			0.0494409	0.0380665	0.0309043	1	0.493664	0.220776	0.248885	0.0510909	0.0611046	0.0327352	0.0247959	1	0.248211	0.147307					0.012699	44.6119
O14787	1	0.679544	0.656843	0.374433	0.186165	0.07892	0.028014	0.0165728	1	0.63554	0.532209	0.375511	0.182586	0.0650024	0.0286938	0.0147769	1	0.842514	0.695946	0.501908	0.174851	0.0856716	0.018011		1	0.778167	0.488694	0.409379	0.210537	0.043043	0.0251549	0.0142464	1	0.878402	0.764083	0.486413	0.245388	0.0839883	0.0153136	0.0124451	1	0.617972	0.543756	0.37332	0.222345	0.093151	0.0334215	0.0243253	49.319
O14802	1	0.782318							1	0.32972		2.16873		0.197153	0.0677142		1	1.00028			1.62912	0.4518		0.160906	1	0.689411							1	0.29646							1	1.02172		2.23257		0.566948
O14818	1	0.990121	0.943038	0.790542	0.864583	0.849172	0.697846	0.640185	1	0.938237	0.755074	0.855613	0.803467	0.795975	0.690055	0.57054	1	0.863556	0.868707	0.791531	0.739396	0.672724	0.576863	0.469944	1	0.945182	0.829797	0.835196	0.828607	0.774085	0.643376	0.522935	1	0.969826	0.916985	0.886142	0.801053	0.778603	0.632161	0.499977	1	1.11521	0.871292	0.884379	0.818308	0.762	0.671151	0.562668
O14828	1	0.772002	0.472289	0.195572	0.144724	0.0588783	0.0310258	0.0340201	1	0.718304	0.379071	0.184632	0.0998941	0.0528897	0.0362192	0.0321162	1	0.725891	0.41862	0.165568	0.0766523	0.0279808	0.0314545	0.0300958	1	0.735868	0.4255	0.177144	0.0896269	0.0452072	0.027159	0.0226632	1	0.747242	0.401203	0.182916	0.0901673	0.0389015	0.0297885	0.0283332	1	0.856343	0.421121	0.194983	0.0857289	0.0337218	0.0345491	0.0236533	47.5893
O14832	1	1.00016	0.281209	0.126918					1	0.745978	0.657442	0.147708					1	1.00328	0.454151						1	1.00405	0.451665	0.0754265					1	1.26514	3.10347	0.138917	0.165185				1	0.935265	1.05321	0.126005	0.0357038				47.7605
O14841	1	0.983802	0.671102	0.0808842	0.0376232		0.0463064	0.0481936	1	0.989398	0.596029	0.0468054		0.0797009		0.0920732	1	1.01896	0.575487				0.019314	1.46234e-05	1	0.983964	0.572458	0.0673853			0.0167532		1	2.17812	1.50849	0.116879					1	0.46795	0.236314	0.0398945	0.0123579				48.7241
O14867									1	1.15012	1.16027	0.701205	0.701744	0.387877	0.379951	0.147179	1		0.536959	0.137323	0.594097	0.691265	0.450762	0.816214	1		0.309746	0.375862	0.303186	0.0182349	0.207935	0.0845122	1	2.37016	1.25807	1.19053	0.82343	0.923801	0.660513	0.33777	1	0.326287	1.40431	0.21394	0.294305	0.385433	0.315651	0.24159
O14874	1	1.06768	0.908157	0.698098	0.398944				1	0.827469	0.398136	0.531659	0.415361				1	0.731733	0.470904	0.507832	0.303984				1	0.714661	0.780197	0.644494	0.34457				1	0.792533	0.753009	0.421205	0.350734				1	0.638586	0.655847	0.556754	0.133697				54.4066
O14879	1	1.09465							1	0.808495	0.230828				0.0988438										1	0.521795	0.118611						1	6.9591							1	0.0823549
O14880	1	0.784491	0.689767	0.378357	0.298262	0.134226	0.088639	0.044018	1	0.62912	0.532972	0.38945	0.286878	0.146517	0.0774713	0.0417193	1	0.670708	0.728807	0.564785	0.351233	0.234769	0.13482	0.0605732	1	0.858067	0.567398	0.589625	0.384151	0.156548	0.106565	0.0932838	1	0.814092	0.539339	0.547947	0.301629	0.204314	0.104994	0.0551202	1	0.966014	0.805669	0.634922	0.429077	0.286555	0.160072	0.161716	50.5734
O14893	1	0.937918	0.668925	0.69075	0.303773	0.152266	0.0717832	0.0923142	1	1.26055	0.965361	0.801388	0.383513	0.257315	0.31987	0.299368									1	1.17329	1.85711	1.15881	0.569061	0.274729	0.340973	0.201061	1	0.617602	0.737439	0.780259	0.297193	0.156222	0.184604	0.118262	1	0.714545	1.13616	2.00982	0.343673	0.280576	0.290929	0.221617	52.971
O14907	1	0.451538	0.237792						1	0.26092	0.535987						1	0.429847							1	0.787803	0.247879						1	0.541887	0.239979						1	0.377628	0.21555
O14908	1	0.746423	0.433828						1	1.00406	0.604588					0.00669883	1	0.447818	0.570314						1	0.685547	0.337844				0.0223462		1	0.33695	0.454852				0.0305146		1	1.20925	0.465492
O14910	1	0.647228	0.359886	0.0821384	0.12267	0.0342083	0.0158	0.0104445	1	1.13807	0.539363	0.196066	0.135363	0.0577246		0.048809	1	0.746034	0.325998	0.16256	0.0817618	0.0802237		0.0123134	1	0.685424	0.381554	0.158991	0.12387	0.0603011	0.0390626	0.0679894	1	0.868078	0.332529	0.147433	0.100323	0.0331593	0.0323519	0.0175981	1	0.459318	0.366084						45.9791
O14920	1	0.636278	0.16538		0.129365				1	0.560799	0.0828748						1	0.38454	0.184818						1	0.553696	0.0875556						1	0.374827	0.291332						1	0.398171	0.111629					8.57766e-06	44.6542
O14925	1	0.634034	0.216969	0.105699	0.0917037	0.0357627		0.0034405	1	0.738469	0.137101	0.0495321		0.00876657		0.00814014	1	0.220237	0.278575						1	0.470249	0.205374		0.0125183	0.00695408			1	0.595001	0.590735	0.178029	0.0424223	0.0380408	0.0105452		1	0.207197	0.128397						45.1502
O14929	1	0.70097	0.299552	0.0961257	0.0694485	0.012843	0.00417423	0.00397397	1	0.703288	0.278622	0.104541	0.0505152	0.0166539	0.00739523	0.00347368	1	0.646232	0.229724	0.0697635	0.0327278	0.00541847	0.00231758		1	0.82684	0.345159	0.130011	0.0567599	0.00861697	0.00437033	0.00250441	1	0.740323	0.30026	0.119861	0.0570155	0.0137879	0.0042532	0.00151171	1	0.516489	0.173311	0.113496	0.0396083	0.00939739	0.00354641		45.9723
O14933	1	0.684831	0.444039	0.123234	0.0538132	0.0203248	0.0359782	0.0620044	1	0.761687	0.593787	0.138911	0.0793434	0.029993	0.0326123	0.0336452	1	0.931741	0.540981	0.145594	0.0400924	0.011787	0.0344889	0.0911088	1	0.843256	0.502866	0.0914565	0.0493271	0.0162083	0.0498434	0.0322448	1	0.980427	0.563464	0.17061	0.0548238	0.0323609	0.0378399	0.0481747	1	0.78886	0.394099	0.149892	0.0757281	0.0248571	0.0121763	0.0545537	46.692
O14949	1	0.746123	0.334165	0.0625837	0.0529271	0.0177149	0.00592473	0.00481521	1	0.828352	0.249186	0.0585721	0.0184049	0.0129351	0.00616906	0.00448888	1	0.805982	0.408607	0.0794671	0.0329854	0.0122676	0.00801367	0.00478176	1	0.876033	0.36407	0.0877054	0.0388656	0.0164043	0.00363052	0.0071074	1	0.847697	0.389154	0.0968201	0.0302446	0.0118515	0.00700189	0.00383525	1	0.816485	0.365262	0.081537	0.028583	0.0121736	0.00659084	0.00404028	46.3235
O14950	1	0.997898	0.72609	0.0971635	0.0682252	0.0431162	0.0210198	0.025699	1	1.09725	0.956968	0.142566	0.0641652	0.0464092	0.037741	0.0516801	1	1.28834	1.70302	0.295598	0.0773114	0.0454446	0.0550371	0.05639	1	1.2363	1.15401	0.190481	0.0479927	0.0456182	0.0337806	0.0379553	1	1.13671	1.06185	0.264226	0.0746028	0.0458486	0.066705	0.0558864	1	1.28539	1.45807	0.437065	0.100087	0.0613181	0.0520257	0.0500602	49.045
O14964	1	0.837183	0.68753	0.226889	0.112827	0.0428829	0.0279717	0.0240542	1	0.932646	0.743965	0.285707	0.100121	0.0404318	0.0270838	0.0256619	1	0.878231	0.651522	0.166669	0.052021	0.0170305	0.0117476	0.0134849	1	0.987492	0.69086	0.284074	0.0959971	0.038778	0.025736	0.0248294	1	0.94078	0.764282	0.28002	0.0834372	0.0289535	0.0214117	0.0255349	1	0.923082	0.723372	0.269916	0.0652308	0.0218992	0.0159156	0.0175208	49.3137
O14965	1	1.08597	0.331566						1	0.981911	0.416333						1	1.05012						0.0707211	1	0.625512	0.186285						1	0.62629	0.081052						1	0.192331	0.13809						47.8537
O14967	1	0.879187		0.239072	0.0676096				1	1.13681	0.339208	0.17732	0.0807009	0.0399485	0.0239684	0.00810847	1	0.776304	1.0562	0.0672181	0.0426936		0.0170352		1	0.518179	0.321738	0.137849	0.0823044	0.0294738	0.0146305	0.0107073	1	0.986968	0.56747	0.237812	0.0712896	0.0396323	0.0276191	0.000956521	1	0.0719546	0.0649541	0.208489	0.0238913	0.0288789			48.7364
O14972	1	0.943961	0.206644		0.0532033				1	0.755055	0.21046						1	0.739135	0.199418						1	0.921865	0.268003						1	0.418969	0.295883						1	0.770086	0.28155						46.532
O14974	1	0.639764	0.567322	0.497732	0.467684	0.454651	0.459877	0.440664	1	0.844732	0.529849	0.452271	0.389964	0.402988	0.384685	0.384876	1	0.750784	0.411917	0.396825	0.360194	0.34461	0.301909	0.341028	1	0.847652	0.527965	0.489609	0.47558	0.449078	0.437678	0.417174	1	0.934467	0.609202	0.472079	0.420522	0.426026	0.400339	0.416303	1	0.816026	0.501503	0.452712	0.369836	0.361396	0.3527	0.359582	47.5236
O14975	1	0.560246	0.0750359						1	0.548731	0.149035						1	0.319119		7.13527e-05					1	0.51233	0.0715894						1	0.546773	0.463435	0.0360778					1	0.271282	0.0355086
O14976	1	0.712751	0.530452	0.295563	0.222149	0.0921087	0.166442	0.237991	1	0.657586	0.328625	0.183722	0.14836	0.123135	0.162761	0.202432	1	0.583585	0.39264	0.280431		0.0882635	0.187128	0.248325	1	0.854697	0.543745	0.322365	0.138337	0.131341	0.147223	0.251047	1	0.832424	0.425058	0.180689	0.149271	0.137234	0.181514	0.278741	1	0.522339	0.203284	0.154773	0.0783999	0.0652856	0.0632093	0.175185	47.8458
O14979	1	0.872471	0.667473	0.463172	0.516421	0.61269	0.567364	0.573814	1	0.745814	0.504783	0.32988	0.380926	0.55116	0.517739	0.519093	1	0.723677	0.558999	0.313051	0.296319	0.400968	0.453603	0.512181	1	0.785743	0.650176	0.479001	0.457693	0.555091	0.50842	0.48192	1	0.861512	0.650598	0.446391	0.404196	0.523825	0.611383	0.563465	1	1.00475	0.633756	0.423729	0.388932	0.52278	0.560614	0.530832
O14980	1	0.716902	0.388149	0.122881	0.0991368	0.027572	0.00904691	0.00614798	1	0.60986	0.26657	0.0980852	0.0453064	0.0165252	0.00795637	0.00651867	1	0.683462	0.305925	0.104787	0.0407722	0.0107276	0.00675774	0.00398015	1	0.714965	0.319098	0.121767	0.0443908	0.0127122	0.00546805	0.00518396	1	0.704228	0.314433	0.131599	0.0595643	0.0154969	0.00640512	0.00406482	1	0.765583	0.328293	0.139836	0.0517555	0.0139611	0.00723915	0.00409194	46.6057
O14981	1	0.715018	0.161561		0.0923317			0.0345744	1	0.696667	0.631075				0.0699875		1	0.567257							1	0.597841	0.138097						1	1.21606	0.229534						1	0.619744	0.0866653				0.00959414		45.2219
O15014	1	1.44792	0.906877	0.694379	0.683394	0.816026	0.948114	1.25061	1	0.280112		0.283043	0.262627	0.242148	0.484189	0.6457	1			0.521316	0.0349561	0.261317	0.558064	0.757598	1	0.894822	0.70158	0.826937	0.421154	0.497608	0.705529	0.942433	1	0.848167	0.615707	0.477625	0.539057	0.441889	0.634959	0.887741
O15015									1	1.60435		0.770533	0.656814	1.37332	1.23744	1.08142									1	0.425141		0.459371	0.490082	0.634177	0.514636	0.518338	1	0.627266	3.2289	0.981371	0.980604	0.978666	0.503317	0.713929	1				0.0645362	0.0567515	0.0857553	0.0674694
O15027	1	0.982911	0.756432	0.625524	0.554317	0.549977	0.528301	0.457583	1	0.97945	0.697303	0.548186	0.547842	0.488676	0.442607	0.444474	1	0.760444	0.552316	0.458074	0.429463	0.367314	0.350193	0.359747	1	0.844762	0.651952	0.571618	0.466068	0.482444	0.418214	0.417599	1	1.06352	0.743612	0.645802	0.562083	0.546104	0.515815	0.448727	1	0.922734	0.752542	0.556985	0.510313	0.501071	0.479677	0.411924
O15031	1	0.815803	0.439102	0.221711	0.159041	0.0866326	0.123474	0.0995858	1	0.898756	0.571945	0.217869	0.160267	0.116102	0.081577	0.112225	1	0.784123	0.415528	0.224833	0.135184	0.0494454	0.131209	0.111793	1	0.780134	0.385455	0.22671	0.135892	0.111854	0.0824511	0.0964777	1	0.800771	0.570307	0.268423	0.157511	0.100213	0.119357	0.098929	1	0.656796	0.426971	0.236085	0.109725	0.0783043	0.0942242	0.12677	47.4361
O15042	1	0.855025	0.575807	0.270076	0.202212	0.169522	0.17612	0.161603	1	0.757272	0.405984	0.22754	0.166718	0.19592	0.181594	0.163046	1	0.589806	0.386885	0.192616	0.167343	0.130645	0.149985	0.156418	1	1.04631	0.636279	0.281092	0.244955	0.21405	0.195766	0.214657	1	0.824852	0.457865	0.234279	0.185471	0.17535	0.159936	0.173649	1	0.980589	0.565456	0.264208	0.258417	0.216397	0.178321	0.222058	48.644
O15047	1	1.05916	0.380679	0.377116		0.34254	0.988132	0.772381	1	1.1252		0.46213	0.281857	0.310853	0.634244	0.714224	1	0.578328	0.156283		0.214794	0.739498	0.567187	0.660857	1	0.485896	0.398561	0.331006	0.219719	0.370312	0.652295	0.463153	1	0.827421	0.477559	0.317772	0.299781	0.336034	0.590518	0.560592	1	0.490764		0.334876	0.406407		0.199165	0.149319
O15067	1	0.839034	0.39415	0.0276636	0.0254721	0.00490868	0.00862257	0.00156555	1	0.89688	0.378596	0.022373	0.00674209	0.00356824	0.00251911		1	0.80086	0.464864	0.0591782	0.0225328				1	0.988656	0.424686	0.0207254	0.00272089				1	0.935142	0.417482	0.0313547	0.00769879	0.00213083	0.00174493		1	0.313761	0.101788	0.0110189	0.00230938		0.000723395		47.0355
O15084	1	0.942788	0.6393	0.5084			0.226432		1	0.68435	0.196638	0.0418789					1	0.790387	0.33776					0.0731262	1	0.551208	0.382871						1	0.639336	0.428023	0.12072					1	0.694454	0.292257			0.023409			51.3893
O15085	1								1	0.578827															1	1.34365					0.0788073		1	0.0785346							1
O15091	1	0.555084	0.401063						1	0.632949	0.138808						1	0.525527	0.715166						1	0.350146	0.0583591						1	0.880639	0.37945						1	0.0996006	0.0901046
O15111	1	0.902053							1	0.819502	0.256903						1	1.0264	0.160639						1	0.62155	0.145144	0.0440133					1	0.603776							1	0.367988			0.0376787
O15116	1	0.796811	0.857226	0.96687	0.905475	0.981464	0.944245	0.8979	1	1.08103	0.951119	1.01936	1.06407	0.888096	1.01034	0.914151	1	1.08951	0.890473	0.919641	0.908764	0.692698	1.08717	0.877135	1	0.876529	0.814124	0.943677	0.979139	0.9395	0.938031	0.914094	1	1.04912	1.02057	0.967273	0.954813	0.880539	1.22146	1.13314	1	0.805407	0.746645	0.822986	0.844314	0.782403	0.638468	0.601046
O15117-2	1	0.47086	0.518873			0.116658	0.147049	0.125755	1	1.00585	0.206026		0.0997483	0.222033	0.11271	0.122936	1					0.112011		0.0173778	1	0.885946	0.407973		0.395158		0.129521	0.144104	1	1.12227	1.00165	0.7299		0.208072	0.140237	0.230152	1	1.26223	0.306131	0.865103			0.18253	0.149217	46.2651
O15118	1	0.651546	0.640945	0.42364	0.328244	0.260107	0.149661	0.155089	1	1.10593	0.711058	0.49288	0.344469	0.243051	0.163586	0.246066	1	1.04194	1.15954	0.382951	0.47327	0.1388	0.292077	0.289422	1	0.882515	0.705001	0.568463	0.31617	0.21954	0.124987	0.136245	1	1.09248	0.862705	0.561132	0.356865	0.172912	0.17978	0.164671	1	1.64504	1.00138	0.931252	0.729955	0.289155	0.255928	0.266436	50.2885
O15120	1	0.943437	0.339383						1	0.569963							1								1								1	0.561805	0.304936						1	1.16254
O15121	1	1.02842	0.405326						1	0.447453	0.885674						1	1.29616							1	0.898089	0.120526						1	0.524865	0.159192						1	0.230746	0.310117						47.9264
O15126	1	0.968052	0.811059	0.759663	0.70043	0.693266	0.606447	0.502781	1	0.99966	0.821299	0.8426	0.752776	0.701072	0.60161	0.549623	1	0.860636	0.676889	0.575118	0.397989	0.503408	0.404738	0.365474	1	0.981369	0.741079	0.719016	0.647289	0.592516	0.512088	0.439739	1	0.938982	0.878094	0.709028	0.725344	0.623409	0.5583	0.465354	1	0.896658	0.714352	0.775505	0.654005	0.407508	0.423634	0.39483
O15127	1	1.02821	0.941451	0.591705	0.489805	0.437651	0.330977	0.282516	1	0.855565	0.554511	0.694987	0.568808	0.462326	0.318641	0.29122	1	0.817355	0.892556	0.640347	0.49173	0.447539	0.347927	0.272592	1	0.666229	0.620661	0.554584	0.433753	0.350333	0.262385	0.170105	1	1.17251	0.725971	0.671646	0.550016	0.460665	0.372241	0.30761	1	0.825523	0.632895	0.586916	0.43281	0.3794	0.325063	0.232453	54.727
O15143	1	0.897155	0.787182	0.551674	0.417305	0.18281	0.00653172	0.0126841	1	0.86273	0.779398	0.602566	0.417	0.182232	0.00639738	0.00543137	1	0.90681	0.83342	0.577155	0.386439	0.181062	0.00710363	0.0115961	1	0.992351	0.814001	0.67764	0.455776	0.188816	0.0057712	0.0179464	1	0.958125	0.78775	0.607926	0.429558	0.185335	0.00861202	0.012871	1	1.03058	0.865021	0.683844	0.452714	0.203194	0.00896865	0.00910789	53.0976
O15144	1	0.88673	0.815078	0.616601	0.463309	0.197044	0.00873298	0.00189694	1	0.893968	0.819108	0.693539	0.484086	0.192407	0.0102727	0.00260831	1	0.910455	0.841663	0.642498	0.410148	0.172073	0.00850579	0.00109741	1	1.00536	0.848302	0.706922	0.53312	0.184672	0.00688976	0.00128073	1	0.985388	0.902396	0.693737	0.465282	0.196175	0.00912524	0.00190029	1	1.03405	0.906404	0.749335	0.481539	0.203185	0.00996897	0.0018951	53.9331
O15145	1	0.826679	0.763417	0.530495	0.33606	0.0750784	0.00632021	0.00314407	1	0.790948	0.818685	0.627966	0.377708	0.0842041	0.00911981	0.00398778	1	1.00823	0.809553	0.561258	0.319462	0.0719241	0.00564711	0.00234925	1	0.932776	0.818738	0.646496	0.35604	0.0674234	0.00557372	0.0024132	1	1.02433	0.86494	0.663902	0.39447	0.0884883	0.00797928	0.00283866	1	1.20459	1.0067	0.874476	0.451932	0.109296	0.00810866	0.00371042	52.0494
O15155	1	0.527918	0.159399	0.301674	0.28475	0.332031	0.350306	0.331594	1	0.645802	0.39187	0.441028	0.414793	0.511157	0.538596	0.62848	1	0.65664	0.450886	0.408394	0.515472	0.299054	0.494385	0.694162	1	0.781851	0.538621	0.551313	0.385207	0.464887	0.383378	0.404608	1	0.880719	0.761271	0.631939	0.618283	0.645385	0.682265	0.721865	1	0.82497	0.652459	0.551845	0.602833	0.500036	0.548924	0.585135	44.0325
O15156	1				0.842002	0.266238	0.211128																		1					0.668541	0.48195	0.621348									1		0.0413272		0.0987272	0.0749759	0.0182729	0.134571	57.8892
O15160	1	0.557127	0.212145	0.0230848	0.0445595	0.0113126	0.0071237		1	0.494497	0.121838	0.0193951	0.0236942	0.0168673	0.00353332		1	0.560156	0.149637	0.0802486	0.081233				1	0.570267	0.14333	0.0221052	0.018669		0.00403321		1	0.558149	0.128689	0.0346472	0.0177734	0.00779908	0.00402987		1	0.144934	0.0713746	0.0103542	0.0112772				44.6849
O15162	1	1.19426	1.34083	1.37933	1.18368	1.1861	0.975191	0.792909	1	0.880135	1.03684	1.18052	1.2538	1.19427	1.03751	0.81518	1	1.15403	1.37472	1.27085	1.47968	1.37392	1.21746	1.00189	1	1.9391	2.51206	3.08454	2.81567	2.65179	2.39667	1.99844	1	1.18699	1.22886	1.48956	1.40728	1.31768	1.16784	0.905722	1	1.10843	1.2307	1.59557	1.54462	1.33025	1.16809	0.918232
O15164	1	1.63108	0.437621	0.319106	1.14525	4.6575			1	1.06197	0.216121					0.0301841	1	1.49148	0.476525			0.650351			1	0.831857	0.161125						1	0.68457	0.197041	0.0608267			0.00823991	0.121516	1	0.418544	0.114073
O15173	1	0.86781	0.867315	0.711239	0.593872	0.453242	0.468547	0.422724	1	0.846267	0.81844	0.736386	0.581315	0.460202	0.448335	0.459987	1	0.948055	0.835537	0.744329	0.502546	0.397558	0.410796	0.399166	1	1.02883	1.00518	0.877391	0.614477	0.4892	0.553036	0.569733	1	0.967155	0.855681	0.775859	0.597145	0.471645	0.452121	0.486224	1	1.09133	1.01886	0.878915	0.591277	0.497665	0.499515	0.528612	60.0245
O15182	1	0.443495	0.343718	0.315295	0.351013	0.394169	0.555576	0.458289	1	1.09355		0.577007	0.624809	0.616705	1.03412	1.15379	1	1.73467			0.707971	0.585763	1.26209	1.44681	1	0.108299	0.377794		0.292496	0.590665	0.90197	0.99207	1	0.980532	0.476698	0.469304	0.398246	0.527758	0.814024	1.07487	1			0.130542	0.0996031	0.162326	0.121949	0.729235	43.8262
O15212	1	2.06881	0.863851	0.874573	1.91895	1.21088	0.663252	1.57699	1	0.629787	0.995352	0.402878	1.05509	0.940043	0.700469	0.690824	1	0.864864	0.681143	0.771076	1.33781	0.279654	0.342185	0.566447	1	0.400417	0.345716	0.649985	0.514811	0.129683	0.206285	0.122388	1	1.31052	1.50006	0.650687	1.75955	1.51647	0.507233	0.760139	1	1.09292	0.348392	0.852326	0.938339	0.745351	0.790629	0.215784
O15213	1	2.49306	3.31927	0.460376	0.296551	0.524242	0.699241	0.427995																	1	1.78405	3.73375	0.941487	0.555682	0.880255	0.676154	0.579569	1	1.38786	0.70361	1.22702	0.426654	0.693067	0.673189	0.475488	1	0.450718	4.44232	0.620243	0.126506	0.256342	0.350171	0.208792	51.0697
O15226	1	1.10043	0.905934	0.688304	0.648959	0.712515	0.59024	0.544122	1	0.679055	0.475007	0.469447	0.457965	0.383457	0.334913	0.279399	1	0.861202	0.764444	0.432518	0.363182	0.444528	0.425714	0.364313	1	0.848195	0.690615	0.668745	0.73082	0.547808	0.47026	0.438972	1	0.861917	0.671933	0.499092	0.46266	0.416435	0.383474	0.375217	1	0.90703	0.944786	0.709558	0.64548	0.64239	0.504202	0.493771
O15228	1	0.506828	0.179731						1	0.479019							1	0.45194							1	0.390859	0.0709249						1	0.421939	0.0836164						1	0.360532
O15234	1	1.93084	1.16342	0.479895	0.603202	0.7502	0.633427	0.426667	1	0.0168834	0.0819714	0.0195326	0.0178243	0.0168123	0.0164175	0.0175375	1		166.908	0.245744	0.923512	0.865929	0.92301	1.02025	1		0.326135	0.44964	0.357446	0.384412	0.323389	0.267051									1	0.000311256		0.756816	0.909341	0.765892	0.660541	0.787315
O15254	1	0.792197	0.814197	0.512352	0.143883	0.0631329	0.0308032		1	0.773584	0.798013	0.606642	0.199146	0.0901661	0.0378984		1	0.731437	0.793178	0.613246	0.228857	0.0795444	0.0769826		1	0.994752	0.936273	0.743963	0.206632	0.0797885	0.0411451		1	0.948487	0.883006	0.706672	0.194343	0.0925394	0.0293253		1	0.894019	0.764801	0.783677	0.155389	0.111044	9.79826e-06		51.5395
O15258	1	0.882576	0.781558	0.501979	0.461337	0.405968	0.360929	0.286043	1	0.811688	0.624621	0.537222	0.446218	0.344415	0.295141	0.19981	1	0.92599	0.817539	0.607896	0.433336	0.345115	0.318977	0.240356	1	0.797459	0.777671	0.611839	0.46423	0.348921	0.297055	0.295524	1	0.909115	0.770088	0.601787	0.465639	0.382825	0.300829	0.260784	1	1.0219	0.860853	0.665748	0.473272	0.386084	0.341406	0.274058	53.643
O15260	1	1.10195	0.936836	0.813773	0.838528	0.964551	0.889678	0.771623	1	0.830408	0.727651	0.696395	0.667157	0.604272	0.575117	0.48937	1	0.74519	0.734635	0.46744	0.520945	0.386155	0.394553	0.292651	1	0.82886	0.617501	0.584575	0.617218	0.491942	0.273457	0.408005	1	0.920592	0.762221	0.63095	0.636632	0.560487	0.505092	0.386437	1	0.876886	0.796753	0.654599	0.60658	0.490288	0.453192	0.379954
O15269	1	0.754297	0.330585	0.048994	0.0512298	0.0104939	0.0103226	0.00203306	1	0.55819	0.18817	0.0281065		0.00406321		0.0545602	1	1.16027	0.261084	0.151187					1	0.621052	0.227509	0.0410875	0.00267617				1	0.744568	0.284419	0.0515255	0.0132862	0.00497792		0.00413517	1	0.246422	0.0789186	0.0391956					46.3288
O15270	1	0.762849	0.323248	0.0505179					1	1.17435	0.598226					0.0807604	1	0.175904	0.586755						1	0.597822	0.212304						1	0.546132	0.158202						1	0.301369	0.137888						46.3398
O15294	1	0.811081	0.238861	0.0175478	0.015539				1	0.819917	0.21885	0.0230266					1	0.746243	0.177091				0.0430796		1	0.817236	0.22778	0.0266164					1	0.828765	0.276561	0.0376608			0.0375283		1	0.381744	0.127311	0.0350329				0.0455547	46.1356
O15305	1	0.772294	0.61959	0.218724	0.0751375	0.0153819	0.00601299	0.00526804	1	0.834886	0.650138	0.245628	0.0719731	0.008454	0.0033765	0.00141375	1	2.04151	1.80175	0.568728	0.206656				1	1.01295	0.708787	0.284751	0.0725448	0.00722887			1	0.884833	0.640071	0.277929	0.0843269	0.0108234			1	0.400673	0.362254	0.199579	0.0400232	0.0127134		2.86086e-06	48.5711
O15318	1	0.69644	0.386396	0.736357	0.489805	0.335037	0.413864	0.583173	1	0.235235	0.315867	0.309248	0.28509	0.23935	0.231644	0.350655	1		0.336879	0.361303	0.212172	0.248842	0.32336	0.440659	1	2.44516	1.65926	0.963209	1.04275	0.720487	0.677589	0.947373	1	0.87818	0.803755	0.478741	0.324576	0.172826	0.230451	0.292278	1		0.27004	0.631034		0.118346	0.272618	0.310487
O15320	1	0.578716	0.258229	0.120564	0.0988875	0.0404468	0.0281344	0.0262629	1	0.538033	0.190077	0.0886465	0.0299475	0.0247004	0.0199759	0.0149014	1	0.482395	0.208196	0.185764	0.089552	0.0286328	0.01814	0.0186058	1	0.556087	0.214785	0.108021	0.0442506	0.0307928	0.0247365	0.0227551	1	0.56136	0.265823	0.0982348	0.0516551	0.0186168	0.020857	0.0220004	1	0.549017	0.245601	0.113652	0.0852689	0.0560143	0.0279399	0.0220864	45.0522
O15347	1	0.997002	0.924484	0.956244	0.82169	0.794798	0.70271	0.635314	1	1.09045	0.871451	0.932141	0.874376	0.766624	0.606714	0.575488	1	1.02888	0.954682	0.765226	0.746373	0.635378	0.564341	0.497604	1	1.11987	1.2626	1.1685	1.07209	0.819403	0.749981	0.631901	1	1.22138	1.05136	1.00673	0.858424	0.825585	0.656898	0.636012	1	0.908433	1.0374	0.933962	0.886067	0.765111	0.67399	0.600237
O15355	1	0.613503	0.416215	0.234546	0.188906	0.155297	0.14164	0.135823	1	0.650297	0.319325	0.18124	0.13889	0.104894	0.0966645	0.097402	1	0.551764	0.260043	0.12788	0.0935522	0.0790472	0.0788632	0.0785228	1	0.723591	0.397685	0.219291	0.157507	0.12817	0.125501	0.122629	1	0.639021	0.344026	0.180302	0.130827	0.104671	0.102558	0.092373	1	0.713974	0.328986	0.184445	0.130257	0.103878	0.106238	0.10219	46.2045
O15357	1	0.753235	0.321104	0.129864	0.0768863	0.100806	0.0702161	0.0456539	1	0.883331	0.231556	0.0926807	0.0509525	0.0767822	0.0469171	0.0443635	1	0.701213	0.155738		0.0509593	0.0668553	0.0575458		1	0.809608	0.233627	0.0940137	0.109093	0.0854163	0.0476014	0.0266447	1	0.902564	0.233817	0.0441633	0.0670139	0.085415	0.0570157	0.0517371	1	0.580931	0.0904701	0.127978	0.0926606	0.0477377	0.0474798	0.0286435	46.2585
O15371	1	0.707076	0.114054	0.0061753	0.0212817	0.011479	0.0267193	0.0296061	1	0.741491	0.0842083	0.0126982	0.0297341	0.0385312	0.0327485	0.0443294	1	0.746698	0.0761193	0.0167909	0.0161155	0.020316	0.0306962	0.0420245	1	0.797498	0.090054	0.0127774	0.00969257	0.0319384	0.0389972	0.0281638	1	0.800262	0.102924	0.0198072	0.00693868	0.0218112	0.0533399	0.0366223	1	0.919248	0.111448	0.0118483	0.00368641	0.0515179	0.0245152	0.0374844	45.0775
O15372	1	0.765232	0.714756	0.217419	0.119053	0.0275601	0.00366916	0.00231401	1	0.83881	0.466643	0.240536	0.111966	0.0194555	0.00790565	0.00757763	1	0.655002	0.353872	0.148114	0.0343108	0.00519641	0.0746803	0.000135782	1	1.14298	0.735012	0.302564	0.0818851	0.0155987	0.00157974	0.00206019	1	1.01342	0.520093	0.268985	0.0831537	0.0233753	0.00545731	0.0132086	1	1.02172	0.602058	0.241194	0.0738514	0.004312	0.00144635	0.282535	49.2288
O15379	1	0.788338	0.705467	0.616805	0.329503	0.0470624			1	0.851639	0.74667	0.576047	0.309729	0.0198193		0.612354	1	0.738052	0.522082	0.423991	0.166537				1	1.00389	0.856355	0.736871	0.366756	0.0203246		1.16615	1	0.849985	0.771824	0.542792	0.267323	0.0220912			1	1.11425	0.813564	0.739382	0.368087				52.0999
O15381	1	0.605785	0.515495	0.251878	0.0608692	0.0268653	0.0254576	0.0229665	1	0.56084	0.335001	0.204439	0.1197	0.0173388	0.030495	0.0388981	1	0.864793	0.303547	0.0836138	0.0333935		0.00945237	0.022911	1	0.705463	0.465979	0.262819	0.0880109	0.0308843	0.0146513	0.0190751	1	0.627382	0.365459	0.261875	0.0713293	0.0310976	0.0252514	0.029081	1	0.422131	0.187619	0.302257	0.0998035		0.0161713	0.0287845	47.1471
O15382	1	0.910836	0.890349	0.867909	0.642995	0.289713	0.0745834	0.0103921	1	0.772257	0.895528	0.965584	0.726745	0.363358	0.0847003	0.0325875	1	0.884567	1.01973	1.00871	0.811107	0.39145	0.101487	0.0216979	1	1.02725	0.981745	0.934041	0.675022	0.361883	0.0848552	0.0149648	1	1.03218	0.977748	0.975515	0.813865	0.395526	0.113525	0.0458014	1	1.01088	1.02112	1.13195	0.879805	0.503753	0.122142	0.0269809	57.2809
O15397	1	0.755818	0.301468	0.292653		0.374679	0.430603	0.418338	1	0.508191	0.147406	0.086985		0.155918	0.173013	0.181435	1	0.695387	0.384706			0.332969	0.331342		1	0.684716	0.171371	0.110657	0.408268	0.273683	0.238147	0.252029	1	2.07569	0.81202				0.588873	0.606246	1	0.533458	0.642504		0.638152	0.684772	0.74458	0.862598	44.3136
O15400	1	1.12851	1.05093	1.07132	1.00458	1.04052	0.950628	0.911928	1	0.80317	0.874063	0.866892	0.817653	0.675098	0.715645	0.687706	1	0.967032	0.921101	0.845916	0.80272	0.699813	0.722062	0.747552	1	1.0141	0.94015	0.970599	0.881631	0.824689	0.798748	0.799392	1	0.969141	0.915563	1.00498	0.928527	0.876925	0.803048	0.838283	1	1.00038	1.11365	1.00435	0.970304	0.932068	0.879865	0.808268
O15409									1	0.00258022							1	1.31972							1	1059.25							1	0.457651		0.0391371					1	1.51027
O15417
O15427	1	0.750053	0.55932	0.210319	0.139257	0.0753792	0.0303212	0.0213848	1	0.645781	0.478429	0.212852	0.113767	0.0593103	0.0355386	0.0205514	1	0.934892	0.58889	0.251357	0.119312	0.0541112	0.0292319	0.0239206	1	0.838753	0.472903	0.221195	0.112545	0.0552017	0.0312371	0.0189923	1	0.831209	0.485738	0.239635	0.109082	0.0550995	0.0323621	0.0228899	1	0.896894	0.54339	0.265631	0.109803	0.0578813	0.0257809	0.0262831	48.1472
O15439	1	0.696808	0.330399					0.130924	1	0.860238	0.64415		0.310644			0.189054	1	1.91108	0.29424						1	0.867874	0.272774						1	0.816003	0.784056	0.0430923					1	0.934373	0.629968						45.9297
O15446	1	0.919073	0.855007	0.957464	1.00994	0.784941	0.930393	0.775145	1	0.821549	0.81549	0.711725	0.89737	0.853764	0.776607	0.761597	1	0.71856	0.578696	0.724064	0.739529	0.739401	0.72092	0.721593	1	0.876067	0.836289	0.953969	0.836545	0.956362	0.958248	0.915562	1	0.734495	0.734203	0.829133	0.815254	0.811315	0.792649	0.776168	1	0.828737	0.740717	0.791843	0.879372	0.897226	0.829873	0.774108
O15460	1	0.69507	0.22026		0.0254533				1	0.549068	0.273371						1							0.0403562	1	0.993185							1	0.765557	0.235472						1	1.01272	0.118398						45.4826
O15479	1	0.93567	0.414654	0.144619	0.179833	0.0765882	0.0232835	0.0629529	1	0.927241	0.125265	0.101998	0.0546203		0.0677792	0.0645176	1	0.424163					0.0490992	0.0192425	1	0.43817	0.230617	0.0633979	0.0318481	0.0341995	0.0388656	0.0349556	1	0.758069	0.317664	0.0828454	0.00645613		0.0405204	0.0623638	1	0.467069	0.102257				0.0391168	0.0433596	47.4907
O15498	1	0.734798	0.768763	0.636238	0.449577	0.0863003	0.0103595	0.0142295	1	0.844081	0.855999	0.775564	0.545745	0.090119	0.00931071	0.0100729	1	0.937066	1.00359	0.887122	0.583958	0.0726482		0.00663296	1	1.00215	0.924144	0.866417	0.581248	0.101316	0.00578959	0.00480746	1	0.940787	0.87081	0.796914	0.543128	0.0967463	0.00922058		1	0.643025	0.64718	0.639531	0.652132	0.115642	0.00162531		53.0459
O15504	1	1.14171	2.20687	0.448635	0.806424	0.929566	0.318142	0.658691	1	1.83975	1.12931	0.114528	0.284587	0.537347	0.42315	0.272645	1	0.514594	0.677362			0.15687	0.152338	0.346525	1	2.86344	2.15075	0.744276	0.70547	0.691797	1.09564	1.22339	1	0.84107	0.959479	0.831529	0.524662	0.25064	0.492986	0.350569	1	0.860842	0.307535	0.266719	0.000140253	0.149454	0.182352
O15511	1	0.918203	0.790142	0.731199	0.609982	0.383584	0.127926	0.0788506	1	0.987463	0.840272	0.757342	0.605823	0.364419	0.123717	0.0777436	1	0.84587	0.853171	0.660092	0.509475	0.307828	0.0962062	0.0549577	1	0.855296	0.833959	0.776098	0.57666	0.355074	0.10935	0.0725076	1	0.952282	0.867557	0.722985	0.57418	0.374025	0.124741	0.0798209	1	1.21542	1.07347	0.961019	0.686936	0.434933	0.149323	0.0750118	56.5479
O15514	1	1.62522	1.11027	1.71903	1.87365	1.33484	0.246538		1	1.24162	1.5809	1.11793	1.02749	0.747371	0.279857		1	1.17043	0.531742	0.755469	0.746433	0.368209	0.297815	0.167884	1	0.662279	0.627772	0.57192	0.561756	0.48359	0.155544		1	0.461791	0.921792	1.01666	0.974423	0.6752	0.496871		1	0.78007	0.427008	0.524247	0.696181	0.660626	0.236376	3.47427e-05	63.6964
O15523-2	1	0.984704	0.217078	0.0968496	0.0985735	0.0748049	0.159482	0.103513	1	0.550436	0.169713	0.0524884	0.0318673	0.0754348	0.0897898	0.0824795	1	0.657366	0.105997	0.0686556	0.0770628	0.104085	0.0651808	0.0711448	1	1.05339	0.144753	0.0476051	0.059697	0.0862703	0.100965	0.0808235	1	0.634284	0.137409	0.0643317	0.0673667	0.111563	0.0827329	0.0971921	1	0.902107	0.21978	0.0735704	0.134477	0.164796	0.134127	0.139058	46.7893
O15530	1	0.627196			0.165287				1	0.503424	0.0305052						1	0.794483							1	0.712199			0.0498782				1	0.750125	0.438437		0.0405414				1	0.70667
O15533	1	0.57739	0.371832	0.0673623	0.0525936	0.0123559	0.00966108	0.00462372	1	0.641982	0.437434	0.157743	0.0578449	0.0293253	0.00925554	0.00614884	1	0.658319	0.26542	0.0749592	0.0114265	0.00968843	0.00961243		1	0.605159	0.475827	0.160802	0.068064	0.014795	0.00943029	0.00490397	1	0.811616	0.531023	0.162923	0.0455696	0.0142788	0.015682	0.0071655	1	0.361235	0.497804	0.238868	0.04632		0.0051909		45.6373
O15541	1	1.05924	1.08412	0.888234	0.723725	0.833503	0.780784	0.680172	1	0.608174	0.769028	0.688039	0.612838	0.595676	0.502245	0.467917	1	0.77723	0.766195	0.601646	0.392315	0.443323	0.402116	0.361562	1	0.865781	0.949448	0.921683	0.767245	0.708986	0.619262	0.570766	1	1.04223	0.953373	0.897177	0.747567	0.734289	0.578789	0.551461	1	1.122	0.975836	0.940394	0.815623	0.684862	0.649016	0.618289
O15554	1	1.20066							1	0.625795							1								1	0.59755							1	0.555466	0.27706						1	0.121863
O43143	1	0.981305	0.950701	0.821672	0.499256	0.0758612	0.168601	0.162603	1	1.00048	0.978842	0.873803	0.571233	0.0646853	0.123765	0.0768047	1	0.946448	1.04679	0.934608	0.535003	0.0596858	0.160228	0.154462	1	1.10696	1.09436	1.03085	0.645279	0.0717108	0.203131	0.185326	1	1.15519	1.21545	1.07927	0.648959	0.0728639	0.109137	0.144219	1	1.07848	1.17382	1.08106	0.63135	0.0670067	0.134162	0.137679	55.473
O43148	1	0.886622	0.737414	0.474374	0.209807	0.0719297	0.0958523	0.062286	1	0.943602	0.947883	0.453846	0.20184	0.107011	0.102498	0.0949021	1	1.00559	0.982351	0.557157	0.189966	0.0851997	0.0896215	0.0760786	1	0.991112	0.846377	0.527576	0.229273	0.130303	0.144933	0.11041	1	0.952823	0.689715	0.532173	0.189701	0.0673762	0.0993388	0.0756002	1	1.09871	0.875653	0.561507	0.259274	0.080172	0.0792641	0.0946188	51.2415
O43149									1	1.19723	0.833157	0.364273					1	0.644719							1	0.253096				0.293438	0.396261		1	3.02898	1.93795						1
O43156	1	0.731071	0.287946	0.0510716	0.0244356	0.0163664			1	1.16225	0.300611						1	1.15047	0.249143						1	0.607046	0.233503	0.0406331					1	0.721751	0.307045						1	0.389374	0.264656	0.0629711					46.0012
O43157	1	0.368083															1								1		0.346738	0.129171
O43159									1	0.990569	1.22295	0.81052	0.439411	0.850266	0.633663	0.318358	1			0.582449	0.338123	0.765978	0.42463	0.392993									1		1.02316	1.7782	0.839726	1.08562	0.879792	0.719399
O43164	1	0.999779	1.25018	1.29397	1.21806	1.18658	1.37395	1.34779	1	1.55901	1.17506	1.23589	1.12859	1.03705	0.953645	1.01282	1	0.280391	0.996537	0.482736	1.16863	0.943029	0.926202	0.887204	1	1.00853	0.643432	0.561038	0.900961	0.73829	0.725044	0.71199	1	0.569107	0.69547	0.647086	0.484846	0.424116	0.469493	0.428123	1	1.79231	0.414153	0.669792	0.75843	0.472336	0.558872	0.711079
O43167	1	1.39566		0.249862	0.985212	0.906766	0.852522	0.642151
O43169	1	0.756563	0.802547	0.706356	0.660042	0.663402	0.532307	0.387916	1	0.839419	0.91622	0.773882	0.766852	0.642732	0.536341	0.422621	1	0.977453	0.984754	0.833655	0.747217	0.602577	0.572457	0.519094	1	0.981005	0.955655	0.893113	0.783152	0.718393	0.620991	0.561102	1	0.956453	0.899595	0.898642	0.779068	0.688454	0.600908	0.497682	1	1.20836	1.1335	1.07991	0.993879	0.905433	0.745202	0.659932	65.0021
O43172	1	0.924793	0.688804	0.232096	0.080072	0.0551118	0.0727197	0.068534	1	0.890686	0.554107	0.173768	0.051277	0.0296282	0.058194	0.069881	1	0.689315	0.493854	0.121862	0.0230461	0.0296607	0.0428313	0.0755357	1	1.00837	0.663093	0.262694	0.0498133	0.0423814	0.0457702	0.0577652	1	0.857207	0.622977	0.268874	0.0415532	0.0309951	0.0601272	0.0666279	1	0.929134	0.650693	0.253572	0.0365934	0.0475119	0.0344689	0.0947167	49.3997
O43175	1	0.789914	0.623708	0.329879	0.130662	0.0134664	0.0031276	0.00231452	1	0.817637	0.611109	0.356496	0.128036	0.00958567	0.00371204	0.00341837	1	0.855538	0.564534	0.268792	0.102758	0.00444843	0.00142592	0.00165262	1	0.960212	0.745831	0.418051	0.12002	0.00600055	0.00270999	0.00152955	1	0.947206	0.729156	0.398892	0.148626	0.0107462	0.00367767	0.0020166	1	0.996577	0.748881	0.441707	0.126476	0.00650411	0.00208852	0.0012879	49.2066
O43181	1	0.753209	0.581859	0.329235	0.367987	0.325684	0.270434	0.258994	1	0.734979	0.695425	0.44043	0.346532	0.365551	0.355657	0.319648	1	0.779086	0.695977	0.403899	0.356338	0.372339	0.29828	0.296037	1	0.85976	0.65781	0.422198	0.298754	0.389109	0.376916	0.338674	1	0.8592	0.707247	0.562422	0.429063	0.37179	0.381581	0.369225	1	0.836484	0.703772	0.528696	0.459375	0.386708	0.357944	0.372363	48.8314
O43237	1	0.752086	0.436383	0.176867	0.100931	0.116505	0.125237	0.15906	1	0.674272	0.44062	0.163173	0.108876	0.0735513	0.0484044	0.0959915	1	0.821385	0.460155	0.145042	0.182704		0.0620244	0.072022	1	1.11605	0.633619	0.233295	0.166255	0.159666	0.112227	0.238859	1	0.938883	0.480916	0.187204	0.0900053	0.110824	0.0595512	0.11055	1	0.984878	0.430032	0.152946	0.0913679	0.0693838	0.0903842	0.0964322	46.9263
O43242	1	0.93997	0.864497	0.336693	0.136307	0.0175491	0.00255949	0.00206869	1	0.861935	0.667513	0.352059	0.0936671	0.0126145	0.00499956	0.00318846	1	0.902622	0.798711	0.336267	0.0773976	0.00495814	0.0018169	0.000796791	1	0.937104	0.765127	0.361904	0.091301	0.00687467	0.00248597	0.00193662	1	0.962866	0.803009	0.402392	0.102725	0.0112003	0.00311633	0.00170403	1	1.0477	0.824973	0.430235	0.0909012	0.00811571	0.0022731	0.000849595	50.9182
O43252	1	0.790698	0.68802	0.170359	0.0447411	0.00445842			1	0.948841	0.79748	0.236613	0.0221295				1	1.00304	0.69113	0.369263			0.00371288		1	0.915269	0.802436	0.313199		0.00492977			1	0.755623	1.33054	0.44167					1	0.845868	0.441139	0.223333	0.0615362	0.0154904			48.9651
O43264	1	0.732065	0.32978	0.0843722	0.0532826	0.0232279			1	0.669582	0.186022	0.0418804	0.019101				1	0.61212	0.149172						1	0.666468	0.203939	0.0512465	0.0391275				1	0.804052	0.325652	0.241095	0.0193754				1	0.375795	0.179596						46.2382
O43278	1	0.696588	0.557836	0.446736	0.263806	0.0959193	0.0464246	0.0160268	1	1.01176	0.680814	0.533302	0.370926	0.114272	0.0771481	0.0257562	1	0.86783	0.733858	0.451397	0.21144	0.0982783	0.0985041	0.0317707	1	0.899599	0.793178	0.501196	0.314918	0.0786585	0.0310454	0.0588185	1	0.992336	0.705516	0.466545	0.247728	0.0993444	0.086216	0.0331898	1	0.873842	0.530557	0.4294	0.214844	0.0251447	0.0256116	0.00912702	49.4195
O43290	1	0.80074	0.722737	0.692817	0.678196	0.639367	0.550233	0.492554	1	0.918072	0.841864	0.709293	0.681443	0.667618	0.581728	0.482611	1	0.744747	0.718018	0.669048	0.565283	0.54642	0.475478	0.418356	1	1.0134	0.896497	0.843362	0.766885	0.720508	0.648629	0.560375	1	0.918865	0.84804	0.89635	0.735904	0.67956	0.633645	0.560181	1	0.996433	0.901752	0.827379	0.802878	0.71563	0.596716	0.536924
O43292	1	0.649251	0.177413		0.0340468				1	0.800238	0.571944			0.237518		0.698474	1	0.511993							1	0.301586	0.0524824						1	0.450794	0.137948						1	0.482632	0.0582007						45.0339
O43298									1	3.23532		1.3559	1.76419	1.4003	1.45944	1.06556
O43299	1	0.764766	0.662491						1	1.44261	0.435916						1	2.44443	0.117493						1	0.757005	0.437716						1	0.721821	0.522165						1	0.50148	0.460127
O43303
O43310-2									1		0.803602	0.347476	0.111294	0.14404			1	0.67707							1	0.761857	0.535587	0.54788	0.175632			0.0839812	1	0.14437	1.02635	0.706158	0.142724				1			0.584238			0.0714309
O43314	1	0.835536	0.392004	0.227092	0.115455	0.156302	0.161946	0.141196	1	0.629661	0.282388	0.180964	0.186006	0.128569	0.10863	0.11595	1	0.83686	0.417844	0.139057	0.0647743	0.108379	0.0915361	0.09926	1	0.921592	0.294667	0.217261	0.189443	0.156562	0.118238	0.16285	1	0.957218	0.379824	0.163156	0.128548	0.142773	0.113495	0.130094	1	0.791038	0.290574	0.146747	0.14781	0.0956362	0.155349	0.100326	47.038
O43318	1	0.76011	0.296908	0.117238	0.0438659	0.0546363		0.0594597	1	0.732543	0.335307	0.0992821		0.0245277		0.0230133	1	0.57751	0.273395	0.641646		0.0304804		0.0151759	1	0.831822	0.272874	0.116797	0.0374592	0.0179416	0.0252999	0.0344618	1	0.934208	0.393898	0.131018	0.0343869		0.038778	0.0295573	1	0.610222	0.253102					0.002564	46.172
O43324	1	0.412368	0.0832978	0.0209102	0.0319526	0.00208704	0.00441218	0.002949	1	0.371855	0.0546208	0.00630694		0.00762103	0.00759226		1	0.289058	0.417881				0.0157837		1	0.331191	0.0980783			0.00986811		0.000986881	1	0.396257	0.0918872		0.00734834	0.0134099	0.0071133		1	0.312119	0.0340435				0.000449604	0.00101937	43.6263
O43353	1	0.903779	1.4207	1.23913	1.04009	0.967181	0.578657	0.0537707																	1	0.874814	0.625091	0.854155	1.01324	1.03328	0.612817	0.0520778	1	1.37111	0.786852	0.779017	1.0802	1.04184	0.654402		1	0.657746	0.549005	0.713774	0.844329	0.555936	0.299955		64.3786
O43379-4	1	0.355931	0.155527				0.00107266	0.00095491	1	0.673883	0.227324	0.275129			0.405456		1	1.11052							1	0.748345	0.416769	0.00921862					1	0.616842	0.499155	0.0584997		0.0715598		0.0418752	1	0.583285	0.615257		0.163895				43.3588
O43390	1	0.880064	0.562805	0.129976	0.0866875	0.0431727	0.0511921	0.0435682	1	0.723403	0.396497	0.0786069	0.0465923	0.0341416	0.0323682	0.0361301	1	0.69031	0.340346	0.0535137	0.0365369	0.022818	0.034101	0.0345173	1	0.870795	0.521238	0.115027	0.0519381	0.0391696	0.0412191	0.045313	1	0.829877	0.464094	0.105134	0.0471804	0.0294389	0.0424622	0.0436868	1	1.00495	0.463987	0.122036	0.0602939	0.0383769	0.0253146	0.0379193	48.2847
O43395	1	0.607714	0.509384	0.326284	0.320835	0.289566	0.297818	0.260978	1	0.597204	0.482851	0.295322	0.277138	0.247996	0.237405	0.228234	1	0.557835	0.360017	0.300075	0.238582	0.216709	0.207466	0.183033	1	0.838587	0.583629	0.42913	0.320917	0.320448	0.319703	0.342964	1	0.759152	0.448785	0.381877	0.305442	0.26441	0.243911	0.24647	1	0.93303	0.604406	0.507682	0.414245	0.370781	0.349968	0.295652	46.8224
O43396	1	0.83799	0.597418	0.171549	0.123953	0.0507049	0.0207043	0.0191211	1	0.760614	0.488707	0.166183	0.0906319	0.0394311	0.0220288	0.0149861	1	0.877776	0.517128	0.137483	0.0798116	0.0351737	0.0199609	0.0139909	1	0.934597	0.637205	0.194725	0.0949934	0.0427743	0.0271306	0.0155017	1	0.924036	0.554846	0.175628	0.085365	0.0403394	0.0213246	0.014127	1	1.00826	0.586683	0.181438	0.0753224	0.03606	0.0195527	0.0165466	48.5478
O43399	1	0.851056	0.851181	0.773992	0.738064	0.674804	0.61573	0.616972	1	0.86753	0.959087	0.84716	0.797706	0.771406	0.764686	0.736871	1	0.947952	0.924794	0.870728	0.77808	0.746476	0.674426	0.646281	1	1.0418	1.00327	0.902006	0.808718	0.846027	0.758246	0.768298	1	0.949843	0.852114	0.838863	0.77673	0.754299	0.730884	0.694742	1	1.04155	0.979907	0.933594	0.867772	0.876737	0.797635	0.715622
O43399-2	1	0.793233	0.735422	0.711986	0.617181	0.480942	0.478078	0.358794	1	1.22174	0.923653	0.889567	0.771146	0.648996	0.552944	0.485918	1	0.865186	1.01859	0.955826	0.868669	0.667311	0.578295	0.523277	1	1.05966	0.923247	0.727783	0.691338	0.60081	0.551808	0.411431	1	0.990998	0.804393	0.699444	0.625015	0.553587	0.468703	0.393189	1	0.917762	0.836478	0.84957	0.691616	0.663566	0.534024	0.440732	60.6428
O43402	1	1.14474	0.0459665						1	0.160717	0.147885						1	6.04127	3.99366						1	0.885887	0.210922						1	2.18312	0.277426	0.114164					1	0.120474	0.927566	0.0839683			0.0118781		47.4177
O43414									1	30.9107	0.555691						1	0.0244568	0.584645						1		0.541777						1	27.1345	13.4282						1	1.62147	0.247108
O43427	1	0.901094	0.212515						1	0.212315	0.362852						1	0.575966	0.0702446						1	0.551232	0.0815825						1	0.276453	0.268137						1	0.422474	0.0254975
O43432	1	0.612121	0.413884	0.157662	0.141143	0.0658671	0.0837163	0.072607	1	0.804963	0.381131	0.179212	0.0827753	0.0955121	0.0608709	0.0773578	1	1.1844	0.502994	0.190438	0.10027	0.0288814	0.0478472	0.0566657	1	0.845501	0.300355	0.148919	0.0820588	0.0966913	0.0753398	0.0668144	1	0.786036	0.290292	0.144844	0.0861569	0.0674773	0.0790908	0.0645015	1	0.655811	0.280363	0.160913	0.0911512	0.0399143	0.0538626	0.0439435	46.1545
O43447	1	0.787121	0.445166	0.0686627	0.0487645	0.0130809	0.0066789	0.00413866	1	0.755448	0.421422	0.06849	0.0241726	0.0111225	0.00638904	0.00460147	1	0.845783	0.424196	0.0485747	0.0185464	0.00610141	0.00327295	0.00303354	1	0.869569	0.416823	0.0698233	0.0188486	0.00715523	0.00418817	0.00337669	1	0.867412	0.428203	0.0792866	0.0242737	0.0101229	0.00480353	0.00488163	1	0.857423	0.424716	0.0685673	0.0165937	0.00705859	0.00518687	0.00453882	47.142
O43464	1	1.01511	0.932986	0.802381	0.736689	0.732598	0.60022	0.343435	1	0.877833	0.82091	0.822155	0.72042	0.605452	0.451337	0.268665	1	0.875667	0.876898	0.943084	0.715593	0.630254	0.441577	0.237573	1	0.922139	0.751081	0.738783	0.630289	0.506478	0.420743	0.22489	1	0.983503	0.815554	0.762281	0.625467	0.535399	0.512206	0.287272	1	0.946951	0.981044	0.892476	0.858857	0.698085	0.485217	0.299506	65.2109
O43482	1	1.04998	1.33745	0.661556	0.12847		0.0560609		1	1.33398	2.13389	0.999494	0.278949				1	1.60967	0.986057						1	1.17228	1.8694	0.904129	0.284935			0.0357249	1	0.464796	1.29136	0.824403	0.140973	0.152996			1	1.18075	0.419083	0.306438					52.3342
O43488	1	0.846478	0.669985	0.0236099	0.0235069	0.00625402	0.00302455	0.00215838	1	0.888738	0.693818	0.025073	0.00681936	0.00357935	0.0020304	0.00317739	1	0.927755	0.762708	0.0179203	0.00398655			0.00306118	1	1.02429	0.729576	0.0354308	0.00577934	0.00165343	0.00179543	0.00369849	1	0.923255	0.719693	0.0406054	0.00810725	0.00324609	0.00193027	0.00244096	1	0.377231	0.271588	0.0482544	0.00493382	0.00207802	0.000310085	0.000284261	48.6876
O43491	1	0.792653	0.764514	0.371353	0.231588	0.193912	0.185144	0.165565	1	0.811564	0.828529	0.380301	0.180402	0.192674	0.18466	0.17321	1	1.01221	0.892358	0.32514	0.169062	0.151215	0.160835	0.143863	1	1.00405	0.912266	0.465588	0.262542	0.257534	0.244447	0.222112	1	1.00809	0.818288	0.465985	0.218326	0.207641	0.198855	0.186252	1	1.00984	0.903978	0.453924	0.177736	0.191311	0.181697	0.170335	50.506
O43491-4	1	0.8789	0.873046	0.529793	0.361313	0.277066	0.247391	0.204466	1	0.847431	0.871805	0.480336	0.285198	0.259352	0.220218	0.173043	1	0.866181	0.821004	0.460636	0.256614	0.262247	0.20158	0.119422	1	1.02709	0.910538	0.501891	0.283034	0.29593	0.225046	0.218351	1	0.934106	0.793418	0.476693	0.274543	0.262965	0.215147	0.192613	1	0.956458	0.762171	0.479356	0.271529	0.243723	0.100663	0.141944	52.9649
O43493	1	0.975934	0.914591	0.578063	0.517482	0.405066	0.304602	0.224932	1	0.807969	0.705633	0.5019	0.408992	0.353181	0.281218	0.17791	1	0.502079	0.529487	0.444192	0.374276	0.344564	0.240501	0.182503	1	0.818824	0.578602	0.519376	0.414022	0.43118	0.273316	0.224619	1	0.892574	0.621014	0.536495	0.428213	0.336176	0.259436	0.19404	1	0.797939	0.660512	0.557923	0.571163	0.381658	0.306099	0.254821	55.6583
O43502	1	0.49202	0.347195						1	1.1487	1.39172	0.136559					1	4.66881							1	0.414261	0.401536						1	0.774572	0.633023						1	0.255198	0.387259
O43504	1	0.843177	0.881866	0.838541	0.778292	0.627878	0.377664	0.459536	1	1.01545	1.3036	0.757379	0.722475	0.591057	0.47516	0.902091	1	0.882302	0.418883	0.285131	0.37207	0.19934	0.471952	1.00812	1	0.531031	0.417368	0.306507	0.209907	0.323044	0.282636	0.420578	1	1.09808	0.791871	0.899616	0.608954	0.536134	1.40441	1.1213	1	0.658909	0.404492	0.2746	0.283833	0.218401	0.372912	0.333946	63.9494
O43505	1			0.121053																													1		0.81774						1							8.20688e-05
O43516	1	0.909422	0.736677	0.639186	0.636616	0.699869	0.671419	0.596794	1	0.968698	0.990331	0.833523	0.900177	0.922288	0.853614	0.78368	1	0.863502	0.869292	0.79217	0.704926	0.686524	0.738649	0.584384	1	0.87039	0.864174	0.788387	0.734915	0.711677	0.756054	0.650254	1	1.12789	0.964081	0.856364	0.912058	0.93874	0.856561	0.78218	1	0.98831	0.904789	0.845645	0.811066	0.885391	0.808481	0.632882
O43524									1	1.76382	0.639424	0.90707	0.61224	0.309696	0.441659	0.834377	1	1.05316				0.172388	0.34609	1.69629	1	1.46383	1.06577	0.431306		0.354418	0.544092	0.822236	1	0.908863		0.623801	0.541809	0.346278	0.655337	0.893157	1	0.192959		0.159264	0.216038	0.00698312	0.208665	0.199499
O43529									1	0.250439	1.25227														1		0.598708				0.0199928		1		1.55773						1			0.25074		0.199706		0.106035
O43542	1	0.966645	0.683576	0.192064				0.0395201	1	0.477754	2.93267						1	0.123014							1	0.39435	0.522492						1	7.44374	5.4635						1	0.202478	0.120968						49.2636
O43566	1	0.553461	0.239737	0.0777787	0.0534497	0.0216966			1	5.76992	1.65228						1	0.105727							1	0.616518	0.225556	0.0434265	0.0232504			0.0120285	1	0.237309	0.627658			0.0306439			1	0.0712027	0.235118						44.7602
O43567	1	0.325705		0.243629		0.431717	0.320237																		1	1.07951	0.881489		0.432015	1.98136	1.58457	0.831658									1			0.643137	1.56076	2.67404	0.483805	0.000385721	41.7093
O43583	1	1.02178	1.04014	1.01428	0.874561	0.656651	0.475629	0.261503	1	0.8312	0.672192	0.836632	0.778397	0.624607	0.441872	0.229012	1	1.00858	0.959535	0.78997	0.64273	0.505492	0.316802	0.185065	1	0.920095	0.724373	0.900998	0.784375	0.542454	0.406613	0.204336	1	0.877141	0.918789	0.843772	0.705573	0.567403	0.378343	0.182694	1	0.946717	0.90915	0.865698	0.645148	0.530902	0.355331	0.204948	62.9947
O43592	1	0.746146	0.39704	0.09549	0.078349	0.0231535	0.00601133	0.00576565	1	0.598232	0.193931	0.0527198	0.0248778	0.0110763	0.00710956	0.00582015	1	0.721288	0.255703	0.055914	0.0185449	0.00970831	0.00383252		1	0.605282	0.24853	0.0594658	0.0267878	0.0104736	0.00533663	0.00237941	1	0.680634	0.252732	0.0843259	0.0307866	0.0121746	0.00526733	0.00377237	1	0.444606	0.124265	0.0707604	0.02395	0.00403311	0.00579882		46.7297
O43597									1	1.26385	0.800785	1.4238	1.37837	1.32636	1.37471	1.79661	1		0.570541	0.42177	1.26276	0.711948	1.03563	1.11807	1		0.345482	0.559137	0.536101	0.551632	0.70066	0.848842	1	1.15755	1.07908	1.20909	1.47067	1.20479	1.64152	1.96418	1	3.27196	0.808592	0.693994	1.58177	2.24103	2.1584	3.46594
O43598	1	0.748215	0.742684	0.66458	0.542281	0.283506	0.0371582	0.0131002	1	0.987479	1.03478	0.999518	0.816079	0.494262	0.0733913	0.0128116	1	0.915895	0.929688	0.84401	0.768558	0.464908	0.10614	0.00606942	1	1.11662	1.00544	1.0331	0.814552	0.479143	0.0797175	0.00944952	1	1.02	0.878148	0.824544	0.685736	0.461663	0.0949876	0.0298416	1	1.04115	1.13739	1.06837	0.963448	0.660727	0.126763	0.00992049	54.182
O43615	1	0.661219	0.37906	0.223227	0.167163	0.203493	0.197426	0.208031	1	0.667193	0.313156	0.180855	0.186169	0.179	0.168299	0.207258	1	0.65399	0.230308	0.16055	0.131943	0.117323	0.127606	0.149729	1	0.757671	0.405034	0.184901	0.224869	0.208092	0.195632	0.203486	1	0.748054	0.329476	0.179651	0.177993	0.171958	0.169547	0.179706	1	0.759433	0.309617	0.188067	0.151117	0.151657	0.167507	0.165235	45.9289
O43617	1	0.837248	0.639661	0.424323	0.211334	0.0533244	0.0203853	0.0153101	1	0.954522	0.624588	0.455906	0.201494	0.0387096	0.0201664	0.0137635	1	0.696856	0.498902	0.296743	0.114592	0.0237633	0.0120656	0.00911137	1	0.84007	0.592419	0.414607	0.140628	0.0390344	0.0124485	0.0440209	1	0.85866	0.506498	0.450842	0.18807	0.0403357	0.0217872	0.0221784	1	0.998678	0.610153	0.397939	0.19021	0.0292551	0.0132566	0.00863731	50.2156
O43633	1	0.739305	0.817561	0.65744	0.453688	0.135252	0.0136757	0.00474727	1	0.939898	0.927054	0.771684	0.579497	0.152883	0.025922	0.00345005	1	1.00788	0.912075	0.71416	0.471908	0.113269	0.0118133	0.00508541	1	1.01039	0.891041	0.750627	0.496947	0.122439	0.0120506	0.0128178	1	0.933737	0.789214	0.722139	0.485469	0.135314	0.0137386	0.00877716	1	0.949132	0.896481	0.806709	0.527526	0.150161	0.0168319	0.019469	53.7104
O43639	1	0.677897	0.304049		0.0183234		0.0250532		1	0.660054	0.272762		0.0291392			0.025751	1	0.191702	0.0676031						1	1.11712	0.358944		0.039287	0.0397148		0.033327	1	0.833515	0.352963	0.0470329		0.0246939	0.0178396	0.0288749	1	0.738516	0.0170288			0.0314132			45.8438
O43660	1	1.06119	1.02075	0.836889	0.833072	0.673453	0.482469	0.173698	1	0.963997	0.809536	0.64909	0.649495	0.49721	0.330941	0.137725	1	0.632787	0.595982	0.505017	0.422465	0.316369	0.240452	0.0992654	1	0.938684	0.835923	0.728578	0.661963	0.565905	0.371867	0.142331	1	1.04203	0.967558	0.821358	0.63485	0.484734	0.398118	0.163654	1	0.934414	0.841388	0.658774	0.549754	0.418897	0.296722	0.126633	62.6211
O43663									1	0.905735			0.101017				1						0.149577		1				0.635474				1				0.548928	0.590612	1.12306		1
O43665-3	1	0.73505	0.788705	0.620511	0.388198	0.197457	0.114857	0.111492	1	1.06659	0.974062	0.782178	0.513069	0.209335	0.119808	0.118708	1	0.805088	0.806973	0.703339	0.416249	0.125145	0.0859219	0.0633507	1	0.930745	0.843815	0.71538	0.429763	0.196795	0.107817	0.0857413	1	0.870332	0.903105	0.700918	0.40735	0.16945	0.110849	0.0905096	1	0.87277	0.828264	0.702437	0.386643	0.155205	0.0993514	0.0813283	53.1726
O43670	1	0.807036	0.6877	0.674618	0.676853	0.613202	0.507694	0.353884	1	0.784208	0.922623	0.817001	0.774134	0.654067	0.469437	0.346574	1	0.871908	0.845709	0.814528	0.719163	0.622324	0.464004	0.36241	1	1.07071	0.922924	1.02186	0.931736	0.755536	0.604454	0.489621	1	1.0004	0.894119	0.946626	0.774465	0.740058	0.541506	0.452452	1	0.827973	0.811615	0.788038	0.731553	0.790271	0.510061	0.302871	62.9169
O43674	1	0.524379	0.318418	0.0480138	0.044075				1	0.5558	0.176797	0.060143	0.0196986	0.00814781	0.00247735		1	0.310979	0.133615		0.0420213				1	0.473146	0.1845	0.0623871					1	0.692289	0.276331	0.047914	0.19784				1	0.19596	0.0542691						44.9572
O43676	1	0.611239	0.703095	0.255191	0.160681	0.0437723	0.0194018	0.0197981	1	0.542356	0.622535	0.19847	0.075432	0.0341574	0.0134161	0.00949728	1	0.459163	0.674188	0.297864	0.108766	0.0438564	0.0129568	0.00840855	1	0.585279	0.703525	0.356657	0.109703	0.0372003	0.0109555	0.0106756	1	0.516421	0.64742	0.353373	0.125477	0.0421656	0.0175417	0.0135863	1	0.458215	0.61354	0.342422	0.114926	0.0403635	0.0280897	0.0176692	48.5828
O43678	1	0.90125	0.790062	0.414531	0.229369	0.144518	0.109159	0.0736393	1	0.966474	0.864446	0.374394	0.201462	0.120526	0.0973995	0.0588278	1	0.915069	0.692344	0.312148	0.150729	0.0922334	0.0753274	0.0651912	1	1.04573	0.93191	0.471265	0.201847	0.114865	0.0982471	0.0617115	1	1.05943	0.903179	0.446338	0.159663	0.106016	0.0915944	0.0607662	1	0.998894	0.852866	0.433974	0.209686	0.116536	0.0742547	0.0468301	51.2108
O43681	1	0.895643	0.789182	0.265542	0.107811	0.0233347	0.0102114	0.00435293	1	0.87222	0.808939	0.356739	0.112981	0.0206256	0.0119432	0.00893495	1	0.96007	0.837711	0.341597	0.0875424	0.0101032	0.00382874		1	1.04012	0.862385	0.373364	0.102417	0.017716	0.00990478	0.00457092	1	0.994942	0.766244	0.367575	0.114227	0.022462	0.00930815	0.00791265	1	0.918044	0.887184	0.415324	0.105827	0.0150336	0.00632572	0.00439777	50.1667
O43683	1	0.596917	0.810513				0.0296667		1	1.42202							1	0.766677							1	0.445407	0.205946		0.0313346				1	0.723534	0.581042						1					0.012338			50.885
O43684	1	0.865068	0.748958	0.493615	0.250452	0.0218405	0.00370057	0.000795812	1	0.933734	0.767566	0.568539	0.30902	0.0197455	0.00335878	0.00224828	1	0.812016	0.756925	0.502645	0.272992	0.0161498	0.00201881		1	0.95431	0.871788	0.677213	0.335319	0.0181557	0.00333479	0.00161259	1	0.911152	0.779495	0.584224	0.323155	0.020579	0.00208046	0.00172306	1	0.614561	0.778413	0.610454	0.306779	0.0189516	0.00161314	0.000774827	51.4605
O43707	1	0.847742	0.859282	1.26052	1.33861	0.583617	0.0146032	0.011058	1	0.987045	1.30435	2.11495	2.32799	0.941768	0.0279724	0.0168196	1	0.880177	0.935657	1.07118	1.59596	0.814514	0.00963964	0.00628661	1	0.916554	0.941123	1.54034	1.84604	0.733477	0.0139914	0.00895439	1	0.872876	0.798549	1.21395	1.84468	0.947114	0.0166889	0.00907036	1	1.07564	0.867839	1.15684	1.83344	1.05095	0.0158379	0.00664439	60.082
O43708									1	0.937697	0.566431						1	0.896243	0.2632						1	0.818488	0.604153						1	0.823808	0.72539						1	0.590008	0.454832
O43709	1	0.774466	0.444875	0.0478404	0.0360432			0.00637039	1	0.720663	0.363405	0.100767	0.0118514			0.00221921	1	1.0087	0.550715	0.135755					1	0.812869	0.467107	0.127239	0.0166879	0.00235962	0.0031654		1	0.0469359	0.588633	0.165881					1	0.399677	0.210197	0.421538					47.0408
O43716	1	0.51971	0.836568	0.755739	0.437187	0.652336	0.515559	0.77739	1	1.17892	1.03868	0.565849	0.44331	0.41935	0.433278	0.510676	1	0.656865	0.317117	0.182062	0.308952	0.16804	0.381077	0.535518	1	0.658295	0.483615	0.264021	0.255665	0.275845	0.218782	0.38957	1	0.781013	0.639084	0.467636	0.103193	0.202194	0.380102	0.466228	1	0.850504	0.644995	0.321135	0.384586	0.260839	0.180348	0.157178
O43719	1	0.856598	0.537058	0.187832	0.146836	0.0865599	0.0578406	0.0471956	1	0.872093	0.661061	0.213114	0.119232	0.0764072	0.0916841	0.0745752	1	0.833048	0.505043	0.17779	0.116445	0.0941989	0.0494327	0.062958	1	1.00061	0.57299	0.200703	0.105346	0.0882661	0.0656817	0.0707349	1	0.732156	0.502247	0.237821	0.129634	0.0749992	0.057411	0.0562419	1	0.926089	0.653977	0.233263	0.157948	0.0967537	0.0774311	0.123313	48.2276
O43747	1	0.842786	0.607101	0.240035	0.12592	0.0272912	0.00458097	0.00429337	1	0.846596	0.564846	0.230841	0.0940834	0.0185182	0.0063836	0.00284673	1	0.865561	0.50489	0.180017	0.0639229	0.00483952			1	0.931767	0.601865	0.258702	0.111951	0.0153875	0.00343163		1	0.91183	0.6215	0.249378	0.0947958	0.0168441	0.00511199		1	0.249656	0.40263	0.17352	0.0988365	0.0116549			48.9171
O43752	1	0.775142	0.825435	0.58453	0.3923	0.217824	0.118069	0.144299	1	0.877199	0.890828	0.668478	0.495154	0.23938	0.169085	0.173107	1	0.6617	0.613009	0.496132	0.427374	0.191643	0.213103	0.241585	1	0.946618	0.867117	0.634605	0.42032	0.271218	0.142262	0.190586	1	0.696637	0.745474	0.657423	0.432474	0.236868	0.18149	0.234688	1	0.699731	0.665114	0.561068	0.412251	0.269243	0.18372	0.183555	53.4342
O43759	1	0.764119	0.679181	0.651755	0.551968	0.521534	0.408198	0.425122	1	0.789405	0.738046	0.626236	0.567918	0.497257	0.421898	0.436194	1	0.763589	0.54185	0.51474	0.414227	0.393159	0.393358	0.453266	1	0.801199	0.730761	0.423428	0.45849	0.429485	0.369631	0.394688	1	0.881887	0.679517	0.584616	0.479107	0.454035	0.446294	0.469402	1	0.771982	0.686692	0.618896	0.489138	0.539085	0.44928	0.486397	58.7845
O43760	1	0.873172	0.808742	0.75255	0.643445	0.635703	0.520799	0.547623	1	0.787202	0.879881	0.75207	0.709779	0.66538	0.588068	0.512678	1	0.892549	0.725121	0.645396	0.539324	0.503685	0.468173	0.457699	1	0.916263	0.8233	0.733689	0.632799	0.602681	0.475146	0.527031	1	1.10063	0.827476	0.867665	0.69635	0.680005	0.683068	0.637146	1	0.864222	0.835348	0.754939	0.736029	0.70597	0.594566	0.519414
O43765	1	0.883045	0.82825	0.615124	0.332216	0.169819	0.0599372	0.0553466	1	0.953895	0.908069	0.638591	0.38233	0.14749	0.0984749	0.0563073	1	0.936696	0.73265	0.385829	0.224203	0.0596275	0.0547639	0.0293162	1	0.992	0.727298	0.457958	0.264395	0.102213	0.0342233	0.0337516	1	1.0248	0.942554	0.590895	0.196352	0.0816891	0.0736337	0.0420898	1	0.99609	0.909414	0.599591	0.301375	0.100561	0.0459981	0.0355224	53.3224
O43766
O43768	1	0.814904	0.754388	0.800793	0.744724	0.783701	0.714096	0.714497	1	0.878384	0.912826	0.761869	0.70601	0.675857	0.650463	0.724779	1	0.820085	0.691319	0.643775	0.749421	0.613916	0.750713	0.704494	1	0.702261	0.709762	0.767579	0.764713	0.735618	0.642481	0.782506	1	1.42019	1.22259	1.24034	1.28573	1.17692	1.25229	1.19555	1	0.733299	0.711175	0.77048	0.540946	0.670918	0.753275	0.673134
O43772	1	0.399587							1	0.858814	0.713422	0.473932		0.722288			1	0.466872							1	0.591909			0.0391327				1	4.09889		0.469777					1	0.295706					0.0486379
O43776	1	0.784617	0.829976	0.207512	0.0424377	0.0138733	0.00420776	0.00515214	1	0.8662	0.930472	0.295115	0.0261231	0.0111396	0.00453998	0.00391107	1	1.0214	1.0118	0.348542	0.0225202	0.00506918	0.0140123	0.00256055	1	1.06841	0.917753	0.32155	0.0214586	0.00886372	0.00295251	0.0141947	1	0.981438	0.899044	0.293729	0.0259087	0.0100336	0.00439652	0.0205034	1	1.0595	0.975388	0.39814	0.0201205	0.00661757	0.015161	0.010711	50.0202
O43808									1	0.199222							1	0.909823							1								1	0.342716							1
O43809	1	1.05314	1.18213	0.979797	0.33881	0.0253478		0.00258646	1	1.09233	1.1032	1.10873	0.376446	0.0207035	0.00492473	0.00257513	1	0.957495	1.23518	1.30961	0.375307	0.0141207	0.00100486		1	1.10294	1.22144	1.18133	0.383908	0.0153241	0.00190964		1	1.17074	1.32781	1.26598	0.409254	0.0224834	0.00333899		1	0.896407	0.946351	0.860764	0.323315	0.0219887	0.0042084		55.3656
O43813	1	0.801339	0.720546	0.391057	0.194352	0.0143135			1	0.845817	0.655755	0.457625	0.214422	0.0104598	0.00170713		1	0.547551	0.49033	0.420313	0.173593	0.00843184			1	0.920778	0.724891	0.498318	0.223209	0.0155921		0.00195887	1	0.937694	0.69983	0.463093	0.213457	0.00958659			1	0.698805	0.546086	0.510628	0.191337	0.00997983			50.3426
O43815	1	0.905725	0.743573	0.502174	0.182458	0.0176396	0.0289342	0.0376157	1	0.907769	0.615218	0.445635	0.105771	0.0239142	0.0150912	0.0202704	1	0.792543	0.727418	0.366497	0.0899673	0.0270839	0.024643	0.0249025	1	0.893181	0.846513	0.564587	0.179636	0.0419493	0.019061	0.0352629	1	0.955408	0.734253	0.437559	0.157065	0.0279817	0.010462	0.021288	1	0.798854	0.621856	0.49368	0.110312	0.0310217	0.00920818	0.0209334	51.3793
O43818	1	0.900918	0.886532	0.768558	0.573779	0.301663	0.0867336	0.0615209	1	0.947322	1.12675	0.823777	0.638233	0.330058	0.0983112	0.0956989	1	0.660538	0.790212	0.795772	0.33811	0.203223	0.066501	0.0795502	1	1.16097	1.07859	0.853426	0.610028	0.322659	0.093555	0.102698	1	0.832187	0.987969	0.805411	0.493457	0.289733	0.0835515	0.087138	1	0.963567	1.00081	0.941866	0.534966	0.312249	0.089503	0.149839	56.3972
O43819	1	3.80663	0.516185	1.47875	0.538435				1	0.548643	0.205794	0.125973	0.0155403				1	0.336254							1	0.544501	0.408527						1	0.87696	0.317254						1	0.645232	0.155447						56.0345
O43823	1	1.12138	0.997351	0.595058	0.604583	0.445061	0.329816	0.311225	1	0.914597	0.865001	0.492868	0.398393	0.328974	0.305101	0.295412	1	0.680737	0.601618	0.344964	0.230884	0.173173	0.179431	0.162162	1	1.34852	0.945686	0.595326	0.534717	0.409805	0.322905	0.276517	1	0.972588	0.880721	0.716152	0.436965	0.333679	0.30253	0.308137	1	0.89403	0.631631	0.522039	0.327778	0.222288	0.244279	0.222807	56.5474
O43829	1	0.600936	0.44282	0.754047	0.677441	0.925582	1.09656	0.631546	1	1.28094	2.60843	2.25339	2.69191	2.7762	2.2011	2.03213	1	0.698967	0.312095	1.12562	1.47219	1.69693	1.29891	1.73374	1	1.07076	1.90518	1.15421	1.84375	1.75815	2.376	2.41714	1	1.01697	0.24448	0.832516	0.648506	0.747504	0.698601	0.691561	1	0.664814	0.645987	1.16189	1.10032	1.00808	0.78941	0.909828
O43837	1	0.780393	0.556103	0.249476	0.152454	0.022852	0.00840362		1	0.68011	0.467187	0.265132	0.137768	0.0205403		0.00638916	1	0.753147	0.507124	0.275573	0.141142	0.0162598			1	0.862349	0.54712	0.300162	0.133542	0.0198748		0.0033021	1	0.832253	0.528506	0.300111	0.142888	0.0271375		0.00114683	1	0.840319	0.41693	0.303284	0.137317	0.026707			48.4395
O43847	1	0.794072	0.687726	0.321098	0.111902	0.0353265	0.0142918	0.0159173	1	0.812935	0.976597	0.442977	0.0902802	0.0267422	0.0145165	0.0242126	1	0.902285	0.77193	0.30988	0.0405828	0.0445354	0.0158187	0.0123405	1	1.0363	0.752934	0.458726	0.0694313	0.0250038	0.0305727	0.0178313	1	0.993836	0.81931	0.432163	0.0880026	0.0235973	0.0125736	0.037722	1	1.01324	0.773479	0.35938	0.0402429	0.0445305	0.0121262	0.0216044	49.5879
O43852	1	0.953698	0.919232	0.877342	0.753681	0.726208	0.589955	0.532669	1	0.898327	0.936338	0.821397	0.715581	0.720853	0.751098	0.682197	1	0.92114	0.911823	0.870971	0.774381	0.770799	0.65777	0.514254	1	0.940177	0.899873	0.770687	0.683088	0.800138	0.678496	0.621597	1	0.889589	0.767625	0.786905	0.731433	0.730982	0.716711	0.613661	1	1.03569	0.948876	0.893493	0.823712	0.753698	0.647892	0.659049
O43852-2	1	0.189823	0.834495	0.430257	0.425581	0.624896	0.841146	0.511938	1	1.17146	0.662228	0.74874	0.678282	0.448058	0.890774	0.722224	1	1.21146	1.20101	0.905507	1.07137	1.53002	0.93722	1.04685	1	1.48167	0.766116	0.728904	0.850711	0.768688	1.01025	0.940848	1	1.03496	1.37594	1.52653	1.92392	1.32428	1.78467	1.75672	1	0.201118	0.389165	0.23998	0.434426	0.398618	0.344409	0.589961
O43865	1	0.85649	0.511312	0.114407	0.0827678	0.0400421	0.0266964	0.0284837	1	0.880932	0.508416	0.0726807	0.0660535	0.0300162	0.042538	0.0279169	1	0.918369	0.65066	0.0892759	0.0708083	0.0641217	0.0100684	0.0566289	1	0.843063	0.684407	0.105	0.0520075	0.0629614	0.0218481	0.021671	1	0.989229	0.617888	0.154778	0.0349579	0.0294081	0.025594	0.0464959	1	0.451276	0.70425	0.109188	0.0851599	0.0720536		0.0219781	47.8764
O43913	1	0.349808	0.229692						1	0.343708			0.0432618				1	0.548267							1	0.322115							1	0.50117	0.0639247						1	0.291746
O43920	1	0.522566	0.253528	0.0832505	0.0676243	0.0177841	0.00500386	0.00518168	1	0.528734	0.260643	0.0938882	0.0424562	0.0180064	0.00505659	0.00423734	1	0.515343	0.224844	0.0641517	0.0293621	0.00678534	0.00457515		1	0.633846	0.324262	0.108979	0.0483671	0.0159322		0.00512662	1	0.601014	0.300002	0.117019	0.0493183	0.0157624	0.00788573	0.00614736	1	0.358084	0.196128	0.105024	0.0304382	0.0146852	0.00567125	0.00187274	44.7126
O43924	1	0.868685	0.908741	0.697818	0.317183	0.0198396	0.0130807	0.00703271	1	0.871016	0.844919	0.716414	0.3594	0.0136652	0.00449635	0.0213219	1	0.908595	0.913117	0.724012	0.287135		0.00695056		1	1.02976	1.02501	0.838402	0.38968	0.0172463	0.0127743	0.0068029	1	1.02131	0.961878	0.778352	0.378577	0.0134626	0.00684031	0.0174288	1	0.435482	0.46892	0.391985	0.193044	0.0177308			53.7992
O43929	1	0.18604							1	1.01594							1	1.65104							1	2.17221							1	0.530876	0.103362						1	0.471158
O60216	1	1.07147	0.939041	0.219276	0.118176	0.0689383	0.0522577	0.0603481	1	0.931904	0.881234	0.222166	0.0803738	0.0428371	0.0424247	0.0367853	1	0.764405	0.716769	0.14605	0.0655103	0.034617	0.0284438	0.0302467	1	1.09297	0.903936	0.247308	0.0830803	0.0483	0.0355132	0.0355366	1	0.967478	0.83245	0.293698	0.0817842	0.0412735	0.0413211	0.0325288	1	0.935749	0.846197	0.264625	0.0704362	0.0342028	0.0301796	0.0268016	50.5272
O60231	1	0.914309	0.560339	0.207007	0.170298	0.107892	0.0847771	0.137449	1	0.418975	0.295466	0.112817	0.106829	0.131378	0.0477821	0.0537143	1	0.771368	0.292325	0.0561931	0.0338336	0.112234	0.0558521	0.0440049	1	0.646719	0.563574	0.11764	0.126442	0.105563	0.0988299	0.129779	1	0.961903	0.485565	0.149347	0.120281	0.0834131	0.115767	0.0908288	1	1.07763	0.6039	0.114293	0.15484	0.240665	0.0847545	0.125345	48.4728
O60232	1	0.85557	0.732079	0.729548	0.593781	0.473477	0.250085	0.203976	1	1.00189	1.09905	0.680074	0.570585	0.420915	0.346315	0.409998	1	1.06427	0.413975	0.485583	0.36835	0.219177	0.320865	0.533696	1	0.882789	0.622017	0.471497	0.251626	0.323052	0.257717	0.286344	1	1.0191	0.777634	0.822666	0.362151	0.332175	0.7159	0.512929	1	0.777557	0.602042	0.397626	0.360587	0.250271	0.157186	0.13124	57.367
O60234	1	0.833116	0.778139	0.598513	0.44579	0.222388	0.0906791	0.0390319	1	0.979214	0.757438	0.663235	0.501598	0.207377	0.0827815	0.0441939	1	0.913495	0.893331	0.560804	0.394634	0.141654	0.0592503	0.0353566	1	1.01949	0.859481	0.740206	0.460119	0.17205	0.0772484	0.0252894	1	1.01275	0.877549	0.646249	0.438556	0.178139	0.0768479	0.0475915	1	0.977062	0.870809	0.673759	0.400838	0.178241	0.0782102	0.0349687	53.5846
O60238	1	0.781628	0.534607	0.397047	0.344546	0.291519	0.332484	0.388348	1	1.29399	0.742359	0.638488	0.438006	0.377637	0.452483	0.376068									1		0.681068	0.685953	0.348478	0.351637	0.382705	0.350352	1	0.770907	0.5931	0.45909			0.54046	0.376277	1		0.255695	1.16672		0.696241	0.0778818	0.128516	48.4508
O60244	1	1.04466							1	0.835647	0.251694						1	2.00659							1	0.534266	0.129252						1	0.676634	0.249129						1	0.504051
O60256	1	0.994213	0.999607	0.876877	0.593388	0.0493354	0.0187337	0.00896642	1	0.886517	0.774707	0.846765	0.628355	0.0444254	0.0404635	0.0103758	1	0.941341	0.959749	0.85865	0.581641	0.0458355	0.0224675		1	0.963321	0.894627	0.849281	0.573292	0.0369211	0.0205613		1	1.03686	0.967256	0.885857	0.651423	0.060584	0.0215477	0.00933547	1	0.943982	0.858156	0.765373	0.669398	0.045356	0.0289818		56.3898
O60264	1	0.400188	0.114618	0.0333115	0.0389336	0.0243933	0.025011	0.0205338	1	0.357532	0.0774891	0.019961	0.0186662	0.0200602	0.0246497	0.0246401	1	0.284189	0.0723171	0.00984274	0.00470926	0.00487459	0.0138486	0.012276	1	0.379768	0.109523	0.0221902	0.0132071	0.0177101	0.0234028	0.0180702	1	0.376387	0.0936649	0.0362638	0.020321	0.0173959	0.0217244	0.0288367	1	0.374266	0.0755578	0.0204262	0.0128221	0.0160426	0.0193831	0.0126921	43.5637
O60271	1	0.866853	0.661296	0.420616	0.32021	0.191437	0.0802048	0.0527292	1	0.811407	0.616425	0.44905	0.301763	0.16898	0.0791781	0.0421374	1	0.912415	0.631296	0.378853	0.213373	0.127974	0.0457837	0.0414339	1	0.951322	0.688082	0.423915	0.284879	0.159153	0.0659746	0.0326734	1	0.907957	0.681292	0.442761	0.289978	0.166137	0.0654195	0.039899	1	0.998112	0.680818	0.454136	0.270589	0.149265	0.0662021	0.0250469	51.1882
O60281	1	0.972259	0.829878	0.380878	0.422221	0.276791	0.329784	0.149133	1	0.390808	1.83751		0.18078	0.181941	0.135865	0.157341	1							0.335298	1	0.920615			0.199785	0.182656	0.130083	0.15954	1	0.210581					0.21315	0.147587	1	0.53178	2.93508						51.0093
O60287	1	0.414574							1	1.03567	0.112341						1		0.668019					0.190804	1	0.234906	0.590704						1	0.224288		0.199606			0.0192218		1	0.493847	0.112343					0.0546107
O60291	1	0.802829	0.975856	0.902236	0.771158	0.853087	0.836545	0.294868	1	0.812242	0.56067	0.49853	0.603362	0.672212	0.638973	0.278047	1	0.290319	0.458257	0.662094	0.619732	0.554964	1.03429	1.1359	1	0.636811	0.83716	0.684139	0.80176	0.827117	1.06828	0.232403	1	0.820219	0.870623	0.766635	0.460549	1.06905	0.734479	0.584071	1	1.26015	0.484491	0.348049	0.837782	0.64758	0.963617	0.445884	66.4698
O60293	1	0.663493	0.175408			0.269046	0.258487	0.278201	1	0.443263			0.435335	0.178814	0.266622	0.255073	1	5.51925			0.216669		0.529913	0.617424	1	0.868831	0.192205		0.151844	0.241763	0.352891	0.267686	1	0.752438				0.139202	0.328058	0.201655	1	1.67938					0.126028	0.194931	44.1574
O60294	1	0.733733							1	0.431817							1	1.38135							1	0.35363							1	0.702287							1	0.307436
O60306	1	0.71832	0.423592	0.0662184	0.0454512	0.443897			1	0.743105	0.205102	0.0608939	0.00900845	0.113209		0.052138	1	0.219001	0.322171	0.089637		0.104028	0.231336	0.0661816	1	0.878504	0.255958	0.0631702	0.149617	0.0458823		0.0816303	1	0.870153	0.223471	0.067012	0.0332766	0.084323	0.383166	0.0124737	1	0.349374	0.123199	0.122912	0.0122951				46.2143
O60313-2	1	0.494663	0.157682	0.0366363	0.0333121	0.0112471		0.0230656	1	0.438989	0.109655	0.0326143	0.0203517		0.00194721	0.0145597	1	0.361246	0.0760865	0.0428035	0.0228582	1.29499e-05	0.000346174	0.00710019	1	0.430107	0.107131	0.02673	0.048149	0.0103477		0.00133348	1	0.39285	0.100092	0.0354213	0.022108	0.00924793	0.00656396	0.00542698	1	0.0839963	0.0292666	0.0135663	0.0115038		0.00155671	0.0067527	44.1221
O60315	1	0.493306	0.359879	0.229618	0.197627	0.223716	0.200255	0.245641	1	0.707175	0.472363	0.338384	0.262871	0.200813	0.209325	0.243109	1	0.598224	0.317696	0.206204	0.224143	0.133245	0.210134	0.22082	1	0.836067	0.355222	0.303793	0.29309	0.229129	0.266617	0.292177	1	0.836339	0.449502	0.31169	0.267439	0.20359	0.231415	0.285583	1	0.760089	0.331625	0.261332	0.228862	0.19403	0.211261	0.246622	44.1679
O60341	1	0.775006	0.353812	0.0529737	0.0555975	0.0134049	0.00377798		1	0.766878	0.265771	0.0804393	0.0303166	0.0212003			1	0.581516	0.263961	0.0539443		0.00117333			1	0.868276	0.350059	0.0583249	0.0288741	0.0143092	0.000563645		1	0.84363	0.372454	0.075081	0.0320138	0.0102185	0.00426427		1	0.319457	0.149348	0.0282963	0.00765392				46.5524
O60427	1	0.74595	0.146898						1	0.565308	0.165294	0.0151874					1	0.595794	0.141295						1	0.546262	0.0968637	0.0648004					1	0.73673	0.202044			0.00948862			1	0.280333	0.130228		0.0281719
O60443	1	0.905391	0.701532						1	2.30968	0.543562		0.0233521				1	0.575437	0.514628						1	0.790857	0.5425	0.139647					1	0.440933	0.276185	0.0717359					1	0.343983	0.161724
O60449	1	0.745338	0.534415	0.257683	0.202679	0.12867	0.0786797	0.0781404	1	0.823742	0.58661	0.311529	0.220016	0.138017	0.105205	0.0944407	1	0.830069	0.598495	0.275882	0.157423	0.0936764	0.0840949	0.062551	1	0.906618	0.596227	0.307537	0.192272	0.109839	0.0805015	0.0751741	1	0.895111	0.671316	0.331498	0.196299	0.118888	0.0822232	0.0764543	1	0.915351	0.59777	0.372422	0.203869	0.116493	0.0754548	0.0738842	48.167
O60476									1	10.2031	5.17509														1	1.17695	0.383945						1	0.560532	0.128854						1	0.667847	0.237647
O60488	1	0.519639	0.218429	0.0327387	0.0369056	0.0035841		0.00162917	1	0.51186	0.120854	0.0367265	0.0177185	0.0061014			1	0.884204	0.173	0.103558	0.0210628				1	0.486413	0.148391	0.0284528					1	0.507638	0.132387	0.0342031	0.0209711	0.00337313			1	0.213773	0.0605764	0.0288492	0.0201526				44.5064
O60493	1	0.668648	0.303403	0.0924956	0.0727987	0.0457221	0.0342175	0.0235417	1	0.706491	0.265937	0.10272	0.0705383	0.0493621	0.0388721	0.0282956	1	0.74582	0.274514	0.0881518	0.0524062	0.0422182	0.0358062	0.0288683	1	0.765026	0.30988	0.115462	0.0680114	0.0463246	0.0394128	0.0259939	1	0.713337	0.291065	0.114243	0.0640751	0.0454892	0.0425726	0.0334318	1	0.804017	0.29177	0.112653	0.0608566	0.0413166	0.0388967	0.0270213	45.76
O60496	1	0.363735	0.342852	0.0881528		0.0389946	0.0455546		1	0.686362	0.271556			0.038243	0.028317	0.0755164	1	0.569101	0.281097				0.034188	0.0254971	1	0.65871	0.278009		0.0298183	0.0316246		0.0253607	1	0.774562	0.237479			0.0298063	0.0624505	0.0266032	1	0.549792	0.339951		0.0474538	0.0341569		0.0416781	43.717
O60499	1	1.02064	0.699367	0.385995	0.430632	0.319259	0.27805	0.425489	1	0.902066	0.520896	0.439645	0.280651	0.23269	0.325636	0.341807	1	0.643854	0.34751	0.185241	0.138294	0.188418	0.236675	0.321648	1	0.675114	0.434945	0.448853	0.308075	0.185819	0.230319	0.200484	1	0.983046	0.732566	0.495378	0.339528	0.201307	0.311434	0.380137	1	0.493002	0.422727	0.199113	0.237528	0.162543	0.186549	0.313249	49.3557
O60502	1	0.755828	0.579867	0.151215	0.0926559	0.0165407		0.0101133	1	0.856406	0.622233	0.18953	0.0553457	0.0219633		0.0101217	1	4.71232	2.80461	0.91221	0.233216			0.00154211	1	0.964379	0.679847	0.222015	0.0358461	0.0121349	0.0632551		1	0.887228	0.672381	0.221121	0.0522192	0.0233401	0.0066209		1	0.318354	0.152563	0.339922	0.0625215		0.055517		48.0339
O60506-3	1	0.900232	0.743024	0.392213	0.172763	0.0826658	0.0564415	0.0508517	1	0.843394	0.7363	0.324733	0.119314	0.0553521	0.0464412	0.0420762	1	0.834487	0.720328	0.272849	0.079564	0.0353981	0.0298218	0.0290382	1	0.933796	0.766987	0.436776	0.133383	0.0608376	0.0491674	0.0313205	1	0.933829	0.800285	0.40843	0.110354	0.0496372	0.0501623	0.043956	1	1.03073	0.799396	0.422259	0.0969735	0.0533166	0.0421214	0.0302713	50.6959
O60508	1	1.21018	1.14745	0.749608	0.610373	0.475192	0.77978	0.595876	1	1.35415	1.15292	0.698825	0.327752	0.334781	0.47563	0.614115	1	1.14563	0.860151	0.582193	0.271525	0.275332	0.237365	0.367856	1	0.741418	0.612785	0.458964	0.309669	0.578849	0.297613	0.410471	1	0.513324	0.727693	0.489781	0.236073	0.379737	0.428865	0.464727	1	0.736016	0.802447	0.440818	0.165639	0.276391	0.248069	0.333729
O60512	1	0.563347							1	1.13369	0.192995						1	1.03489							1	0.440498	0.143527						1	0.177068	0.406843						1	0.468834	0.184873
O60518									1	0.548448															1	0.859488	0.21681						1	0.595644	0.682807						1
O60524	1	0.63256	0.50651	0.239975	0.116015	0.265718	0.285773	0.243255	1	0.725082	0.407498	0.201596	0.156714	0.299106	0.274318	0.334551	1	0.730791	0.35936	0.262698	0.185495	0.157861	0.212034	0.205665	1	0.818544	0.566157	0.29898	0.20493	0.274149	0.316349	0.255344	1	0.715597	0.524353	0.220386	0.184436	0.203295	0.313916	0.331186	1	1.10309	0.785147	0.373998	0.317299	0.5517	0.540108	0.327182	46.5825
O60547	1	0.760864	0.566423	0.283758	0.0844135				1	0.818736	0.658888	0.277296	0.0898301				1	0.345017	0.682779	0.298654	0.0369644				1	0.949504	0.644546	0.296071	0.0733851				1	1.21564	0.69216	0.41669	0.0794087				1	0.900937	0.665705	0.329902	0.101084				48.4628
O60563	1	0.848149	0.59472	0.308882	0.218474	0.377916	0.327146	0.344452	1	0.569446	0.588296	0.177152	0.281433	0.201782	0.228517	0.227228	1	0.800766	0.535076	0.115568	0.156418	0.321661	0.260315	0.176997	1	1.11269	0.749499	0.30766	0.306142	0.378667	0.383103	0.301677	1	0.598701	0.381965	0.286385	0.270983	0.182854	0.246803	0.213254	1	1.60484	0.952171	0.237315	0.400381	0.342411	0.323129	0.282302	48.6847
O60566	1	0.888265	0.563702	0.234723	0.056396		0.0550485	0.0478191	1	0.77093	0.287501	0.0306096	0.0392654	0.0269316			1	0.520316	0.22834						1	0.852156	0.348952	0.102874	0.0502292	0.0518628	0.0293444	0.0315226	1	0.643167	0.341404	0.103468	0.0353273				1	0.387514	0.250717					0.0152391	48.6027
O60568	1	0.921597	0.629136	0.0763437	0.0291171	0.00608933	0.0030682		1	0.886771	0.576411	0.0708587	0.0127487	0.0062624			1	0.657214	0.605268	0.0982613					1	0.944522	0.613899	0.10055	0.00504767	0.00294095			1	0.963808	0.624152	0.0901735	0.00996574				1	0.451047	0.301833	0.041227			0.0184309		48.6533
O60573	1	0.698649	0.522277	0.156247	0.0246954	0.00715779			1	0.923608	0.474923	0.143176	0.0231757	0.00437049			1	0.821879	0.790936	0.109631	0.0277954				1	0.828197	0.44305	0.198205	0.0190947				1	0.659262	0.421393	0.13018	0.0146531				1	1.0214	0.54712	0.166284	0.0127854				47.3351
O60583
O60603	1	0.717958	0.385638	0.170512	0.111217	0.0435044	0.0164689		1	0.802411	0.462693	0.184388	0.0895872	0.0332335	0.0169102		1	0.917738	0.77684	0.19998	0.185443	0.000572169			1	0.719957	0.323926	0.125313	0.078431	0.0211477			1	0.830531	0.54112	0.167622	0.0783253	0.022506	0.011835		1	0.310085	0.13494	0.196851	0.0320959	1.99638e-05			46.6862
O60610	1	0.817152	0.406902	0.0955947	0.0699195	0.0205699	0.00772095	0.00524375	1	0.808962	0.332085	0.0949626	0.0433266	0.0167719	0.00887492	0.00641509	1	0.943345	0.362795	0.0760826	0.0315446	0.00947237	0.00496362	0.00848958	1	1.00373	0.371075	0.0934197	0.0355845	0.0122473	0.00777042	0.0126169	1	0.878991	0.375743	0.112436	0.0426838	0.0139349	0.00682476	0.00592554	1	1.00036	0.368719	0.108856	0.0337306	0.0126168	0.00857426	0.0109117	47.0927
O60613	1	0.933294	0.745138	0.186663	0.0752126	0.0532206	0.0681857	0.0781174	1	0.872111	0.651507	0.183697	0.0567596	0.0227752	0.0206458	0.0766676	1	0.754897	0.607199	0.163355	0.0336508		0.0298303	0.0479085	1	0.895075	0.666903	0.122919	0.0446153	0.0321065	0.052955	0.0561226	1	1.01262	0.781613	0.233759	0.0758094		0.0318928	0.0551431	1	0.113014	0.0574047	0.233276	0.0571712	0.0198472	0.0399413	0.0624513	49.4805
O60637	1	1.02492	0.643588	0.86466	0.869085	0.827898	0.608803	0.512968	1	1.77357	1.8979	1.57224	1.50946	1.3221	1.04391	0.814901	1	0.891263	0.705863	0.651932	0.637047	0.744737	0.577881	0.778037	1	0.896114	0.741587	0.665561	0.620997	0.591448	0.454202	0.362777	1	0.98459	0.956607	0.69944	0.725966	0.675895	0.577767	0.429562	1	0.942259	0.678708	0.868382	0.888155	0.807975	0.62201	0.561585
O60645	1	0.687154	0.131681		0.0421968				1	0.503284	0.0931242						1	0.707305		0.720439					1	0.383097	0.0485449						1	0.40611							1	0.263572							45.0113
O60664	1	0.871779	0.874435	0.786819	0.678656	0.542999	0.407784	0.388304	1	0.914177	0.874183	0.858018	0.765554	0.551434	0.403624	0.371909	1	0.934699	0.933694	0.826582	0.703499	0.464894	0.304215	0.287129	1	1.00132	0.965723	0.845936	0.756585	0.561538	0.37799	0.365741	1	0.980746	0.914782	0.838877	0.771849	0.560845	0.374706	0.333124	1	1.0326	0.935279	0.873871	0.760802	0.5174	0.386432	0.326564	61.8492
O60671	1	0.717251	0.571311	0.443283	0.203585	0.0373775			1	0.857452	0.724365	0.485272	0.122347	0.0665641			1	1.42714	0.535999	0.310857	0.145346		0.0561611	0.0836275	1	0.931498	0.779154	0.534341	0.165778	0.0215927			1	0.962648	0.959899	0.486267	0.161224	0.0259896	0.0140064		1	0.594287	0.718333	0.365977	0.325605				49.332
O60678	1	0.767625	0.271011						1	0.185525	0.3814						1	1.2906	0.918041						1	1.03869	0.56772	0.0148825					1	0.996086	0.567345						1	0.915568	0.619567
O60684	1	0.614358	0.109254	0.0267108	0.0296508	0.0191665	0.0156394	0.0229693	1	0.595961	0.122225	0.0402471	0.0287884		0.0132301	0.0257403	1	0.545933	0.121061					0.0263652	1	0.589198	0.090362		0.0184206	0.0139526	0.0129282	0.0225102	1	0.612752	0.0964194	0.0366799		0.0150596	0.0215843	0.0182944	1	0.308747	0.073891	0.0180155			0.0148847	0.00528022	44.6383
O60701	1	0.623145	0.233466	0.036128	0.0184756	0.00326181			1	0.733204	0.233201	0.0527868	0.00532441	0.00272514		0.0023537	1	0.696772	0.224533	0.0338821	0.00583498			8.43442e-06	1	0.79899	0.226781	0.0383806	0.00758825				1	0.710317	0.226351	0.0460206	0.00926076		0.00661133		1	0.368439	0.0926836	0.0295619	0.00242773			0.000202236	45.1831
O60704	1	0.299473																							1								1		0.264249						1
O60711	1	0.830926	0.444838	0.429966	0.283425	0.0830364	0.11414	0.141635	1	0.77881	0.593341	0.47289	0.314285	0.108566	0.0733966	0.222663	1	3.01952	0.95301		0.287589		0.000314889	0.0454214	1	0.738108	0.613407	0.99576	0.337284	0.0979729	0.0988399	0.197269	1	0.898541	0.747945	0.413718	0.599323	0.184542	0.138118	0.205359	1	0.861085	0.355778	0.461154	0.353481			0.237909	48.9526
O60716	1	0.702799	0.291595	0.0336673	0.0594891	0.118684	0.114685	0.0668069	1	0.544062			0.0592845	0.0404601		0.0302037	1	0.279021							1	0.79339	0.324614		0.0494812	0.105391	0.10395	0.11323	1	0.487137	0.0845188		0.0737138		0.0634168	0.0844501	1	0.215394	0.0327254				0.048789	0.0162847	45.6899
O60749	1	0.762127	0.363849	0.0674744	0.0591116	0.0158875	0.00399449	0.00446381	1	0.759516	0.316384	0.0754509	0.0310101	0.0125559	0.00612722	0.00413893	1	0.799111	0.376577	0.0510095	0.0243788	0.00535556	0.00245842	0.00285183	1	0.852596	0.355398	0.0724649	0.0236772	0.0068719	0.00340224	0.00303614	1	0.859485	0.365635	0.0871795	0.0289824	0.00963963	0.00453344	0.00232362	1	0.911798	0.35474	0.0735181	0.0218236	0.00665916	0.00431992	0.00215434	46.5686
O60762	1	0.807368	0.480789	0.0639214	0.122557	0.0378913			1	0.558139	0.158862			0.0135027			1	0.626742	0.0758169				0.0184548		1	0.584757	0.259104	0.0699021					1	0.569761	0.211126	0.09327	0.0967847				1	0.308916	0.124255	0.0453012			0.0144141		47.3997
O60763	1	0.623376	0.257594	0.061011	0.0645796	0.0209948	0.00559436	0.0063111	1	0.56337	0.165313	0.0504142	0.0237898	0.0120409	0.00557181	0.00448706	1	0.580026	0.153872	0.0288894	0.014027	0.00477601	0.00260335	0.00167052	1	0.635198	0.19235	0.0427037	0.0191671	0.00807168	0.00406236	0.00405736	1	0.622246	0.18507	0.0583131	0.0246579	0.00948033	0.00231757	0.00227316	1	0.683994	0.163811	0.0354406	0.0194574	0.00608691	0.00284885	0.00234763	45.2926
O60783	1		7.9385						1								1								1	2.84437							1							0.0351079	1					0.0391917
O60784	1	0.906242	0.662239	0.128842	0.0424599	0.0429499	0.000866912	0.00252586	1	0.870935	0.765716	0.127403	0.056517	0.0218951	0.020877	0.0195476	1	0.827168	0.705079	0.241981	0.0490411				1	1.01266	0.866061	0.123308	0.0379559	0.0312455		0.025131	1	0.937843	0.630728	0.174854	0.0492169		0.0151339	0.0100105	1	0.551992	0.360296	0.0923642	0.035844		1.27863e-05		48.9423
O60814	1	0.538155	0.328922	0.184591	0.248435	0.169324	0.195289	0.456381	1	0.774151	0.420616	0.2241	0.233674	0.189515	0.303369	0.434974	1	1.11953	0.651108	0.34416	0.254327	0.271858	0.195395	0.214395	1	0.588671	0.438682	0.256752	0.150966	0.195509	0.2287	0.411148	1	0.896232	0.454788	0.449634	0.254187	0.233165	0.192867	0.332259	1	0.973833	0.585508	0.385894	0.258637	0.26676	0.209269	0.361522	44.3194
O60826	1	0.874867	0.19277					0.0178088	1	0.589076	0.133115						1	0.852882	0.141468						1	0.839981	0.144903						1	0.819706	0.252531					0.0239748	1	0.78292	0.190823						46.1852
O60828	1	0.935516	1.1034	1.13014	1.28919	1.16327	0.986013	1.0321	1	0.957785	1.13297	1.21239	1.18341	1.02709	1.08124	0.989585	1	0.82146	0.926787	0.951321	0.838882	0.75186	0.732821	0.877602	1	1.01244	1.13585	1.21739	1.21647	1.03747	0.980156	1.08768	1	0.975999	0.993959	1.23783	1.12842	1.0697	1.01659	0.964983	1	1.13515	1.06005	1.05768	0.995995	0.996758	0.90388	0.829194
O60830	1	0.647593	0.315508	0.0462871	0.0480659			0.00703982	1	0.601559	0.192531	0.0317113	0.0139967	0.00517629			1	0.383175	0.0866995					0.0163446	1	0.63549	0.273322	0.014827			0.00637224	0.00974457	1	1.01483	0.584401	0.151818	0.0499312				1	0.546503	0.224888						45.6952
O60831	1	0.806201	0.637602	0.572145	0.521295	0.507022	0.577827	0.644989	1	0.898856	0.465176	0.61931	0.498741	0.528624	0.584711	0.592664	1	0.727064	0.86297	0.751097	0.911885	0.782051	0.794294	0.86108	1	0.985803	0.910613	0.824329	0.51816	0.594199	0.556573	0.86	1	0.965602	0.79364	0.712979	0.569931	0.513899	0.520711	0.595618	1	0.768033	0.725226	0.584242	0.661157	0.537336	0.561868	0.634601
O60832	1	0.839619	0.649711	0.457898	0.455345	0.535749	0.530623	0.303872	1	0.795041	0.626712	0.420889	0.407463	0.488629	0.483413	0.26467	1	0.655845	0.575612	0.379593	0.288528	0.359573	0.342049	0.261387	1	0.876993	0.702225	0.464417	0.488903	0.586415	0.545281	0.299838	1	0.790847	0.64775	0.513306	0.433195	0.453804	0.429485	0.286231	1	0.906872	0.620752	0.443326	0.37117	0.480774	0.429429	0.280872	51.9239
O60841	1	0.736287	0.67456	0.443543	0.422973	0.452753	0.450521	0.373489	1	0.721575	0.635854	0.385336	0.42413	0.46223	0.472296	0.445406	1	0.701557	0.49332	0.381535	0.335592	0.343178	0.33808	0.322682	1	0.986511	0.777827	0.569825	0.500515	0.586283	0.550524	0.569311	1	0.893579	0.603573	0.47248	0.481372	0.522924	0.491666	0.521719	1	0.869158	0.720027	0.474628	0.424554	0.494878	0.502408	0.52186	51.4841
O60858	1	0.758328	0.539974						1	1.96766	2.62997	2.01817					1	0.176335	0.185708	0.345618					1	1.08022	0.762665						1	0.578526	0.344426	0.154905					1	0.886015	0.280037
O60861	1	0.516624	0.11157	0.0335597	0.032129				1	0.493971							1	0.434955							1	0.531311	0.172707						1	0.510331	0.122575						1	0.747747							44.1268
O60869	1	0.80147	0.825034	0.752487	0.694571	0.668462	0.554924	0.498903	1	0.811459	0.885214	0.840531	0.812679	0.731584	0.641474	0.546436	1	1.00943	0.996757	0.926232	0.859217	0.728438	0.629689	0.53741	1	1.02465	0.997118	0.9829	0.869895	0.783518	0.681591	0.585027	1	1.00504	0.932166	0.928553	0.869877	0.789341	0.686064	0.593006	1	1.02919	1.00713	0.96962	0.879232	0.840647	0.689709	0.540678
O60870	1	0.505724	0.228207	0.0652144	0.0511936	0.0377462	0.0263506	0.039656	1	0.726084	0.145123				0.0402064	0.0423376	1	0.981743	0.147588				0.0556903		1	0.898889	0.209013			0.0541117	0.0610836	0.0402744	1	0.830417	0.220089	0.069128			0.0498783	0.0237611	1	0.462452	0.0832173					0.0233682	44.4045
O60879	1	0.49662	0.0834466						1	0.369266	0.216342					0.0330056	1	0.516422	0.145395						1	0.470826	0.133057			0.0377193			1	0.513957	0.209268	0.0352412					1	0.451829				0.165037		0.0242675
O60884	1	0.899658	0.579796	0.212058	0.129711	0.0378359	0.00780329	0.00759575	1	0.733692	0.468174	0.211803	0.0842181	0.0120554	0.00663235	0.0122251	1	0.787639	0.500556	0.21556	0.0709357	0.00724857	0.00675543	0.0177432	1	0.868215	0.543588	0.237778	0.0861705	0.0102315	0.00461978	0.0100307	1	0.814709	0.529085	0.25675	0.0843521	0.0150549	0.00735462	0.00747291	1	0.887742	0.533522	0.254138	0.0711603	0.0126844	0.00912536	0.0162029	48.7824
O60885	1	0.741549	0.480419	0.289375	0.222176	0.230432	0.215996	0.222905	1	0.611365	0.464372	0.257598	0.22895	0.166876	0.171218	0.182052	1	0.639974	0.407258	0.213328	0.172068	0.16246	0.129326	0.150225	1	0.849779	0.498326	0.271285	0.255354	0.242268	0.223559	0.224612	1	0.869896	0.528392	0.297394	0.210233	0.210602	0.187923	0.188787	1	0.975934	0.500748	0.322996	0.200569	0.208141	0.186505	0.207785	47.4132
O60888	1	0.858637	0.776564	0.823059	0.729031	0.640142	0.307489	0.426765	1	1.15043	1.54646	0.814742	0.995461	0.639694	0.417673	0.979929	1	0.861934	0.375156	0.316054	0.324097	0.205945	0.46718	1.12367	1	0.331302	0.252283	0.173352	0.238773	0.27505	0.190976	0.245328	1	1.1992	1.00893	1.61296	1.1262	0.738348	2.10284	1.64199	1	0.468462	0.379583	0.279309	0.362434	0.216994	0.3228	0.212588	62.5193
O60925	1	0.473606	0.655857	0.470036	0.488005	0.367148	0.0934916	0.183556	1	0.842545	2.2712	0.978921	1.42456	0.681999	0.26921	0.769491	1	1.9907	0.588209	0.447781	0.661698	0.122386	0.20156	0.871315	1	0.27256	0.195484	0.203261	0.175096	0.0792533	0.0605711	0.0802084	1	1.40076	2.04563	2.33577	1.56485	0.863723	2.18199	1.53203	1	1.1147	0.293268	0.669465	0.944337	0.433458	0.462107	0.102528	51.1566
O60927	1	1.19892	0.346501	1.21081	0.805428	0.426247	0.822568	0.77648	1	1.61407	3.53404	2.4337	2.398	2.27518	1.99766	1.91033	1	0.000434783	0.000509087	0.420956	0.474484	0.542226	0.488388	0.338848	1	0.920373	0.961506	1.06816	1.1375	1.04918	0.862338	0.994814	1	1.45799	1.44945	1.44854	1.57099	1.22541	1.25952	0.997858
O60934	1	0.6064	0.246591	0.128388	0.107448	0.0918212	0.0753054	0.0993399	1	0.680924	0.260598	0.142145	0.111176	0.07718	0.0746345	0.0801852	1	0.437678	0.1861	0.125253	0.0855498	0.048185	0.0594786	0.0683836	1	0.548331	0.332823	0.141658	0.0989535	0.0964821	0.0720404	0.0868631	1	0.782214	0.293582	0.14931	0.102319	0.0733308	0.0863813	0.0874139	1	0.63603	0.17537	0.0935195	0.0919419	0.0560992	0.0493421	0.0646996	44.9976
O60942	1	0.742313	0.249134						1	1.00729	0.155606						1	0.649422	0.0678549						1	0.683134	0.117688						1	0.840174	0.240551						1	0.61553	1.3657
O75027	1	0.67275	0.367305	0.135432	0.0877837	0.0188642			1	0.708601	0.251494	0.258073	0.0913883	0.0167387			1	0.473564	0.245427	0.174043	0.0354287	0.0734277			1	0.571945	0.272996	0.17339	0.0748827	0.0143014			1	0.69046	0.443213	0.2179	0.10864	0.0161437			1	0.165361	0.383287	0.11639	0.0644709		0.00912761		46.249
O75044	1	0.800646	0.356171						1	1.09032	0.562242		0.00107511		0.700098	0.725422	1	0.556861	0.0959217						1	0.591067	0.329428	0.0302025				0.798005	1	0.354419	0.267531						1	0.292964	0.148771	0.0324395
O75063	1	0.675591			1.45567				1	0.789703							1	0.363467					1.40625		1	0.80427	4.23525				2.01199		1	1.47948			5.66864	4.9008	4.25014		1	0.527349		6.07377		5.03793		5.11421
O75064	1	0.685254	0.439769	0.0674083					1	0.765598	0.543351	0.0824263		0.0596452			1	0.85444	0.878021				0.0975495		1	1.1287	0.523666	0.10878					1	1.0067	0.753162	0.0734247	0.0179018				1	0.586014	0.267586	0.0249959				2.64892e-05	46.5876
O75071	1		0.720768	0.637858	0.687317	0.6126	1.1303	1.54408	1	3.47899	1.67346	1.63361	1.89833	1.95702	3.27752	4.41678	1			1.22388	1.10342		1.5786	2.51974	1	0.428128	0.416767	0.46698	0.29052	0.465587	0.57311	0.860247	1	0.223599	0.195113	0.23426	0.229421	0.251825	0.363553	0.540372	1	0.82813	1.04054		1.79332	0.356017	0.739481	2.06172
O75081									1	0.694951		0.0507104				0.0976785									1	0.334425			0.0374317				1	1.22144							1
O75083	1	0.853494	0.69112	0.201887	0.0606759	0.0125955	0.00198618	0.00158329	1	0.861061	0.708636	0.208601	0.0357755	0.00971685	0.00349337	0.00226858	1	0.952837	0.761549	0.200991	0.0261478	0.0028659	0.000723019	0.00101795	1	1.04315	0.77671	0.271191	0.0334599	0.00509553	0.00143076	0.000977828	1	0.959265	0.729543	0.249404	0.0358858	0.00710626	0.00243219	0.00106265	1	1.05431	0.797104	0.277395	0.0290945	0.00443682	0.00169292	0.000213006	49.2658
O75113	1	0.490492							1	0.739797	0.423171						1	0.714735	0.358179						1	0.692913	0.781169						1	0.2024							1	0.240153	1.39529
O75116	1	0.832329	0.485863	0.0376507	0.0480879	0.0152341	0.0105951		1	0.834152	0.315169	0.0611835	0.108642	0.0034595	0.0251173		1	0.631939	0.368136						1	0.899196	0.291815	0.050431	0.144221		0.0046557		1	2.13222	0.825219	0.115088	0.0819226			0.0625938	1	0.442535	0.316751						47.5388
O75122	1	0.68088	0.349262	0.146676	0.107289	0.105297	0.0861144	0.092512	1	0.698786	0.242427	0.11091	0.0895219	0.0641505	0.0580726	0.0664615	1	0.615192	0.275578	0.104726	0.0470018	0.0761561	0.0502888	0.0767344	1	0.561115	0.309443	0.14135	0.110637	0.0919083	0.101493	0.0829739	1	0.653407	0.245965	0.133314	0.076269	0.0747197	0.0695191	0.066933	1	0.624908	0.183217	0.117105	0.0566494	0.0677948	0.0603344	0.0523385	46.0314
O75122-3	1	0.675788	0.295841	0.228439	0.0481255	0.0950446	0.109088	0.187065	1	0.607951	0.289372	0.151051	0.127201	0.0935304	0.128504	0.187999	1	0.360673	0.254162	0.0698185	0.0731352	0.130029	0.118352	0.196615	1	0.658394	0.353802	0.282079	0.168902	0.194034	0.212082	0.27729	1	0.581365	0.31422	0.171375	0.119926	0.112814	0.133392	0.205663	1	0.67501	0.242013	0.054672	0.101887	0.101187	0.136959	0.185407	45.704
O75131	1	0.7566	0.494573	0.0043475	0.0187586				1	0.767689	0.68342			0.00701663			1	0.463318	0.828347		1.39599e-05				1	0.991383	0.575019						1	1.34548	0.711668	0.0347743					1	0.619706	0.339721						47.1722
O75140	1	0.889336							1	0.0506774							1								1		0.0626971						1	0.100598
O75143	1	0.790251	0.771653	0.707825	0.637261	0.635343	0.560439	0.285241	1	0.777152	0.734245	0.663155	0.69063	0.649429	0.455816	0.248306	1	0.954275	0.832284	0.786767	0.719253	0.73181	0.605522	0.290332	1	0.716159	0.637378	0.548391	0.590401	0.559037	0.448884	0.252695	1	0.980135	0.764522	0.67369	0.602804	0.612139	0.479701	0.213266	1	0.880512	0.705757	0.631567	0.631576	0.646527	0.522176	0.338873	62.7524
O75144	1	1.00726	0.57562	0.60663	0.5503	0.385729	0.317046	0.397484	1	1.77168	1.13926	1.42784	1.69788	1.20635	1.35124	1.28714																	1	1.05341	1.2221	0.986907	0.799551	0.604575	0.651757	0.742371	1	1.33088	0.534977	0.505042	0.262384	0.462087	0.494258	0.549275	53.7989
O75150	1	0.66056	0.181729	0.0493425	0.0650582	0.0488625	0.0465748	0.0651354	1	0.631303	0.118664	0.050239	0.0316351	0.0300495	0.0302957	0.045508	1	0.583229	0.118036	0.0222646	0.0247792	0.00862202	0.015614	0.0247294	1	0.798072	0.155471	0.0568901	0.0405295	0.0363716	0.0576625	0.0643035	1	0.727176	0.119512	0.061496	0.0345962	0.0270953	0.0333584	0.0444826	1	0.79947	0.145605	0.042005	0.018718	0.0221022	0.0298162	0.0388185	45.0612
O75151																									1	0.242424	0.547282	0.663756	0.886011	0.946253	0.941314	0.946612	1	1.1369	0.796473	1.04648	0.923789	1.07786	1.10047	1.1415
O75152	1	0.716854	0.559496	0.395674	0.337232	0.320619	0.348812	0.324997	1	0.72985	0.51353	0.291875	0.270584	0.267313	0.282315	0.301204	1	0.554482	0.445292	0.285588	0.199031	0.183608	0.215979	0.232183	1	0.906491	0.685566	0.501251	0.392851	0.401423	0.398205	0.404201	1	0.900663	0.589364	0.396237	0.290546	0.281579	0.306812	0.308177	1	0.810348	0.495645	0.324853	0.261852	0.252305	0.265457	0.290793	48.5574
O75153	1	0.819298	0.338557	0.0516628	0.0406348	0.0124685			1	0.774404	0.263927	0.0488692	0.0117255	0.00430274			1	0.903963	0.337121	0.0844465	0.0313412				1	0.881236	0.27767	0.0402797	0.010555	0.00944829		0.0020363	1	0.900194	0.300243	0.0553013	0.0139625				1	0.357634	0.115456	0.0236605	0.0183302				46.6638
O75157									1	0.614604	0.924346	0.806417	0.6401	0.555235	0.855147	0.906604									1	1.06384	0.712133	0.831523	0.712021	0.838426	0.910259	1.12658	1			0.761027	0.999989	0.981798	1.08779	1.13262
O75164	1	0.706156	0.539157	0.297467	0.222044	0.113428	0.0292081		1	0.870944	0.503236	0.306502	0.273344	0.112599	0.0296974	0.0724076	1	0.777292	0.499699	0.239406	0.216995	0.0638961			1	0.891291	0.568747	0.3436	0.282502	0.108146	0.0290969	0.0946414	1	0.94724	0.646162	0.388552	0.23736	0.121758	0.0333785	0.0357949	1	1.09756	0.729492	0.573216	0.311636	0.0936347	0.0444952		48.4837
O75165	1	0.46668	0.13908	0.0152008	0.0141547	95.2634	0.277438		1	0.482351	0.0874209						1	0.562534	0.242232						1	0.455191	0.0919291			0.00363533			1	0.62271	0.235051	0.0869871	0.014629			0.0435505	1	0.299771	0.156066
O75167	1	1.34177	1.1528	1.01425	0.905707	0.747482	0.692023	0.628711	1	0.748747	0.756037	0.78877	0.761223	0.579183	0.534817	0.452167	1	0.52058	0.661921	0.49909	0.605797	0.451741	0.427588	0.537084	1	0.920198	0.79698	0.928118	0.892118	0.792882	0.814098	0.79907	1	0.592218	0.577024	0.579609	0.537267	0.368252	0.344805	0.376723	1	0.84827	0.78383	1.05737	0.707131	0.490347	0.462141	0.507279
O75170	1	0.736241	0.743614	0.537657	0.546335	0.598776	0.566223	0.557386	1	0.665102	0.802021	0.53243	0.522133	0.520436	0.534023	0.58541	1	0.742465	0.717901	0.594927	0.486347	0.593607	0.612535	0.760655	1	0.84075	0.710595	0.663552	0.27712	0.475463	0.508661	0.599332	1	1.05794	0.694051	0.581977	0.36767	0.470692	0.537713	0.590877	1	0.846623	0.722186	0.932415	0.489857	0.531729	0.39202	0.586778
O75175	1	0.736165	0.542442	0.422405	0.330352	0.202857	0.200403	0.15378	1	0.761168	0.464453	0.326764	0.267745	0.171915	0.142695	0.127056	1	0.718873	0.446507	0.351802	0.263964	0.156609	0.135424	0.131706	1	0.95377	0.594477	0.469392	0.327738	0.220614	0.177138	0.167803	1	0.830698	0.462594	0.329514	0.256955	0.163389	0.125498	0.130378	1	0.747456	0.455188	0.330291	0.264715	0.155347	0.140894	0.169746	49.5416
O75179	1	0.808959	0.504434	0.278094	0.281112	0.257357	0.257572	0.19892	1	1.06698	0.478913	0.309379	0.301276	0.279908	0.241601	0.28404	1	0.647168	0.513307	0.32531	0.277341	0.207385	0.235841	0.202612	1	0.902571	0.527854	0.318605	0.330999	0.305695	0.272753	0.245082	1	0.89301	0.614934	0.269586	0.262053	0.263096	0.232441	0.278139	1	0.813582	0.534659	0.294225	0.283811	0.205795	0.247329	0.253175	47.863
O75182									1								1	0.702782							1	1.28872							1	1.07127	1.39832			0.302828
O75190	1	0.732282	0.531193	0.263117	0.208652	0.154102	0.18854	0.258696	1	0.866291	0.524828	0.248555	0.227112	0.160269	0.209729	0.344324	1	0.579658	0.298596	0.239984	0.290611	0.0643519	0.138742	0.222439	1	0.705872	0.398034	0.226116	0.173313	0.150234	0.199026	0.316053	1	1.10467	0.468737	0.246103	0.141335	0.326851	0.192832	0.301731	1	0.783111	0.447531	0.382764	0.207509	0.157541	0.165209	0.223752	47.7003
O75191	1	0.663105	0.107179						1	0.34233							1	0.861193							1	0.699579							1	1.06258	0.0764988					0.011679	1	0.492837	0.0456558
O75208	1	0.716973	0.710589	0.501742	0.214964	0.00505751			1	1.10441	0.828442	0.608771	0.271141	0.03694	0.0189876		1	1.13883	1.1845	0.47291	0.311063	0.0797657	0.0762687		1	0.793228	0.684242	0.353451	0.12698	0.01819	0.0402942		1	1.01465	1.04151	0.496362	0.182073		0.0147909		1	0.640225	0.569307	0.291132	0.102737	0.0318192			50.5903
O75223	1	0.796907	0.833206	0.663688	0.329181	0.0434414	0.017437	0.0145001	1	0.818785	0.905944	0.778167	0.388006	0.0350515	0.0170087	0.0138028	1	1.11123	1.14077	0.920714	0.427543	0.0416096	0.00807519	0.00522016	1	1.14185	1.04184	0.953477	0.427864	0.0650391	0.0165312	0.0116499	1	0.98573	0.892553	0.810401	0.409322	0.0360727	0.0158325	0.0102296	1	1.03241	1.03663	0.952369	0.454245	0.0363278	0.0133758	0.0133554	53.2942
O75251	1	0.738988	0.314044	0.0594135	0.0370721	0.0104154			1	0.560464	0.19717	0.0556268	0.0145814	0.00247046	0.00227892	0.00349189	1	0.566416	0.229304	0.103209	0.025724				1	0.699187	0.261054	0.0750951	0.0155947				1	0.686407	0.27248	0.0859558	0.0201778	0.00213079	0.0012124	0.000948112	1	0.347659	0.118246	0.0298554	0.00518501	0.00313773			46.1822
O75298	1	0.801858	0.89587	0.557017	0.513778	0.37299	0.298741	0.238874	1	1.06115	0.597208	0.778841	0.521659	0.3327	0.329607	0.24653	1	0.594477	0.704021	0.633902	0.482983	0.349896	0.339151	0.28823	1	0.737273	0.762503	0.681302	0.492106	0.357925	0.354417	0.310753	1	0.985879	0.958657	0.853042	0.574777	0.508744	0.415142	0.247538	1	0.264975	0.309648	0.212106	0.324401	0.203603	0.276534	0.117421	55.6695
O75306	1	0.820237	0.508356	0.2198	0.141878	0.0321176	0.00490674	0.00221954	1	0.690018	0.377384	0.193219	0.0922384	0.0175626	0.0061253	0.00422629	1	0.635482	0.316556	0.160799	0.0632837	0.0133469	0.00160292	0.00549821	1	0.812948	0.455274	0.220828	0.0992528	0.0167917	0.00269907	0.0016116	1	0.799554	0.459223	0.222101	0.0978882	0.0201077	0.00394735	0.00228656	1	0.581415	0.423408	0.234455	0.0914315	0.018791	0.00661137		48.1804
O75312	1	0.849374	0.79746	0.466183	0.276324	0.152014	0.118796	0.101659	1	0.871381	0.837419	0.483825	0.283864	0.167579	0.137721	0.138002	1	0.908136	0.939152	0.481676	0.248886	0.135797	0.103051	0.0822815	1	0.969243	0.894944	0.560418	0.250726	0.147539	0.122343	0.111445	1	1.06593	0.854858	0.584995	0.296689	0.17365	0.146908	0.133842	1	0.948039	0.86301	0.561057	0.274906	0.130634	0.113304	0.116057	51.7379
O75323	1	0.907403	0.78137	0.227433	0.0285227	0.0054105			1	0.900661	0.737092	0.335521	0.0162163	0.00409634			1	0.780219	0.843804	0.439758	0.0313635				1	0.973856	0.731163	0.463987	0.019254				1	1.04917	0.801672	0.467329	0.030841	2.62982			1	1.66118	0.723269	0.455563	0.0318847				49.9181
O75330	1	0.690354	0.467519		0.126413	0.094287	0.100318	0.087399	1	0.964396	0.386787	0.266142				0.135935	1	0.78692	0.533997					0.0271232	1	0.575895	0.153673	0.0745267	0.0817026	0.0801391	0.111975	0.105663	1	1.49482	0.287199	0.554063		0.151376	0.10627	0.0556059	1	0.297201	0.407134	0.225609				0.0456853	47.1397
O75340	1	0.79934	0.443073	0.104764	0.0873873	0.0235206	0.00826978	0.00829	1	0.68578	0.322044	0.105727	0.0424048	0.0185264	0.0100579	0.00968437	1	0.770032	0.354195	0.0684256	0.0320913		0.00279145	2.39681e-06	1	0.798399	0.410333	0.0961642	0.0337362	0.0117736	0.0069381	0.00364126	1	0.75517	0.379597	0.126646	0.0505405	0.0150942	0.00678409	0.00507442	1	0.423475	0.251041	0.101977	0.0244511	0.0139672	0.00813218		47.2535
O75347	1	0.871242	0.739483	0.589129	0.714021	0.60946	0.464794	0.419788	1	0.846314	0.960597	0.663339	0.676751	0.61583	0.510767	0.509487	1	0.998954	0.850875	0.672936	0.700515	0.434312	0.419557	0.378083	1	0.84351	0.713376	0.767126	0.642154	0.448744	0.45175	0.343604	1	1.25073	1.10268	0.88208	1.08839	0.915004	0.772227	0.606364	1	1.06912	0.823675	0.805722	0.683961	0.623429	0.615126	0.463876	63.3391
O75348	1	0.849647	0.611616	0.220894	0.140016	0.109456	0.0797574	0.0843819	1	0.814365	0.577858	0.227378	0.134033	0.0750051	0.0625596	0.085476	1	0.841202	0.589704	0.209867	0.11936	0.0687426	0.067776	0.0685674	1	0.613366	0.607238	0.240628	0.119877	0.0859212	0.0634995	0.0749196	1	0.976445	0.729102	0.355237	0.151278	0.118719	0.079422	0.0984496	1	0.925402	0.52692	0.252914	0.116291	0.0902913	0.0721389	0.080829	48.7695
O75351	1	0.724822	0.250201	0.0591645	0.0507561	0.0207862	0.0119736	0.0220113	1	0.713425	0.20029	0.0449597	0.0213822	0.018526	0.0115079	0.0216909	1	0.77047	0.18487	0.0435628	0.0214589	0.00487659	0.0110985	0.015544	1	0.837383	0.221103	0.0405929	0.0178287	0.0149571	0.0112157	0.0171092	1	0.70679	0.192249	0.0536155	0.0303604	0.0121346	0.0146275	0.0176463	1	0.798424	0.183614	0.0576411	0.0203656	0.00771635	0.0127563	0.0198996	45.7728
O75352	1	0.797776	0.583563	0.564789	0.374078	0.365588	0.251334	0.252059	1	0.735818	0.654884	0.519167	0.435878	0.320152	0.246014	0.134996	1	0.77946	0.436324	0.442015	0.312524	0.229393	0.184694	0.141574	1	0.871928	0.581267	0.445268	0.394557	0.249417	0.176724	0.140503	1	0.824752	0.621487	0.465294	0.317571	0.241096	0.171086	0.166174	1	0.577636	0.364828	0.505796	0.382344	0.272378	0.164428	0.0914912	52.0264
O75362	1	0.907391	0.456581	0.319917	0.225463	0.098019	0.146476	0.0970165	1	0.657817	0.422315		0.129111	0.0985442	0.137278	0.0705584	1	0.596019	0.419848	0.285697				0.0380221	1	0.852737	0.579255	0.242175	0.236206	0.170622	0.133573	0.127222	1	0.715006	0.352559	0.119486	0.0721537	0.11327	0.0738902	0.0774192	1	0.479222	0.39184	0.0425126	0.0477023		0.0682201	0.0204143	48.272
O75367	1	0.821041	0.747465	0.681923	0.478336	0.212597	0.022192	0.025265	1	0.863124	0.95693	0.824365	0.584998	0.152343	0.0868482	0.037286	1	0.747588	0.632655	0.544993	0.397483	0.151365	0.0627639	0.0205542	1	0.994083	0.884142	0.614559	0.464813	0.140304	0.0642195	0.0267586	1	0.932834	0.90172	0.589322	0.555379	0.137406	0.0555438	0.0362167	1	0.906233	0.76616	0.845215	0.58933	0.229044	0.0674209	0.0462226	54.0124
O75368	1	0.84138	0.857359	0.816954	0.737015	0.570035	0.490151	0.498461	1	1.02358	0.906902	0.934514	0.806277	0.603898	0.541965	0.543459	1	0.952842	0.870727	0.83047	0.673356	0.397908	0.455226	0.446101	1	1.02851	1.01577	0.944445	0.812115	0.549827	0.5163	0.537299	1	1.01588	0.998669	0.937246	0.722051	0.529176	0.550856	0.47297	1	0.886593	0.90307	0.856269	0.686392	0.49101	0.386829	0.394296	65.8052
O75369-8	1	0.852587	0.670664	0.190996	0.133892	0.0569699	0.0279964	0.0273576	1	0.829682	0.622118	0.15804	0.070679	0.0297119	0.0149768	0.0123909	1	0.851734	0.589883	0.12727	0.0549015	0.022159	0.00872518	0.0106819	1	1.01474	0.703484	0.209886	0.0976953	0.0444782	0.0235814	0.0241391	1	0.957545	0.669604	0.197484	0.0771035	0.0298601	0.0134612	0.0115443	1	1.01599	0.675906	0.188428	0.0711453	0.0302539	0.0153442	0.0122564	49.117
O75376	1	0.97004	0.725419	0.474105	0.350085	0.295681	0.330979	0.347967	1	0.830321	0.634078	0.483914	0.324433	0.234158	0.188224	0.259509	1	0.600271	0.550354	0.401015	0.272492	0.182667	0.175139	0.251735	1	0.894766	0.731933	0.548773	0.342126	0.243313	0.267331	0.348006	1	0.881863	0.663881	0.444895	0.33791	0.214074	0.206684	0.299512	1	0.831538	0.62905	0.491828	0.342669	0.228423	0.233483	0.330612	51.1886
O75379	1	0.712704	0.496796	0.621562	0.545622	0.615226	0.539185	0.427237	1	1.44692	1.24637	0.85634	0.858111	1.01788	0.967042	0.725301	1	1.96572	1.57727	1.16152	1.26638	0.714911	0.87498	0.852377	1	0.814324	0.873669	0.781342	0.608997	0.745577	0.690892	0.61891	1	0.753233	0.50563	0.455634	0.448718	0.388884	0.374016	0.306062	1	3.01534	2.25074	1.9005	2.54074	1.98544	1.88495	1.60329
O75380	1	0.850129	0.773863	0.614044	0.578268	0.457974	0.366506	0.263047	1	0.808576	0.705497	0.541073	0.476349	0.453992	0.336313	0.236877	1	0.865092	1.148	0.558634	0.516244	0.453105	0.303748	0.238018	1	0.820057	0.661043	0.710259	0.55353	0.531808	0.326977	0.241711	1	1.05485	0.962858	0.780012	0.617231	0.484206	0.411774	0.310823	1	0.981601	0.734843	0.636789	0.587636	0.419521	0.30669	0.260848	57.7332
O75381	1	0.80943	0.859872	0.639325	0.562121	0.510626	0.495452	0.468284	1	0.875861	0.776902	0.551569	0.455047	0.387285	0.418039	0.432098	1	0.935611	1.03491	0.532493	0.525607	0.518393	0.780096	0.935757	1	0.773454	0.842395	0.607747	0.568422	0.443171	0.496912	0.671899	1	0.954196	0.774327	0.5659	0.403924	0.397657	0.479615	0.563937	1	1.19813	1.07345	0.598277	0.504186	0.521205	0.727815	0.926215	61.8746
O75390	1	0.857062	0.742273	0.254234	0.052099	0.0104689	0.00187015	0.00143779	1	0.885597	0.724189	0.261005	0.0321675	0.00690133	0.00255752	0.00153564	1	0.933271	0.726132	0.283097	0.0279748	0.00268181	0.00101409		1	1.02994	0.829077	0.3565	0.0312742	0.00326048	0.0013756	0.00106609	1	0.953758	0.737212	0.348917	0.0324762	0.00560064	0.00154878	0.000981821	1	0.288161	0.826078	0.385509	0.0343276	0.00305251	0.00122549	0.000203047	49.772
O75391	1	1.00987	0.924388	0.837146	0.706629	0.564883	0.463587	0.419666	1	0.988664	1.08208	0.859168	0.792566	0.642249	0.54723	0.532028	1	1.10899	1.02446	0.774402	0.737034	0.609501	0.454426	0.420245	1	0.847703	0.799131	0.816038	0.65762	0.517871	0.437335	0.391888	1	0.914389	0.763512	0.712381	0.556819	0.495809	0.419139	0.399327	1	0.764596	0.845647	0.729631	0.607303	0.452897	0.409038	0.343596	62.5315
O75396	1	0.809796	0.54483	0.157103	0.0742692	0.020569	0.0046916	0.00475104	1	0.835359	0.553138	0.163483	0.0574702	0.0137207	0.00656831	0.00578502	1	0.829281	0.581973	0.209394	0.0606981	0.0101983	0.00517353	0.00756404	1	0.911638	0.624833	0.273087	0.0808519	0.0137364	0.00524019	0.00384178	1	0.919849	0.596236	0.2497	0.0704128	0.0154458	0.00555437	0.00403826	1	0.980704	0.641367	0.263665	0.0742887	0.0146014	0.00478972	0.00277001	48.0559
O75400	1	0.804552	0.547704	0.299606	0.276485	0.210861	0.186709	0.19129	1	0.736007	0.391483	0.240131	0.204196	0.164627	0.151185	0.174537	1	0.548772	0.328851	0.145958	0.136108	0.114243	0.129478	0.135114	1	0.933728	0.587598	0.350703	0.251354	0.253549	0.22557	0.236939	1	0.81656	0.41781	0.260075	0.192164	0.161664	0.180917	0.176308	1	0.742304	0.372045	0.265462	0.162201	0.180457	0.156771	0.170644	48.5018
O75410	1	0.94064	0.826007	0.86667	0.744811	0.620517	0.601206	0.622822	1	0.982429	0.874671	0.741604	0.661342	0.515772	0.481347	0.501643	1	0.923852	0.950623	0.762038	0.517837	0.437353	0.457241	0.46496	1	0.837598	0.814223	0.675039	0.530517	0.444494	0.444604	0.460636	1	0.840453	0.749669	0.740601	0.564236	0.463972	0.411921	0.440566	1	0.694019	0.805794	0.678248	0.575889	0.439759	0.424033	0.428651
O75414	1	0.921952	0.811637	0.745062	0.651223	0.480782	0.170692		1	1.01376	0.922146	0.844359	0.803854	0.551651	0.205355		1	0.773971	0.884997	0.851214	0.719262	0.540735	0.22382		1	1.00255	0.871887	0.902539	0.752747	0.514825	0.185463		1	0.958935	0.88123	0.804873	0.64884	0.514293	0.1838		1	0.854793	0.832174	0.8783	0.721419	0.534234	0.200238		57.9018
O75419	1	0.561788	0.196029		0.0405402				1	0.367808	0.159755						1	0.426842	0.382577						1	0.533273	0.228839						1	0.499988	0.299012	0.0269438					1	0.353178	0.0849719						44.586
O75420	1	0.895969	0.361659			0.2437		0.110794	1	0.994663		0.298276		0.0749923	0.0629714	0.000277605	1	0.629171					0.000130527		1	1.3971				0.0915838		0.0815317	1	0.777139	0.0663571						1	0.776952					0.039253		46.9212
O75427	1	0.722037	0.299114	0.0439464	0.0965627	0.0547321	0.0627017	0.0458393	1	0.595956	0.204664	0.0547545	0.0324293	0.0375288	0.0492279	0.0456053	1	0.560422	0.133507	0.0445427	0.0263026	0.0225229	0.039085	0.0349885	1	0.777352	0.204925	0.0809417	0.0969909	0.079724	0.0674667	0.06571	1	0.329507	0.196481	0.0803929	0.044665	0.0487772	0.0663622	0.0552256	1	0.520798	0.212854	0.157858	0.0552099	0.0539731	0.0553094	0.0429512	45.9097
O75431	1	0.564669	0.158284	0.0224553	0.0331219				1	0.275849	0.154075						1	0.542269							1	0.497045	0.183635						1	0.374885	0.0967236	0.0444382					1	0.345956	0.056444						44.5132
O75436	1	0.823142	0.830973	0.445071	0.198784	0.0177191	0.00588511	0.00547757	1	0.772403	0.717872	0.524911	0.20722	0.0155669	0.0126666	0.00539066	1	0.939381	0.715283	0.580876	0.169071	0.00633907	0.00418418	0.00226832	1	1.04877	0.790529	0.558612	0.205065	0.0131401	0.0067897	0.00457699	1	0.838708	0.732457	0.569278	0.205547	0.014438	0.00841837	0.00558284	1	0.991101	0.903695	0.654242	0.20929	0.011836	0.00170641	0.0174249	51.4072
O75438	1	0.671292	0.573636	0.399878	0.422043	0.288231	0.194305	0.194769	1	0.856897	0.832766	0.547543	0.433585	0.213602	0.250194	0.293076	1		0.350488	0.2529	0.217526		0.177242	0.315751	1	0.244954	0.226053	0.264773	0.207385	0.193509	0.15014	0.178464	1	0.486001	0.521302	0.538039	0.394406	0.249042	0.378803	0.38318	1	0.320064	0.485708	0.278495			0.168201	0.187508	49.9459
O75439	1	0.665337	0.297267	0.047001	0.0337107	0.00536311			1	0.708195	0.284676	0.0442068	0.0158861	0.00520239	0.00233887		1	0.716194	1.3578	0.201609					1	0.834525	0.311551	0.0471029	0.0144178	0.00782774	0.00699747		1	0.829846	0.318001	0.0582679	0.017572	0.00727192	0.00588247		1	0.195492	0.24587	0.0772276	0.0200264				45.717
O75446	1	0.781046	0.557251	0.73604	0.22777	0.344327	0.233257	0.171546									1	0.742364	0.385677	0.309193	0.140013	0.11147	0.0860731	0.0668359	1	0.140572	0.49376	0.328466	0.339681	0.221888	0.160111	0.100365	1	0.0544054	0.0572158	0.0320053	0.0234184	0.0181923	0.0139307	0.00952418	1	0.123304		0.378757		0.0307561	0.041908	0.0273727	52.6045
O75448	1	0.811284	0.482543		0.0124355				1	0.927619	0.490955	0.0861895					1	0.751051	0.477134	0.170298					1	0.673441	0.426473	0.0799676					1	0.610914	0.402516	0.0294872					1	0.400888	0.50445			0.0344189			47.6409
O75449	1	0.735245	0.125368		0.157298				1	0.347999	0.153	0.0412485					1	0.454578	0.299889						1	0.832063	0.189076						1	0.38367	0.209173	0.0160207					1	0.468098	0.133716	0.0807525					44.2009
O75475	1	0.972542	0.613388	0.514051	0.372271	0.290715	0.200177	0.141548	1	0.787071	0.703372	0.447943	0.387006	0.316172	0.22784	0.156075	1	0.813584	0.558219	0.341152	0.230369	0.238592	0.163832	0.178035	1	0.830088	0.741241	0.523737	0.367526	0.293034	0.254651	0.217965	1	0.832105	0.656722	0.541166	0.347464	0.324315	0.270547	0.225573	1	0.823075	0.679919	0.398194	0.274171	0.274249	0.21932	0.24514	52.0723
O75477	1	0.399151	0.0434426		0.020521			0.0385408	1	0.393554	0.139498					0.0777314	1	0.71143					0.0222294		1	0.227829						0.032251	1	0.681508	0.0794368			0.0300215		0.0566155	1	0.34058							43.6774
O75487	1	0.688433	0.982645	0.417228	0.196764	0.0617879	0.0320999	0.0767736	1	0.907902	0.904874	0.679349	0.293248	0.131005	0.0389519	0.0288327	1	0.703566	0.859327	0.663468	0.249922	0.071134	0.123957	0.10192	1	0.345702	0.566289	0.509447	0.183155	0.0716767	0.0701525	0.0811955	1	0.813552	0.875606	0.721639	0.345852	0.1026	0.132985	0.143746	1	0.475618	0.799746	0.670632	0.170095	0.025969		0.0891879	51.6658
O75489	1	0.76197	0.480612	0.244339	0.169188	0.0510088	0.0104402	0.0158586	1	0.683605	0.405619	0.201523	0.12134	0.0406306	0.0188267	0.0114083	1	0.657563	0.379611	0.196494	0.0935412	0.0278141	0.00888622	0.00730783	1	0.817138	0.466883	0.247915	0.118261	0.0301964	0.0135997	0.00769297	1	0.766399	0.462111	0.260828	0.126959	0.0366961	0.0136511	0.00596644	1	0.874427	0.472033	0.259989	0.133927	0.0329079	0.0123514	0.00661606	47.9195
O75494	1	0.800941	0.335925	0.149069	0.221918	0.411524	0.58581	0.379762	1	0.813934	0.305554	0.162718	0.0960356	0.33491	0.48673	0.405459	1	0.5973	0.403233	0.100023	0.0557844	0.222977	0.503774	0.522715	1	0.56863	0.263245	0.0821593	0.133016	0.355547	0.536866	0.339515	1	0.697035	0.345059	0.173607	0.11137	0.252343	0.533596	0.551292	1	0.890103	0.281819	0.365653	0.101606	0.240131	0.645086	0.60881	44.3555
O75496	1	0.870604	0.731616	0.792955	0.787469	0.830585	0.804082	0.715338	1	0.890912	0.505455	0.875671	0.831296	0.830017	0.784964	0.741726	1	0.601153	1.05321	0.969908	1.04272	0.958688	0.933884	0.789961	1	1.10119	0.78966	1.05859	0.891795	0.889268	0.931484	0.870867	1	1.10422	0.888947	1.06275	1.04915	1.06533	0.95251	0.948491	1	1.05669	0.879118	1.01065	0.950181	0.858338	0.844406	0.802519
O75503	1	0.831581	0.818413	0.390792	0.329311	0.120814			1	1.06591	0.771514	0.317232			0.0285145		1	0.281284	0.358695						1	0.820829	0.6324	0.120643	0.0537532	0.0311562		0.00944514	1	1.24803	0.854741	0.457029	0.228615				1	0.59721	0.368196	0.130769					51.6444
O75521	1	0.825413	0.386246	0.0966342	0.0470791				1	0.735845	0.50705	0.158189	0.0540883				1	1.65266	1.16092	0.993812					1	0.907652	0.534783	0.172246					1	1.11127	0.81742	0.292587	0.162695				1	0.453356	0.421541	0.248649	0.160856				46.9877
O75528	1	0.693775	0.888724	0.21732	0.359338	0.283453	0.323148	0.407685	1	0.216837	0.322505	0.244377	0.377091	0.271788	0.303411	0.351924									1	1.38619	0.406594	0.349525	0.866499	0.97645	0.552803	0.807713	1		1.11478	0.372751	0.301365	0.562662	0.662498	0.535294	1			0.530743	0.307083	0.623909	0.756391	0.944141	48.5101
O75530	1	0.632049	0.217401			0.0695548	0.109509	0.110627	1	0.571757	0.242342						1		0.111953						1	0.748774	0.319548						1	0.902718	0.30012						1	1.40455	0.0192718						44.9803
O75531	1	9.16059	11.237	16.6074	10.6089	10.4075	7.86502	11.2127	1	2.46747	5.61969	4.03523	3.8488	3.0432	2.85988	5.76882
O75533	1	0.886551	0.608371	0.224472	0.225304	0.225127	0.202728	0.188809	1	0.857356	0.591138	0.208694	0.186266	0.173554	0.151952	0.145051	1	0.729304	0.508135	0.144224	0.136432	0.119688	0.114891	0.117233	1	0.966274	0.620262	0.241983	0.226771	0.221132	0.184514	0.17428	1	0.902109	0.622516	0.222266	0.177492	0.167676	0.161935	0.151581	1	0.895508	0.591833	0.194618	0.178369	0.157555	0.129424	0.122202	48.7044
O75534	1	0.706841	0.369303	0.11171	0.0901129	0.0342984	0.0283586	0.0171265	1	0.662325	0.303909	0.0935407	0.0472147	0.0358558	0.023514	0.0180019	1	0.687983	0.275038	0.0959057	0.0483515	0.0341381	0.0226189	0.0159373	1	0.745101	0.355021	0.115834	0.0627732	0.0536677	0.0311029	0.0168536	1	0.739777	0.295154	0.104698	0.050839	0.0281474	0.0295929	0.0185324	1	0.762828	0.296932	0.0951428	0.0670379	0.0383317	0.0297259	0.0149186	46.384
O75554	1	0.917478	0.908993	0.97591	0.936628	0.852778	0.929864	0.919676	1	0.940034	1.30948	0.944921	0.8629	0.967399	1.19178	1.47466	1	1.02629	1.46785	1.63009	1.74569	2.14532	1.95903	2.31933	1	0.776423	1.28077	0.976816	1.03734	1.22158	1.41214	1.41788	1	0.921278	0.804221	0.895796	1.12068	1.11772	1.30119	1.41449	1	0.977689	1.128	1.1419	1.45535	1.51946	1.82982	2.06125
O75558	1		0.827952						1								1								1								1	1.13747							1
O75563	1	0.660274	0.351445	0.0982071	0.0632864	0.0303001	0.0214545	0.0122296	1	0.678503	0.276344	0.0871057	0.0461441	0.0179403	0.0153747	0.0251119	1	0.66385	0.219732	0.067411	0.00892445		0.0132844	0.0247165	1	0.913035	0.403742	0.0866323	0.0365491	0.0342026	0.0105508	0.0170389	1	0.702393	0.271053	0.0945696	0.0287517	0.00995672	0.024161	0.012218	1	0.34219	0.0239416	0.0557116					46.0214
O75569	1	0.869168	0.240482						1	1.79972															1								1	0.00231889	1.9504						1	1.12768
O75575																									1					0.0585503
O75582	1	0.596363	0.18114						1	0.603222	0.389238						1	0.475296				5.16643e-05			1	0.179134							1	0.497782							1	0.342724
O75586	1	1.13513	0.763761						1	1.16508	1.41272						1	1.18577							1	0.581487	0.213717						1	0.943974	0.28037	0.524386					1	0.648802	0.531223						48.2455
O75592	1				0.263816			0.243259	1	1.05171	0.477808			0.115356		0.258153									1			0.433454	0.156706	0.208413	0.322338	0.568432	1	0.390778				0.225143	0.386416	0.551398									53.6029
O75607	1	0.48044	0.669819	0.922473	0.81362	0.771627	0.766996	0.736361	1	0.740777	0.774972	0.772707	0.850553	0.795476	0.737478	0.708636	1	0.787029	0.585623	0.765583	0.882298	1.07986	1.08717	1.73869	1	0.859205	1.26662	0.860656	0.86819	0.935758	1.04152	1.06447	1	0.998666	0.931255	0.981032	0.898967	0.95053	0.818304	1.18109	1	0.968082	0.880595	0.959035	0.891308	1.08338	0.955613	1.36972
O75608	1	0.825371	0.802473	0.649261	0.402131	0.0314368	0.00041962	0.00165377	1	0.834723	0.862707	0.720389	0.474019	0.0328019	0.00257135	0.00241325	1	1.05938	0.98513	0.749439	0.494114	0.0494883			1	1.04841	0.937351	0.84802	0.497234	0.0301858	0.00166862		1	0.970334	0.875783	0.728284	0.464233	0.0526567	0.00195138	0.000513728	1	0.662168	0.626651	0.50785	0.338671	0.04155			53.3594
O75616	1					0.159829			1	1.11912							1								1								1								1
O75629	1	0.607773	0.537029	0.733341	0.920927	1.13179	1.40229	1.61503	1	0.727595	0.677884	0.967117	0.997452	1.2063	1.1571	1.1408	1	0.80156	0.607315	0.910905	1.1241	1.18469	1.48629	1.69058	1	0.746695	0.452547	0.903849	1.01191	1.1748	0.965183	0.983433	1	1.07463	0.733984	1.16657	1.25341	1.35187	1.51798	1.73111	1	1.16366	1.11608	0.975023	1.18392	1.2647	1.42194	1.66598
O75643	1	0.917166	0.67054	0.142739	0.0839775	0.0828697	0.10415	0.126843	1	0.768624	0.557706	0.0916591	0.121864	0.0971837	0.0967511	0.102908	1	0.752804	0.473873	0.0947988	0.0907999	0.0678099	0.07644	0.0975206	1	0.907105	0.605706	0.142581	0.126178	0.105471	0.110441	0.08363	1	0.886646	0.60881	0.146127	0.109625	0.112322	0.105957	0.106998	1	0.942128	0.61937	0.141654	0.119944	0.0970735	0.0941688	0.0998719	48.8808
O75663	1	0.848086	0.532516	0.0723417	0.0374887	0.00802385	0.00148588	0.00186621	1	0.864013	0.584847	0.0782233	0.018816	0.00727622	0.00402136	0.00128696	1	0.869601	0.632822	0.0635301	0.0147302	0.00177706	0.000284339		1	0.881426	0.597458	0.0799134	0.0135826	0.00560746	0.00192834		1	0.913635	0.601465	0.105824	0.0222974	0.00652264	0.00318691	0.00153469	1	0.247802	0.162954	0.0916928	0.0180472	0.00519605	0.00134689	0.0013769	47.931
O75665
O75683																									1			0.580562	0.302251	0.296014	0.476297	0.522184
O75688	1	0.817695	0.663309	0.145971	0.0389678	0.0151002		0.00432303	1	0.812918	0.663363	0.122585	0.0280133	0.0112502		0.0114916	1	0.583941	0.519834	0.161815	0.0183601				1	0.973898	0.719082	0.156285	0.024827	0.010157	0.00394979	0.0106562	1	0.935145	0.65983	0.183016	0.023443	0.00572464			1	0.610433	0.47005	0.120397	0.029184				48.8251
O75689	1	0.787526	0.619409	0.113143					1	0.850131	0.528408	0.054699					1	1.01355	1.89267	0.199527					1	0.989237	0.557924	0.105716					1	0.875121	0.444457	0.0851942					1	0.856938	0.757878	0.0792659					48.3232
O75691	1								1	0.365125							1	0.00144845							1	0.58975							1	0.659145							1	0.208995	0.000260788
O75694	1	0.631567	0.139722		0.0122702				1	0.55076	0.169929						1	0.59179	0.157577						1	0.752067	0.135045	2.15342		0.588546			1	0.632328	0.150725						1	0.9943	0.176029						44.8396
O75695	1	0.800771	0.573024	0.086712	0.0360258	0.01473	0.00876079	0.011449	1	0.823897	0.546529	0.0743892	0.0136708	0.0104973	0.0148475	0.012637	1	1.66626	1.19372	0.103771					1	0.932932	0.651981	0.0980986	0.0210936	0.00778688	0.00769076	0.0132247	1	0.981762	0.620268	0.119429	0.0237929	0.00362627		0.00731163	1	0.426315	0.271873	0.0344056	4.68725e-06				48.0173
O75717	1	0.856044	0.493292	0.145795	0.0913329	0.162052	0.173539	0.166971	1	0.801566	0.443458	0.103049	0.142932	0.13091	0.144004	0.145221	1	0.577644	0.397355	0.0732524	0.117185	0.0808886	0.106906	0.111643	1	0.966918	0.524224	0.171735	0.197383	0.188423	0.181072	0.244512	1	0.90559	0.484205	0.135533	0.147858	0.138865	0.129823	0.188218	1	0.882384	0.468469	0.150814	0.156707	0.126399	0.117212	0.160087	47.657
O75718	1	0.456914	0.192755	0.0399176	0.0312927	0.0111231	0.0037176	0.00797118	1	0.563708	0.172294	0.0441828	0.014941	0.0137006	0.00863532	0.0113423	1	0.495824	0.11944	0.0256891			0.0140362	0.00770364	1	0.513536	0.130715	0.0257997	0.010653	0.004845		0.0134702	1	0.543163	0.143504	0.0516263	0.0235874	0.017477	0.00778726	0.00952883	1	0.169245	0.114881	0.0204099	0.0069639	0.00829365			44.0225
O75746	1	0.720783	0.303724	0.0394539	0.067859	0.025856			1	0.706746	0.167195	0.0644559	0.0114057				1	0.933918	1.48668						1	0.512345	0.169042	0.0360541					1	0.78076	0.268413	0.275719		0.0143091			1	0.391806	0.246116						45.9813
O75781	1	0.66785	0.669943	0.599733	0.767838	0.701284	0.74441	0.765413	1	0.632257	0.50791	0.653017	0.649814	0.786363	0.850041	0.93014	1	1.07069	0.687295	0.813586	0.661101	0.805226	0.874686	0.962564	1	0.628333	0.678876	0.55011	0.501563	0.880694	0.985044	1.09491	1	0.771548	0.854672	0.46895	0.619725	0.669614	0.78225	0.876637	1	0.603037	0.808636	0.669179	0.597932	0.75849	0.80968	0.861118
O75787	1	1.07389	0.719369	0.627096	0.546019	0.431339	0.253156	0.271453	1	0.750735	0.490114	0.374315	0.295199	0.185453	0.122159	0.221276	1	0.627083	0.297924		0.071298		0.109989	0.224768	1	0.542695	0.247811	0.104441	0.119182	0.118403	0.0633707	0.117814	1	0.640195	0.27037	0.180482	0.0913246	0.0684374	0.195953	0.184113	1	0.557689	0.143526				0.0452812	0.0601186	55.982
O75792	1	0.755485	0.413068	0.140339	0.0389298	0.00836739	0.00450881		1	0.758262	0.436177	0.160821	0.047707	0.00948698	0.00628231		1	0.751733	0.258165	0.424146	0.0783223	0.253443			1	0.870356	0.444401	0.20128	0.0469201		0.00170636		1	0.849492	0.452553	0.194961	0.0550781	0.00731542	0.00268751		1	0.297715	0.109342	0.17308	0.0490906				46.9582
O75794	1	0.562055	0.182412	0.0275329	0.0339734				1	0.508745	0.133561	0.0375086					1	0.49262	0.167184						1	0.620108	0.182741						1	0.607776	0.142208	0.0328767	0.0156173				1	0.61034	0.199284	2.26302e-05					44.5755
O75817	1	0.538501	1.09121	0.20762	0.349468	0.374833	0.0809078	0.0455595	1	1.00661	0.820508	0.478524	0.303549	0.149701	0.065866		1	0.58519	0.58474	0.336197	0.226767	0.100204	0.0307872		1	0.825054	0.6298	0.262874	0.159455	0.145681	0.0632431		1	1.26973	1.25115	0.577565	0.339995	0.0914968	0.0690404		1	0.414517	0.399819	0.196403	0.0907835	0.0686814			51.8156
O75818	1	1.01329	0.720235	0.519412	0.490972	0.362747	0.326325	0.224695	1	0.976109	0.763198	0.515315	0.477212	0.337816	0.264067	0.128591	1	0.742924	0.616949	0.415297	0.384618	0.222702	0.221012	0.145135	1	0.994816	0.913909	0.452633	0.407379	0.298878	0.280919	0.167361	1	1.15946	1.11739	0.748516	0.530279	0.299195	0.294856	0.182167	1	1.12625	0.637915	0.916777	0.436823	0.394928	0.203925	0.219359	53.6024
O75821	1	0.923504	0.68195	0.327397	0.184245	0.0856667	0.0537003	0.0512396	1	0.821754	0.66964	0.31689	0.150266	0.0749231	0.0611964	0.0591863	1	1.019	0.755282	0.31574	0.138181	0.0860559	0.0502281	0.0437087	1	0.957581	0.756104	0.37769	0.154004	0.0878546	0.0701216	0.0666652	1	0.900357	0.663385	0.354456	0.16935	0.0873874	0.0700016	0.0550195	1	1.07678	0.836245	0.434452	0.190549	0.0827643	0.0730012	0.064297	50.0332
O75822	1	0.799265	0.670729	0.286921	0.161394	0.0741024	0.0499618	0.0447723	1	0.825648	0.731433	0.302145	0.122537	0.0707506	0.0556704	0.0496012	1	0.981654	0.804721	0.316949	0.121034	0.0587111	0.0396107	0.0369614	1	0.992225	0.796526	0.324585	0.102537	0.07403	0.0457433	0.0435477	1	0.934253	0.709745	0.369627	0.147811	0.0707345	0.0557925	0.0471726	1	1.11205	0.910527	0.45525	0.15649	0.0804945	0.0641196	0.0446675	49.4243
O75832	1	1.19734	0.357196		0.0299313				1	0.389087	1.5473	0.299996					1	0.0159041	0.474838						1	1.58998	0.749992	0.124519					1	4.10889	0.566682	1.8483					1	3.49721	1.91629						47.8822
O75843	1	0.573186	0.270864	0.122558	0.0654256				1	0.519079	0.170075	0.0539293					1	0.59947	0.184032						1	0.362274	0.239836	0.119551					1	1.0667	0.360429	0.120616					1	0.603259	0.17851				0.0167447		44.9446
O75844	1	0.853307	0.611498	0.0595058	0.039295	0.0111246	0.00338383	0.00163413	1	0.821545	0.632306	0.0774824	0.0261402	0.00971505	0.00482424	0.00372191	1	0.982398	0.930461	0.178977	0.0285344	0.00577833	0.00343028	0.00247655	1	1.02569	0.783752	0.149882	0.0228695	0.00537907	0.0034943	0.00279864	1	0.997377	0.743729	0.166266	0.0271916	0.00932648	0.00274999	0.00257277	1	1.01271	0.813054	0.238886	0.0271712	0.00569768	0.00345437	0.00649639	48.458
O75874	1	0.848522	0.820295	0.447988	0.0651038	0.00964322	0.000968185	0.00288004	1	0.877487	0.842166	0.546291	0.0648107	0.00469756	0.0028206	0.00171949	1	0.92587	0.943892	0.703247	0.149483	0.0014771			1	1.00057	0.922162	0.563099	0.0420712	0.00429736		0.000760568	1	0.977161	0.895454	0.571571	0.0530644	0.004641	0.00204888	0.00268318	1	0.528804	0.449069	0.293671	0.038158	0.00350729	0.000831742		51.1655
O75879	1	0.772068	0.388779	0.124668	0.132931	0.06091			1	0.732459			0.514333	0.0571593			1	1.25552							1	0.572544	0.121702	0.114341		0.0266604			1	0.184795	0.457289						1	0.125642	0.065418						46.7389
O75880	1	0.588488	0.502312	0.249554	0.105129	0.0554	0.00519088	0.0117559	1	0.843836	0.514804	0.424439	0.276187	0.129139	0.0442056	0.00868362	1	0.595552	0.490909	0.306729	0.207362	0.102304	0.0422838		1	0.921789	0.651103	0.47451	0.337126	0.146676	0.0526603		1	0.885721	0.585845	0.38828	0.267902	0.112927	0.0561524	0.0102482	1	0.420516	0.230273	0.416852	0.240881	0.138312	0.0846978	0.0165126	47.0567
O75882	1	0.793858	0.796561	0.63371	0.612417	0.477281	0.37026	0.241536	1	0.870309	1.00452	0.829142	0.72953	0.575205	0.434417	0.296175	1	0.811944	0.800431	0.807241	0.645026	0.561956	0.397219	0.276917	1	1.02186	1.00955	0.905753	0.752	0.567464	0.444503	0.298683	1	0.923753	0.886519	0.841585	0.718994	0.59725	0.414288	0.296862	1	0.865205	0.828817	0.900137	0.703678	0.567103	0.482143	0.294035	58.0955
O75884	1	0.894469	0.483765	0.0493486					1	0.930204	0.985182	0.0643149					1	1.70306		0.137215					1	1.14942	0.644073	0.224576					1	0.890098	0.777433	0.24556													47.771
O75886	1	0.831795	0.697349	0.249209	0.107399	0.0642917	0.0689834	0.0656107	1	0.799226	0.526144	0.171102	0.0727247	0.0354165	0.022934	0.0186615	1	0.826045	0.487131	0.127902	0.0625046	0.022307	0.0254622	0.0200398	1	1.01784	0.529592	0.187584	0.13849	0.0530611	0.0634086	0.0339038	1	1.02252	0.707073	0.258345	0.116428	0.0601096	0.0444205	0.0332535	1	0.85273	0.625169	0.193221	0.0617453	0.0380334	0.0285908	0.0244974	49.3997
O75896	1	0.678198	0.63982	0.52041	0.299377		0.0541438	0.111367	1	1.40969	1.44803	0.992757	0.522776			0.0672187	1	0.890174	0.90815	0.846021	0.294635		5.05998e-05		1	1.55747	0.862037	1.09259	0.858421		0.0984292		1	1.016	0.914387	0.707253	0.371093			0.03903	1	1.08915	0.915773	0.848385	0.36837				50.7563
O75909	1	0.901522	0.712938	0.275008	0.102739	0.0149051	0.00449527	0.0118938	1	0.821683	0.691004	0.250859	0.064635	0.00814943	0.00609261	0.00308314	1	0.74369	0.582321	0.190745	0.0232175	0.000529937	0.00336406		1	0.911779	0.691122	0.350951	0.0476659	0.0139507	0.00815907		1	0.910273	0.730161	0.321011	0.0450253	0.00989253	0.00720011		1	0.452362	0.229326	0.164843	0.0289674	0.00253169			49.8178
O75915	1	0.79557	0.674923	0.474246	0.375706	0.320838	0.303537	0.217386	1	0.795431	0.671216	0.560353	0.443649	0.348662	0.307332	0.389744	1	0.96016	0.819736	0.62183	0.511256	0.409538	0.360223	0.406158	1	0.992244	0.773625	0.614714	0.481329	0.396079	0.367632	0.327217	1	0.93489	0.742514	0.601238	0.464461	0.39426	0.35111	0.309543	1	0.983201	0.764163	0.599996	0.520017	0.445552	0.408234	0.355491	51.6749
O75923	1	0.742323	0.318119			0.0151535			1	1.3325	0.337282	0.268625		0.017673			1	0.691858	0.32118						1	0.803695	0.237833			0.188422			1	0.577494	0.394295			0.111687			1	0.595596	0.305061					2.1502e-05	46.2512
O75925	1	0.72319	0.271128	0.0228142	0.0257776				1	0.281254	0.433854						1	0.100079	0.95399						1	0.937874	0.330861					0.0384269	1	0.71435	1.39058						1	1.63422	0.0218762						45.8658
O75934	1	1.04575	0.631699	0.145356	0.0884444	0.00405853			1	1.20519	0.854731	0.169328	0.0636261		0.00133383		1	0.592766	0.13546		0.162096		0.00900469		1	0.508926	0.374331	0.106737	0.0114868				1	0.978013	0.695933	0.247651	0.0565575		0.0118808	0.00372309	1	0.465502	0.257152	0.0521709	0.0151598				48.8089
O75935	1	0.800644	0.397709	0.0442154	0.00975226	0.0153151			1	1.66213	0.840224	0.0925334					1	0.979237	0.162807						1	0.635737	0.183354	0.00639683					1	0.865219	0.319569						1	0.4579	0.194696	0.0180321					46.896
O75937	1	0.904028	0.836927	0.417365	0.238136	0.15949	0.148577	0.149591	1	0.937064	0.822896	0.424411	0.231376	0.138918	0.124915	0.134773	1	0.870379	0.78285	0.366095	0.154346	0.0924927	0.0955784	0.0981894	1	0.968462	0.917165	0.503171	0.260206	0.162043	0.140591	0.140817	1	0.928196	0.780081	0.4463	0.189863	0.128616	0.120717	0.125551	1	0.917032	0.839267	0.454284	0.170977	0.106997	0.107725	0.102605	51.2823
O75940	1	0.724907	0.821594	0.596075	0.648543	0.526159	0.4507	0.362893	1	0.755282	0.82352	0.607907	0.586853	0.542704	0.487659	0.572794	1	0.813395	0.867203	0.774988	0.826502	0.616916	0.53502	0.637826	1	1.02744	0.895116	0.642147	0.55639	0.627182	0.426596	0.423437	1	0.922614	0.752132	0.799766	0.638525	0.59476	0.55156	0.542803	1	0.918674	0.941233	0.957704	0.718603	0.615567	0.83068	0.668754	60.7067
O75947	1	0.994166	0.653145	0.343395	0.246862	0.164995	0.0751087	0.0591592	1	0.985997	0.648313	0.282696	0.165602	0.11189	0.0789041	0.0697747	1	0.749348	0.441093	0.166785	0.0957666	0.042276	0.0496125	0.0617937	1	0.806156	0.515757	0.233062	0.10686	0.0730041	0.0445035	0.0366013	1	0.875449	0.605447	0.266499	0.129615	0.0752255	0.100009	0.0700903	1	0.902151	0.529566	0.210123	0.123997	0.0757305	0.0409449	0.0289396	50.1928
O75955	1	0.12024	0.631297		0.146175				1	0.674269	0.447177	0.363695	0.313888	0.0615042											1			1.07188	0.519324				1	1.22461		0.660432					1	0.183486		0.482736		0.765038			41.4816
O75962																	1						0.00130425		1								1		36.7082						1							3.83278e-06
O75964	1	0.657551	0.326288	0.0835597	0.0829313	0.0278262	0.0111484	0.00712654	1	0.669672	0.211465	0.0679047	0.0284539	0.0185294	0.0143617	0.0106223	1	0.517173	0.182139	0.0479424	0.0237561	0.00369499	0.00582753	0.00399413	1	0.568385	0.23652	0.0641399	0.0266748	0.0135984	0.00720491	0.0065795	1	0.647267	0.263872	0.0902945	0.0366292	0.0180968	0.0107446	0.00872806	1	0.690039	0.235141	0.0785435	0.029596	0.00959894	0.00548078	0.00550623	45.8553
O75976	1	0.883181	0.71828	0.486891	0.43731	0.358317	0.317359	0.271338	1	0.887456	0.695736	0.546468	0.450792	0.352769	0.308251	0.288165	1	0.807781	0.673514	0.475757	0.380835	0.292351	0.245794	0.210304	1	0.920871	0.731727	0.545018	0.454814	0.35243	0.290464	0.272973	1	0.888086	0.738801	0.547758	0.421125	0.340624	0.280456	0.263205	1	0.953518	0.724417	0.538332	0.43347	0.338282	0.274334	0.245063	52.5999
O75995	1	0.835649	0.80682	0.696664	0.519702	0.482166	0.4	0.320835	1	0.890506	1.01022	0.989451	0.80524	0.58034	0.45621	0.395437	1	0.94201	0.930205	0.833566	0.588271	0.403485	0.318551	0.266721	1	0.91	0.872907	0.874554	0.720024	0.499698	0.351751	0.297946	1	0.976845	1.06717	0.877445	0.714446	0.513623	0.429797	0.364408	1	0.973634	0.93888	0.888595	0.73526	0.539091	0.415639	0.367533	58.3346
O76003	1	0.843373	0.808963	0.369163	0.11782	0.0320694	0.00910954	0.00929888	1	0.868212	0.785982	0.376856	0.0970063	0.0257525	0.0125051	0.0109556	1	0.961091	0.827207	0.314054	0.0644388	0.0133421	0.00556048	0.00464809	1	1.03138	0.8636	0.456393	0.0991103	0.0214648	0.0119904	0.00905726	1	0.924561	0.773974	0.408652	0.10078	0.026123	0.0108735	0.00831037	1	1.04853	0.887579	0.467043	0.0975576	0.0174814	0.00961841	0.00619878	50.7418
O76021	1	0.944908	0.603343	0.668413	0.704137	0.679971	0.684106	0.57411	1	0.666026	0.73146	0.48498	0.503266	0.594823	0.543638	0.409728	1	0.84577	0.538601	0.469693	0.425183	0.510378	0.519036	0.462256	1	0.851608	0.767108	0.702553	0.646198	0.732742	0.705827	0.565066	1	0.764931	0.75246	0.672247	0.579488	0.582504	0.540918	0.51083	1	0.873736	0.71253	0.520514	0.510886	0.663361	0.601242	0.566535
O76031	1	0.769828	0.32113	0.0715111	0.0862053	0.0301058		0.121309	1	0.786925	0.24447	0.0686494	0.0392168	0.0179912			1	0.203027	0.150224	0.0392696	0.0286461		0.00149055	0.102154	1	0.669075	0.258714	0.0547935	0.0164809	0.152621		0.0786291	1	0.674287	0.228166	0.0665311	0.0177721	0.0159827	0.294293	0.0109558	1	0.578317	0.199107	0.061898	0.0119508	0.00244358			46.2561
O76041-2	1	0.872437	0.876638	1.13862	0.808765	0.57284	0.592316	0.40421	1	0.91923	0.940486	0.624602	0.650287	0.542249	0.378725	0.409024	1			1.47456	1.3997	1.68092	1.46629	1.19128	1	1.03714		1.05495	0.74565	0.836966	0.732964	0.726861	1	1.775	2.03633	2.06999	1.90822	1.63358	1.48575	1.24005	1	1.2206	0.500062	0.0978413	0.74004	0.517119	0.64859	0.711507
O76071	1	0.854824	0.712923	0.435246	0.289235	0.104594	0.0228448		1	0.838685	0.617374	0.441939	0.292381	0.0785839	0.0263009		1	1.25413	0.825878	0.461906	0.295047	0.114629	0.0374184		1	0.906981	0.71888	0.490039	0.289868	0.120483	0.0351282		1	0.860789	0.640195	0.419921	0.279303	0.110232	0.0329983		1	0.782723	0.554147	0.400193	0.264807	0.155714	0.0464066		51.1352
O76094	1	0.509445	0.116269	0.182728	0.0944599	0.171931	0.214638	0.296581	1	0.480451	0.113949	0.105502	0.105399	0.099585	0.125268	0.161774	1	0.451883	0.0353069	0.035509	0.0450168	0.063193	0.0948941	0.150036	1	0.577112	0.134841	0.0972988	0.138984	0.158558	0.189331	0.143034	1	0.502278	0.119601	0.0883471	0.0820374	0.0812216	0.123915	0.175042	1	0.564966	0.106865	0.0945997	0.147485	0.12743	0.173598	0.280677	44.0085
O94760	1	0.819741	0.797266	0.657182	0.44642	0.128389	0.0194623	0.00755282	1	0.929686	0.9922	0.948753	0.652994	0.147543	0.017829	0.00850531	1	0.980652	0.985156	0.923929	0.590243	0.134774	0.0122038	0.00645952	1	0.978692	1.03311	0.982133	0.702552	0.142515	0.0178084	0.00767453	1	1.02606	1.03549	0.904675	0.652328	0.164408	0.011125	0.0127486	1	1.0421	0.983433	0.807918	0.587795	0.154071	0.00980759	0.0255431	53.7476
O94761	1	0.652283	0.590349	0.314727	0.580503	0.493264	0.517475	0.400607	1	1.02379	0.807082	0.749509	0.646816	0.590796	0.57399	0.571935	1		0.434002	0.293102	0.217008	0.351381	0.333146	0.329142	1	0.999805	0.611454	0.683104	0.462264	0.546834	0.471081	0.476961	1	0.935736	0.649149	0.51527	0.535499	0.540889	0.575602	0.468647	1	0.295255	0.798787	0.324373	0.244415	0.278192	0.378328	0.338818	47.843
O94763	1	0.821561	0.809287	0.643666	0.378522	0.327386	0.343833	0.3995	1	0.930462	0.733195	0.746717	0.406811	0.321949	0.312133	0.383896	1	0.732366	0.743342	0.777659	0.429563	0.298773	0.249514	0.346654	1	0.772013	0.70265	0.639257	0.331465	0.291188	0.294659	0.336784	1	0.925032	0.930328	0.76625	0.400165	0.357789	0.303981	0.378893	1	0.816628	0.70292	0.739023	0.464337	0.328402	0.267232	0.368866	54.1545
O94766	1	1.04533	0.575609						1	0.856812	0.738173						1	0.467113	0.743341						1	0.713519	0.841466						1	0.840129	0.525902						1	0.697094	0.959109						48.0585
O94768									1	0.128746															1	0.719376			0.392698				1	1.74553		0.64069					1	0.357968
O94776	1	0.847568	0.519943	0.161011	0.106198	0.091163	0.054927	0.0329843	1	0.88214	0.439741	0.15046	0.112324	0.0843851	0.0535788	0.0390642	1	0.674399	0.39814	0.105227	0.0856234	0.0749767	0.0399584	0.021878	1	0.894026	0.543634	0.179656	0.139455	0.102531	0.0591178	0.034508	1	0.902203	0.493393	0.178412	0.111429	0.0945411	0.0610338	0.0328989	1	0.983071	0.518675	0.164233	0.126399	0.113217	0.0609008	0.027221	47.9886
O94782									1	0.281393				0.0456984	0.0732167	0.146194	1								1					0.197673		0.238205	1						0.187318	0.233691
O94804	1	0.629863	0.16493	0.0830056	0.0787758	0.0992685	0.101995	0.110607	1	0.646729	0.147294	0.0903549	0.0885533	0.094992	0.0879855	0.111643	1	0.703587	0.0985851	0.0638059	0.0526835	0.0485268	0.0600806	0.0738381	1	0.882416	0.183703	0.109297	0.133083	0.0976928	0.116375	0.13374	1	0.856705	0.154396	0.0625478	0.0959466	0.105863	0.0938819	0.112689	1	0.813101	0.11861	0.0689988	0.0720128	0.0708367	0.0860656	0.0793442	44.7349
O94819	1	0.884218	0.698399	0.304041	0.0876687	0.0148315			1	0.956996	0.780459	0.409604	0.106913				1	0.88953	0.69811	0.49375	0.12939				1	1.00043	0.774771	0.402911	0.097858	0.0353883			1	1.02706	0.736094	0.428565	0.134898				1	0.849924	0.956363	0.511657	0.0854637				49.8066
O94822	1	0.716361	0.337347	0.178453	0.108243			0.0808776	1	0.687301			0.0405384				1	0.0951845							1	0.766456	0.408493	0.096699	0.0829602	0.0318752			1	0.533155	0.656781			0.0510659		0.0322902	1	0.535768	0.111738						46.2138
O94826	1	0.80926	0.342212	0.0406895	0.0289306	0.0079506	0.000861092	0.00184104	1	0.789465	0.287633	0.0396	0.0156219	0.00697047	0.00376179	0.00328798	1	0.798503	0.319522	0.0150026	0.00562667				1	0.95786	0.364974	0.0383963	0.0137158	0.0044085	0.0106378	0.0364485	1	0.880084	0.365511	0.0520605	0.0141366	0.00503234	0.00172226		1	0.531068	0.187764	0.0191839	0.0135684			0.00233224	46.6429
O94829									1	0.112489	0.0672288	0.181201													1				0.8511				1						2.37293		1				0.834687
O94830	1	1.24053	0.995411						1	0.732645	0.903303	0.375754													1	3.02581	2.56523						1	0.987372	0.747169	1.7141					1		1.14689
O94842	1	0.740531	0.63974	0.523268	0.289932	0.339608	0.313437	0.232826	1	0.996133	0.798934	0.529985	0.415968	0.341952	0.251245	0.237624	1	0.73065	0.53326	0.378449	0.239152	0.150905	0.202008	0.188045	1	1.09543	0.87809	0.62659	0.554278	0.373234	0.210761	0.287	1	0.946969	0.661931	0.423751	0.297738	0.212343	0.20334	0.150126	1	0.586202	0.500013	0.397838	0.285557	0.20258	0.167505	0.145508	51.1181
O94855	1	0.848327	0.6977	0.0780448	0.0225256				1	0.900092	0.681502	0.0663287					1	0.950381	0.809051	0.117042					1	0.985635	0.799062	0.0845116					1	0.856674	0.586989	0.100244					1	0.585153	0.684232	0.134869	0.0633499				48.9688
O94864									1	0.840323		0.618322	0.820811	0.290127	0.078009																		1	0.0808437		0.0624436	0.0507255		0.0090476		1				0.29437			0.0583087
O94868	1	0.723084	0.509738														1								1								1								1
O94874	1	0.552088	0.248533	0.0344941	0.0606891				1	0.509532	0.144786	0.0391087	0.0104543	0.00527077		0.170947	1	0.23541	0.159308	0.0296259					1	0.501293	0.182973	0.0235593	0.0106038	0.0131913		0.00538246	1	0.567046	0.277715	0.0703407	0.238049				1	0.380173	0.077817						44.7317
O94880	1	1.00428	0.452752	0.989265	0.710518	0.240571	0.257241	0.228352	1	0.823224	1.31382	1.90811	1.10457	1.24839	1.11261	0.973768	1	0.966911	0.604303	0.8266	1.45664	1.34967	1.08001	0.910316	1	0.958831	2.08909	1.76956	1.30248	1.30027	1.31268	0.93652	1	0.543489	0.478544	0.455797	0.443414	0.500889	0.353142	0.263945	1	0.28809	0.419031	0.454458	0.721161	0.348125	0.478698	0.463539	57.5751
O94886									1	0.635765															1								1	0.930131		0.210826
O94888	1	0.838604	0.760271	0.542906	0.324336	0.139545	0.0749069	0.0668321	1	0.942496	0.780343	0.537225	0.35866	0.135178	0.0810165	0.0747519	1	0.849013	0.787265	0.487935	0.256358	0.120033	0.0553608	0.0452242	1	1.00671	0.926952	0.664562	0.328482	0.152788	0.0870166	0.0667798	1	0.910702	0.756493	0.562405	0.319998	0.130636	0.0827125	0.0732784	1	1.02191	0.861802	0.614208	0.33855	0.104443	0.0736675	0.0621282	52.3021
O94903	1	0.702648	0.25927	0.045397	0.0423188	0.0129995	0.00876138	0.00479217	1	0.718766	0.19749	0.0494921	0.0249556	0.0217093	0.0174017	0.0168668	1	0.673954	0.144859	0.0624079	0.0210229	0.0157227	0.0145093	0.00944815	1	0.865302	0.253747	0.061749	0.0241547	0.0152101	0.0174709	0.0189376	1	0.742335	0.225475	0.0580381	0.0238831	0.011034	0.0139777	0.00625632	1	0.740778	0.150679	0.0554382	0.0238222	0.0140225	0.0110189	0.00334226	45.7135
O94906	1	0.726583	0.348873	0.345158	0.270765	0.284521	0.32495	0.322231	1	0.51288	0.182444	0.132708	0.185314	0.140241	0.115748	0.152356	1	0.342212	0.169198	0.163855	0.0754811	0.118349	0.0505969	0.12313	1	0.485613	0.202422	0.201978	0.216023	0.19385	0.178296	0.158486	1	0.514301	0.176226	0.201392	0.181108	0.168982	0.12799	0.159838	1	0.594687	0.229175	0.243218	0.213457	0.188542	0.143178	0.177258	45.6597
O94913	1	0.691877	0.619875	0.241048	0.25053	0.172631	0.121075	0.117924	1	0.65765	0.463215	0.209463	0.140672	0.0784599	0.0545036	0.0459128	1	0.835149	0.371042	0.21287	0.0948675	0.0849195	0.0540196	0.0755262	1	0.864106	0.534926	0.239077	0.150113	0.105985	0.147013	0.107084	1	0.547336	0.438425	0.278972	0.114905	0.0868377	0.0789208	0.06512	1	1.12394	0.889858	0.415118	0.122275	0.0922576	0.0995713	0.0903017	48.483
O94915	1	0.891631	0.315265	0.199091	0.148164	0.0594711	0.109779	0.119966	1	0.795399	0.249615			0.0467326	0.0777943	0.132768	1	0.785309	0.333183	0.16902	0.265827	0.0254481	0.0678185	0.103271	1	0.600591	0.169386	0.111801	0.0560263	0.106975	0.145686	0.155905	1	0.95268	0.156191	0.100825	0.138297	0.0929741	0.12647	0.0959798	1	0.779347	0.0736504	0.159899			0.000144887	0.151496	46.7493
O94919																																									1
O94925	1	0.457386	0.204894	0.0536353	0.0351739	0.00578365	0.00226692	0.00476653	1	0.594242	0.150137	0.0354482	0.0139926	0.00889769	0.00265647	0.0075729	1	1.06998	0.563573	0.132862					1	0.473622	0.156696	0.0328493	0.0102075		0.00127718	0.00383541	1	0.567731	0.196705	0.0464079	0.00890683		0.00388913	0.00331338	1	0.0929401	0.101432	0.0222262	0.00614996				44.0802
O94925-3	1	0.736762	0.35674	0.0905103					1	0.466553	0.336539						1	0.451854							1	0.619246							1	0.420869	0.233388						1	0.410549	0.151057						46.4506
O94927	1	0.528993	0.149947						1	0.562196							1	0.716717							1	0.4903					0.010756		1	0.574336	0.12975						1	0.524129
O94953	1	0.752502	0.405268	0.16787	0.21545		0.178393	0.178585	1	0.676992	0.359834	0.28456	0.171803	0.101146	0.115965	0.112997	1	0.847824	0.249561	0.0743245	0.159638	0.100338	0.0864637	0.0849212	1	0.300891	0.273306		0.195896	0.136574	0.123183	0.150755	1	0.581628	0.277885	0.10882	0.0890395	0.0999864	0.123932	0.0720144	1	0.150987	0.138259	0.0756907	0.138559	0.0898261	0.0649009	0.0586631	46.5939
O94966-6	1	0.913529	0.487756	0.0678093	0.128306	0.0585616	0.0755283		1	0.989901	0.407143	0.124286	0.0471793	0.0173296	0.05044	0.0066421	1	0.550683	0.330107	0.204056	0.0441503	0.123395	0.355819	0.100927	1	1.03155	0.4147	0.0698668	0.0543044	0.77919	0.501153	0.153071	1	1.06609	0.44233	0.0887267	0.0579239		0.0820079	0.0285337	1	0.685232	0.326383	0.0695804			0.203001	0.0179477	47.8204
O94967	1	0.558753	0.448831	0.331648	0.18874	0.079182		0.0329323	1	0.410818	0.299177	0.222013	0.0918077	0.0102115			1	0.246175	0.209314	0.506288					1	0.417206	0.489969	0.219783	0.0394115	0.00583274			1	0.756797	0.656042	0.381425	0.159094			0.030106	1	0.0809824	0.556086	0.308342	0.0154588			0.00332278	47.1137
O94973	1	0.901815	0.646648	0.214111	0.0736804	0.0160351		0.00015862	1	0.893667	0.619378	0.190435	0.0640206	0.0117398		0.00195276	1	3.62554	2.67593	0.560219	0.286972	0.0108509		0.00016098	1	1.09978	0.791964	0.276471	0.0988359	0.00634843			1	1.06925	0.702358	0.24657	0.0662734	0.0108691			1	0.333674	0.263828	0.0628574	0.0723079	0.0125001		3.94517e-06	49.1511
O94979	1	0.80608	0.483158	0.114054	0.0647985	0.0188586	0.0071659	0.00748316	1	0.827848	0.43204	0.0907685	0.0396378	0.0125561	0.00632125	0.0124834	1	0.757543	0.366212	0.0637533	0.0259463	0.00911775	0.0082108	0.0107399	1	0.882264	0.468404	0.111418	0.0394053	0.01432	0.0128542	0.0154416	1	0.863529	0.42831	0.097951	0.0338718	0.0106282	0.00751696	0.0124756	1	0.872399	0.415577	0.100248	0.0257566	0.00758627	0.00899235	0.0127181	47.543
O94992	1	0.846561	0.698756	0.586198	0.623101	0.580741	0.555755	0.533241	1	1.04708	0.962389	0.854105	0.775918	0.770707	0.674006	0.755981	1	0.934228	0.83009	0.790644	0.678262	0.517742	0.63095	0.703574	1	0.799263	0.632779	0.645084	0.59972	0.572824	0.51572	0.51816	1	0.99207	0.9117	0.813731	0.717841	0.673956	0.764263	0.688946	1	0.829556	0.774202	0.694094	0.664509	0.501712	0.543997	0.493123
O95059	1	0.877394	0.599832	0.658047	0.595715	0.438039	0.454777	0.50645	1	1.0359	0.532247	0.518282	0.419619	0.373505	0.378118	0.402439	1	0.505092	0.566016	0.280217	0.252438	0.147603	0.319093	0.347134	1	0.942776	0.650011	0.725578	0.531754	0.449903	0.33915	0.300051	1	0.666716	0.778123	0.489139	0.31547	0.274442	0.29742	0.315554	1	0.884473	0.536187	0.672883	0.219815	0.320283	0.424932	0.427309	61.0496
O95067	1	0.673787	0.247285						1	0.718609							1	0.612366							1	0.361185	0.300186						1	1.20145	0.188192				0.0167789		1	1.08285	0.248713
O95071	1	0.875283	0.543403	0.273636	0.166061				1	0.948773	0.490337	0.272711	0.0878304		0.234927		1	0.915765	0.843659	0.348846	0.145622	0.541594	0.0224186	0.189439	1	0.793037	0.278686	0.266374	0.212807		0.272171		1	0.775846	0.548022	0.239351	0.0997243	0.190317		0.0277137	1	0.485211	0.288005	0.317398	0.0402407	0.0560828	0.0210258		48.5081
O95104	1	0.974769	0.668378	0.310091	0.211963	0.317726	0.196502	0.158272	1	0.743937	0.490065	0.266163	0.282857	0.247442	0.165237	0.153044	1	0.991034	0.513049	0.411385	0.270824	0.357692	0.22739	0.316386	1	1.07624	0.879682	0.413461	0.383754	0.381216	0.220152	0.225806	1	1.01904	0.600559	0.357269	0.332607	0.248857	0.173185	0.188406	1	0.872384	0.639658	0.435345	0.274641	0.294087	0.39558	0.207014	49.4316
O95139	1	0.703827	0.503783	0.181258	0.115142	0.0229231	0.00998596	0.00569234	1	0.639249	0.38304	0.163714	0.0687534	0.0261806	0.0119778	0.0141287	1	0.412656	0.540519	0.172578	0.113903	0.0805579	0.0552877		1	0.643773	0.581163	0.278459	0.136461	0.0515134	0.0354482	0.00918953	1	0.605422	0.507691	0.318005	0.150716	0.0618107	0.0360166	0.0191966	1	0.344649	0.563606	0.287116	0.159831	0.0581582	0.0409858	0.0127197	47.4393
O95140	1	0.400113							1	0.822177							1	0.402387							1	0.499146							1	0.739989	0.0236263						1	0.570298	0.232212
O95149	1	0.796051	0.436286	0.0227988				1.48389	1	0.634063	0.463573	0.00569081		0.010577		2.2033	1	3.74035	1.95027				0.00850841		1	1.04737	0.53922	0.0425993		0.00315817	0.000395972		1	1.89296	25.5738	0.995611				47.8411	1	1.56971	0.96893				0.329982	0.234149
O95153									1	0.66538	1.85347	1.37766	0.240589		0.0138204	0.00100082									1	3.43372	0.0700879			0.0107912	0.0178566	0.0111138	1	1.16155		0.104542		0.0718988	0.356133	0.194339	1	0.717075	0.242311				0.403033	0.0387396
O95155	1	0.8516	0.365709	0.109562	0.0835195	0.0278454	0.0395448		1	1.02742	0.433773	0.0136111	0.0559895	0.0415289		0.0108604	1	1.07331	0.477025	0.220384					1	1.05745	0.396201	0.0757806	0.0211438	0.0319724	0.0299595	0.0129396	1	1.06262	0.624559	0.0960594	0.0353515	0.0431481	0.082313	0.0299486	1	0.477308	0.27926			0.0442589			46.9581
O95159	1	0.817675	0.263537	0.117711	0.110477	0.0386731		0.0321721	1	1.40377	0.971639	0.265468	0.112999			0.0413113	1	0.58491	0.179756						1	1.36411	0.715741	0.268104	0.0845535				1	1.33193	1.0103	0.547062	0.216023				1	0.299575	0.187408	0.17043					46.231
O95163	1	0.872946	0.669753	0.124004	0.0622823	0.0155312		1.46307e-05	1	0.915928	0.586852	0.160334	0.0190982				1	0.775956	0.372215	0.122614					1	0.844179	0.52534	0.108889	0.0111794		0.0818449		1	0.804818	0.567535	0.15498	0.0229132	0.019193			1	0.352776	0.225657	0.095324	0.0463083				48.9501
O95167	1	0.72897	0.383387	0.0916896	0.0582158	0.0214786		0.0135842	1	0.905836	0.603344	0.110081		0.00988671	0.0181213	0.0180465	1	0.545374	0.197233	0.0487757			0.0142447		1	0.387231	0.262635	0.0959663		0.0258505	0.00747523	0.00738882	1	1.14778	0.497332	0.161823		0.0307859	0.0296869		1	0.627256	0.278246	0.0478463					46.5471
O95168	1	0.605613	0.235589	0.039904	0.0474694	0.0138055		0.00350182	1	0.645075	0.178087	0.0306676	0.0233674				1	0.403839	0.191206						1	0.549799	0.243754	0.0774843					1	0.618313	0.262303	0.0886051					1	0.546815	0.164738	0.0295632					45.0743
O95169	1	0.733012	0.568109	0.358348	0.308957	0.222231	0.169038	0.194535	1	0.902443	0.732514	0.283929	0.298466	0.211796	0.185168	0.299524	1	0.592752	0.43605		0.147449	0.0990713	0.156073	0.261144	1	0.361321	0.352692	0.148167	0.138806	0.131255	0.112172	0.167823	1	0.883605	0.614947	0.486327	0.293894	0.181885	0.382899	0.361636	1	0.148002	0.394418	0.253849	0.122497	0.111106	0.16042	0.167485	49.0124
O95182	1	0.676426	0.389577	0.144708	0.119314	0.116827	0.152157	0.185053	1	0.608578	0.294233	0.145019	0.0765756	0.0695442	0.104419	0.139362	1	0.340014	0.169504	0.0835243	0.0613461	0.0483087	0.0913203	0.136084	1	0.578045	0.318042	0.151966	0.110663	0.118196	0.128124	0.199132	1	0.609445	0.322888	0.153565	0.0701538	0.0606795	0.107628	0.15002	1	0.698527	0.277664	0.154943	0.0842533	0.0856772	0.123329	0.181667	46.0925
O95197	1	0.9926	0.780445	0.720399	0.493693	0.481314	0.345673	0.253122	1	0.855367	0.799527	0.695078	0.551485	0.465452	0.307282	0.232765	1	0.994637	0.827168	0.641196	0.50963	0.421443	0.351754	0.206325	1	0.995525	0.729895	0.745511	0.650232	0.458574	0.339287	0.266973	1	0.896786	0.845242	0.669378	0.601185	0.457839	0.354301	0.2717	1	0.895279	0.793546	0.805159	0.630029	0.440173	0.355101	0.239441	57.3691
O95202	1	0.632946	0.364487	0.117808	0.102669	0.0448122	0.0261581	0.0308378	1	0.636987	0.300465	0.100732	0.0568339	0.0342124	0.0254622	0.0241602	1	0.534922	0.241638	0.0829551	0.040462	0.0157353	0.0177785	0.0234884	1	0.663086	0.328906	0.113414	0.0636269	0.0365241	0.0300609	0.03199	1	0.666308	0.301571	0.12837	0.0595089	0.0344756	0.0277128	0.0303879	1	0.730493	0.280499	0.105333	0.0551933	0.0325235	0.0301229	0.0323966	45.9673
O95208-2																									1		1.26978	0.1221	0.736944	0.304863			1	2.05905	1.04994	1.76001	1.05884	0.709263	0.470413	0.531806	1		1.6294	2.82624	1.50858		0.757517
O95218	1	1.61429	1.665	1.19859	0.887866	0.697733	0.684462	0.567322	1	0.890717	1.25579	0.679435	0.574741	0.594701	0.751128	0.678525	1	1.02372	1.10428	0.75432	0.642976	0.684046	0.637315	0.455399	1	0.520766	0.400432	0.369122	0.390281	0.467643	0.326834	0.266552	1	0.882958	0.533926	0.59575	0.640307	0.616376	0.690779	0.555254	1	0.969715	1.57904	0.853468	1.05353	0.786164	0.73704	0.716413
O95219	1	0.725985	0.168492						1	0.525557	0.092482						1	2.2546			0.000244885				1	1.59541	0.127224						1	0.886447							1	0.180761
O95229	1	0.849097	0.548429	0.501007	0.470512	0.342615	0.325907	0.243658	1	0.917781	0.686662	0.472448	0.38853	0.304575	0.241001	0.243549	1	0.597087	0.414785	0.429869	0.31261	0.18143	0.209366	0.151842	1	0.767936	0.613754	0.493326	0.42181	0.241362	0.218524	0.222311	1	0.914477	0.838919	0.645615	0.557703	0.465506	0.288874	0.332159	1	0.698682	0.60832	0.451013	0.398763	0.267773	0.270766	0.26927	51.4727
O95232	1	0.880796	0.921064	0.725127	0.522891	0.231055	0.125107	0.105749	1	1.07635	0.851279	0.853825	0.545649	0.200787	0.140135	0.11905	1	0.600946	0.722208	0.708826	0.313023	0.0585896	0.0957966	0.0867639	1	0.775727	0.757406	0.627292	0.382542	0.138338	0.0720073	0.080602	1	0.979523	0.967228	0.875058	0.511595	0.20151	0.136695	0.140285	1	0.816564	0.919097	0.757138	0.39303	0.126825	0.0889001	0.079999	55.7237
O95239	1	0.251071		0.0216134	0.0549663	0.0598494	0.0815058	0.0670008	1	0.139542		0.0967864		0.086632	0.0820665	0.0660709	1	0.498019			0.0284443		0.305619	0.31121	1	0.854606			0.0599093	0.0834938	0.0958072	0.0874426	1	0.230531	0.0755733		0.254702	0.0986963	0.102714	0.150734	1	0.300917		0.0322476		0.137671	0.162646	0.207351	43.691
O95243-2	1	350.856	11.9674			214.905	149.267	99.2138	1	0.654303	0.523725		0.0956506	0.471616	0.679805	1.23753									1	0.252436				0.252322	0.290391	0.37012	1	1.81231	0.522869		0.285019	0.603989	1.23978	1.52076	1							0.264229
O95249	1	0.671621	0.410678	0.163103	0.0921051	0.0520812	0.0425428	0.0377027	1	0.745373	0.378388	0.173029	0.0880249	0.0485614	0.0313084	0.0226433	1	0.612897	0.343843	0.139297	0.0834007	0.0299267	0.0450677	0.0496715	1	0.762507	0.39982	0.170918	0.119069	0.0598265	0.0398753	0.0254752	1	0.826555	0.406865	0.227156	0.100548	0.0452529	0.0422625	0.0238163	1	0.654254	0.378421	0.174681	0.0979898	0.0223951	0.0351563	0.0394451	46.5505
O95251	1	1.5726	0.975426	0.970393	0.957163	0.824127	0.873845	0.807551	1	0.641671	0.592584	0.481573	0.433906	0.575268	0.624608	0.64337	1	0.540213	0.60992	0.556615	0.509468	0.470353	0.427768	0.545089	1	0.704198	0.852811	0.460526	0.624339	0.700647	0.753693	0.764033	1	0.750208	0.616466	0.630276	0.655813	0.695567	0.720339	0.893411	1	0.766172	0.552868	0.635555	0.784982	0.685891	0.777647	0.836361
O95260	1	0.889511	0.764301	0.258407					1	0.882118	0.648808	0.268005	0.0174309				1	0.747797	0.803686	0.446879					1	0.986272	0.807278	0.342772				1.9824e-05	1	0.145822	0.289307	0.636907					1	1.22724	0.934013	0.141913					49.9698
O95273	1	1.00216	0.660813	0.0906972	0.22181	0.0624771			1	0.863646	0.553951	0.263085	0.048913	0.01777	0.0169781		1	1.2051	0.525745		0.165521				1	0.946396	0.401399	0.25233	0.0647684				1	0.986655	0.488077	0.351618	0.0786673	0.0461986	0.0172197		1	0.561303	0.932968	0.233785					48.1432
O95292	1	0.876297	0.824049	0.587971	0.40814	0.264559	0.195201	0.203857	1	0.895957	0.872419	0.673267	0.487865	0.262493	0.208098	0.209253	1	0.878695	0.767709	0.601847	0.383502	0.244136	0.14032	0.133023	1	0.932694	0.742843	0.606328	0.413042	0.237663	0.190388	0.189103	1	0.81349	0.81587	0.711357	0.418568	0.26274	0.181645	0.179709	1	0.831629	0.683999	0.687341	0.409309	0.257203	0.157743	0.153454	53.7613
O95295	1	1.27613			0.376505	0.207854																																											55.4955
O95298	1	0.749592	0.341224	0.116348	0.0475045				1	0.38798	0.225272	0.0537816	0.00974701	0.173296	0.0741328		1	0.66211	0.157403						1	0.494034	0.307052	0.0487806	0.0124058		0.00704594		1	0.817709	0.301829	0.115803	0.0234419	0.0112763			1	0.215501	0.311387	0.210918	0.0228334				46.4171
O95299	1	0.586228	0.183347	0.114145	0.0619742	0.0101522			1	0.671639	0.112888	0.0836872	0.0742395	0.00418567	0.0360402		1	0.402765	0.208388						1	0.617057	0.117162					0.000334328	1	1.28556	0.412324	0.0746768	0.197011			0.084994	1	0.177527	0.0083451	0.00742975			0.0401833		44.7179
O95302	1	0.733235	0.42306		0.0900932		0.357734		1	0.419675	0.33357	0.0996433		0.0174774		0.0116788	1	0.900993	0.194634	0.000139089					1	0.842317	0.515371	0.21724		0.0476498		0.00523296	1	0.413547	0.433409						1	0.377296	0.12208	0.130935					46.5878
O95319	1	0.824246	0.608463	0.194413	0.0515728	0.0180944	0.00869078	0.00664282	1	0.853766	0.643945	0.16061	0.0352795	0.0110876	0.0074571	0.0066994	1	0.81219	0.493994	0.139235	0.0195013	0.00321613	0.0016023	0.00240173	1	0.998082	0.74234	0.235781	0.0282471	0.0100932	0.00967838	0.00715638	1	0.950078	0.673904	0.199402	0.0334815	0.0114162	0.00616054	0.00772327	1	0.757752	0.541285	0.170623	0.0249179	0.00787595	0.00364146	0.00640543	48.6094
O95336	1	0.837743	0.886494	0.875008	0.716264	0.550057	0.0820127	0.00881923	1	1.05031	0.983193	0.936444	0.82226	0.503975	0.0840917	0.00657566	1	0.976277	0.842341	0.717813	0.58469	0.326866	0.0712639	0.00630673	1	0.934613	0.852334	0.823101	0.729352	0.42479	0.0621731	0.00516192	1	0.997968	0.961979	0.896878	0.646153	0.418817	0.102365	0.00806021	1	0.917876	0.899854	0.752138	0.690902	0.390819	0.0639376	0.00325334	59.1255
O95340	1	0.706701	0.469303	0.0226274		0.0339479	18.523	0.00475234	1	0.857813	0.475334	0.0256139		0.070222			1	0.919851	0.292107						1	0.93525	0.527758						1	0.943497	0.455267	0.0896338	0.00919025				1	0.790671	0.411916		0.0359433		0.00560754
O95347	1	0.597565	0.258379	0.04701	0.0514293	0.0189858	0.0281904	0.0395282	1	0.650007	0.173605	0.0418551	0.0174562	0.0110191	0.0169774	0.0242301	1	0.578895	0.152526	0.0153151	0.00677766	0.00906259	0.0105409	0.0195648	1	0.594812	0.178478	0.0250584	0.0126888	0.00902434	0.0185962	0.0336326	1	0.646511	0.19531	0.0438397	0.0194493	0.0108835	0.00979812	0.0173111	1	0.426247	0.161562	0.0330157	0.00384681		0.0111562	0.0171698	45.0952
O95352	1	0.807	0.508155	0.0455102	0.0352914	0.00574649		0.0251886	1	0.82277	0.481111	0.0467302	0.0129902	0.00248124	0.00232759	0.00103174	1	2.62291	1.53339	0.0826058	0.0418962		0.142096	1.65972e-05	1	0.967813	0.482906	0.0394443	0.00974838				1	0.933142	0.518018	0.0555383	0.0132924	0.00339263		5.34153e-06	1	0.314712	0.17201	0.00775013	0.00300933	1.34804e-06			47.5694
O95372	1	0.802289	0.627251	0.408337	0.112426	0.00477917			1	1.00735	0.759412	0.51075	0.16647				1	1.4321	0.704633	0.678239	0.114656			4.74935e-05	1	0.752614	0.568641	0.398517	0.100938				1	0.936089	0.767112	0.545885	0.122723		0.00241182		1	0.449373	0.517686	0.420814	0.0787973	0.0336163			49.6171
O95373	1	0.769756	0.460529	0.174931	0.125206	0.0384592	0.0162723	0.0120438	1	0.685108	0.346008	0.161269	0.0783963	0.0224473	0.0162043	0.0185463	1	0.681101	0.367345	0.163948	0.0539	0.012415	0.0204224	0.0211721	1	0.760174	0.403339	0.162031	0.0734193	0.0193773	0.0168034	0.0429462	1	0.76773	0.410107	0.176904	0.0823419	0.0221576	0.0229101	0.021957	1	0.823474	0.413641	0.209038	0.0723036	0.0171886	0.016867	0.0139974	47.4544
O95376	1	0.87023	0.704912	0.278237	0.039829			7.05876e-06	1	0.882561	0.812942	0.250391	0.0232162				1	0.851224	0.552223	0.148852					1	0.88449	0.701039	0.245011	0.0109706				1	0.423355	2.04278	0.929505	0.093831	0.00851165			1	0.367041	0.146189	0.391933	0.0249767				49.6519
O95379	1	0.706298	0.649723	0.385944	0.216956	0.0979046	0.0532067	0.0374926	1	0.891735	0.797456	0.494676	0.307138	0.111432	0.0695651	0.0528045	1	1.00298	0.807581	0.458123	0.216118	0.115978	0.0461228	0.0467721	1	1.18317	0.957829	0.609553	0.30117	0.111272	0.0607755	0.0564171	1	1.03164	0.781745	0.526093	0.265452	0.127472	0.0698829	0.0562575	1	0.859505	0.80893	0.531527	0.319036	0.12301	0.0870498	0.0466085	49.6122
O95391	1	0.71319	0.30063	0.316103	0.316073	0.344945	0.344915	0.270252	1	1.04553	0.31391	0.320198	0.264778	0.397192	0.32275	0.311708	1	0.527047		0.259239	0.347255	0.349646	0.461213	0.655472	1	1.46975	0.46022	0.413164	0.24234	0.406716	0.4143	0.507845	1	1.05981	0.542342	0.399579	0.512212	0.48672	0.43403	0.486588	1	0.438617	0.432176	0.192767	0.16431	0.311003	0.399789	0.482152	44.2339
O95394	1	0.686931	0.535941	0.059881	0.0401191	0.0119237		0.00580395	1	0.797423	0.55363	0.0639199	0.0145342	0.0076253		0.00162532	1	0.742745	0.466624	0.0750833		0.00330698			1	0.948808	0.585613	0.0867534	0.0121939				1	0.929256	0.63911	0.0997469	0.0178646	0.00590984			1	0.407293	0.29587	0.0449251	0.00932237	3.75402e-06			47.1221
O95396	1	0.86861							1	1.14903	3.79341						1	0.265726							1	0.263056							1	1.63513							1	0.337535
O95400	1	0.907769	0.540597	0.296577	0.219058	0.184538	0.165998	0.148363	1	0.762994	0.32278	0.168697	0.185113	0.15036	0.159101	0.179815	1	0.802306	0.297743	0.15124	0.206272	0.118871	0.185508	0.212106	1	0.811025	0.266977	0.243621	0.159161	0.144471	0.132011	0.158537	1	0.612608	0.313861	0.217539	0.154535	0.144536	0.202842	0.205483	1	0.791699	0.326615	0.209291	0.13572	0.129748	0.13619	0.16448	48.6242
O95402																	1		0.304367		0.254111	0.262548	0.334735	0.446269									1	1.78482			0.135831	0.211705	0.289577	0.341604	1		0.487728		0.317978	0.12539	0.284046	0.35033
O95425	1	1.51407	0.696782	1.16837	1.27001	1.42959	1.45222	1.4992																	1		0.291411	0.405623	0.595239	0.546905	0.499494	0.608419	1	1.8641	1.17494	1.42906	1.18678	1.26066	1.10788	1.47545	1		0.646589	0.259539	0.164441	0.290825	0.504273	0.658548
O95429	1	1.09868	0.890769	0.552249	0.2565	0.51344	0.488307	0.690033	1	1.01002	0.906329	0.508216	0.341923	0.263351	0.504652	0.673515	1	0.780798	0.781393	0.327424	0.230567	0.0854942	0.198175	0.497778	1	0.766881	0.679088	0.32343	0.279964	0.246084	0.311484	0.443439	1	0.982227	0.877842	0.439267	0.21509	0.24124	0.502697	0.530156	1	0.804543	0.567003	0.404546	0.191864	0.382147	0.335461	0.336062	53.8347
O95433	1	0.884311	0.594596	0.13058	0.0929513	0.0337869	0.012434	0.00956854	1	0.747936	0.477577	0.121631	0.0543127	0.0226725	0.0137414	0.00966189	1	0.834243	0.493723	0.0943236	0.0393462	0.0114955	0.00497749	0.00461563	1	0.979694	0.563742	0.132185	0.0524287	0.0192391	0.0084697	0.00685608	1	0.875381	0.506183	0.138397	0.0561294	0.0217104	0.010681	0.00560071	1	0.966102	0.554793	0.130213	0.0434831	0.0174721	0.00901915	0.0049598	48.5258
O95453	1	0.694071	0.545389	0.0912825	0.0263058	0.0658297	0.0573516	0.0462247	1	0.817014	0.57606	0.0643494	0.0476353	0.0215547	0.0438587	0.06036	1	0.800473	0.325964	0.076937	0.0242056			0.0296222	1	0.993558	0.495989	0.125266	0.0307336	0.035779	0.0370803	0.041565	1	0.925946	0.555281	0.0976931		0.021307	0.0760168	0.0582653	1	0.43537	0.192828	0.0638869	0.0958016	0.039144	0.0367531	0.0477163	47.2504
O95456	1	0.76413	0.895441	0.879552	0.643084	0.263399	0.030775	0.00193251	1	0.806159	0.782739	0.81001	0.712342	0.240483	0.0383181	0.00355862	1	0.961773	0.996547	0.872661	0.662018	0.287837	0.0170095		1	1.00724	0.992675	1.04076	0.792841	0.28173	0.0360725		1	1.04155	0.983604	0.901101	0.73626	0.279751	0.0504904		1	1.06977	1.05797	0.167133	0.691746	0.287764	0.0454845	0.00353542	57.1712
O95466	1	0.521858	0.163674	0.0342009	0.0799662	0.0734808		0.00435035	1	0.456223	0.176632			0.0608312			1	0.401068							1	0.537368	0.0821816			0.0694672			1	0.566032	0.277314	0.0580667			0.0865025	0.0942854	1	0.334089	0.117193				0.011415		44.2436
O95478
O95479	1	0.939213	0.765689	0.0828254	0.055014	0.00858139			1	0.86891	0.712368	0.0722588	0.0163201	0.00419925	0.0103192		1	0.956737	0.770335	0.0577976					1	1.09939	0.826972	0.0839738	0.0147848				1	0.911635	0.728682	0.100928	0.0220477	0.00274786			1	0.688362	0.537378	0.0814872	0.00446214				49.1711
O95486	1	0.923391	0.256311		0.0122634				1	0.856561	0.101711						1	0.86341	0.135298	0.0343376					1	0.832206	0.157308						1	1.17421	0.271212						1	0.510906	0.0905905						46.7131
O95487	1	0.708844	0.236541	0.266303	0.205114	0.163321	0.203469	0.222103	1	0.663359	0.268396	0.220308	0.188266	0.150943	0.135441	0.139221	1	0.466474		0.0776219	0.060527	0.0841407	0.110912	0.154029	1	0.797294	0.301942		0.323066	0.174267	0.138263	0.307279	1	0.643426	0.116023	0.167166	0.193515	0.181823	0.191723	0.219268	1	0.570742	0.340731	0.137717	0.0653199	0.125358	0.101919	0.170455	45.067
O95490	1	1.25603	0.470566	0.551528	0.693735		0.0342375	0.036664	1	0.709168	0.307237		0.0510811		0.0412003	0.111334	1	0.651449	0.360039						1	0.564075	0.377782			0.0385562		0.0572004	1	0.741539	0.276937	0.192941	0.0409437			0.0303621	1	0.486218	0.256399				0.0235599	0.0340052	54.245
O95544	1	0.710578	0.676697	0.853753	0.79086	0.807936	0.708231	0.565637	1	0.82766	0.960463	0.975602	0.923382	0.828159	0.832414	0.557253	1	0.975786	0.875772	0.893384	0.90623	0.893093	0.811617	0.516902	1	0.998517	0.910566	0.937167	0.83133	0.848301	0.81026	0.601187	1	1.18243	1.11107	1.04624	0.890778	0.945206	0.889484	0.740962	1	0.665733	0.790282	0.902223	0.922544	0.932565	0.750809	0.493252
O95551	1	0.790802	0.42084	0.120627	0.0827035			0.00898086	1	0.801847	0.376356	0.105853	0.0378704				1	0.471296	0.591079	0.207798					1	1.02616	0.401196	0.134572	0.0506542				1	0.91379	0.902636	0.330857	0.125208				1	0.353928	0.142377	0.0782398	0.0387113			0.00595813	47.1056
O95562	1	0.76681	0.824955	0.738478	0.740727	0.610689	0.679845	0.719228	1	0.8357	0.956907	0.795213	0.865226	0.736539	0.609717	0.645125	1	1.04658	1.2212	1.07272	0.924886	0.811828	0.88006	1.08827	1	1.105	0.904374	0.956725	0.906273	0.813041	0.82925	0.882794	1	0.989874	0.954843	0.860518	0.892956	0.808926	0.841566	0.69978	1	0.880453	1.03185	1.07196	0.997937	0.940552	0.852244	0.772723
O95563	1	0.645719	0.296873	0.0651307	0.0525515	0.0108913	0.0148844		1	0.584646	0.198039	0.0642987	0.0365264	0.0209429	0.0117031	0.0084524	1	0.520311	0.198442	0.0409492	0.0295319	0.00811248	0.00813482	0.00168965	1	0.523884	0.239936	0.0632057	0.0360306	0.0147796	0.00671967	0.00202133	1	0.682667	0.284538	0.0872674	0.0376947	0.0143608	0.0109966	0.00544517	1	0.345514	0.230375	0.0740115	0.0259525	0.0130954	0.0117163	0.00415173	45.6088
O95571	1	0.794012	0.768335	0.608956	0.450764	0.245061	0.0301259	0.0036649	1	0.895556	0.89381	0.708727	0.532581	0.244158	0.0324523	0.00432648	1	0.972283	0.850419	0.698995	0.558276	0.265603	0.0399887	0.00197726	1	1.00522	0.858609	0.802379	0.563215	0.25408	0.028724	0.00279639	1	0.947294	0.9819	0.750556	0.550956	0.288927	0.0362028	0.00291282	1	1.01809	0.879882	0.765213	0.600803	0.326236	0.0455212	0.00275555	53.4521
O95573	1	0.64487	0.184098	0.0304169	0.0375326	0.0094705	0.00638442	0.000929773	1	0.625503	0.12793	0.0314229	0.0127179	0.00620637	0.00283979	0.000452269	1	0.706305	0.169962	0.0359206	0.0131639	0.01419			1	0.659619	0.171183	0.0262263	0.00852776	0.00270401	0.00284359		1	0.695057	0.16579	0.0441532	0.0151278	0.00403259	0.00349747	0.00952723	1	0.199591	0.0561244	0.0371346	0.00179973			0.00380254	45.0819
O95602	1	0.616877	0.180328			0.00437131			1	0.515928	0.115975	0.032813				40.5933	1	0.440606	0.449565			0.0573647		0.00696152	1	0.727308	0.159448		0.0181346				1	0.637765	0.153324	0.143239					1	0.754658	0.676113					0.0132028	44.9229
O95619	1	0.626528	0.753117	0.257475	0.13834	3.13861e-05	0.0159109		1	0.662944	1.06316	0.392027	0.148596	0.0615862			1	0.464639	0.8304	0.374542		0.000131971		0.815112	1	1.29586	1.09757	0.618743	0.143211				1	0.682185	1.19013	0.428872	0.118571			3.34384e-05	1	0.434912	0.285155	0.270179	0.0365347	0.0272578			48.9678
O95620
O95625	1	0.593146	0.459541	0.363966	0.286606	0.398627	0.310189	0.281225	1	0.592121	0.382111	0.336935	0.314317	0.169925	0.129198	0.161685	1	0.709898	0.160077	0.30499	0.175801	0.0928276	0.0708773	0.0578178	1	0.583476	0.14329	0.221463	0.191448	0.0903193	0.0738241	0.0558997	1	0.248332		0.166668	0.0806948	0.0817353	0.0981209	0.0768524	1	0.822546	0.221948		0.265534	0.224602	0.135575	0.168703	45.6388
O95628									1	1.38528	0.971983	1.30244	0.854486		0.0513715		1	0.356459	0.763402	0.0633492	0.517971		0.00987635		1	0.485451	0.658426	0.698498	0.31365	0.148282			1	0.432497	0.705294	0.337554	0.277581		0.0209044		1	0.738572	0.102928	0.715109	0.308849	0.0324279	0.0220298
O95630	1	0.801654	0.630204	0.216148	0.164827	0.128122	0.088051	0.0306761	1	0.825772	0.617397	0.212762	0.161035	0.105153	0.0602138	0.0331	1	0.905537	0.569464	0.193437	0.0903252	0.10202	0.0406546	0.00392144	1	0.782279	0.703672	0.280926	0.142866	0.115947	0.0750465	0.0270263	1	0.92061	0.667783	0.194229	0.138421	0.0984459	0.0488069	0.0145149	1	0.841003	0.549602	0.191599	0.0931187	0.0626656	0.0470014	0.0122047	48.8062
O95639	1	0.997963	0.470748	0.198315	0.109449	0.0455472	0.101161	0.0777305	1	0.634186	0.377705	0.15266	0.0427814	0.0364556	0.024064	0.0591723	1	0.426802	0.155032	0.0697957			0.0325617	0.0301961	1	0.732352	0.398359	0.142683	0.0819288	0.0238917	0.0551976	0.0464662	1	0.454938	0.361009	0.171378	0.0662179	0.026427	0.0464486	0.0528655	1	0.129232	0.029569	0.261962			0.0270457	0.0441472	47.9534
O95670	1	0.755257	0.579624	0.253454	0.236603	0.195717	0.239267	0.331249	1	0.732796	0.712578	0.15934	0.160326	0.193573	0.223398	0.274196	1	1.08381	0.812683	0.327848	0.304886	0.207365	0.256587	0.301831	1	0.837498	0.681637	0.372124	0.164517	0.212617	0.215714	0.297423	1	0.865413	0.632999	0.34988	0.29528	0.260365	0.259505	0.295854	1	1.0632	0.809441	0.445895	0.28874	0.312763	0.274756	0.399291	48.0675
O95671	1	0.706036	0.357748	0.0526228	0.0624934				1	0.817412	0.307882	0.100521	0.0114255	0.00866885			1	0.593322	0.407211	0.0427045					1	0.833448	0.363276	0.0381021					1	0.739177	0.429915	0.153086	0.0616577				1	0.395613	0.171513	0.187588	0.0401627				46.228
O95674	1	0.646267	0.188066						1	0.684514	0.254751	0.102705					1								1	0.454409	0.157475						1	3.93771							1	0.827314
O95684	1	0.923654	0.78412	0.549653	0.472234	0.348643	0.284358	0.251127	1	0.975508	0.871932	0.761414	0.543186	0.381922	0.281166	0.250277	1	0.806521	0.723767	0.47249	0.393369	0.244617	0.254756	0.22732	1	0.838675	0.88252	0.563397	0.504176	0.314843	0.264749	0.202333	1	0.887695	0.735686	0.606142	0.439566	0.307754	0.247364	0.211253	1	0.829014	0.652153	0.558769	0.344404	0.304975	0.231718	0.222682	54.1591
O95685	1	0.595335	0.336489																						1	0.82401	0.432267						1	0.973302	0.856221						1		0.470685
O95707	1	0.484943	0.481789			0.298616	0.511391	0.575253	1	0.623948	0.358862			0.226641	0.376864	0.40526	1	1.55075	0.324776				0.2553	0.881396	1	0.415636	0.217153			0.123805		0.378683	1	0.858212	0.373423	0.0650744	0.105716		0.18673	0.299852	1	1.49843	0.704397			0.0338845		0.168035	43.7656
O95716	1	1.01985	0.793699	0.691651	0.403993	0.141817	0.0536873		1	0.794062	0.835542	0.824577	0.638687	0.161198	0.0688765	0.0362909	1	0.577786	0.834254	0.606703	0.44438	0.0262253			1	1.27975	1.04202	1.0225	0.71106	0.148274	0.0881269	0.0307059	1	0.862644	0.878924	0.962484	0.657734	0.177642	0.0653015		1	1.00738	0.730859	0.564296	0.650325	0.110061			54.1431
O95721	1	0.789511	0.791203	0.694061	0.682537	0.722697	0.746216	0.596973	1	0.876322	0.883954	0.863471	0.742575	0.76506	0.749835	0.70239	1	0.812258	0.804884	0.763042	0.68087	0.716676	0.684851	0.596714	1	0.874989	0.849148	0.830671	0.750422	0.719363	0.717113	0.62518	1	1.02921	0.924884	0.887667	0.778484	0.854441	0.869261	0.757294	1	1.01475	0.975042	0.922301	0.899891	0.816407	0.861437	0.708897
O95747	1	0.607606	0.359815	0.164245	0.102413	0.0648307	0.0708158	0.089471	1	0.630539	0.326652	0.141283	0.0752434	0.0607264	0.0568288	0.0765625	1	0.592344	0.294776	0.111324	0.0675227	0.0373022	0.038281	0.0686186	1	0.639557	0.335381	0.124042	0.0938083	0.0748896	0.0719621	0.0902215	1	0.647939	0.298271	0.141844	0.0795858	0.0535624	0.0608764	0.0908292	1	0.642659	0.272835	0.140741	0.0836503	0.0481598	0.0469043	0.0768116	45.769
O95749	1	0.81524	0.753275	0.448587	0.0349622				1	1.07011	0.903922	0.609807	0.132261				1	3.29553	0.646308	0.504672	0.130871				1	1.02918	0.860893	0.625959	0.125851				1	0.887609	1.34858	0.968812	0.249546	0.00969878			1	0.477299	0.357549	0.285266	0.0631695				50.6235
O95757	1	0.83631	0.452227	0.13139	0.110355	0.0696856	0.053975	0.049842	1	0.878751	0.432238	0.132212	0.0891746	0.0677825	0.0368616	0.0445939	1	0.860045	0.41761	0.0984879	0.0874008	0.0466891	0.0374216	0.0330972	1	0.97555	0.440316	0.138311	0.100014	0.0789616	0.0463538	0.0609426	1	0.990373	0.509789	0.135304	0.0792225	0.0667627	0.0479683	0.0455901	1	0.974304	0.424096	0.108432	0.0886601	0.0614105	0.0383913	0.0445507	47.4386
O95758	1	0.663121	0.162298	0.0159565					1	0.602972	0.0453025						1	0.791276							1	0.600809	0.101165						1	0.492461	0.057509						1	0.322608	0.293303					1.44833e-05	45.1054
O95772	1	0.579916	0.345813	0.269646	0.267118	0.171799	0.136623	0.118075	1	0.706839	0.293437	0.317326	0.199826	0.194978	0.123946	0.102312	1	1.33444	1.22117	0.521189	0.427668	0.480613	0.368177	0.239772	1	0.55867	0.316956	0.263726	0.167985	0.148995	0.098285	0.0889093	1	0.785624	0.488579	0.319944	0.224865	0.209998	0.128993	0.11227	1	0.908101	0.871593	0.374203	0.408918	0.308996	0.331788	0.24064	45.4696
O95777	1	0.859069	0.88167	0.80227	0.762895	0.743163	0.592552	0.576345	1	0.927403	0.964555	0.932185	0.813781	0.845515	0.782445	0.628884	1	0.883564	0.925095	0.888519	0.716537	0.740225	0.689562	0.548251	1	1.05293	1.03176	1.01064	0.91865	0.919419	0.882398	0.782989	1	1.02055	0.966211	0.90835	0.840893	0.834937	0.792457	0.621718	1	1.04766	1.09714	0.996843	0.903693	0.876666	0.689978	0.753956
O95782	1	0.856338	0.73258	0.291312	0.149008	0.0305655	0.0620689	0.00233866	1	0.915301	0.637125	0.270881	0.112692	0.0195917		0.0110077	1	0.982358	0.708362	0.254108	0.0886869	0.0335375			1	1.02999	0.80977	0.395081	0.135197	0.0207807		0.00959654	1	0.960675	0.712665	0.331871	0.130198	0.015451			1	0.43296	0.49867	0.299506	0.0563234	0.0125576		0.003957	49.9753
O95785-3	1	0.822437	0.820703	0.671401	0.546927	0.526013	0.449804	0.264094	1	0.923432	0.895769	0.598415	0.709651	0.62615	0.445664	0.313661	1	0.522579	0.731071	0.544837	0.533763	0.508402	0.431834	0.302722	1	0.814896	1.02865	0.899129	0.783086	0.745977	0.600557	0.445017	1	1.13145	1.03339	0.922705	0.808218	0.751598	0.714668	0.521402	1	0.732892	0.757633	0.760518	0.684612	0.595357	0.510269	0.326226	59.254
O95786	1	0.591531							1	0.228528							1								1	1.71983							1	0.41715							1	0.614591
O95793	1	1.18545	1.02627	0.992085	0.934199	0.909972	0.720654	0.517129	1	1.28395	1.15042	0.708957	0.464552	0.580937	0.540573	0.575873	1	0.777583	0.509771	0.533834	0.435177	0.299903	0.436985	0.499902	1	0.975862	0.607363	0.637075	0.553117	0.721484	0.64263	0.592707	1	1.96234	1.14824	1.77079	0.84451	1.08946	1.52477	1.16527	1	0.379664	0.346592	0.385682	0.219936	0.199879	0.288818	0.282883
O95801	1	0.716032	0.288692	0.0471361	0.015374			0.00305066	1	0.702005	0.160344	0.0185497	0.0104302		0.00156214		1	0.44311	0.137998						1	0.785149	0.192899	0.0148441					1	0.983761	0.246691	0.0610516			0.00628367	0.00968817	1	0.389525	0.0649714						45.9361
O95816	1	0.89775	0.834751	0.656048	0.313626	0.120477	0.0613316	0.0533723	1	0.841745	0.669169	0.652268	0.26915	0.109048	0.0695922	0.0578197	1	0.66039	0.666317	0.605718	0.189924	0.0830514	0.0566328	0.0434491	1	0.846115	0.668727	0.643494	0.245146	0.0990119	0.0590472	0.0406881	1	0.893009	0.734466	0.667768	0.291689	0.114313	0.0770873	0.0553863	1	0.875734	0.65133	0.628212	0.252135	0.101459	0.0538413	0.0417829	53.4438
O95817	1	0.866066	0.849543	0.598173	0.620931	0.655368	0.766777	0.720334	1	1.09824	0.963597	0.91935	0.805013	0.899023	0.918646	0.839294	1	0.599287	0.776306	0.683263	0.570353	0.696354	0.754401	0.723957	1	0.763986	0.587601	0.564703	0.494662	0.592709	0.588145	0.528755	1	1.04637	0.968847	0.84748	0.794649	0.77488	0.809259	0.817926	1	0.852071	0.846981	0.93788	0.67142	0.887033	0.79412	0.815893
O95819-6	1	0.548374	0.436003	0.218228	0.173676	0.235489	0.348854	0.255183	1	0.761319	0.627938		0.120017	0.192386	0.238063	0.229818	1	0.612616	0.479229		0.171	0.17192	0.373581	0.349241	1	0.985486	0.893167	0.388337	0.4019	0.538945	0.432237	0.539913	1	0.672068	0.46179	0.309659	0.164886	0.139263	0.206958	0.169162	1	0.521627		0.185982	0.241541	0.252005	0.221261	0.255988	45.0744
O95822	1	0.906759							1	0.535738	0.378967	0.0994339					1	1.0233	0.266047						1	0.973622	0.354628						1	2.54673	0.492493						1	0.676847
O95825	1	0.637488	0.645765	0.769761	0.602688	0.385219			1	0.925895	1.02792	0.874943	0.998943	0.418293			1	1.30344	1.22564	1.29154	0.873585	0.583274			1	0.961446	0.774579	0.852416	0.833685	0.309867			1	0.785412	0.646261	0.741662	0.676051	0.377739			1	0.745682	0.322898	1.24471	1.10607	0.381682			58.358
O95831	1	0.762313	0.608897	0.390895	0.337495	0.26193	0.124971	0.0070201	1	0.758747	0.541663	0.391827	0.331392	0.246965	0.113872	0.00968102	1	0.720516	0.52431	0.327588	0.269894	0.21751	0.102758	0.00703181	1	0.876022	0.605778	0.452157	0.341208	0.259681	0.134086	0.00862288	1	0.809784	0.565053	0.435306	0.316856	0.234571	0.127786	0.00917864	1	0.975506	0.649209	0.482082	0.359015	0.282328	0.135603	0.0101089	50.5734
O95834	1	0.775388	0.771978	0.308841	0.0348502				1	0.899792	0.896682	0.424049	0.0268417				1	1.07589	0.823376	0.46695					1	1.0497	0.955337	0.553453		0.0571058			1	1.09599	1.01941	0.523059	0.0350867		0.00362219		1	1.30631	0.935933	0.644213					49.9859
O95835									1		0.424671		0.645596	0.498605	0.581744	0.71198																									1		0.558317	0.221476	0.0727015			0.00259072
O95848	1	0.846318	0.712533	0.874464	0.212527				1	1.46154	1.3015	1.08613	0.5768				1	0.612861	1.14072	1.49274	0.416507				1	1.03046	0.953989	0.928688	0.453223				1	1.35677	0.783891	0.870956	0.439008				1	1.05056	0.926058	1.36316	0.376414				54.2442
O95861	1	0.820293	0.790029	0.644774	0.395022	0.0415033	0.00085097	0.00181323	1	0.886687	0.868149	0.772075	0.552821	0.0493057	0.000966614		1	1.01951	0.99905	0.788336	0.569733	0.0900278			1	1.07937	0.946716	0.877482	0.588905	0.054198	0.00212641		1	1.00541	0.891772	0.775515	0.567376	0.0779879	0.00250885	0.000499609	1	0.80124	0.807019	0.62196	0.377821	0.0752619	0.00388296		53.2179
O95864	1	0.615688	0.267641	0.0576619	0.0559513	0.0203663	0.0153886		1	0.596078	0.185754	0.0504123	0.0250031	0.0105118	0.00976229		1	0.585884	0.370942	0.108764					1	0.611989	0.2121	0.0401837	0.0184599	0.0040349			1	0.659018	0.246498	0.0758573	0.0143616	0.0107421	0.00732646	0.00382447	1	0.272303	0.144385	0.0409959					45.2751
O95865	1	0.816128	0.821374	0.6364	0.345952	0.0243291	0.00535755	0.0052284	1	0.832535	0.925508	0.749594	0.459334	0.0239163	0.00863764	0.00585024	1	1.01123	0.943326	0.688436	0.402795	0.0169567	0.00488903	0.0384687	1	1.08128	0.996886	0.852942	0.4426	0.0204331	0.00445477	0.00522741	1	1.02258	0.936701	0.733939	0.427395	0.0244776	0.00394302	0.00333633	1	0.720332	0.773351	0.775465	0.420078	0.0220061		0.00309367	53.1051
O95870	1	0.0975541							1	0.290904							1								1	0.136284							1	0.317594							1	0.13253
O95881	1	0.922552	0.756954	0.574009	0.29405	0.123657	0.092122	0.0631291	1	1.02459	0.892036	0.654711	0.304323	0.132751	0.105437	0.0894642	1	0.755785	0.706688	0.455189	0.196135	0.0645224	0.0499763	0.0450119	1	0.929972	0.825582	0.586377	0.280013	0.107711	0.0853248	0.0552251	1	1.02062	0.913226	0.588835	0.285669	0.115844	0.0948772	0.0795285	1	0.907713	0.871347	0.625018	0.264569	0.100738	0.0604145	0.0512244	52.53
O95905	1	0.552107	0.155515						1	0.97093							1	2.11027							1	0.371572	0.236097						1	0.71188	0.567682						1	1.02925
O95926	1	0.871327	0.7656	0.97893	1.10787	0.950805	1.00042	0.77386	1	0.759787	0.987407	0.877163	1.31419	1.04009	0.854181	0.87439	1		0.866264	0.610409	1.37508	0.934949	1.09249	1.31768	1	0.815707	0.641197	1.01416	1.28201	1.24154	1.18631	1.08991	1	0.965581	0.742602	0.963197	1.31161	1.06668	0.991518	1.01536	1	1.01126	0.670044	0.872221	1.11022	1.07051	1.01478	0.845172
O95983	1	0.911938	0.391277	0.0632326	0.0858381	0.0906966	0.0635079	0.0900417	1	0.828717	0.39446	0.0792456	0.0583625	0.0624914	0.0627206	0.141971	1	0.627994	0.243516	0.0544846	0.0284397	0.09061	0.0589014	0.0586486	1	0.762857	0.339767	0.077169	0.0388376	0.0415864	0.0591104	0.0608549	1	0.823994	0.380938	0.0773969	0.0683733	0.0477422	0.106189	0.0928312	1	0.722448	0.332637	0.0478851	0.0302855	0.0314475	0.0970505	0.0659191	47.2614
O95985	1	1.73898	1.52772	1.18345	0.585223				1	0.811492	0.522336	0.664464	0.360241				1	1.93953	1.37948	0.933955	0.436341				1	0.738251	0.892824	0.571561	0.351909				1	0.642118	0.553925	0.515817	0.306217		0.00688203		1	1.90755	0.730962	0.365507	0.511319				56.0771
O95989	1	0.76623	0.733544	0.623689	0.292039	0.0299662			1	0.854845	0.871668	0.71844	0.394464	0.0201543	0.00319761		1	0.303149	0.331358	0.858901	0.344981	0.0226986			1	1.16305	0.961904	0.751712	0.360901	0.0245533			1	0.977905	0.88785	0.682096	0.368817	0.0219421	0.00623606		1	0.334397	0.276679	0.265138	0.114243	0.0287615			52.0632
O95997	1	0.434399	0.398503	0.612615	0.473527	0.506177	0.671143	0.993076	1	1.06584	0.864118		0.355519	0.639974	0.725791	0.870061	1				0.482219	0.665583	0.818079	1.15475	1	1.81298		0.67874	0.389146	0.598045	0.63036	0.765275	1	0.653699		0.325693	0.476228	0.383397	0.624841	0.705248	1	0.464259	0.474276	0.274331	0.333848	0.116415	0.17939	0.880374
O95999	1	0.798251	0.735187	0.611872	0.494702	0.426814	0.418293	0.402803	1	1.13998	1.16415	0.378016	0.673718	0.512935	0.563019	0.494047	1	0.657355	0.913659	0.734529	0.638295	0.453174	0.41377	0.346694	1	1.04359	0.956768	0.626958	0.425128	0.424589	0.378348	0.369557	1	1.05569	0.7554	0.707576	0.615474	0.45139	0.451826	0.433227	1	1.09054	0.745009	0.61095	0.451342	0.322833	0.432668	0.422808	56.0638
O96000	1	0.59692	0.329974	0.0703167	0.0776114	0.038881	0.0400618	0.0480223	1	0.603412	0.259409	0.0855644	0.0403087	0.0271554	0.0305578	0.0414103	1	0.410232	0.265021	0.0448481	0.0334152	0.0155204	0.0185204	0.0188607	1	0.564597	0.335287	0.0763951	0.0538304	0.028894	0.0306124	0.0497701	1	0.57223	0.306204	0.117779	0.0542289	0.0166068	0.0279778	0.0313598	1	0.518418	0.289592	0.112907	0.0414331	0.0378896	0.0223239	0.0382935	45.4404
O96005	1	0.976445	0.496654	0.105472	0.0910762	0.0346893	0.00480994	0.00738097	1	0.919087	0.322636	0.103929	0.0384391	0.0143363	0.015349	0.0221978	1	1.22651	0.240941	0.121967					1	0.616749	0.240473	0.0561422	0.0233117	0.00467152			1	0.595687	0.224529	0.0569848	0.0625675	0.012769	0.00287935	0.00738049	1	0.393876	0.163234	0.0392681					48.0241
O96006	1	1.01342	0.568497						1	1.20729	0.204789	1.13865					1	1.00638							1	1.48797							1	0.686197	0.32586						1		0.0729855						48.0529
O96007
O96008	1	0.914072	0.865731	0.734884	0.53749	0.138603	0.0140013	0.0117192	1	0.88871	0.871872	0.736708	0.508746	0.1552	0.0258416	0.0124227	1	0.854488	1.13759	1.00284	0.711464	0.416444	0.107619	0.0278202	1	1.0427	1.00462	1.07716	0.662463	0.32317	0.079785	0.0239177	1	1.04536	0.923969	0.872329	0.666357	0.295618	0.0568101	0.013317	1	0.97374	0.847816	0.838549	0.632686	0.381198	0.107986	0.0271215	55.2987
O96011	1	0.402083	0.153646						1	0.426145	0.518212						1	4.27278							1	0.62285	0.160529		0.0325424				1	0.475919	0.157852						1	0.297496	0.363325
O96013	1	0.431567	0.208812	0.204501	0.215848	0.227205	0.228737	0.209087	1	0.774352	0.31224	0.443343	0.554499	0.431981	0.449684	0.398237	1	0.279851	0.375773	0.318633	0.424344	0.504331	0.428554	0.435373	1	0.432116	0.29763	0.162625	0.426575	0.388772	0.416712	0.395783	1	0.322958	0.211063	0.174463	0.274148	0.250175	0.238573	0.24552	1	0.411408	0.154378	0.190475	0.212515	0.244453	0.168368	0.168934	43.9288
O96017	1	0.836871	0.408498	0.139134	0.0451004	0.0215958			1	0.952465	0.50143	0.187256	0.0747486	0.0459321	0.0251924		1	0.0893109	0.346346	0.174537	0.0694188	0.0292169	0.0191962		1	0.842545	0.48964	0.132222	0.0839819	0.0463791			1	0.84405	0.470366	0.193545	0.084091	0.0395975			1	1.38422	0.60265	0.239387	0.143725	0.0670681	0.00780664		47.2408
O96018									1																								1								1
O96019	1	0.767055	0.643116	0.282502	0.168193	0.054162	0.00732784	0.0038241	1	0.733398	0.658907	0.288127	0.126526	0.0398935	0.00522286	0.00364747	1	0.741074	0.611953	0.26469	0.0993923	0.0300781	0.00454578		1	0.82629	0.749792	0.398516	0.15194	0.0438675	0.00379367	0.00457924	1	0.778178	0.675488	0.349707	0.123323	0.0419324	0.00544207	0.00720726	1	0.332972	0.218441	0.396191	0.115803	0.0390042	0.00263277		49.1273
O96028																	1					906.305	1003.27	877.157	1		0.606958		1.40803	0.711995	0.802489	0.574885
P00167	1	1.05908	0.810088	0.735646	0.594771	0.494646	0.308056	0.346812	1	0.95398	0.832098	0.574229	0.501801	0.31363	0.233379	0.270411	1	0.885684	0.574675	0.428981	0.391065	0.194166	0.266959	0.297829	1	0.802047	0.604707	0.414365	0.379129	0.27657	0.18811	0.215851	1	1.03182	0.815927	0.654894	0.424212	0.277307	0.347986	0.307658	1	0.725103	0.474267	0.39473	0.304891	0.163279	0.117938	0.0892532	58.3882
P00338	1	0.882364	0.898423	0.811699	0.779943	0.619447	0.257261	0.0325359	1	0.879615	0.844354	0.8689	0.825311	0.607453	0.27423	0.0314332	1	0.906715	0.96246	0.80208	0.727454	0.481693	0.210875	0.0213205	1	0.969572	0.953074	0.944412	0.871175	0.607327	0.295607	0.0294242	1	1.01572	0.976725	0.856244	0.814689	0.638965	0.28645	0.0330535	1	1.16526	1.04571	0.985998	0.849727	0.626937	0.2855	0.0320074	60.3039
P00367	1	0.929448	0.874141	0.809816	0.779973	0.233634	0.00213361	0.00259322	1	0.899306	0.849823	0.816238	0.779753	0.294094	0.00384756	0.00303561	1	0.919012	0.89499	0.813875	0.745988	0.410717	0.00146135	0.00280046	1	0.995842	0.945652	0.932571	0.825445	0.356127	0.00208166	0.00200621	1	0.9211	0.923358	0.86739	0.759922	0.365337	0.00329714	0.00197338	1	0.989022	0.908726	0.88661	0.802951	0.451567	0.0030918	0.00160174	57.8289
P00374	1	0.472408	0.185035	0.0331059	0.0493905	0.00441384		0.0016776	1	0.483305	0.112457	0.0298689	0.0107408	0.00511961	0.0136412	0.00221099	1	0.472961	0.100835	0.0257868					1	0.406279	0.140562	0.0280209					1	0.430214	0.136557	0.044703	0.014402	0.00383482			1	0.296367	0.0752237	0.0154445					44.0768
P00387	1	0.851214	0.820395	0.423367	0.0800008	0.0126167	0.00226683	0.00345006	1	0.788933	0.840612	0.442399	0.0682439	0.00721404	0.0044533	0.00540987	1	0.954929	0.8504	0.518028	0.068004	0.00497008	0.00220665	0.00194946	1	1.04817	0.953829	0.599582	0.0757225	0.00420268	0.00331306	0.00259259	1	0.949539	0.829401	0.552304	0.0692648	0.00527859	0.00255496	0.00253572	1	0.997215	0.915743	0.640517	0.0848987	0.00249849	0.0026421	0.00309386	51.0489
P00390	1	0.878886	0.916334	0.877106	0.863741	0.846812	0.756951	0.70727	1	0.848137	0.979731	0.947759	0.943469	0.894289	0.817087	0.703564	1	0.98083	0.942061	0.982019	0.885794	0.868348	0.763562	0.675795	1	1.06842	0.954532	0.955818	0.904678	0.850832	0.751203	0.677837	1	1.03156	0.96053	0.971245	0.915961	0.906449	0.821198	0.728946	1	1.10363	0.966719	1.01343	0.984332	0.958573	0.841361	0.718726
P00395	1	0.820316	0.7794	0.513692	0.230654	0.0096159			1	0.708485	0.736391	0.457534	0.229351				1	0.876653	0.77319	0.638894	0.231225				1	1.01737	0.778026	0.6355	0.271924				1	237.293	113.57	96.25	38.5084				1	0.0305025	1.32986	1.07062	0.436327				51.5938
P00403	1	0.918107	0.878071	0.665443	0.354784	0.0179337	0.00189057	0.00280593	1	0.832997	0.827337	0.634058	0.335178	0.0112272	0.00429196	0.00373781	1	0.884411	0.832056	0.772344	0.366943	0.000427553	0.00123816	0.00264517	1	1.01619	0.957108	0.924932	0.41901	0.00721789	0.00282047	0.00169879	1	0.935751	0.886178	0.77025	0.355257	0.00850299	0.00273772	0.00189343	1	1.03416	0.869808	0.693116	0.406753	0.00773215	0.00128535	0.00223602	53.6862
P00441	1	0.817504	0.700701	0.528325	0.679743	0.851766	1.05587	0.882637	1	1.16471	0.93186	1.203	1.08808	1.09201	1.06168	1.05117	1	0.721159	0.903279	0.920791	0.944551	0.90919	0.825767	0.836445	1	1.20477	1.07317	1.59324	2.09807	1.41331	1.64571	1.64484	1	0.916665	0.930384	0.772069	1.03378	0.917191	1.01327	0.8968	1	0.877501	0.859706	1.00548	0.942388	0.94963	1.05979	0.880472
P00491	1	0.94467	0.880993	0.873441	0.874047	0.923328	0.805747	0.30874	1	0.858686	0.850181	0.925069	0.936356	0.929044	0.788088	0.26834	1	0.944733	0.928251	0.95219	0.917302	0.918351	0.789049	0.286923	1	0.973531	0.915511	0.969452	0.983708	0.958829	0.802824	0.287812	1	0.949454	0.898557	0.908428	0.917027	0.937403	0.786409	0.293412	1	1.0051	1.01005	1.00061	1.00111	1.00862	0.875124	0.329159	66.4593
P00492	1	0.845484	0.836808	0.849847	0.883155	0.937661	1.03544	1.17455	1	0.869577	0.964807	0.996541	1.02935	1.03005	1.09176	1.16395	1	0.933912	1.00269	1.03925	1.00273	1.03054	1.02925	1.1042	1	0.984647	1.01334	1.07306	1.01806	1.0365	1.09895	1.2922	1	0.968525	0.993284	0.96186	0.996502	1.04472	1.04097	1.16531	1	1.08263	1.01405	1.00906	1.02405	1.18492	1.12529	1.235
P00505	1	0.85059	0.823293	0.739416	0.698736	0.687633	0.650945	0.461818	1	0.873637	0.874423	0.871298	0.805201	0.791884	0.708543	0.496738	1	0.951814	0.932182	0.836502	0.757052	0.695268	0.660904	0.435747	1	1.09537	0.984716	0.977781	0.899607	0.850681	0.761804	0.579969	1	0.993379	0.913034	0.864955	0.820358	0.821975	0.748937	0.52962	1	0.980755	0.972152	0.936105	0.866867	0.790901	0.727459	0.532927
P00558	1	0.845875	0.815167	0.194926	0.0662521	0.0195161	0.00742702	0.00787411	1	0.874954	0.823861	0.228637	0.0398492	0.014483	0.00715162	0.00644237	1	0.948752	0.924635	0.254298	0.0308029	0.0100956	0.00432931	0.00409342	1	1.03154	0.896894	0.330596	0.0356241	0.0113643	0.00611964	0.00643348	1	0.987095	0.881768	0.326297	0.0397509	0.0123115	0.00627112	0.00604306	1	1.02233	0.96219	0.395585	0.0332559	0.0110359	0.00559922	0.00486148	49.9201
P00568	1	0.754352	0.640759	0.14971	0.0380446	0.0232253	0.0323793	0.0330654	1	0.860182	0.705763	0.172185	0.0440227	0.0315659	0.0239801	0.037618	1	0.910074	0.774225	0.145963	0.0245304	0.0150403	0.0286665	0.0460379	1	0.973334	0.657271	0.223489	0.0367739	0.0267091	0.0294319	0.0512901	1	0.980298	0.765528	0.203997	0.046868	0.0302002	0.0266228	0.0406198	1	0.877792	0.736216	0.173107	0.0374619	0.010573	0.0231123	0.0259903	48.3885
P00746	1	0.704015	0.319004	0.0261632	0.0288799	0.00777631	0.00293875	0.00625025	1	0.932968	0.267146	0.0183947	0.00492189	0.00158793		0.00392944	1	7.41985e-05	0.203563						1	0.868973	0.248533	0.0175919					1	0.637426	2.35478	0.401564			0.0396021		1	0.229807	0.0848076						45.9925
P00813	1	0.685789	0.676708	0.581442	0.491797	0.382533	0.157383	0.0116012	1	0.745903	0.943879	0.733069	0.688823	0.442214	0.183699	0.0100633	1	1.03257	1.21127	1.19479	1.00661	0.780438	0.30377	0.000409472	1	0.826668	0.884389	0.938805	0.616696	0.419069	0.154982	0.0117381	1	0.915548	0.703382	0.860349	0.799226	0.431124	0.183047	0.0173123	1	0.959804	0.903958	0.913944	0.843975	0.567224	0.272133	0.0105212	53.1783
P00918	1	0.828693	0.780688	0.294153	0.0574498	0.0175468	0.00551495	0.00490291	1	0.853125	0.806489	0.310032	0.0333996	0.0101743	0.00544659	0.00375636	1	0.977785	0.875873	0.293132	0.0265349	0.00617514	0.00361336	0.00354392	1	0.986245	0.86955	0.394121	0.0287099	0.00828548	0.00396669	0.00353982	1	0.993637	0.864043	0.39934	0.0348162	0.0113806	0.00520506	0.00298272	1	1.05207	0.885787	0.413725	0.0273134	0.00817023	0.0046693	0.00227813	50.1245
P00966	1	0.758374	0.273101	0.102793	0.0656871	0.0151528	0.00114641	0.00098438	1	0.800421	0.254234	0.122412	0.0700632	0.0165481	0.00243443	0.0012502	1	0.827711	0.273004	0.0991333	0.0518225	0.0112855			1	0.905579	0.28769	0.142348	0.079934	0.0184518	0.00107432	0.000622385	1	0.843943	0.273503	0.129275	0.0692524	0.0182045	0.00140547		1	0.374684	0.113247	0.0631774	0.0616038	0.0166026	0.000678325	0.000193133	46.1116
P01019	1	0.80954	0.782276	0.80163	0.399333	0.0350053		0.0256943	1	0.847124	0.877106	0.766551	0.549146	0.0346138	0.0189523	0.0233478	1	1.01688	1.03113	1.03337	0.664344	0.00421458	0.00154111		1	0.984744	0.980757	0.859881	0.576051	0.0382419	0.0287369	4.10576e-05	1	0.925817	0.887153	0.807545	0.572418	0.0526157	0.0162417	0.000685721	1	0.295251	0.328208	0.929569	0.655313	0.0462363	0.00840587	3.06456e-05	54.524
P01033	1	0.8431	0.576499	0.327277	0.359849	0.387594	0.201077	0.0359821	1	0.930352	0.782717	0.540398	0.566014	0.434291	0.21463	0.0347965	1		0.451188	0.392071	0.146672	0.404828	0.142293		1	0.842157	0.669864	0.541329	0.412561	0.404414	0.171487	0.0352562	1	1.04686	0.783323	0.654268	0.502096	0.448866	0.195735	0.0369077	1	1.87851	1.36322		1.94188	1.79295	0.901816	0.18728	50.1557
P01034	1	0.782788	0.848937	0.763839	0.714502	0.642236	0.39788	0.0989428	1	0.831869	0.803471	0.790907	0.750041	0.661926	0.466308	0.115839	1	0.956659	0.955118	0.870367	0.784644	0.676518	0.44957	0.121757	1	1.02583	0.870965	0.890649	0.817416	0.680268	0.485024	0.148853	1	0.98107	0.844153	0.84312	0.749938	0.723519	0.438148	0.131843	1	0.992068	0.97333	0.866369	0.895556	0.855309	0.48882	0.132328	60.2638
P01040	1	0.607854	0.670708	0.550913	0.563799	0.369651	0.196439	0.157687	1	0.896737	1.17493	0.818024	0.656189	0.49001	0.370093	0.343559	1	1.04146	0.462504	0.454443	0.403338	0.300901	0.312706	0.321902	1	0.682526	0.676422	0.538095	0.416997	0.414998	0.228197	0.274694	1	1.03062	0.834495	1.00322	0.558366	0.4942	0.561912	0.370151	1	0.838803	0.818665	0.649665	0.493234	0.367861	0.240428	0.174273	53.4547
P01111	1	0.77605	0.773892	0.753759	0.585159	0.252512	0.0292263	0.0234437	1	0.863147	0.813272	0.764602	0.624778	0.250497	0.027403	0.014411	1	0.897078	0.864539	0.795642	0.632156	0.309312	0.0309457	0.0120024	1	0.945342	0.863953	0.828714	0.617666	0.236504	0.0208021	0.0114378	1	0.949795	0.866852	0.807824	0.588635	0.269504	0.0234658	0.0102266	1	1.00747	0.822913	0.813667	0.643941	0.300546	0.0181692	0.0109023	55.4698
P01112	1		0.447687	0.68511		0.31434																			1	0.803373		0.645986	0.668382	0.227914
P01116-2	1	1.21775	0.829265	0.647761	0.29483	0.0497329			1	1.13112	0.970963	0.7842	0.451484	0.0712873	0.0128662		1	0.793076	0.768004	0.770211	0.442688	0.214157	0.0119915	0.047967	1	1.06111	1.0111	0.70619	0.373237	0.0565608		0.0316421	1	0.935942	0.834312	0.676336	0.375699	0.0611873			1	0.493063	0.310328	0.249089	0.253105	0.0107233	0.0955596	0.0310225	53.377
P01130	1	0.798773	0.86808	0.588192	0.594558	0.346736	0.140492	0.140432	1	0.871223	0.828675	0.696032	0.557289	0.402408	0.236091	0.139664	1	0.722532	1.06515	1.00992	0.873881	0.559797	0.280197	0.107859	1	0.902071	1.13777	0.758573	0.679916	0.423778	0.218717	0.14677	1	0.816752	0.954008	0.799735	0.679809	0.52914	0.225636	0.161211	1	0.719125	0.747677	0.776518	0.629974	0.343647	0.188426	0.148219	55.5497
P01137	1	0.866549	0.760703	0.570993	0.574237	0.44856	0.293364	0.0924281	1	0.857208	0.648776	0.664411	0.569409	0.412183	0.23648	0.112447	1	0.832117	0.920561	0.669913	0.67701	0.489777	0.355249	0.0868229	1	0.93188	0.860476	0.836287	0.68151	0.432808	0.322013	0.107109	1	0.8575	0.864529	0.733787	0.679489	0.475327	0.286267	0.126357	1	0.812083	0.635749	0.624339	0.567924	0.482459	0.295288	0.0718713	55.9982
P01730	1	0.911841	0.799057	0.534618	0.261249	0.0462139			1	0.826394	0.619064	0.449582	0.221255	0.0340352	0.0103135	1.43793e-05	1	1.4459	1.43291	0.930944	0.326217	0.0600728		0.0840915	1	0.849189	0.730284	0.609081	0.264297	0.0289293	0.0125837		1	1.13516	0.974409	0.642558	0.293028	0.0176478			1	0.566349	0.455829	0.4588	0.18688	0.019232			52.1716
P01892	1	0.852974	0.756086	0.60747	0.510399	0.447172	0.239239	0.0689012	1	0.914416	0.737035	0.560936	0.505746	0.378247	0.21804	0.0579757	1	0.923451	0.83684	0.616417	0.430259	0.364551	0.204501	0.066892	1	0.939128	0.787774	0.551308	0.446345	0.404879	0.232794	0.0679504	1	0.964949	0.837364	0.627303	0.470153	0.412207	0.278022	0.083151	1	0.904441	0.7234	0.568604	0.403928	0.339775	0.245291	0.068156	55.42
P01903	1	0.87667	0.8253	0.725878	0.652499	0.718718	0.657151	0.624309	1	1.01366	0.911878	0.792205	0.718444	0.683256	0.700511	0.551459	1	0.65858	0.924028	0.962557	0.882823	0.85305	0.843373	0.638105	1	0.960714	0.829508	0.807381	0.785776	0.744955	0.774529	0.676829	1	1.09084	0.847772	0.678166	0.707373	0.713511	0.813111	0.724561	1	1.15408	1.08335	1.11239	1.12692	1.13471	0.917833	1.04737
P01911	1	0.845353	0.896901	0.766365	0.714784	0.707033	0.598245	0.519317	1	0.865577	0.748719	0.723417	0.664857	0.560645	0.538303	0.44794	1	0.894026	1.10582	0.887541	0.804074	0.667993	0.628613	0.56437	1	0.996092	0.941652	0.828176	0.728767	0.671255	0.655976	0.551344	1	0.668559	0.742323	0.661389	0.593742	0.519861	0.475662	0.436861	1	1.13914	0.974611	1.16864	0.925769	0.918005	0.823701	0.695838
P02042	1	0.83876	0.850907	0.903963	0.646169	0.432037	0.279828	0.206203	1	1.02449	1.25842	0.934605	0.82244	0.548152	0.375236	0.273717	1	1.22824	0.900984	0.841286	0.574112	0.333201	0.395337	0.348257	1	0.921371	0.86331	0.760819	0.626688	0.370703	0.251424	0.207215	1	1.02317	0.910656	1.05132	0.585837	0.434031	0.371735	0.303195	1	0.753735	0.755241	0.759515	0.584096	0.371651	0.276413	0.214067	58.9756
P02458	1	2990.56		1946.46	2443.02	861.961	764.799	1098.53									1		9.32342e-05					0.453801																	1			6.14069	0.440498
P02533	1	0.441803	1.08486	0.220752	0.119501	0.819166	0.0712807	0.116534	1	0.177701	1.08096	0.400369	0.0766439	0.0753436	0.535175	0.21129	1	0.774171	0.524978	0.193759	0.67174	0.315625	0.165558	0.0545726	1	1.1928	2.18716	0.293211	0.383388	1.82103	0.25561	0.062039	1	0.310887	0.767883	1.72478	0.651075	0.0634162	0.0904071	0.0673801	1	2.6381	2.41169	4.04366	0.861416	0.885028	0.258609	0.431725	51.9921
P02538	1	0.352652	0.93313	0.214516	0.156941	0.836644	0.0913077	0.180824	1	0.140301	1.12146	0.378861	0.0583309	0.0962585	0.697025	0.248515	1	1.08498	0.632232	0.216973	0.676499	0.332329	0.177594	0.0717132	1	1.19897	3.0644	0.298357	0.337077	3.98622	0.341147	0.114649	1	0.314852	1.15213	2.06126	0.625349	0.0622852	0.110204	0.0983924	1	2.79943	2.28907	4.99124	1.33766	1.47398	0.384922	0.680812	49.9051
P02545	1	0.886606	2.30373	2.34244	1.58978	0.199356	0.0828016	0.0828923	1	0.883709	2.09872	1.89667	1.27427	0.104648	0.0492252	0.0479047	1	0.877593	1.98443	2.26167	1.03223	0.0743413	0.0345364	0.0360768	1	1.11266	2.57513	2.83688	1.63956	0.140853	0.0708156	0.0728488	1	0.87964	2.27954	2.50695	1.29431	0.0975678	0.0433611	0.0418971	1	1.07882	2.29015	2.62152	1.29917	0.0869747	0.036983	0.0359183	59.5806
P02649	1	0.71586	0.721119	0.757345	0.568412	0.302183	0.146702	0.101006	1	0.971982	0.933963	0.899795	0.847757	0.400573	0.172875	0.109929	1	0.907712	0.701984	0.873146	0.703904	0.244318	0.134797	0.0998683	1	0.985474	0.872797	0.915874	0.719932	0.285608	0.158027	0.0960285	1	1.13409	1.0511	0.984631	0.822985	0.376257	0.1998	0.146099	1	0.901973	0.857709	0.876901	0.747256	0.313532	0.141945	0.120371	55.1586
P02655	1	0.611564	0.857663	0.980082	0.545001	0.609425	0.161344	0.317658	1	1.02862	2.4247	1.34685	1.10376	0.540924	0.361802	0.762537	1	1.52084	1.12906	0.971957	0.618164		0.493742	1.10619	1	0.483368	0.43165	0.233045	0.162692	0.137558	0.0974429	0.160605	1	0.911867	1.01734	0.807451	0.27007	0.251467	0.72483	0.513484	1	0.422113	0.749034	0.279395	0.254505	0.154011	0.160257	0.0850406	59.4294
P02686	1	1.22491	1.09011	0.7625	1.10416	0.933169	0.800449	0.826369	1	0.958755	0.925421	0.841528	0.877428	0.72463	0.646442	0.800497									1	1.41857	0.825459	0.986312	0.734132	0.83262	0.71029	0.621078	1	0.710547	0.633138	0.675354	0.613474	0.609668	0.620367	0.623141	1	3.2574	1.3316	0.400603	0.683343	0.605775	0.830672	0.63225
P02750	1	0.810622	0.781825	0.781189	0.654221	0.627603	0.656136	0.541641	1	1.14074	0.583405	0.916733	0.922781	0.767038	0.817029	0.721683	1	1.128	1.65358	1.50781	1.23588	1.29408	1.25341	0.974823	1	0.778842	0.647279	0.754138	0.690786	0.669659	0.77865	0.739604	1	0.566313	1.11007	1.12304	0.771632	1.00042	0.947061	0.914214	1	0.455616	0.85657	1.06905	0.970984	0.786046	0.776403	0.807072
P02763	1	0.796615	0.938144	0.907737	0.801425	1.10871	1.11302	0.813504	1	0.687022	1.01954	0.801778	0.883309	0.978779	1.06127	0.817212	1	0.657907	0.812519	0.951694	0.857	0.978037	1.05065	0.813718	1	0.876835	0.789737	0.729974	0.862957	1.04784	0.711087	0.643612	1	0.919767	0.831983	1.0501	1.06045	1.24978	1.17149	0.924503	1	1.11866	0.96348	1.24417	1.13745	1.37772	1.19469	0.948571
P02765	1	0.5083	0.51841	0.0291506	0.170551	0.0418914	0.0564057	0.0379403																																									45.9247
P02768	1	0.517848	0.720679	0.451373	0.386357	0.346761	0.271228	0.14439	1	0.476547	0.482339	0.430331	0.434217	0.346171	0.276501	0.125748	1	3.09355	1.48587	1.01178	0.788884	0.651119	0.393503	0.161344	1	1.04489	0.858511	0.766013	0.900928	0.509008	0.363104	0.188897	1	0.92715	0.898053	1.04997	0.705979	0.576405	0.421304	0.195422	1	1.18294	1.11904	1.1964	0.806668	0.818431	0.637138	0.326334	51.6424
P02786	1	0.887196	0.861051	0.815432	0.821704	0.808633	0.498897	0.0559996	1	0.898303	0.852432	0.865627	0.839262	0.767298	0.472651	0.061969	1	0.874351	0.897905	0.80873	0.761805	0.669767	0.382411	0.0341182	1	1.02504	0.958037	0.943913	0.937681	0.793378	0.461702	0.0481178	1	0.998699	0.955035	0.875917	0.836441	0.773753	0.457514	0.0516218	1	1.01946	0.962904	0.922175	0.829594	0.767119	0.541248	0.126402	63.2666
P02792	1	1.08185	1.01702	0.907256	0.949053	0.994195	0.598439	0.7716	1	1.23163	1.05076	0.955704	0.901564	0.768319	0.717565	0.771027	1	0.774032	0.833087	0.578098	0.572079	0.392653	0.563893	0.641233	1	0.861784	0.764921	0.556701	0.658565	0.531185	0.443663	0.497545	1	0.967584	0.867786	0.811759	0.682003	0.549969	0.707741	0.630154	1	0.922479	0.745735	0.699926	0.570187	0.473681	0.463078	0.35687
P02794	1	0.938932	0.781501	0.597973	0.67163	0.635717	0.421654	0.378393	1	0.985389	0.874084	0.680711	0.616387	0.556408	0.534131	0.623652	1	1.00095	0.885777	0.623678	0.658161	0.475974	0.616839	0.664539	1	0.684965	0.635345	0.420335	0.363176	0.353893	0.390117	0.337759	1	1.04172	0.920904	0.779821	0.789234	0.698334	0.799162	0.611702	1	0.974962	0.812777	0.606533	0.621331	0.502643	0.675018	0.562743	61.789
P03886	1	0.506153	0.267521	0.0235606	0.0355024	0.0112589		0.00663296	1	0.479474	0.168749	0.0632465	0.0217413	0.0125512	0.00944725	0.00618882	1	0.399085	0.142622						1	0.487637	0.224439	0.0664364		0.00693222	0.00149412		1	0.517031	0.470368	0.10526					1	0.228585	0.0772074						44.6163
P03905	1	0.394621	0.325678	0.0578241	0.0411514				1		0.361382	0.170025	0.0571616				1	0.392356		0.131943					1	0.471613	0.0806451	0.0428445					1	0.162152	0.300882	0.120534					1	0.089778	0.222653						43.7645
P03915	1	0.545934	0.280894	0.0302828	0.015008				1	1.20863	0.527189	0.0200504				0.00495204	1	0.00022814	0.723853						1	0.468108	0.230447	0.0207342					1	1.11775	0.336752	0.062844					1	0.0397582	0.0773513						44.9447
P04004	1	0.761132	0.819087	0.633875	0.671949	0.597224	0.500514	1.73371	1		1.14122	0.968937	1.50956	1.36499	1.74522	2.95514	1	1.54142	1.02452	1.11652	1.1935	1.57163	2.04524	3.66923	1	0.759624	0.773619	0.658604	0.405423	0.527115	0.958116	1.79816	1	1.23829	1.06739	0.643106	0.852478	1.03046	0.75657	2.58726	1	1.13083	0.627294			1.48472	1.35296	2.81776
P04040	1	0.903714	0.87023	0.756958	0.722536	0.648671	0.388532	0.0189872	1	0.871933	0.914858	0.870248	0.778159	0.706107	0.458146	0.0178144	1	0.983594	0.961284	0.845414	0.733494	0.631541	0.386353	0.013092	1	1.0333	0.993587	0.91314	0.791706	0.715862	0.461379	0.0186106	1	0.956439	0.887989	0.865408	0.795739	0.719589	0.456554	0.0249277	1	1.13555	1.05947	1.01737	0.905041	0.786528	0.507282	0.0182144	60.241
P04049	1	0.822272	0.23241	0.0331126	0.0450145	0.0160091		0.00298006	1	0.764186	0.119914						1	1.83782	0.385546			2.17494			1	0.650752	0.184283			0.023744	1.96098		1	2.58204	0.79528	0.14887		9.5412	0.0105576		1	0.79377	0.197469						46.1334
P04062	1	0.874704	0.613328	0.0652631	0.0445807	0.0247485	0.222316		1	0.76021	0.546389	0.0977888	0.0245713		0.00984109		1	1.28698	0.645689	0.390757					1	1.00937	0.728703	0.143601	0.0259924	0.0329505			1	1.50837	1.06871	0.299209	0.0288632				1	0.663282	0.420121	0.14804					48.3996
P04066	1	0.961785	0.887642	0.951572	0.73516	0.382754			1	0.797867	0.875684	0.921181	0.980068	0.36643			1	1.95038	2.03261	1.8734	1.89914	0.511928			1	1.02859	1.0094	1.004	0.855949	0.419531			1	1.01636	1.16187	0.942214	1.05595	0.471414			1	1.31405	1.57719	1.55112	1.71521	0.950196			58.6811
P04075	1	0.962566	0.892014	0.793569	0.744662	0.717099	0.424158	0.0406627	1	0.872108	0.840585	0.834526	0.755048	0.631578	0.360442	0.034074	1	0.913591	0.871998	0.719518	0.641118	0.473388	0.295048	0.0231163	1	1.0845	0.961287	0.921233	0.831176	0.645851	0.411591	0.0325166	1	0.965839	0.935801	0.791072	0.700787	0.621574	0.364782	0.0324166	1	1.20554	1.07548	1.00803	0.778849	0.677578	0.414912	0.0357299	61.4243
P04080	1	0.89535	0.793329	0.756273	0.65542	0.554567	0.32419	0.141735	1	0.94003	0.96428	0.811141	0.663122	0.48468	0.295986	0.159757	1	0.983285	0.864147	0.768537	0.576512	0.373321	0.251027	0.127871	1	1.02008	0.977103	0.806651	0.778487	0.534461	0.313722	0.184167	1	0.989142	0.883047	0.84128	0.688214	0.492187	0.342494	0.165407	1	0.996265	0.971431	0.813626	0.660673	0.465103	0.278848	0.127751	58.9597
P04083	1	0.776277	0.480842	0.027715	0.0249264	0.00880042	0.00524429	0.00405244	1	0.806172	0.491774	0.0303405	0.0107131	0.00773808	0.00349957	0.00386457	1	0.907411	0.465029	0.0131948	0.00694239				1	1.01833	0.5032	0.0289334	0.0109826	0.0044851	0.00283674	0.00368367	1	0.957284	0.508264	0.039745	0.0100586	0.00233028	0.00366464	0.00457703	1	0.341511	0.197379	0.0268592	0.0102805	0.00210994	0.0229102	0.00309818	47.2266
P04114	1	1.18526	0.89316	0.833551	0.52941	0.361526											1	2.83931				0.0812727			1		0.928852		0.397847	0.273211		0.054577									1			0.394964					56.6007
P04150	1	0.766798	0.4491	0.475879	0.361577	0.397656	0.40289	0.428497	1	0.593751	0.386876	0.241336	0.22337	0.23055	0.220706	0.245752	1	0.550474	0.461546	0.226064	0.23764	0.24411	0.275088	0.290803	1	0.74864	0.627005	0.451288	0.406796	0.386477	0.361878	0.411203	1	0.629273	0.41096	0.376988	0.280009	0.253258	0.268483	0.255853	1	0.846414	0.714677	0.469852	0.365385	0.385043	0.369601	0.380892	46.8457
P04179	1	0.910356	0.85269	0.739901	0.768791	0.837848	0.770839	0.717654	1	0.91649	0.836716	0.806127	0.810783	0.818342	0.76727	0.693197	1	0.817812	0.796303	0.688571	0.669109	0.647779	0.584927	0.536961	1	1.03358	0.98969	0.968214	0.877896	0.895393	0.831293	0.786931	1	0.977259	0.88878	0.852229	0.784861	0.855904	0.784607	0.728677	1	1.06806	1.03659	0.998593	0.931717	0.899616	0.795231	0.774304
P04181	1	0.649852	0.24768	0.0510229	0.0371614	0.0150212	0.00317278		1	0.655079	0.207718	0.0466966	0.0205822	0.010558	0.00467446	0.00556031	1	0.62063	0.190992	0.0295976	0.0144415	2.93037e-05	0.00225556		1	0.700391	0.2265	0.0471501	0.0167306	0.00851459	0.00297787	0.00263655	1	0.676256	0.23352	0.0559909	0.0192888	0.011277	0.00398571	0.00359237	1	0.141553	0.115866	0.0210052	0.0119349	0.00998191		0.00130326	45.3875
P04183	1	0.879889	0.918537	0.730499	0.701853	0.722044	0.642457	0.519742	1	0.802557	0.908311	0.807823	0.838892	0.830045	0.779127	0.711257	1	0.938298	0.934503	0.895691	0.803958	0.752743	0.600971	0.704695	1	0.978218	0.890763	1.06125	0.877014	0.794665	0.67932	0.707197	1	0.893038	0.836711	0.801891	0.842698	0.768195	0.778249	0.752571	1	0.906546	0.973044	0.896639	0.847479	0.803831	0.734091	0.799825
P04233-2	1	0.681826	0.672961	0.400604	0.333393	0.245004	0.192369	0.16787	1	0.700745	0.764108	0.47008	0.365356	0.249183	0.214532	0.189025	1	0.829564	0.583226	0.383124	0.278925	0.189247	0.175847	0.164874	1	0.78646	0.597852	0.455105	0.293774	0.193518	0.17032	0.183356	1	0.988706	0.645922	0.536964	0.37127	0.246484	0.216987	0.186774	1	0.843658	0.635499	0.483706	0.299265	0.235007	0.210434	0.18436	50.3614
P04259	1	0.48798	0.915803	0.220616	0.205777	1.04036	0.121579	0.127752	1	0.141996	1.15035	0.464548	0.104297	0.0755256	0.378761	0.270656	1	0.733018	0.550271	0.26459	0.569544	0.309933	0.204547	0.0869016	1	0.974689	1.62285	0.313802	0.560062	1.6096	0.358311	0.0972428	1	0.536938	1.85379	0.947547	0.593733	0.182682	0.190609	0.127749	1	2.8779	2.6659	1.46073	0.764162	0.625412	0.274539	0.448124	53.2213
P04264	1	0.470165	0.881573	0.213937	0.181045	1.18642	0.117042	0.16123	1	0.101459	1.17663	0.41921	0.0851281	0.0836899	0.385086	0.331804	1	0.702652	0.726108	0.264156	0.556278	0.33624	0.215224	0.0950545	1	0.925539	2.0904	0.286145	0.59632	1.57515	0.37435	0.112731	1	0.532195	1.95252	0.888773	0.590708	0.17422	0.204343	0.141759	1	2.51516	2.47843	1.29018	0.765198	0.834146	0.243352	0.502523	51.5547
P04350	1	1.07178	2.05227	1.0959	0.297309	0.21548	0.0744664	0.061048	1	0.681031	1.45328	0.170649	0.798331	0.109665	0.0566345	0.0510565	1	0.852196	2.04479	1.52916	0.986508	0.116951	0.0177846	0.0258166	1	0.823938	0.602849	0.954327	0.803435	0.073893	0.0257695	0.0366032	1	0.896951	1.87074	1.33299	0.978767	0.124903	0.0309075	0.0428087	1	0.677771	0.43274	0.205314	0.935227	0.138024	0.0168585	0.0089851	55.7548
P04406	1	0.93269	0.867314	0.771825	0.630115	0.20196	0.0140259	0.0166816	1	0.958838	0.901518	0.857816	0.688219	0.206685	0.0137449	0.0123216	1	0.856149	0.933341	0.73753	0.581429	0.177476	0.00692468	0.00531142	1	0.872991	0.860398	0.904403	0.671979	0.223192	0.00948153	0.00979355	1	0.931131	0.885213	0.770465	0.644851	0.251856	0.0139868	0.00899449	1	1.22171	1.03881	0.844322	0.658583	0.230811	0.0103309	0.00705129	56.3489
P04424	1	1.05786	0.927858	0.791406	0.583344	0.0225813			1	1.00188	1.03696	1.04035	0.760326	0.0269756			1	0.793375	0.821033	0.736446	0.685781	0.0265376			1	1.05622	1.00768	0.973303	0.727964	0.026828			1	0.98822	0.999146	0.949957	0.730655	0.0309812			1	0.60883	0.767439	0.456427	0.446635	0.00756919		0.0949067	55.9352
P04632	1	0.834456	0.785863	0.678706	0.512869	0.336167	0.0895346	0.00773403	1	0.877995	0.849105	0.762047	0.609293	0.314961	0.0768576	0.00708197	1	1.02056	0.813522	0.679928	0.539291	0.274064	0.0839908	0.00444734	1	0.954871	0.839196	0.731504	0.580161	0.297098	0.0881072	0.00603252	1	0.939379	0.833779	0.710729	0.519172	0.275114	0.093943	0.00668402	1	1.07885	0.876566	0.746946	0.597965	0.273006	0.0472009	0.0063816	54.96
P04792	1	0.862506	0.625861	0.257324	0.202679	0.0861097	0.0622748	0.131272	1	0.84468	0.476664	0.242534	0.132312	0.0668585	0.0590051	0.133637	1	0.829742	0.480703	0.187395	0.105745	0.0392619	0.0359042	0.0791885	1	0.839431	0.494457	0.24752	0.117764	0.0579871	0.0480222	0.117318	1	0.859379	0.512575	0.251975	0.115497	0.0556641	0.0475751	0.102236	1	0.965881	0.490171	0.250267	0.0998789	0.0533219	0.0395872	0.0833432	49.1123
P04818	1	0.505763	0.19386	0.0447344	0.0388172	0.011684	0.0045511	0.00534689	1	0.49523	0.140292	0.0490857	0.0216964	0.0119602	0.0098848	0.00759628	1	0.504216	0.151625	0.0292208	0.0132933	0.00487501	0.00518256	0.014788	1	0.549573	0.164371	0.0423166	0.0148832	0.00559102	0.0072663	0.0075848	1	0.573309	0.167059	0.0534342	0.0224163	0.0107141	0.00897029	0.00707977	1	0.586735	0.138351	0.0404459	0.0198813	0.00681782	0.0106234	0.00487198	44.3323
P04839									1	0.511939	0.901543						1	0.289873	0.366544	0.10458					1	0.478779	0.372863						1	4.2175	1.40778						1			0.0834482
P04843	1	0.70456	0.37414	0.087141	0.0760954	0.0214491	0.00374706	0.00453837	1	0.645104	0.275466	0.0745128	0.0296001	0.0144463	0.00755341	0.00528844	1	0.756916	0.295187	0.0570869	0.018011	0.00614213	0.0025612	0.00201031	1	0.734771	0.307347	0.0675793	0.0211759	0.00796755	0.00300952	0.00267942	1	0.725475	0.307691	0.0931676	0.0342073	0.0120116	0.00468518	0.00270377	1	0.902724	0.331531	0.0969768	0.028682	0.00734336	0.00387609	0.0027571	46.3832
P04844	1	0.811552	0.442127	0.107749	0.0839698	0.0244861	0.00496125	0.00516229	1	0.735127	0.361666	0.104341	0.0382225	0.0153358	0.00849502	0.00741262	1	0.899857	0.429953	0.0888612	0.0308362	0.0092747	0.00342096	0.002792	1	0.916235	0.442183	0.11196	0.0345569	0.00920484	0.00514434	0.00442638	1	0.860438	0.416275	0.128409	0.0426306	0.0122683	0.0045434	0.00397559	1	1.00005	0.461847	0.135714	0.0404168	0.00858135	0.00429864	0.00343935	47.3062
P04899	1	0.781573	0.309185	0.0481829	0.0415122	0.00969755	0.00200776	0.0021068	1	0.718754	0.249436	0.0438956	0.0151448	0.00793868	0.00407042	0.00409893	1	0.732664	0.303978	0.0328027	0.0117774	0.00374074	0.00115561	0.000711325	1	0.859225	0.299745	0.047567	0.0113755	0.00315038	0.00170615	0.00276435	1	0.800895	0.312093	0.0587939	0.0191506	0.00586026	0.00322424	0.000883771	1	0.94327	0.349212	0.0547916	0.0163168	0.00685016	0.00278388	0.00109409	46.3507
P05023	1	0.63533	0.24197	0.0514675	0.0395384	0.011487	0.00296835	0.0033269	1	0.626819	0.201492	0.0488256	0.0174025	0.00874225	0.0049063	0.0043982	1	0.919982	0.348555	0.0477493	0.0131555	0.00337752	0.00209796	0.00114569	1	0.877718	0.266795	0.0516501	0.0128665	0.00407593	0.00300405	0.00187605	1	0.817154	0.265972	0.0588161	0.0196725	0.00658941	0.0029242	0.00218466	1	0.964927	0.306249	0.0647424	0.0157819	0.0037982	0.00254694	0.00205305	45.2914
P05026																									1		1.09128			0.715838	0.112222	0.13095
P05067	1	0.775929	0.74878	0.516328	0.352453	0.177416	0.116845	0.117125	1	0.95477	0.741365	0.519824	0.335055	0.203158	0.134469	0.100963	1	0.800374	0.676052	0.463803	0.334653	0.158337	0.095399	0.0891465	1	0.961606	0.729372	0.514565	0.331111	0.204204	0.128346	0.156633	1	0.79083	0.618335	0.421305	0.31658	0.158234	0.104484	0.0885759	1	0.798824	0.619771	0.440892	0.302572	0.16386	0.119176	0.104146	52.1808
P05089	1	0.887396	0.696875	0.490597	0.442165	0.645	0.14322	0.054489	1	0.423986	0.545011	0.436919	0.356837	0.330179	0.321487	0.093738	1	0.89431	0.589292	0.578861	0.906562	1.29696	0.407035		1	1.10091	1.32393	0.803014	0.727767	1.62831	0.249232		1	0.930966	1.1242	0.814736	0.739861	0.591211	0.226842	0.0269481	1	0.899852	0.600021	0.68814	0.502803	0.560237	0.226032	0.0242589	54.6298
P05091	1	0.80491	0.59503	0.157181	0.0526798	0.00605723		0.0040286	1	0.778169	0.55423	0.156639	0.0247751	0.00348763	0.00287639	0.000399085	1	0.841964	0.591203	0.144967	0.0142888	0.00263608		0.00168982	1	0.92175	0.640618	0.21134	0.0247265	0.00177183	1.67809e-05		1	0.881491	0.602194	0.213498	0.0233984	0.00272259			1	0.346296	0.259997	0.082133	0.00583265	0.00312816			48.3391
P05107	1	0.844768	0.780326	0.634663	0.539523	0.407013	0.267414	0.174371	1	0.851165	0.810846	0.709538	0.583757	0.407236	0.286142	0.180269	1	0.839418	0.791138	0.592064	0.454015	0.275812	0.185683	0.119444	1	1.02988	0.894154	0.776744	0.607787	0.395046	0.275877	0.180897	1	0.968246	0.845173	0.687676	0.538716	0.37395	0.259403	0.16575	1	1.05186	0.881113	0.753116	0.54611	0.362182	0.238251	0.166679	56.1473
P05109	1	1.01138	0.723479	0.518027	0.518084	0.369708	0.260805	0.269156	1	1.26185	0.887916	0.68903	0.505752	0.352367	0.275452	0.35465	1	0.884146	0.564822	0.337334	0.269764	0.122976	0.171627	0.198791	1	0.708387	0.622808	0.435908	0.376426	0.266685	0.27401	0.24798	1	1.06478	0.954706	0.646483	0.565575	0.31784	0.496022	0.373548	1	0.851032	0.619204	0.462749	0.289455	0.1746	0.256505	0.1753	53.8549
P05114	1	1.13475	0.58729	0.789653	0.555681	0.414681	0.364512	0.370169	1	1.04373	1.02618	0.557708	0.480724	0.601188	0.518554	0.472717	1	1.12664	1.53392	0.723966	0.695952	0.830552	0.603547	0.468694	1	0.572142	0.884984	0.448979	0.465595	0.54694	0.456618	0.346612	1	0.763521	0.521778	0.613875	0.62253	0.54459	0.472873	0.432942	1	0.914791	1.0426	0.613704	0.737833	0.618731	0.510186	0.57997	57.3423
P05141	1	0.676139	0.377055	0.115214	0.117254	0.0410282	0.0148832	0.014832	1	0.569052	0.241395	0.0777705	0.0385574	0.0235293	0.014597	0.0127924	1	0.600294	0.238571	0.0621219	0.0265845	0.0130724	0.00625821	0.00331151	1	0.713343	0.277494	0.097417	0.0462927	0.0199448	0.0123449	0.0114049	1	0.691193	0.2809	0.0966242	0.0475218	0.0202009	0.0109548	0.00764093	1	0.819425	0.288065	0.094697	0.0423942	0.0188678	0.00928459	0.00827754	46.3021
P05161	1	0.594553	0.26997						1	0.486653	0.427504	0.0193565					1	0.017524	7.89858e-05						1	0.814326	0.592346	0.121383					1	0.290326	0.308034	0.144339					1	2.04114	0.665576	0.0776849
P05164	1	0.748851	0.537722	0.308024	0.215585	0.183068	0.205227	0.306959	1	0.62803	0.418779	0.28994	0.194205	0.167555	0.168444	0.222646	1	0.80773	0.583316	0.353376	0.245226	0.160493	0.181534	0.246055	1	0.784098	0.561525	0.357285	0.236253	0.233371	0.244267	0.33599	1	0.875878	0.62125	0.47406	0.248524	0.190265	0.221142	0.288382	1	0.863036	0.572281	0.44282	0.21152	0.186871	0.221519	0.297966	47.9576
P05165	1	0.955175	0.92171	0.0808731	0.045223	0.00890766			1	0.829543	0.809389	0.105992	0.0205816	0.0113365			1	1.03763	2.55897	0.404869	0.0512934			5.67345e-05	1	1.07237	1.00751	0.164971	0.0161151	0.00906984	0.00320993	0.00287241	1	0.965535	0.913879	0.219258	0.0187165		0.00425107	0.00502833	1	0.43268	0.43759	0.0886658	0.0114451	0.0116365			49.8155
P05166	1	1.08575	1.12277	0.816908	0.390956	0.047655	0.0158092	0.000213912	1	0.84533	0.928828	0.71723	0.344728	0.0304526	0.0184088	0.0687168	1	0.932617	1.31001	0.831559	0.344076	0.0193424		0.0298098	1	0.938056	0.995882	0.798624	0.347437	0.0314045	0.0133526	0.114216	1	0.965517	0.846491	0.77593	0.329197	0.0282752	0.0122815	0.0355746	1	0.306641	0.917805	0.912327	0.414835	0.0251716	0.0156929	0.00947202	55.0238
P05198	1	0.828602	0.706785	0.37806	0.134968	0.0529847	0.0603053	0.063594	1	0.793696	0.727669	0.385003	0.106537	0.0348853	0.0434463	0.0583617	1	0.945001	0.813528	0.419517	0.0958855	0.0375036	0.0451608	0.0536819	1	0.964151	0.835822	0.477428	0.122499	0.0506088	0.0602793	0.075023	1	0.92888	0.71279	0.430842	0.110297	0.0369876	0.0434959	0.0580264	1	0.904916	0.754157	0.449716	0.111159	0.0400259	0.0336954	0.051404	50.1371
P05204	1	8.83733	146.038		41.0297	15.7686	13.4354	10.5917	1	82.7417	349.113	113.715	146.1		9.28891	15.3638	1		0.027464	0.520584	0.45883	0.12514	0.411692	0.416108	1		13.1675		68.5114		12.6872	33.1228	1	0.77667		0.353616	0.275222	0.164	0.0731988	0.166287	1	0.000602813	1.49979	2.86964	1.48281	1.18145	0.0604549	0.0799782
P05362									1	0.989544		0.211466		0.29526	0.39804	0.700559	1				0.215496	0.392383	0.351725	0.59025	1	1.34119	1.23359	0.30819		0.354747	0.693445	1.07647	1		0.415079	0.481255	0.208535	0.344743	0.521056	0.695032	1	0.597585			0.257821		0.585264	0.203949
P05386	1	1.07342	0.735751	0.756502	1.21009	1.15996	0.839182	0.593395	1	0.991623	0.56965	0.572481	0.739372	0.90758	0.816147	1.18201	1	0.819234	0.505002	0.41787	0.625986	0.682775	0.860467	1.36423	1	0.569251	0.454764	0.324846	0.425713	0.568796	0.367393	0.77776	1	0.87911	0.52447	0.625513	0.697606	0.726697	1.53045	1.43168	1	0.959225	0.439179	0.435456	0.558102	0.706639	0.64594	0.723173
P05387	1	1.04958	0.635291	0.8356	1.39039	2.3637	2.10112	2.57198	1	1.09847	0.859772	0.826237	1.28433	2.05727	2.64934	2.95677	1	0.751056	0.447998	0.513423	0.860538	0.951079	1.88955	1.95713	1	0.667641	0.433934	0.402747	0.698036	1.21184	1.27864	1.54947	1	1.0129	0.648351	0.810485	1.0196	1.78655	3.1282	2.92745	1	0.713284	0.439049	0.479281	0.570761	1.12833	1.18313	1.19806
P05388	1	0.818936	0.529245	0.269204	0.46993	0.324856	0.133462	0.103983	1	0.734794	0.308765	0.220805	0.256026	0.249339	0.146282	0.105531	1	0.813102	0.434008	0.218463	0.250335	0.210163	0.0916377	0.0600894	1	0.64499	0.400055	0.21313	0.272625	0.204314	0.117497	0.0880472	1	0.808018	0.40013	0.241224	0.270829	0.259283	0.121871	0.0920693	1	0.895596	0.432574	0.242294	0.249271	0.226897	0.124403	0.0862031	49.2761
P05413	1	0.859545	0.899119	0.83489	0.622948	0.127137	0.0132919	0.00563198	1	0.9755	0.999789	0.98088	0.686021	0.110824	0.00241227		1	1.09097	1.18347	1.05693	0.726117	0.0863863	0.0138338	0.00108415	1	1.09106	1.07653	1.0662	0.815334	0.0849504	0.0233814		1	1.00359	0.87392	0.940382	0.694847	0.111017	0.0202679		1	0.539653	0.597535	0.5504	0.708432	0.0979339	0.0171601	0.00558284	56.5148
P05423	1	0.753944	0.258873	0.189787	0.278132	0.202421	0.139306	0.208836	1	0.595479		0.0815434	0.169003	0.097233	0.142579	0.163897	1	0.413889			0.0575382	0.0623786	0.151666	0.12342	1	1.05529	0.425265	0.121125		0.135777	0.180512	0.205267	1	1.05285	0.266768	0.112049	0.120733	0.107924	0.168969	0.210584	1	0.773139	0.361826	0.181126	0.244914	0.145577	0.143456	0.245461	45.4684
P05455	1	0.710152	0.689236	0.426167	0.205197	0.0323247	0.018192	0.0327109	1	0.918216	0.90276	0.532374	0.236568	0.0294694	0.0282548	0.0295364	1	0.886707	0.743307	0.405601	0.148887	0.0239657	0.0211348	0.0227701	1	1.03095	0.785606	0.554563	0.238066	0.0269661	0.0304637	0.0407654	1	0.946881	0.834325	0.522721	0.197796	0.024483	0.018554	0.0296557	1	1.06584	0.95163	0.604205	0.229298	0.0281347	0.0360869	0.0382379	49.9619
P05534	1	0.795644	0.727145	0.582042	0.527517	0.444651	0.272638	0.117156	1	0.850668	0.752331	0.673264	0.572736	0.440816	0.258578	0.122451	1	0.903287	0.835327	0.606578	0.489345	0.359863	0.217687	0.0967734	1	1.07355	0.913823	0.760686	0.636091	0.472972	0.313681	0.137151	1	0.91955	0.809846	0.644428	0.525012	0.429847	0.254873	0.110914	1	1.12161	0.962962	0.782264	0.611775	0.490249	0.294474	0.127387	55.3025
P05556	1	0.856685	0.814702	0.688748	0.649829	0.586306	0.520271	0.4789	1	0.911278	0.875999	0.815746	0.752731	0.659486	0.55975	0.486365	1	0.992706	0.940556	0.779014	0.691741	0.570545	0.458081	0.375273	1	1.02421	0.97782	0.87915	0.777909	0.665122	0.573852	0.486679	1	0.979773	0.929478	0.839027	0.719985	0.642669	0.553599	0.487928	1	1.07577	0.918236	0.899347	0.75731	0.629922	0.541203	0.463503	66.6759
P05771	1	0.825349	0.311026						1	0.829528	0.68352	0.0315464					1	1.0303	0.217517						1	0.924927	0.296162				0.0194801		1	1.12051	0.484258						1	0.521305	0.235858
P06132	1	0.787007	0.700421	0.696395	0.707928	0.609355	0.285558	0.00949669	1	0.818431	0.872209	0.841928	0.909094	0.694432	0.350266	0.0146494	1	0.913279	0.952161	1.02383	0.92458	0.79932	0.412531	0.020825	1	1.02775	0.978196	1.04298	0.993631	0.829867	0.423155	0.0175425	1	0.988388	0.882116	0.879534	0.882614	0.697167	0.378824	0.0301896	1	0.931271	0.878476	1.00706	0.956474	0.831937	0.39275	0.0564377	57.8599
P06213	1	0.675836	0.360893	0.134855	0.0765415	0.040499	0.041557	0.0231524	1	0.541325	0.219494		0.057648	0.0454679	0.0540337	0.0372932	1	1.71361	0.751473	0.112698				0.065119	1	0.672305	0.336607	0.152568	0.0417343	0.0316917	0.0439439		1	0.628035	0.265374	0.157675	0.0906424	0.0585286	0.0226745	0.0782526	1	0.671512	0.188946	0.114163				0.00903552	46.2059
P06241	1	0.62818							1	0.419605	0.408006						1	1.50682							1		7.9829														1
P06280	1	0.699535	0.475209	0.15739	0.0671016	0.0201285	0.0110562	0.0158302	1	0.854365	0.47485	0.162236	0.0379925	0.0254379	0.0184894	0.0101576	1	0.782525	0.527521	0.152544	0.0483353	0.00540029			1	0.93677	0.587888	0.219777	0.0600548	0.0248268	0.00955035	0.0043387	1	0.818463	0.504145	0.171839	0.0596865	0.0255898	0.00701837	0.0100995	1	0.529532	0.216506	0.0735012	0.0388467	0.0124963	0.00777382		47.112
P06396-2	1	0.903836	0.899565	0.670479	0.167766	0.0234232	0.0110704	0.00833879	1	0.875674	0.904765	0.809497	0.16434	0.0180257	0.0102424	0.011187	1	0.977251	1.00245	0.716997	0.156141	0.0132444	0.00936251	0.00960079	1	1.041	0.965687	0.845224	0.18222	0.0177071	0.00903295	0.0133406	1	0.95416	0.912764	0.79622	0.191069	0.016852	0.0102009	0.0127263	1	1.09526	0.992917	0.857779	0.189398	0.0185586	0.00895756	0.011903	53.0926
P06400	1	0.932712	0.489514	0.114582	0.0487874	0.0160451	0.0277596	0.0231058	1	0.829567	0.522507	0.0874153	0.0285348	0.0171257	0.0133231	0.00800228	1	0.761908	0.387189	0.0510566	0.0154496	0.0247105	0.0505142	0.0754099	1	0.888219	0.708756	0.0707587	0.0287064	0.0404939	0.0558561	0.0714469	1	0.876699	0.71794	0.119021	0.0299875	0.0166405	0.0340888	0.0591249	1	1.07603	0.532027	0.120126	0.0227438	0.0353647	0.0853016	0.0763502	47.9429
P06454	1	1.22242	0.786177	0.728575	0.812672	0.740048	0.43621	0.401168	1	0.968553	0.647113	0.650914	0.538558	0.510796	0.376216	0.230939	1	0.77477	0.574403	0.609354	0.535017	0.344719	0.319767	0.120441	1	1.31577	0.886148	1.00708	1.04724	0.631418	0.445463	0.284758	1	1.0232	0.913499	0.756613	0.734812	0.607528	0.387244	0.283583	1	1.07622	0.965538	0.938122	0.723012	0.502381	0.329743	0.194202	64.3663
P06493	1	0.609013	0.316916	0.120136	0.0713294	0.0131489	0.0142364	0.0162529	1	0.581079	0.242368	0.130933	0.061879	0.0110403	0.00900434	0.0136095	1	0.544337	0.252502	0.114944	0.0494355	0.00937046	0.00718579	0.00777757	1	0.65394	0.28956	0.153899	0.0591368	0.0100444	0.0121651	0.0152604	1	0.62932	0.272708	0.140906	0.0604573	0.0123887	0.00747309	0.0120966	1	0.66543	0.264063	0.148284	0.0608036	0.0134416	0.003176	0.0107407	45.6066
P06576	1	1.13141	1.19415	1.19042	1.17577	0.967537	0.305798	0.0267626	1	1.08781	1.18133	1.14633	1.12062	0.865315	0.263712	0.0215654	1	0.999769	1.32265	1.21545	1.17087	0.90564	0.276195	0.0114726	1	1.1147	1.27336	1.35107	1.32053	0.986388	0.30953	0.0171156	1	1.17452	1.36175	1.30687	1.15819	0.925024	0.29087	0.0207843	1	1.40945	1.52989	1.54325	1.42812	1.1634	0.375538	0.0150994	63.1819
P06702	1	1.01791	0.675597	0.507091	0.644153	0.435173	0.344136	0.311245	1	0.968152	1.05329	0.64144	0.567162	0.46521	0.416037	0.50502	1	0.768104	0.706718	0.446332	0.438189	0.215249	0.277546	0.303056	1	0.696379	0.565236	0.425338	0.398463	0.318722	0.332018	0.281178	1	1.08489	0.974118	0.669122	1.0823	0.713859	0.71922	0.507032	1	1.00949	0.719643	0.595997	0.504689	0.346837	0.587589	0.436312	55.4667
P06703	1	0.767619	0.637446	0.291028	0.394297	0.186812	0.073455	0.0320399	1	0.75559	1.1092	0.553816	0.452849	0.285138	0.129935	0.22356	1	0.757705	0.638867	0.435762	0.361373	0.166816	0.145976	0.146361	1	0.565319	0.434373	0.369009	0.251667	0.220194	0.132918	0.0626933	1	1.17825	0.967165	0.803353	1.78303	0.569456	1.1525	0.269456	1	1.02725	0.755056	0.568554	0.503305	0.25636	0.894086	0.295379	50.1652
P06730	1	0.77444	0.567426	0.136153	0.0691273	0.0160317	0.00574638	0.00578854	1	0.839466	0.489446	0.121581	0.0362128	0.0118109	0.00781472	0.006639	1	0.874636	0.582322	0.136203	0.0292008	0.00478185	0.00520847	0.00231608	1	0.86663	0.536793	0.13894	0.0279279	0.00877761	0.00354226	0.00401783	1	0.860406	0.529289	0.173335	0.0306816	0.0112366	0.00526686	0.00307787	1	0.897954	0.578586	0.193884	0.032627	0.00459438	0.00393503	0.00413841	47.9806
P06733	1	0.938751	0.871681	0.79091	0.644919	0.245907	0.042002	0.011493	1	0.974805	0.838699	0.880217	0.720671	0.253549	0.0402249	0.00930875	1	0.883574	0.864098	0.714644	0.588246	0.225913	0.0436816	0.0069496	1	0.953552	0.885593	0.867458	0.721336	0.253551	0.0457282	0.00896395	1	0.959049	0.919774	0.802151	0.674974	0.297623	0.048602	0.0106815	1	1.14455	1.0285	0.912671	0.666031	0.295544	0.0562104	0.00901377	56.729
P06737	1	0.826814	0.699094	0.253238	0.152469	0.0211635	0.00151613	0.00187118	1	0.831992	0.669219	0.252044	0.131282	0.0173473	0.00302504	0.00205249	1	0.910191	0.711541	0.225187	0.106011	0.0113866	0.00145744		1	0.988908	0.760589	0.303571	0.136132	0.0128144	0.00100765	0.000885391	1	0.942038	0.714417	0.311771	0.152682	0.0233203	0.00173571	0.00140445	1	0.510209	0.738035	0.310089	0.13525	0.0187886	0.00120677	0.000394569	49.5313
P06744	1	0.900577	0.839698	0.57082	0.295276	0.0216901	0.00247986	0.00197034	1	0.933286	0.862026	0.633487	0.307628	0.0151383	0.00461254	0.00234228	1	0.927261	0.910529	0.584923	0.275135	0.00849986	0.00119206	0.000459494	1	1.03455	0.873387	0.676516	0.331267	0.0107091	0.00212161	0.000939574	1	0.954169	0.87456	0.623314	0.297834	0.0146438	0.00282791	0.00105329	1	1.03502	0.953253	0.694147	0.300456	0.0119677	0.00208997	0.000797121	52.6585
P06746	1	0.627205	0.450476	0.0857672	0.054726	0.0392541	0.0225965	0.00768148	1	0.467763			0.0356988	0.0554813			1								1			0.213876	0.04524		0.3416		1	0.0719272	0.205875			0.0705791	0.0270085	0.00906039	1	7.42119			0.361158				46.3774
P06748	1	0.890542	0.812969	0.845893	0.718569	0.914434	0.832091	0.727025	1	0.757249	0.709331	0.68047	0.723599	0.728155	0.610108	0.515744	1	0.654003	0.597416	0.577627	0.484985	0.437053	0.4696	0.426583	1	1.11012	1.05152	0.962347	0.999135	0.921469	0.842972	0.743337	1	0.837602	0.91253	0.718788	0.643812	0.669918	0.585848	0.488489	1	0.981753	0.939338	0.808682	0.634783	0.67009	0.588149	0.455874
P06753	1	0.822894	0.778132	0.741005	0.734836	0.781872	0.742609	0.631951	1	1.03333	0.735347	0.905383	0.83005	0.756732	0.596589	0.527652	1	0.802333	0.774196	0.671934	0.587097	0.4907	0.439189	0.386794	1	1.08159	0.952238	0.996587	1.01512	0.80827	0.684911	0.626758	1	1.0154	1.00997	0.86524	0.74346	0.684494	0.604576	0.533189	1	0.977767	0.862864	0.799181	0.68848	0.564177	0.497773	0.460241
P06753-2	1	0.899501	0.830482	0.79853	0.752676	0.761738	0.638557	0.562549	1	0.937945	0.771072	0.837512	0.838755	0.738028	0.589692	0.481346	1	0.818892	0.785837	0.657884	0.619452	0.533864	0.457931	0.397179	1	1.05883	1.01214	1.02229	0.922241	0.773859	0.669051	0.576392	1	1.04184	1.00236	0.871619	0.750083	0.696027	0.580297	0.526613	1	1.03779	0.922342	0.885117	0.754416	0.721261	0.58039	0.455382
P06753-3	1	0.732817	1.02966	0.80881	0.35161	0.747623	0.631841	0.477683	1	1.10099	1.1453	1.12126	1.0966	0.944751	0.887036	0.809691	1	0.898495	0.939834	0.857474	0.755885	1.05728	0.727914	0.658247	1	0.924957	0.755513	0.932149	0.847831	0.870218	0.760034	0.619657	1	1.0341	0.935065	0.888388	1.0156	0.947928	0.71052	0.704677	1	0.920613	1.07483	0.945163	0.926614	1.06333	0.866174	0.75721
P06756	1	1.44734	0.821394	0.424817	0.408273	0.550917	0.578799	0.650238	1	0.961094	0.481547	0.350496	0.384346	0.325736	0.397468	0.414381	1	0.697482	0.38751	0.413405	0.251555	0.255107	0.296622	0.371122	1	0.921251	0.637736	0.441378	0.398356	0.374051	0.339862	0.42987	1	0.770043	0.493329	0.380441	0.31132	0.259628	0.33036	0.34426	1	0.718348	0.433405	0.309963	0.277523	0.170792	0.276493	0.306018
P06865	1	0.827144	0.815563	0.626226	0.272923	0.0187328	0.000228477	0.00326933	1	0.808134	0.861668	0.670927	0.299536	0.0164221	0.00759775	0.0045137	1	0.935075	0.964306	0.793543	0.328894	0.0060651	0.00649579	0.00119186	1	1.06778	0.991228	0.842738	0.340346	0.0138609	0.00491309	0.00218497	1	0.972097	0.818293	0.667218	0.305707	0.0130767	0.00444142	0.000404766	1	0.540204	0.535009	0.879024	0.409231	0.0110967			52.7457
P06899	1	0.904208	0.491005	0.224033	0.210771	0.13303	0.0522016	0.0540217	1	0.666813	0.336932	0.189523	0.12869	0.105066	0.0307459	0.0360288	1	0.374362	0.317295	0.133152	0.0973896	0.0577082		0.0128432	1	0.644788	0.190223	0.149999	0.112141	0.080041	0.0379576	0.034729	1	0.905694	0.449411	0.242951	0.160098	0.0867113	0.0252597	0.0331003	1	0.385283	0.446161	0.175307	0.0915168	0.0799299	0.0178514	0.0148696	48.1851
P07099	1	0.870409	0.857849	0.68763	0.271892	0.0130552		0.00368841	1	0.883177	0.838023	0.76455	0.353619	0.0170171	0.0062644	0.0026738	1	0.823321	0.841	0.782277	0.433684	0.0244969	0.00722568		1	0.956437	0.935979	0.853136	0.475608	0.0205443	0.00328922		1	0.997613	0.953024	0.837818	0.424362	0.0169033	0.00517419		1	0.438162	0.360316	0.306236	0.196257	0.0253077	0.00393142	0.00128437	53.4192
P07108	1	0.629209	0.706539	0.711507	0.644046	0.675346	0.293398	0.328132	1	1.09275	1.64642	0.930298	0.939787	0.631315	0.492693	0.839833	1	1.10891	0.531456	0.382485	0.405799	0.249171	0.446457	0.784859	1	0.415934	0.376837	0.274998	0.337584	0.343319	0.233395	0.267942	1	1.27353	1.0572	1.34632	0.691642	0.587369	1.67842	1.16462	1	0.65964	0.57149	0.401958	0.415526	0.336726	0.255532	0.253428	60.1018
P07195	1	0.882405	0.862719	0.791032	0.769987	0.67739	0.417049	0.104347	1	0.979536	0.949781	0.872194	0.84808	0.764568	0.466877	0.100896	1	0.875357	0.907495	0.729235	0.686498	0.538051	0.331721	0.0750132	1	0.897872	0.849206	0.835202	0.790987	0.679291	0.424966	0.0973709	1	0.972021	0.936323	0.835016	0.795723	0.718868	0.43927	0.109145	1	1.17966	0.94252	0.891167	0.76011	0.680625	0.444389	0.0858164	61.3236
P07203	1	0.827331	0.791599	0.761409	0.741962	0.652554	0.53154	0.338842	1	0.93481	0.951067	0.937119	0.879239	0.749376	0.58801	0.3501	1	0.963245	0.943078	0.918971	0.872732	0.742513	0.562812	0.341249	1	1.03712	0.976527	0.977779	0.856197	0.734123	0.573556	0.373063	1	0.982983	0.926363	0.933272	0.863754	0.735583	0.563497	0.360892	1	0.98063	0.899491	0.966467	0.902419	0.785252	0.594949	0.373783	64.3307
P07204	1	0.926086	0.828339	0.997916	0.782207	0.808211	1.05686	1.60777	1	0.832761	0.905524	0.96403	0.879303	0.95049	0.978	1.36239	1	1.14195	1.0472	1.21399	1.13121	1.68897	1.58721	2.99786	1	0.921941	0.85358	1.06078	0.965094	0.920028	1.92759	3.64595	1	0.763344	0.9239	0.784186	0.889465	0.878185	0.822505	1.9494	1	0.738719	0.690567	0.755694	0.915883	1.11941	0.883525	1.63822
P07225	1	0.750332	0.635697	0.379325	0.273272	0.110798	0.0914787	0.0764308	1	0.966629	0.636978	0.537052	0.257455	0.0956533	0.0772308	0.0496136	1	0.940977	0.823879	0.371353	0.170418	0.0916515	0.0237834	0.0405468	1	0.741317	0.625072	0.460614	0.222166	0.0702735	0.0399932	0.0650745	1	1.14503	0.89186	0.431879	0.218824	0.0932699	0.0615553	0.0559288	1	0.888542	0.759521	0.387539	0.145887	0.0585387	0.0303765	0.044965	49.9217
P07237	1	0.901435	0.897022	0.824438	0.786914	0.688248	0.506592	0.417992	1	0.951831	0.930762	0.886761	0.857773	0.679379	0.479059	0.37927	1	0.883446	0.886435	0.74602	0.686126	0.474535	0.329139	0.222629	1	1.02354	1.00638	0.972942	0.924753	0.706471	0.463828	0.329487	1	0.984491	0.959493	0.863199	0.815078	0.656432	0.457786	0.318561	1	1.131	1.02289	0.932065	0.790184	0.598203	0.440265	0.292433	65.3449
P07305	1	0.730029	0.330089	0.467853	0.723032	1.06136	1.33598	1.52543	1	0.459507	0.473342	0.393319	0.732034	0.764349	0.847674	1.32935	1	0.531246	0.761257	0.993014	1.13725	1.3111	1.84396	3.17605	1	0.676807	0.745769	0.670409	0.739412	0.749776	1.10104	1.41898	1	0.579548	0.589984	0.982022	0.756394	1.01132	1.1626	1.47621	1	0.835401	1.18449	0.793254	0.924593	1.56259	1.61303	2.52541
P07311	1	0.786265	0.926248	0.83312	0.529289	0.119057	0.0396745	0.0171908	1	0.936433	0.932427	0.787816	0.554113	0.0648102	0.0353167	0.016913	1	0.898031	0.955603	0.957756	0.535075	0.0750737			1	0.867295	0.923807	0.932825	0.496031	0.10381	0.0120423	0.0156924	1	0.998921	0.967845	0.884923	0.536904	0.0833658	0.0239719	0.0167725	1	0.751857	0.707227	0.597746	0.295646	0.0833416			55.8747
P07332	1	0.472208	0.17836						1	0.373557	0.126064	0.137855					1	0.75377							1	0.417278	0.0976749						1	0.257653	0.775449	0.096584					1	0.54567	0.1421			0.0173765
P07339	1	0.774202	0.627436	0.238214	0.197643	0.124904	0.0378076	0.017538	1	0.776275	0.640797	0.273887	0.200517	0.13231	0.0571041	0.0106206	1	0.895748	0.7478	0.304545	0.180937	0.141947	0.071828	0.00916181	1	0.971658	0.786544	0.349383	0.190739	0.184252	0.0613026	0.009388	1	0.91534	0.687301	0.325687	0.203983	0.145662	0.0606138	0.00981854	1	1.01901	0.81602	0.38856	0.214528	0.16993	0.0836656	0.0116066	48.9518
P07355	1	0.809334	0.803575	0.185235	0.0375646	0.0194058	0.00385768	0.0065206	1	0.855146	0.762624	0.211362	0.0156638	0.00576409	0.0132039	0.00657349	1	0.939863	0.860047	0.229802	0.0171642	0.00389561	0.00531401	0.000946577	1	1.04245	0.881924	0.317987	0.0122293	0.0395148	0.00208832	0.00272215	1	0.965233	0.827065	0.305977	0.0230231	0.00525903	0.00463764	0.00264346	1	1.02197	0.887016	0.350169	0.0120081	0.00665959	0.00301026	0.0014919	49.811
P07384	1	0.853763	0.829388	0.715368	0.6727	0.554442	0.131758	0.00308852	1	0.88077	0.810837	0.741306	0.727564	0.49671	0.109551	0.00345965	1	0.953767	0.925177	0.77403	0.71086	0.508307	0.0968191	0.0049157	1	0.96366	0.89141	0.821771	0.783732	0.596633	0.138639	0.00220317	1	0.964663	0.869056	0.79345	0.739022	0.561991	0.123107	0.00423434	1	1.01863	0.910746	0.842336	0.79173	0.571083	0.0507709	0.00214043	57.7695
P07437	1	0.892565	0.708525	0.356617	0.16601	0.0496963	0.0149912	0.0176072	1	0.813912	0.489751	0.312889	0.115292	0.0274892	0.0146569	0.0140561	1	0.739208	0.493706	0.244332	0.100848	0.0122307	0.00597826	0.00575058	1	0.788301	0.570323	0.371783	0.111994	0.0192277	0.00998493	0.00907749	1	0.840422	0.590588	0.315599	0.122127	0.0218344	0.0106338	0.00908109	1	1.11586	0.724485	0.42016	0.13143	0.0157481	0.00868585	0.00758486	50.3144
P07477	1	0.646953	0.555573	0.677289	0.190717	0.110572	0.120379	0.187923	1	0.506376	0.519106	0.438799	0.58203	0.268282	0.232054	0.0868928	1	0.870012	0.825435	0.465998	0.234477	0.223948	0.109249	0.0903124	1	0.829877	0.613294	0.486163	0.222943	0.183731	0.125546	0.0753014	1	0.832724	0.680418	0.57831	0.384991	0.333239	0.158381	0.125243	1	2.15432	1.52106	1.19427	0.685485	0.578776	0.281153	0.199386	50.4077
P07602	1	0.850096	0.868978	0.935914	0.718203	0.898041	0.907595	0.933426	1	0.848026	1.10587	0.901041	0.922264	0.833562	0.89504	0.772	1	1.15748	0.794935	0.892909	0.872443	0.876703	0.87752	0.82247	1	1.03815	0.853327	0.774284	0.800664	0.703164	0.611567	0.73343	1	0.99576	0.900325	0.910434	0.701891	0.712684	0.71998	0.815465	1	0.907258	0.778914	0.934839	0.93047	0.988796	0.736044	0.871424
P07686	1	0.859337	0.771135	0.33907	0.12367	0.0277705	0.00403421	0.00580929	1	0.804173	0.774341	0.389224	0.128285	0.0322064	0.00580339	0.00323274	1	0.993397	0.86312	0.451491	0.122122	0.0289319	0.00399238		1	1.0307	0.844794	0.498417	0.138728	0.0402035	0.00703109	0.0124247	1	0.963362	0.808232	0.445077	0.131999	0.027785	0.00411106	0.00462728	1	0.567098	0.389338	0.250615	0.127026	0.0230811			50.4096
P07711	1	0.914378	0.831392	0.595162	0.526818	0.162455	0.0277178		1	0.919907	0.62052	0.562327	0.62144	0.275688	0.0285456	0.00397232	1	0.908317	0.878832	0.703761	0.479085	0.291923	0.0654059		1	0.95409	0.837133	0.529144	0.506511	0.268571	0.0337775		1	0.875535	0.676645	0.541638	0.430689	0.271708	0.0500125	0.00233867	1	0.498789	0.788543	0.197726	0.211912	0.296224	0.0729573		54.2122
P07737	1	0.954444	0.899431	0.628635	0.182457	0.0403571	0.0240533	0.0254772	1	0.970524	0.851551	0.727629	0.186234	0.0344495	0.0237594	0.0231981	1	0.872068	0.903922	0.575244	0.128778	0.022384	0.014934	0.015566	1	1.02328	0.925273	0.842538	0.184783	0.0287978	0.0192818	0.0212345	1	0.989323	0.982136	0.655354	0.159254	0.0328636	0.0206808	0.0210042	1	1.10141	0.948622	0.752392	0.151546	0.0277595	0.0167945	0.0185919	52.8896
P07738	1	0.118173	0.780171	0.705513	0.784686				1	0.911132	0.285695	0.647801	0.842066				1		1.41501	0.894326	0.260062	0.588135			1	1.41114	0.382605	0.619331	0.454446				1	0.948291	1.25906	1.55674		0.456126			1	0.185335	0.757533	0.755324	1.13641	0.474224
P07741	1	0.813306	0.827672	0.801975	0.67342	0.51403	0.256368	0.0392404	1	0.984731	0.888716	0.867175	0.82569	0.561919	0.297491	0.0635337	1	0.906359	0.872657	0.853814	0.711988	0.503827	0.29323	0.050514	1	1.01623	0.984759	0.883436	0.813818	0.575975	0.312686	0.0756861	1	0.982333	0.938487	0.799117	0.706071	0.548173	0.334709	0.0999833	1	0.998181	0.968385	0.856543	0.803866	0.590257	0.286339	0.0554372	58.4993
P07814	1	0.582072	0.328358	0.162602	0.14942	0.0771186	0.0170109	0.0303521	1	0.557558	0.176914	0.133095	0.118625	0.0604653	0.0101935	0.00925063	1	0.510939	0.210398	0.135626	0.121908	0.0605031	0.00703496	0.00928944	1	0.478478	0.216723	0.166591	0.153195	0.0732096	0.0125942	0.0193238	1	0.542966	0.234835	0.131846	0.134629	0.0740159	0.0115398	0.0124512	1	0.631594	0.199737	0.131539	0.132303	0.0758217	0.0096861	0.0127407	45.5652
P07858	1	0.874581	0.782488	0.305584	0.0930322	0.0345425	0.0107875	0.00821888	1	0.69712	0.755527	0.363085	0.117361	0.0456634	0.0119834	0.00583671	1	1.11688	0.852754	0.43258	0.125627	0.035341	0.00967512	0.00464628	1	1.11347	0.871991	0.484138	0.119358	0.0636914	0.00965923	0.0048084	1	0.90765	0.720224	0.429839	0.125496	0.0480471	0.0106617	0.00363748	1	0.941035	0.822302	0.495729	0.119699	0.0431617	0.00991823	0.00271906	50.2904
P07900	1	0.793294	0.49008	0.215546	0.164016	0.0699734	0.0242019	0.0166103	1	0.769374	0.412008	0.215892	0.118316	0.0536612	0.0263127	0.0168216	1	0.717791	0.365758	0.134709	0.0683765	0.0258531	0.0111948	0.00647687	1	0.861726	0.473507	0.210932	0.111909	0.0442658	0.0196837	0.0111658	1	0.826259	0.445671	0.21185	0.107357	0.0464554	0.0200831	0.0111838	1	0.961025	0.438588	0.207258	0.0924707	0.0351478	0.0168459	0.00952288	47.9302
P07902	1	1.00888	0.95878	0.787822	0.579795	0.073127			1	1.16869	0.910007	0.942039	0.778679	0.0862746			1	0.874595	0.781332	0.783224	0.856859				1	0.960009	0.87471	0.834328	0.490291	0.0246011			1	1.04789	0.891437	0.91946	0.617922	0.0590048			1	0.553287	0.748267	0.821007	0.690957				55.9587
P07910	1	0.753732	0.481104	0.18062	0.167677	0.125007	0.117356	0.11695	1	0.677658	0.405578	0.104453	0.0801208	0.0660941	0.0735357	0.0702975	1	0.70226	0.376286	0.0785254	0.0476174	0.0355021	0.0387355	0.0444058	1	0.897896	0.555683	0.21026	0.144848	0.118851	0.117053	0.106517	1	0.792359	0.427443	0.137741	0.0817128	0.059269	0.0704569	0.0684385	1	0.942049	0.457161	0.126374	0.0712303	0.0489629	0.05509	0.064653	47.3229
P07947	1	0.704061	0.376944	0.0940116	0.047498	0.0118229	0.213003		1	0.665096	0.367238	0.092005	0.0216607	0.00353641			1	0.593269	0.5845	0.466007	0.0165906				1	0.813951	0.492301	0.109794	0.00816364	0.00414717			1	0.761889	0.395497	0.133537	0.0139856	0.00204228		0.0846877	1	0.210281	0.393601	0.0891449	0.0178432				46.2047
P07948	1	0.638966	0.208609	0.0428717	0.027669	0.00554972			1	0.596532	0.168108	0.0288146					1	0.322138	0.214879	0.354928					1	0.716262	0.263393	0.0334935					1	0.527642	0.35464	0.0493038					1	0.415917	0.163356	0.0344748					45.1512
P07949	1	0.721393	0.346158	0.133878	0.139994	0.0736379	0.0515651	0.0902165	1	0.627878	0.178346	0.111939	0.0609809	0.0380368	0.0302359	0.0350367	1	0.655485	0.241314	0.176406	0.0366708		0.0360761	0.0450735	1	0.622174	0.278635	0.130529	0.0778914	0.0357454	0.0428529	0.0522631	1	0.63629	0.306681	0.17602	0.0815159	0.0441682	0.029676	0.0505186	1	0.43289	0.190796	0.156783	0.0705128	0.054529	0.0322024	0.038145	46.252
P07954	1	0.854388	0.767317	0.0744335	0.0358468	0.00755533	0.00153628	0.00089254	1	0.8727	0.762006	0.0939533	0.0187338	0.004432	0.00197795	0.00130685	1	0.89642	0.87935	0.104975	0.00697273				1	1.04831	0.876899	0.137267	0.0140556	0.00265079		0.00187908	1	0.918555	0.79405	0.162535	0.0200982	0.00434315	0.00182497	0.00133349	1	0.315829	0.248791	0.129224	0.00993682	0.00536008			49.2207
P08047	1	1.29582	0.6627	0.96881	0.786291	0.718774	0.708688	0.704986	1	1.15464	1.00576	0.925762	0.6183	0.658865	0.628798	0.700979	1	0.83385	1.08374	0.900629	0.670363	0.664419	0.581054	0.560541	1	1.13139	0.684363	0.890294	0.71373	0.627752	0.615005	0.78538	1	0.879131	0.814045	0.602265	0.492196	0.435492	0.469888	0.546174	1	0.744761	0.928003	0.681498	0.68713	0.529588	0.599425	0.699018
P08069	1	0.583547	0.364933	0.0805509	0.0687016	0.0229117		0.0327469	1	0.647085	0.236947	0.088752		0.0296618	0.0156643	0.0344182	1	0.718991	1.13986						1	0.812749	0.310673	0.103177	0.162165	0.113904		0.368554	1	1.66258	0.658567	0.248285					1	0.726772	0.0760549	0.0680347					45.6103
P08133	1	0.827921	0.565706	0.0712067	0.0510211	0.0124419	0.00267911	0.00216402	1	0.848416	0.538504	0.0731117	0.0255363	0.0101393	0.00478043	0.00314981	1	0.876177	0.55707	0.0501316	0.015958	0.00274573	0.00113377		1	0.982311	0.605487	0.0746318	0.0207027	0.00495244	0.00241647	0.00191664	1	0.93507	0.588594	0.0865988	0.0262631	0.00783019	0.00371704	0.00169666	1	0.232897	0.584026	0.0782989	0.0180812	0.0043188	0.00233325	0.00181648	48.0641
P08195	1	0.882049	0.772555	0.67586	0.546204	0.328828	0.220458	0.177495	1	0.857924	0.743198	0.69682	0.546656	0.331262	0.227022	0.183019	1	0.834348	0.790455	0.668263	0.505853	0.276581	0.184759	0.130394	1	0.936066	0.817782	0.726638	0.546914	0.324622	0.203972	0.177015	1	0.924565	0.805934	0.687499	0.530546	0.321727	0.221433	0.168919	1	0.977364	0.866345	0.795603	0.591824	0.329651	0.221402	0.168931	55.8632
P08236	1	0.864678	0.83047	0.772122	0.792448	0.87248	0.846415	0.920247	1	0.896881	0.752719	0.798754	0.824312	0.780885	0.786642	0.785086	1	0.881281	0.770866	0.771278	0.680445	0.79203	0.777129	0.875382	1	0.93216	0.856445	0.842801	0.848019	0.823086	0.783238	0.876733	1	0.903655	0.782321	0.775714	0.71399	0.783705	0.71325	0.774406	1	0.943081	0.780461	0.739622	0.792697	0.826453	0.746258	0.800926
P08237	1	0.92171	0.693734	0.47145	0.429866	0.247401	0.0514748	0.00505687	1	0.859106	0.615059	0.53695	0.480609	0.304307	0.0682797	0.0040726	1	0.902701	0.820928	0.672754	0.584608	0.414826	0.0915984		1	0.914892	0.657781	0.599288	0.467502	0.286164	0.0676932		1	0.950157	0.726768	0.615167	0.551059	0.354127	0.0740618		1	1.06092	0.804739	0.698417	0.554336	0.372963	0.0928786		52.4471
P08238	1	0.791565	0.500197	0.220164	0.156009	0.060644	0.0242783	0.0203003	1	0.800939	0.412218	0.210321	0.109772	0.0493037	0.0266356	0.0176058	1	0.689783	0.377672	0.13931	0.0651233	0.0224291	0.0111552	0.00701943	1	0.806423	0.463863	0.202398	0.0945547	0.0376467	0.0186648	0.0121483	1	0.808717	0.451814	0.206103	0.0967328	0.0433193	0.0196526	0.01152	1	0.970302	0.442008	0.207072	0.0876182	0.0321367	0.0162704	0.00998641	47.9977
P08240	1	0.653798	0.319521	0.136592	0.122963	0.0926402	0.0543444	0.0493193	1	0.611815	0.198452	0.0983592	0.0906598	0.0557679	0.0304843	0.0289979	1	0.49922	0.221487	0.0790285	0.0649488	0.0541948	0.026271	0.0248774	1	0.552612	0.225703	0.126837	0.1134	0.0872578	0.0479147	0.0465768	1	0.625398	0.253253	0.102265	0.0871107	0.0589419	0.036335	0.0445494	1	0.560828	0.204337	0.100252	0.0813125	0.059117	0.0399693	0.0300262	45.7672
P08243	1	0.807642	0.677225	0.179296	0.0277512	0.00877338	0.00379485	0.00550694	1	0.825624	0.737906	0.252458	0.0174646	0.00880166	0.00385926	0.00240439	1	0.902886	0.812191	0.280082	0.0114772			0.00315092	1	0.997926	0.793076	0.287023	0.0124793	0.00388869		0.00657745	1	0.937353	0.750099	0.298869	0.0169579	0.0052343	0.00595816	0.0096912	1	0.510831	0.448553	0.186937	0.0213398			0.00369273	48.968
P08246	1	0.708865	0.393527	0.163559	0.0922888	0.0206046	0.0101453	0.0058576	1	0.715632	0.538965	0.247313	0.108258	0.0336154	0.0157394	0.01013	1	0.93617	0.728316	0.24967	0.111538	0.0250716	0.0108878	0.00641579	1	0.901296	0.710844	0.316169	0.126496	0.0334438	0.0184995	0.0120838	1	0.90369	0.640684	0.353306	0.128167	0.0358243	0.0143064	0.00786188	1	1.00766	0.660689	0.348045	0.113523	0.0490833	0.0148472	0.00712995	46.7166
P08311	1	0.803714	0.440601	0.0626441	0.157522	0.101064	0.0691818	0.0802576	1	0.501153	0.162741	0.0555172	0.0344598	0.0489558	0.0377715	0.0471366	1	0.593189	0.356766	0.0789704	0.0587244	0.0186926	0.0421896	0.0288536	1	0.531219	0.244398	0.0631741	0.0304219	0.0547567	0.0670428	0.0842856	1	0.656081	0.261219	0.211736	0.0525382	0.0548433	0.0451666	0.0524151	1	0.840233	0.300185	0.120797	0.0395967	0.0870606	0.0551595	0.0827526	47.0744
P08397	1	0.611137	0.807729	0.677437	0.659419	0.784874	0.720729	0.618833	1	0.878758	0.79245	0.923516	0.9618	0.956131	1.0755	0.772453	1	0.696766	0.982751	0.823106	0.96236	0.937648	0.987034	0.963337	1	1.15189	0.765578	1.14213	1.14925	1.16394	1.0979	0.902826	1	0.756983	0.713688	0.700277	0.793633	0.880343	0.835804	0.802351	1	0.809794	0.753123	0.832851	0.819988	0.956137	1.24024	0.913363
P08559	1	0.683371	0.235126	0.034221	0.0307139	0.00955298	0.0475355	0.00126618	1	0.638983	0.130413	0.0243105	0.00951773	0.00801762	0.00633546	0.0613009	1	0.595531	0.121045	0.0180882	0.00622415		0.00722713	6.48598e-06	1	0.7025	0.148458	0.0365398	0.00881327	0.00316982		0.0401006	1	0.735658	0.182281	0.0488706	0.012973	0.00211709	0.00386017	0.00798295	1	0.230284	0.0255533	0.0131512	0.00330341				45.4776
P08567	1	0.832579	0.709332	0.123716	0.0654146	0.0217345	0.00535396	0.00441375	1	0.934101	0.691601	0.124502	0.0478114	0.0207	0.00781613	0.00427867	1	0.974802	0.720567	0.11347	0.0352292	0.0131072	0.00454173	0.00222708	1	0.962092	0.732634	0.179364	0.0626402	0.0219087	0.00810977	0.0050475	1	0.96695	0.733171	0.166434	0.0477303	0.0229828	0.00802409	0.00437365	1	1.02288	0.783757	0.171976	0.0526916	0.0174843	0.0117626	0.0028158	49.132
P08574	1	0.733595	0.292684	0.0356001	0.0380653	0.00857731	0.00176663	0.0014897	1	0.794502	0.284415	0.0367446	0.00923189	0.00417564	0.00144061	0.00116586	1	1.27124	0.675519	0.0357909	0.0123359				1	0.921994	0.407642	0.0326597	0.00842437	0.00279751	0.000551809		1	0.839297	0.391705	0.0543447	0.0137062	0.00390672	0.000981878		1	0.398124	0.272303	0.0110714	0.0135182				46.0295
P08575	1	0.785736	0.53926	0.285967	0.243208	0.147035	0.101469	0.082964	1	0.780904	0.476719	0.293489	0.212973	0.133019	0.0977189	0.0754741	1	0.773284	0.534093	0.290966	0.178698	0.109851	0.0714033	0.0476303	1	0.855737	0.552445	0.306124	0.212917	0.129687	0.0927103	0.067119	1	0.828045	0.541787	0.327092	0.203408	0.136077	0.0857196	0.0660675	1	0.927501	0.562607	0.359659	0.223647	0.13509	0.0883203	0.0601329	48.5799
P08579	1	0.980059	0.893265	0.691678	0.476753	0.0884202	0.0243875	0.107673	1	0.862265	0.862613	0.706383	0.461846	0.0667847	0.0264959	0.0897654	1	0.904407	0.871988	0.759274	0.414553	0.0496372	0.0350511	0.0894367	1	0.984008	0.983181	0.861545	0.593929	0.0841801	0.0328013	0.0951019	1	1.0642	0.950356	0.870232	0.486938	0.0729583	0.0451505	0.10098	1	0.939747	0.878756	0.861225	0.48382	0.0850789	0.0490237	0.0209176	54.6694
P08582									1		0.806099	0.302917					1			1.85296													1	0.869121		0.292312					1	0.48851
P08621	1	0.975719	0.833152	0.193389	0.103689	0.0453236	0.0322075	0.0378465	1	0.910463	0.716451	0.170758	0.0757	0.0381905	0.0296323	0.0563494	1	0.78642	0.744671	0.18483	0.0606986	0.0306934	0.0300679	0.0462445	1	0.897148	0.802398	0.19268	0.058982	0.0324612	0.0234522	0.0344898	1	0.973346	0.824236	0.255008	0.0883682	0.036603	0.0410865	0.0492125	1	1.13049	0.843465	0.253633	0.080818	0.0384326	0.0621023	0.0620345	49.9584
P08631	1	0.717014	0.429624	0.063028	0.0345306				1	0.695798	0.418988	0.0766919				0.00621582	1	0.923302	0.545673	0.0890887					1	0.873813	0.567557	0.122431	0.00836651				1	1.03585	0.568222	0.183488	0.0247956				1	0.374702	0.296183	0.0691232	0.0107377				46.6877
P08648	1	0.87441	0.84577	0.79721	0.72772	0.595171	0.487922	0.449788	1	0.89597	0.86271	0.913879	0.790923	0.623357	0.519027	0.459877	1	0.968129	0.987568	0.953266	0.748171	0.576409	0.477188	0.446769	1	1.12321	1.07318	1.0519	0.90446	0.695684	0.572208	0.509186	1	1.03941	0.982552	0.944218	0.80168	0.662429	0.536404	0.495194	1	0.994784	0.977626	0.969907	0.827316	0.647502	0.535815	0.472141	64.7727
P08670	1	0.971868	1.29936	2.81554	2.06017	0.609654	0.358035	0.429966	1	1.04315	1.26796	2.38762	1.47307	0.390262	0.255222	0.317531	1	0.852596	1.06105	2.1445	0.9611	0.206178	0.133463	0.178969	1	1.10971	1.34697	3.09174	1.83244	0.428492	0.291168	0.330331	1	1.01531	1.36487	3.06903	1.45061	0.372326	0.231648	0.275023	1	1.08248	1.30373	2.99155	1.36073	0.339796	0.197445	0.223957	60.2313
P08708	1	0.38933	0.123474	0.175216	0.230938	0.121544	0.0721115	0.0947704	1	0.549435	0.153003	0.106	0.0540835	0.0547569	0.0470841	0.0726258	1	0.683608	0.291016	0.0624763	0.029598	0.0205242	0.021093	0.0539559	1	0.419242	0.103336	0.0660416	0.0297778	0.0391301	0.0466339	0.065021	1	0.568805	0.210741	0.0785412	0.0523357	0.0305748	0.0379615	0.066532	1	0.794756	0.211582	0.0524511	0.0336585	0.0220559	0.0330144	0.0583902	43.9008
P08754	1	0.786402	0.438743	0.0530799	0.0341551	0.00922182	0.00226304	0.0023846	1	0.717025	0.437012	0.0527869	0.0164769	0.00677091	0.00414949		1	0.825388	0.454518	0.0450923	0.00718642	0.00336135		0.00125698	1	0.945884	0.496414	0.0641879	0.0147661	0.00593971	0.00236506	0.00226256	1	0.88978	0.460562	0.0759056	0.0198381	0.00523853	0.00291372		1	0.614111	0.304323	0.0487326	0.0216822	0.00479497		0.00190267	47.0722
P08758	1	0.77863	0.381022	0.0850547	0.0664735	0.0233674	0.00793897	0.00844913	1	0.794969	0.336306	0.0794883	0.0381827	0.0175996	0.0105069	0.00981578	1	0.879549	0.337349	0.0598486	0.0229718	0.00875172	0.00512811	0.00474015	1	0.944979	0.388315	0.0797035	0.0304153	0.012369	0.00738804	0.00766776	1	0.899795	0.372537	0.0894349	0.0366018	0.0138281	0.00864132	0.00617694	1	0.987092	0.373662	0.0844694	0.030722	0.0115449	0.00726474	0.00476966	46.7598
P08865	1	0.829147	0.515183	0.102741	0.0882546	0.0280961	0.0070857	0.00804361	1	0.885762	0.559394	0.117647	0.0490292	0.0247532	0.0143781	0.0103787	1	1.00567	0.720055	0.13529	0.0435142	0.0142545	0.00584464	0.00444424	1	1.04769	0.639666	0.125285	0.0385814	0.0154745	0.00820479	0.00693627	1	1.03335	0.647526	0.151577	0.0576568	0.0242217	0.0107184	0.00680285	1	1.15502	0.764017	0.166128	0.054787	0.0214766	0.0105013	0.00604743	47.8039
P08962	1	0.989935	1.08435	0.871645	0.826313	0.824778	0.698343	0.600895	1	0.903072	0.957362	0.842626	0.777761	0.71535	0.611999	0.497406	1	0.804439	0.77329	0.6529	0.602625	0.54265	0.463028	0.398949	1	1.05248	0.967971	0.853977	0.791444	0.701893	0.602796	0.573816	1	0.990035	0.852379	0.795792	0.742871	0.676914	0.59972	0.537985	1	1.00654	0.982612	0.920801	0.791783	0.706876	0.611581	0.480637
P09001	1	1.66418	0.585944	0.166673	0.152331				1	1.02262	0.567287	0.348243	0.110917	0.689938			1	0.568095	5.36173e-05						1	0.770597	0.278165						1	0.682868	0.140164						1	0.480387	0.105282						48.0795
P09012	1	0.908635	0.993864	1.40943	1.13656	0.533731	0.170744	0.114265	1	0.75923	0.76257	1.21202	1.01788	0.46238	0.193561	0.130201	1	0.713654	0.863206	1.16453	0.837261	0.406226	0.193415	0.142734	1	1.0345	1.18332	1.65186	1.30609	0.596796	0.262709	0.165715	1	0.927092	0.89254	1.36331	1.1588	0.598799	0.231653	0.176178	1	1.0742	0.99221	1.48472	1.30595	0.733337	0.32775	0.184625	60.0417
P09104	1	0.803023	0.820978	0.884913	0.753395	0.550067	0.113773	0.0215353	1	0.836879	0.734349	0.959577	1.03156	0.671394	0.168841		1	0.979427	1.01689	1.04374	1.02025	0.812466	0.274154		1	0.941614	0.966915	1.00442	0.88123	0.626628	0.122568		1	1.01011	1.08299	1.00809	0.961588	0.785515	0.179743	0.0166436	1	1.3808	1.58362	0.575926	1.02812	0.822698	0.18418	0.0318042	59.4409
P09110	1	0.838332	0.775055	0.744296	0.568334	0.167275	0.0194124	0.0226455	1	0.937211	0.854366	0.798069	0.716941	0.176603	0.0169663	0.00687934	1	0.836383	0.84357	0.819938	0.721753	0.211131	0.013321	0.0046376	1	0.968236	0.872634	0.875396	0.709866	0.217819	0.0172026	0.0237538	1	0.970767	0.868361	0.802385	0.673536	0.205945	0.0178393	0.0121145	1	0.933745	0.906845	0.842627	0.700987	0.234977	0.0129177	0.00731555	55.1854
P09132	1	0.538605	0.388108						1	1.31489							1	8.26144e-05							1	0.082521							1	1.44875	0.49633		0.0490977				1	4.85287
P09211	1	0.823637	0.788365	0.286925	0.0546203	0.0203353	0.00928069	0.00837417	1	0.956443	0.831008	0.405398	0.0425487	0.0180297	0.00950149	0.00936999	1	0.9453	0.868628	0.472774	0.0365533	0.0116309	0.00646458	0.00468626	1	1.03221	0.990228	0.606219	0.0381852	0.0149782	0.00861656	0.00792156	1	0.98772	0.920023	0.506083	0.0421783	0.0159188	0.00991884	0.00724166	1	1.16377	1.02623	0.587892	0.0436431	0.0141785	0.00912352	0.00584288	50.1315
P09234	1	0.881151	0.756899	0.839768	0.835158	0.689512	0.509699	0.606502	1	0.872402	1.29924	0.971995	0.890638	0.745046	0.699023	0.784993	1	1.259	0.739156	0.999184	0.803052	0.605204	0.926886	0.923049	1	0.632147	0.669028	0.729842	0.599063	0.501727	0.604539	0.643718	1	1.14999	1.07653	1.19736	1.24256	1.11473	1.17881	0.966399	1	0.926248	0.776835	0.792615	0.830642	0.834434	0.908861	0.734759
P09382	1	0.828594	0.718541	0.40951	0.5339	0.406172	0.344656	0.257864	1	0.894199	0.567492	0.555328	0.475194	0.432622	0.326202	0.251691	1	0.840825	0.678274	0.442311	0.404229	0.335959	0.225091	0.183903	1	0.716713	0.595602	0.565964	0.493762	0.384692	0.348133	0.256747	1	1.01458	0.811741	0.520658	0.639243	0.524782	0.623191	0.373553	1	1.10978	0.7843	0.628146	0.509813	0.422011	0.39507	0.315971	52.9475
P09417	1	0.745097	0.337454	0.0203979	0.026653	0.0105682			1	0.848421	0.332642	0.0254527	0.0151035	0.00691249	0.00442907	0.0073402	1	0.85377	0.362047	0.0268039					1	0.913831	0.358917	0.0217025	0.00520114				1	0.938648	0.409495	0.0446387	0.00761752	0.00491981		0.00262023	1	0.523531	0.225005	0.0180388	0.00615316				46.2861
P09429	1	0.878763	0.779037	0.535705	0.488627	0.44819	0.394691	0.3534	1	1.07576	0.749608	0.631942	0.543363	0.434586	0.355457	0.340442	1	0.831982	0.830914	0.545493	0.418396	0.311468	0.267233	0.247042	1	0.968767	0.844673	0.678269	0.536778	0.429858	0.366311	0.311402	1	0.942772	0.833345	0.595307	0.472613	0.38888	0.337679	0.299409	1	1.03207	0.848626	0.631555	0.463752	0.36734	0.314592	0.289667	54.668
P09467	1	0.875691	0.775982	0.883351	0.951735	0.991926	1.08843	1.27524	1	1.00726	1.02529	1.1572	1.31782	1.26897	1.4424	1.64905	1	0.935434	1.09549	1.38762	1.494	1.67001	1.81672	1.86422	1	0.992934	1.1329	1.22408	1.2141	1.28193	1.37121	1.66372	1	1.0031	1.1221	1.04539	1.17217	1.18442	1.32616	1.39247	1	0.924948	1.07984	0.997098	1.04487	1.25933	1.38206	1.7242
P09486	1	0.985578	0.439031	0.119203	0.342776	0.0979501	0.0749348	0.060199	1	0.630286	0.417197	0.182318	0.100333	0.0337518	0.0656253	0.0501768	1	0.751619	0.287923		0.0356642			0.0181354	1	0.675215	0.279142	0.213847	0.0946984	0.061526	0.0298973	0.0473969	1	0.646779	0.584352	0.202933	0.157093	0.0517017	0.0451411	0.0807398	1	0.416283	0.147951	0.11277	0.0769319	0.0204644	0.0306332	0.028302	47.7837
P09488	1	0.69366	0.355998	0.0533454	0.0400164	0.0124026	0.00339307	0.00262259	1	0.729544	0.366755	0.0577259	0.0233036	0.0110576	0.00680798	0.00354794	1	0.861193	0.443782	0.0573199	0.0158217	0.00817116	0.00461029	0.000969457	1	0.928921	0.415584	0.0820931	0.0231749	0.00930822	0.00684088	0.00405387	1	0.797205	0.374978	0.07354	0.0216988	0.00889317	0.00517836	0.00199664	1	0.887082	0.418883	0.0816579	0.0216496	0.00745248	0.00415844	0.00172346	46.1647
P09493-10	1	0.460099	0.211041	0.370905	0.332899	0.29008	0.272255	0.213632																	1	0.494349	0.53715	0.592442	0.584517	0.656303	0.568102	0.448439	1	1.94357	0.882603	0.853817	0.836062	0.879327	0.810474	0.726613	1		1.11654	0.661758	0.567257	0.520551	0.477807	0.452775	43.9508
P09493-5	1	0.747965	0.92575	0.983198	1.08003	0.884484	0.638907	0.629359	1	1.19631	0.932833	1.79193	1.11508	1.46968	1.04298	0.959527	1		1.19129	2.14425	2.36241	1.86125	1.25529	1.26911	1	1.23552	0.819012	1.58688	1.33862	1.33671	1.02835	0.771957	1	1.16126	1.22576	2.01967	1.64567	1.66706	1.2982	0.928601	1	1.08179	1.85349	2.58105	3.17369	2.47154	1.90838	1.76751
P09496-2	1	0.894058	0.7073	0.623772	0.591629	0.51941	0.286178	0.314106	1	0.996693	1.1303	0.682196	0.613424	0.481969	0.3833	0.399933	1	0.797372	0.656911	0.432395	0.39292	0.214894	0.275773	0.266197	1	0.800805	0.6521	0.441381	0.34083	0.281081	0.268025	0.293167	1	1.08599	0.792628	0.663527	0.630529	0.410023	0.533242	0.364448	1	0.791909	0.671241	0.575091	0.596376	0.425636	0.365521	0.173689	57.8055
P09497-2	1	0.990893	0.63813	0.69871	0.879166	0.650679	0.32743	0.535611	1	0.803064	1.24798	0.527703	0.7647	0.816571	0.614329	0.714145	1	0.967428	0.678363	0.471526	0.767236	0.295682	0.394369	0.53201	1	0.456482	0.419944	0.463624	0.340907	0.230639	0.24159	0.22313	1	1.1754	1.10964	0.695427	1.14382	1.11028	0.995482	0.82609	1	1.1737	0.47483	0.706944	0.900683	0.762533	0.785512	0.289974	65.3781
P09525	1	0.822913	0.490404	0.0421289	0.0364298	0.0102922	0.00203978	0.00240572	1	0.841984	0.470254	0.0387502	0.0145993	0.0063343	0.00398802	0.00285546	1	0.969288	0.51029	0.0255758	0.00927982	0.00254457	0.00179908	0.00137016	1	1.01971	0.533002	0.034444	0.0102729	0.00400526	0.00167228	0.00178667	1	0.949653	0.495561	0.0453117	0.0148876	0.00493215	0.00300201	0.00134375	1	1.04605	0.534933	0.0391279	0.0107873	0.0040067	0.00146152	0.00314415	47.5302
P09543	1	0.59644	0.364987	0.116018	0.0778398	0.015429	0.00549203	0.00458462	1	0.659939	0.253675	0.096951	0.0411491	0.00670268	0.00532325	0.00443499	1	0.806541	0.296495	0.0816144	0.0159791		6.41193		1	0.640512	0.323578	0.110847	0.0382774	0.00687194	0.00231065		1	0.689579	0.2841	0.0981951	0.0289134		0.00630448	0.00217996	1	0.20228	0.185157	0.0776744	0.0284479				45.8281
P09622	1	0.889813	0.866339	0.776314	0.729465	0.726665	0.642786	0.563141	1	0.831815	0.849127	0.753598	0.724891	0.64377	0.562548	0.478616	1	0.907359	0.947808	0.73981	0.648423	0.570361	0.489166	0.41251	1	0.966025	0.904053	0.871801	0.783983	0.680443	0.580641	0.503569	1	0.936824	0.896235	0.817456	0.716254	0.659746	0.571326	0.491357	1	1.05875	1.02254	0.911643	0.785986	0.737286	0.626328	0.487795
P09651	1	0.915928	0.699933	0.340135	0.167272	0.0706349	0.0497975	0.0561432	1	0.730819	0.601945	0.254297	0.0895859	0.047488	0.0406047	0.0432924	1	0.793881	0.609102	0.21946	0.0723523	0.034502	0.0321744	0.0392988	1	0.845806	0.613583	0.325452	0.105963	0.0484696	0.0372804	0.0381297	1	0.849617	0.664272	0.336203	0.102368	0.0479656	0.047249	0.0456709	1	1.03073	0.776062	0.361761	0.104928	0.0526557	0.0500634	0.0581521	50.1534
P09661	1	0.986673	0.956949	0.721765	0.399678	0.0594765	0.0470697	0.0497207	1	0.994107	0.922489	0.762572	0.436139	0.0438738	0.02777	0.0420604	1	0.786051	0.875787	0.611869	0.333664	0.0336993	0.0194198	0.0235785	1	1.06059	0.9743	0.863579	0.467182	0.0603169	0.0435425	0.0442994	1	0.99328	0.993541	0.800703	0.42172	0.0518488	0.0329743	0.0400826	1	1.0899	1.02868	0.882045	0.443154	0.0567616	0.0366896	0.0353464	54.4999
P09668	1	0.643284	0.793734	0.663396	0.564606	0.55772	0.451603	0.238859	1	0.887161	0.723155	0.733318	0.695719	0.532519	0.418259	0.224947	1	0.725388	0.752175	0.605823	0.489911	0.4429	0.305493	0.190769	1	0.860019	0.930767	0.813427	0.725159	0.641016	0.42864	0.246255	1	1.22775	1.12629	0.820721	0.67948	0.583723	0.466257	0.24336	1	0.897839	0.913486	0.776908	0.620687	0.513603	0.367765	0.210045	58.9612
P09669	1	0.945393	0.821697	0.562154	0.290561	0.035726	0.0138405	0.00803139	1	0.922792	0.770217	0.551203	0.298998	0.0437442	0.0159425	0.00974571	1	0.883697	0.90923	0.638935	0.305693	0.0644046	0.0325081	0.0197248	1	0.981224	0.876945	0.757361	0.345156	0.0515598	0.0190895	0.0136301	1	0.994561	0.81604	0.660209	0.323722	0.0537755	0.0231924	0.0104346	1	1.00027	0.794794	0.636097	0.32301	0.081869	0.0422144	0.0234219	52.5795
P09769									1	0.932949							1	0.678983							1	0.158543							1								1
P09874	1	0.785181	0.331095	0.108837	0.0882004	0.065349	0.0681916	0.069717	1	0.664236	0.225123	0.0765456	0.0575871	0.0449207	0.0494543	0.0430249	1	0.656898	0.211078	0.0578326	0.0422354	0.0290422	0.0336693	0.0441096	1	0.83948	0.349022	0.108581	0.103337	0.0860467	0.0710815	0.0765279	1	0.831158	0.31191	0.106366	0.077985	0.0605682	0.0575173	0.059597	1	0.842928	0.239816	0.0880801	0.0646363	0.0438214	0.0520868	0.0491715	46.4361
P09884	1	0.721325	0.27739				0.0437563	0.117499	1	0.529645	0.32159			0.0443951	0.0224212	0.119558	1	1.40312	0.0829228				0.00885255	1.67269e-05	1	0.859483	0.262824					1.09544e-05	1	1.15313	0.547348				0.2122		1	0.312206	0.157371			0.0119271	4.87584e-06	5.19935e-06	45.8097
P09917	1	0.681911	0.383835	0.110711	0.0758316				1	1.05059	0.275352	0.113998		0.125351			1	1.45446	0.289352						1	1.43105	0.511927	0.465089					1	1.94225	0.941279	0.748979					1	0.465799	0.38814	0.177771					46.3144
P09960	1	0.829441	0.852855	0.651152	0.174148	0.023756	0.00606869	0.00361347	1	0.914461	0.903082	0.716255	0.183979	0.0212682	0.00888668	0.00568503	1	0.958993	0.98614	0.792253	0.146748		0.00341802		1	1.0303	1.02425	0.870125	0.18221	0.012816	0.00529434	0.00551708	1	0.940577	0.923069	0.748981	0.166715	0.0179836	0.00586303	0.00282461	1	0.658628	0.706602	0.514868	0.134494	0.0125329			52.8402
P09972	1	0.811565	0.83124	0.728193	0.646538	0.446981	0.10347	0.0072983	1	0.864113	0.854948	0.8123	0.749726	0.485061	0.0879989	0.00588946	1	0.901814	0.95668	0.845789	0.695464	0.450734	0.0862078	0.00577288	1	1.02655	0.967942	0.899942	0.756691	0.5068	0.102994	0.00614001	1	0.974912	0.914461	0.848725	0.755471	0.51406	0.106498	0.00765197	1	1.00219	0.89376	0.865617	0.742388	0.474948	0.111064	0.00443436	56.9651
P0C024	1	1.198	1.02385	1.06046	0.666477	0.393994			1	0.802398	0.927954	0.879929	0.958023	0.382076			1	1.1089	1.08918	0.324557	1.41828	0.324254			1	1.40885	1.08111	1.69566	1.23673	0.501242			1	1.00374	1.37124	1.54763	1.27002	0.459081			1	1.33568	2.47604	2.68093	0.45261	1.28963			56.304
P0C0S5	1	0.752562	0.522041	0.309255	0.299419	0.226571	0.148772	0.167676	1	0.668674	0.433963	0.236516	0.228174	0.180132	0.13032	0.120078	1	0.854181	0.46147	0.223468	0.199613	0.139376	0.0839126	0.101439	1	0.861783	0.499153	0.2953	0.221945	0.202916	0.145676	0.157705	1	0.770551	0.471987	0.344186	0.295107	0.179496	0.109018	0.120072	1	0.904126	0.450485	0.284134	0.225568	0.187109	0.104194	0.0783051	48.3393
P0C0S8	1	1.05997	1.36079	1.43335	1.66467	2.90547	7.20173	16.1026	1	0.616134	0.463521	0.150525	0.33034	0.335229	0.703663	1.97535	1	0.118775	0.168368	0.112418	0.113667	0.228391	0.551583	3.15045	1	0.962159	0.744856	0.558704	0.527931	2.02272	3.08728	7.25993	1	0.909825	0.672813	0.491219	0.524638	0.719848	1.39918	5.3404	1	0.74552	0.155817	0.0852732	0.0467231	0.286155	0.648914	2.08819
P0CAP2	1	0.845861	0.557849	0.584578	0.520281	0.421095	0.293738	0.262089	1	0.810842	0.641225	0.69961	0.535627	0.440882	0.312921	0.300524	1	0.91322	0.715346	0.675342	0.547893	0.354656	0.332404	0.302615	1	0.870925	0.721585	0.709504	0.547948	0.4438	0.320224	0.290957	1	0.740163	0.72662	0.741934	0.664866	0.489026	0.349134	0.337236	1	0.875929	0.609743	0.714625	0.703363	0.479423	0.371452	0.32757	54.2952
P0CG12	1	0.665369	0.568163	0.548553	0.548093	0.47522	0.0928588	0.0300391	1	0.82078	0.846235	0.571795	0.580021	0.443867	0.101846	0.0462389	1	0.789739	0.461454	0.464351	0.468088	0.269587	0.0887086	0.0434231	1	0.55681	0.51904	0.803433	0.539714	0.502257	0.117451	0.0329022	1	1.1742	0.838184	0.908134	0.803854	0.709354	0.178973	0.050256	1	0.695751	0.657425	0.707829	0.495595	0.551932	0.0992707	0.0205635	52.6755
P0CG38	1	0.987997	0.904891	0.659265	0.239306	0.0191236			1	2.12672	1.81993	1.8037			0.0335115	0.0780363	1		1.41481	0.548374	0.256199				1	8.46361	21.0838	18.8922		0.664888	0.382574	0.430122	1	7.08713		3.99567	4.44103	0.457204	0.748821	0.227114	1	4.1979	87.6314	59.6564		1.08585	28.2141	14.9932	53.2793
P0CG40
P0DI81	1	0.961184	0.369929	0.0461207	0.0412792				1	0.749319	0.643611	0.0983762					1	0.000248393	0.315859						1	0.871426	0.303831						1	1.20962	0.172274	0.195815	0.0492502				1	0.125154	0.0178103						47.3755
P0DMV8	1	0.855325	0.857906	0.525523	0.136392	0.0284112	0.0103821	0.0113912	1	0.885847	0.841954	0.568246	0.129586	0.0209786	0.0122452	0.00828964	1	0.880598	0.821974	0.531897	0.113038	0.0110856	0.00485997	0.00575863	1	1.03844	0.974006	0.682821	0.132879	0.0151885	0.0095581	0.0091236	1	0.965583	0.909368	0.627022	0.133479	0.0183338	0.00854917	0.00848303	1	1.10933	0.94648	0.697574	0.136413	0.0142657	0.00715011	0.00599217	51.9454
P0DN76	1	0.749251	0.359008	0.0485333	0.0746763	0.010817	0.035215	0.0304009	1	0.753729	0.280215	0.0307347	0.0200048	0.0180354	0.0216471	0.0408937	1	0.90483	0.134198	0.0333297	0.0130964		0.0110917	0.0311752	1	1.1033	0.405007	0.0216323	0.0319967	0.0153935	0.0225405	0.0660242	1	0.839625	0.351069	0.0507184	0.0237502	0.016457	0.0432817	0.0654865	1	0.229336	0.053245		0.10452		0.0140778		46.4204
P0DN79	1	0.916976	0.389674	0.0925503	0.0517954	0.0240509			1	0.996747	0.502048	0.146523	0.0487489				1	0.787566	0.547368	0.114534	0.0437955				1	0.791281	0.538791	0.106175	0.0661685				1	1.20362	0.870572	0.250746	0.0760315	0.0286756			1	0.312147	0.654314	0.144855	0.122922				47.3081
P0DP23	1	0.940032	0.879837	0.825446	0.552904	0.368612	0.122027	0.132116	1	0.932591	0.849699	0.954391	0.931436	0.633614	0.155481	0.73383	1	1.1271	0.444601	0.25167	0.374862	0.250086	0.40147	0.487653	1	0.18773	0.108405	0.108647	0.0877319	0.193576	0.101682	0.124698	1	2.21821	1.04205	1.97502	0.921193	0.856729	2.45107	1.44645	1	0.401021	0.29203	0.276968	0.208379	0.0746457	0.118591	0.223801	57.0325
P0DPB5									1	0.370508	0.14236	0.0807665	0.0875483	0.0924201	0.0652535	0.102174	1	0.450742				0.0664101	0.0206818	0.115689	1			0.0565537		0.0401614	0.0655742	0.0792097	1	0.2429	0.475802	0.105644	0.17252	0.128711	0.116673	0.129792	1	0.43188		0.349292		0.0176664	0.0749225	0.0669614
P0DPB6	1	0.599073	0.300292	0.031881	0.0445169	0.0318177	0.0387391	0.103907	1	0.509567	0.0867903	0.0380541	0.018662	0.0182498	0.0413974	0.0675936	1	0.513101	0.0533847				0.0209189	0.0404282	1	0.499712	0.157678	0.0494412		0.017495	0.0293027	0.0496241	1	0.686726	0.195844	0.0337914		0.0289614	0.0257831	0.050381	1	0.178119	0.0829985			0.021125	0.0197132	0.0292845	45.2166
P0DPD7	1	0.601805	0.131768	0.0256285	0.0192294	0.00445071		0.00905923	1	0.618494	0.0939414	0.0163029		0.0101276		0.00854074	1	0.432171	0.0536778						1	0.735822	0.0878328	0.0174799					1	82.1586	13.6011						1	0.656614	0.097318						44.6679
P10109	1	0.666404	0.545668	0.578733	0.483786	0.498863	0.392329	0.256546	1	1.35379	1.4293	1.20534	0.970575	0.861833	0.692844	0.481807	1	0.914539	0.753666	0.820325	0.644497	0.485289	0.366888	0.283975	1	1.09804	1.0189	0.932027	0.762941	0.671417	0.487917	0.407777	1	1.05117	0.94536	0.916482	0.641717	0.564159	0.430045	0.33277	1	0.984862	1.05041	0.820806	0.641305	0.495001	0.348864	0.300612	53.3199
P10124	1	0.81676	0.823049	1.39984	0.643076	0.813695	0.765564	0.767375	1	0.968826	0.810369	0.771895	0.632343	0.756277	0.862281	0.937401	1	0.962176	1.01556	0.961163	0.783177	0.779952	0.657725	0.580302	1	1.04733	0.96122	0.973829	0.844216	0.95331	0.884985	0.862576	1	1.01756	0.826279	0.7297	0.67385	0.703986	0.803472	0.739439	1	1.18333	1.00846	1.01578	0.870031	0.716049	0.789325	0.893203
P10153	1	0.754679	0.86585	0.70107	0.716487	0.720829	0.709794	0.668359	1	0.850117	0.785968	0.741135	0.769004	0.758612	0.742877	0.709468	1	0.97101	0.840805	0.804358	0.743341	0.654199	0.663971	0.678099	1	0.888518	0.79057	0.840866	0.795694	0.786173	0.732189	0.739187	1	0.96818	0.883802	0.835357	0.813645	0.803082	0.778834	0.74149	1	0.919549	0.780864	0.810288	0.72404	0.671956	0.713134	0.683034
P10155	1	0.861308	0.802139	0.729772	0.664256	0.665613	0.33787	0.0430375	1	0.85985	0.759713	0.775361	0.723082	0.601482	0.299654	0.0359919	1	0.929169	0.870432	0.776988	0.613794	0.586142	0.288032	0.0277041	1	1.00753	0.867139	0.884889	0.815402	0.67999	0.323082	0.0471222	1	0.962723	0.865589	0.808754	0.727373	0.635205	0.321724	0.0386145	1	1.04122	0.899285	0.840732	0.770904	0.654647	0.338667	0.034465	59.2575
P10253	1	0.842559	0.807513	0.690004	0.5602	0.306205	0.0538801	0.00862182	1	0.915324	0.831753	0.768224	0.64712	0.326946	0.0701786	0.01333	1	0.90619	0.825452	0.741065	0.608961	0.338948	0.0840087	0.0242138	1	0.950304	0.872288	0.799692	0.674994	0.353549	0.0759593	0.0110509	1	0.968175	0.841266	0.789897	0.608193	0.349959	0.0820056	0.0105282	1	0.961162	0.863891	0.80823	0.645529	0.373247	0.0762233	0.0192258	55.315
P10301	1	1.0379	0.845744	0.289997	0.176993	0.0242392			1	1.268	0.900598	0.471792	0.231533				1	1.28929	0.667133	0.000111215					1	1.02992	0.820497	0.21639	0.114626				1	0.961881	0.606265	0.25136	0.138269				1	0.603937	0.679654	0.623433	0.303079				50.5184
P10398	1	0.959826	0.472266						1	0.365549															1	0.927727							1	0.633934							1	1.05944
P10412	1	0.907493	0.983772	1.09671	1.31279	2.21479	2.94618	2.82004	1	0.602623	0.537612	0.9663	1.47999	1.9518	1.95295	2.20647	1	0.704441	0.766513	0.712568	0.921596	1.30625	1.88301	2.58123	1	1.28799	1.2509	1.50953	1.87156	2.05004	1.93047	3.27324	1	1.08253	1.21277	1.09435	1.57824	2.04499	1.67791	2.72851	1	1.12116	0.953862	0.805917	0.9217	1.79163	2.11588	2.26399
P10415	1	0.75003	0.446468	0.409533	0.331361	0.289636	0.230027	0.112112	1	0.839855	0.552529	0.609604	0.42392	0.316628	0.268161	0.109655	1	0.717146	0.537819	0.436842	0.37113	0.343674	0.333357	0.0843565	1	0.827429	0.633707	0.323876	0.390858	0.301914	0.231073	0.0932362	1	0.866598	0.672677	0.338316	0.327504	0.304076	0.239131	0.136822	1	0.797411	0.605071	0.453175	0.441174	0.383804	0.328892	0.150422	48.5329
P10515	1	1.68198	1.74695	0.962932	0.730046	0.0657705	0.0259044	0.0144143	1	0.982748	0.744352	0.513111	0.226906	0.0262114	0.00726451	0.011067	1	1.26606	1.28336	0.732002	0.242219	0.0188621	0.0143974	0.0127323	1	1.10471	1.08283	0.666818	0.264954	0.0260622	0.0191235	0.00790876	1	1.21217	1.09268	0.81147	0.304013	0.0289382	0.016581	0.0258914	1	1.4605	1.255	0.92824	0.327246	0.0193704	0.0260718	0.0142101	56.9803
P10586	1	0.713073	0.350547	0.043102	0.0539955				1	1.2107	0.401607						1	0.886107	0.289272		0.271446				1	0.67474	0.113311			0.0619214			1	0.505536	0.14208						1	0.500071	0.369711						46.2266
P10599	1	0.921889	0.8715	0.571788	0.583666	0.54949	0.472461	0.414452	1	0.806259	0.899185	0.764169	0.61167	0.567295	0.461098	0.485039	1	0.936847	0.779171	0.729768	0.668785	0.533841	0.455646	0.417956	1	0.978946	0.873033	0.902036	0.761748	0.731619	0.514986	0.47627	1	0.8993	0.77812	0.752859	0.789977	0.689953	0.605121	0.498203	1	1.03493	1.06135	0.962649	0.776562	0.717338	0.654161	0.55444	59.2664
P10606	1	0.614704	0.706025	0.673092	0.768824	0.71838	0.486114	0.585834	1	1.40851	1.54694	1.03808	1.05403	0.916037	0.825689	1.04133	1	0.74823	0.529471	0.509029	0.490423	0.364524	0.768743	1.2304	1	0.449255	0.324208	0.467475	0.509735	0.45523	0.48997	0.621659	1	1.11203	1.10247	1.38101	0.807821	0.830168	1.72009	1.62589	1	0.5558	0.426799	0.428467	0.382632	0.521642	0.391973	0.481263
P10619	1	0.871325	0.522647	0.0879264	0.0467248	0.0230405		0.00330446	1	0.867345	0.542604	0.116144	0.0417762	0.0136371	0.00648383	0.00308317	1	2.40001	1.54011	0.287389	0.0845549	0.0343972			1	1.01678	0.579077	0.130721	0.0411082	0.0326409	0.00256416		1	0.89481	0.624545	0.11736	0.048841	0.00964489			1	0.731471	0.516515	0.103482	0.0136747	0.00999608			47.9667
P10620	1	0.668995	0.310754	0.129628	0.0915296	0.0248739	0.0189372	0.00859728	1	0.554496	0.287495	0.0463198	0.0205052	0.0121443	0.010876	0.0101733	1	0.615957	0.202464	0.0560533	0.0218198			0.00389588	1	0.528105	0.193443	0.0481013	0.0365673	0.0225917	0.00880112	0.00785323	1	0.554382	0.330376	0.0743039	0.0422771		0.0123195	0.00766021	1	0.459319	0.224655	0.0291973	0.00608291		0.00648555		45.9116
P10644	1	0.591557	0.533503	0.237273	0.0738311	0.0106445		0.00475323	1	0.726895	0.496326	0.22562	0.0745608			0.0186815	1	1.01551	0.495993	0.201941	0.0254758				1	0.778574	0.436533	0.23674	0.0467852			0.00419201	1	0.740488	0.513769	0.273953	0.0676545				1	0.666865	0.425023	0.154086	0.0457749				47.1281
P10746	1	0.774998	0.671089	0.0533146					1	0.743614	1.09005	0.0663574					1	0.890643	0.196569						1	2.53491	1.88636	0.280299					1	0.975185	0.593245	0.217153					1	0.497084	0.431849	0.207109					48.705
P10768	1	0.831554	0.80933	0.410139	0.118843	0.00655192		0.000566755	1	0.869676	0.83586	0.439556	0.132311	0.00658648	0.000992178	0.000824422	1	0.973841	1.41968	0.691726	0.191632	0.0109188			1	1.10324	0.945661	0.526477	0.130368	0.00325193			1	0.997386	0.836468	0.491633	0.143726	0.0047795			1	0.538989	0.595828	0.311365	0.0823903	0.00363692			50.9365
P10809	1	0.89854	0.838466	0.512935	0.205625	0.0601187	0.0229322	0.0179756	1	0.90363	0.841865	0.530625	0.153757	0.0404727	0.0198405	0.0161268	1	0.852594	0.836133	0.426605	0.0952627	0.0200396	0.00882181	0.00710611	1	1.01402	0.92467	0.643755	0.180655	0.0390275	0.0170162	0.013044	1	0.977085	0.918485	0.578931	0.14613	0.0373539	0.017346	0.0116523	1	1.15656	0.985276	0.64362	0.135477	0.0295635	0.0124562	0.00955241	52.0257
P11021	1	0.841045	0.818484	0.585966	0.341707	0.171144	0.089912	0.0687614	1	0.894595	0.792595	0.637458	0.347377	0.137482	0.066352	0.0482343	1	0.887867	0.835064	0.57372	0.259035	0.0910517	0.041819	0.0322758	1	1.00581	0.892397	0.724892	0.367611	0.143428	0.0754423	0.0564428	1	0.962847	0.892454	0.64808	0.318061	0.130261	0.0619987	0.0444361	1	1.11377	0.956187	0.731874	0.315438	0.123602	0.0594559	0.0401581	53.0862
P11047	1	0.687099	0.306676	0.160092	0.123828	0.0642272	0.126618	0.0853355	1	0.721645	0.246067	0.1372	0.0509704	0.0402353	0.0351053	0.0757383	1	1.04307	0.000205093					0.124223	1	0.873403	0.328768	0.0633769		0.0283313	0.0472736	0.0848238	1	0.667591	0.261452	0.152852			0.0275518	0.0606653	1	0.224011	0.367865			0.0110002		2.97271e-05	45.8219
P11117	1	0.704491	0.748471	0.602106	0.494236	0.294777	0.179502	0.143456	1	0.984746	0.964755	0.812938	0.701055	0.318477	0.201407	0.169497	1	0.670456	0.812208	0.703161	0.659087	0.358469	0.154029	0.206118	1	0.934116	0.815699	0.874459	0.61785	0.308838	0.170333	0.153482	1	0.841225	0.981623	0.771529	0.600807	0.292568	0.209761	0.159104	1	0.692943	0.842691	0.703689	0.477354	0.255011	0.176362	0.125869	53.8703
P11142	1	0.878096	0.825612	0.565559	0.139069	0.0405248	0.0160292	0.0146922	1	0.887646	0.790758	0.6184	0.124007	0.0285517	0.014775	0.0118991	1	0.849371	0.802328	0.53032	0.0918657	0.0136922	0.00674817	0.00583512	1	0.996894	0.903151	0.73079	0.120929	0.0235491	0.0122513	0.0103946	1	0.959969	0.877094	0.642889	0.119345	0.0261342	0.012346	0.00883667	1	1.16048	0.943832	0.736429	0.121101	0.0202265	0.00995225	0.00720665	52.0809
P11166	1	0.734887	0.392886	0.126948	0.119007	0.0486295	0.0246317	0.0232812	1	0.62028	0.320287	0.125106	0.0480562	0.0364914	0.0252236	0.0205927	1	0.684584	0.275115	0.0801506	0.0338632	0.01721	0.0168635	0.0147367	1	0.666223	0.247	0.0946431	0.0358467	0.0270343	0.0192797	0.0190546	1	0.680347	0.345961	0.116953	0.0543618	0.0297702	0.0197356	0.0196725	1	0.8875	0.323659	0.117556	0.0456268	0.0170937	0.0232696	0.0279211	46.6939
P11169	1	1.09164	0.984707	0.495631		0.0629147			1	1.14763	1.16701	0.691818	0.180451				1	0.39593	0.201123	0.280067	0.815425				1	1.06646	0.707403	0.690197	0.138939				1	0.567247	0.948739	0.490549	0.158925	0.068632	0.0445274		1	0.409744	0.567131	0.302843					51.9811
P11171	1	0.937038	0.638869	0.479554	0.351897	0.328946	0.290534	0.290136	1	0.926542	0.783124	0.421936	0.352676	0.29285	0.275568	0.272583	1	0.852088	0.75036	0.323902	0.242937	0.243898	0.21574	0.226164	1	0.743651	0.738924	0.485814	0.381586	0.363328	0.312825	0.30808	1	0.901832	0.608494	0.3659	0.309559	0.282715	0.263566	0.221974	1	0.84376	0.763888	0.397216	0.244457	0.200535	0.228273	0.256409	50.9033
P11172	1	0.730797	0.375556	0.0968902	0.0723084	0.0201921	0.00864208	0.00233265	1	0.699139	0.295542	0.0838668	0.0354208	0.0147516	0.00794678	0.00441903	1	0.703767	0.293547	0.0624306	0.0250862	0.00833149	0.00424338		1	0.759717	0.328391	0.07911	0.0344468	0.0115436	0.00636626	0.00410447	1	0.751376	0.338073	0.10142	0.0365166	0.0133863	0.00564062	0.00378163	1	0.465168	0.316844	0.0923929	0.0266476	0.00852992	0.00567167	0.0041095	46.5377
P11177	1	0.687231	0.317603	0.055141	0.0508386	0.0110349	0.0017433	0.00337251	1	0.407942	0.14887	0.0317015	0.00869684	0.00457663	0.00206111		1	0.616033	0.111202	0.0471268					1	0.64751	0.214307	0.0346404	0.0111487				1	0.662771	0.247128	0.0615187	0.0156717	0.00646222			1	0.546994	0.15143	0.0382195		0.00325841		0.0921634	45.9397
P11182	1	0.991809	0.393352	0.249867	0.116418	0.0128806	0.0400052		1	0.855085	0.389968	0.126752	0.0593891				1	0.738146	0.636471	0.1689	0.0916068	3.37454e-05			1	0.526812	0.451221	0.193504	0.0809117			0.0157236	1	0.884349	0.588364	0.252142	0.0384766	0.00717868			1	0.227583	0.257695	0.0768321	0.0170983				47.5969
P11215	1	0.846574	0.862016	0.747492	0.597572	0.310948	0.197948	0.177871	1	0.816349	0.733699	0.749406	0.609434	0.27681	0.180738	0.143854	1	0.809576	0.851064	0.84554	0.652109	0.265103	0.164706	0.11945	1	1.0495	0.962208	0.846602	0.66407	0.290916	0.172995	0.168236	1	1.01032	0.877652	0.858348	0.644467	0.284837	0.161875	0.159561	1	0.911318	0.881353	0.871416	0.649789	0.288799	0.165244	0.163602	56.7572
P11216	1	0.809414	0.71669	0.248066	0.11333	0.0153042		0.0145256	1	0.87792	0.658505	0.274247	0.0767412	0.00698545		0.184629	1	0.961052	1.10583	0.472168	0.0796612				1	1.04795	0.81153	0.328009	0.0632217	0.0105778	0.118218		1	0.946828	0.777074	0.355288	0.0818495	0.0069231			1	0.612498	0.487303	0.28725	0.0807627			0.0088203	49.5158
P11217	1	0.846694	0.709651	0.27351	0.152299	0.0195004	0.000989712	0.00125739	1	0.895863	0.731711	0.280949	0.138673	0.0119149	0.00303986	0.00203325	1	0.874746	0.718684	0.219869	0.100933	0.0130228			1	1.00433	0.764619	0.347911	0.149682	0.010751	0.00192303		1	0.946309	0.74894	0.335051	0.151798	0.0214987	0.00114154		1	0.815552	0.571914	0.246204	0.118614	0.0193067			49.7439
P11233	1	0.873086	0.811586	0.549892	0.438698	0.14779	0.0260179		1	0.868636	0.672945	0.6157	0.556673	0.131247	0.0225046	0.0335324	1	0.963677	0.889255	0.745254	0.629215	0.230586	0.0600809	0.0846233	1	0.884145	0.717939	0.687421	0.530803	0.111707	0.031364	0.0691185	1	0.925803	0.774348	0.654986	0.489488	0.163154	0.0309378	0.0552101	1	0.254568	0.68232	0.586472	0.523884	0.190194	0.0523169	0.0508303	53.2165
P11234	1	0.899113	0.777835	0.555899	0.325746	0.106751	0.0189164	0.0390409	1	0.858572	0.67383	0.573476	0.340908	0.0972789	0.025499	0.0312868	1	0.797911	0.786601	0.595519	0.337808	0.0943969	0.0666359	0.058918	1	0.936681	0.819562	0.651608	0.354255	0.0808545	0.0215548	0.0449974	1	0.971228	0.850809	0.620147	0.360555	0.0977257	0.0419256	0.0465657	1	0.844935	0.720139	0.631348	0.315055	0.0910661	0.0443256	0.036769	52.5137
P11279	1	0.743157	0.824826	0.77121	0.690272	0.636942	0.370749	0.304921	1	0.743079	0.904936	0.876008	0.865336	0.659956	0.412303	0.325513	1	1.10838	0.957916	0.98568	0.890666	0.691499	0.411735	0.285875	1	1.09498	0.992154	1.01445	0.966957	0.69749	0.434972	0.344947	1	0.88323	0.843498	0.845472	0.741087	0.621526	0.34338	0.287064	1	1.05816	1.07565	1.12372	1.00102	0.845857	0.509183	0.345863	61.3961
P11310	1	0.796604	0.539585	0.141335	0.049976	0.0101916	0.00410233	0.00538224	1	0.781268	0.53775	0.143658	0.0236937	0.00458747	0.001632	0.00444972	1	0.837181	0.564202	0.147813	0.0188958	0.00243114	7.41157e-06		1	0.931476	0.591122	0.187453	0.0262819	0.00260203	0.00243011	0.00181857	1	0.864735	0.535554	0.17829	0.0265185	0.00360657	0.00193442	0.00247514	1	0.286829	0.201619	0.0888031	0.0265492		0.00223403		47.9062
P11387	1	1.61861	1.46017	1.2939	1.25639	1.09706	1.05426	0.884508	1	0.934803	1.18333	0.853642	0.87843	0.883475	0.813912	0.695855	1	1.31598	1.345	0.83866	0.738253	0.757134	0.804938	0.816316	1	1.15282	1.35221	1.05206	0.921563	0.814876	0.937722	0.806839	1	1.19654	1.3197	1.19007	1.02531	0.904575	0.951129	0.935141	1	1.11477	1.0215	0.663117	0.714261	0.740832	0.735772	0.667064
P11388	1	1.03489	0.790884	0.7021	0.602482	0.691538	0.66588	0.622057	1	1.00405	0.711856	0.727028	0.712534	0.762989	0.776784	0.770287	1	0.898394	0.832701	0.737614	0.63159	0.756478	0.678173	0.651555	1	0.977011	0.906971	0.779906	0.784909	0.903768	0.747115	0.756252	1	0.969556	0.866618	0.783616	0.746308	0.77567	0.740627	0.827079	1	0.918185	0.745039	0.739814	0.76467	0.691926	0.683677	0.669278
P11413	1	0.715578	0.366667	0.0424791	0.0352904	0.00967488	0.000759551	0.00137229	1	0.709849	0.37725	0.044293	0.0160648	0.0064935	0.00335466	0.00193132	1	0.858441	0.400616	0.0329664	0.00977362	0.0140121	0.00904416	0.0121062	1	0.937357	0.444442	0.0445487	0.00840254	0.00290125	0.0016829		1	0.844732	0.393862	0.0530794	0.0164251	0.00589529	0.00196656	0.00992997	1	0.502112	0.450628	0.058255	0.0117109	0.0025822	0.0136809	0.0131635	46.3131
P11441	1	0.88619	0.778041	0.674968	0.482609	0.295088	0.127768	0.073534	1	1.07158	0.935231	0.807518	0.592869	0.278767	0.124245	0.0759794	1	0.854918	0.629142	0.578688	0.393001	0.145877	0.0712375	0.0447547	1	0.815096	0.810615	0.662771	0.490371	0.233824	0.103114	0.0665969	1	0.949915	0.847681	0.751831	0.504379	0.225394	0.122086	0.0577974	1	0.935664	0.806623	0.653775	0.463038	0.184632	0.0882291	0.045524	54.8322
P11498	1								1	0.719084				0.0142614			1								1	0.835293							1	1.15022							1	4.25962
P11586	1	0.706545	0.163016	0.0251144	0.0274134	0.00674614	0.00394932	0.00131317	1	0.710358	0.105414	0.0179428	0.00622769	0.00391081	0.00278453	0.00186133	1	0.823414	0.109109	0.0100283	0.00354515	0.00333917	0.00211204	0.00218572	1	0.859037	0.118911	0.0161809	0.00411254	0.00447999	0.00347811	0.00379215	1	0.798219	0.118591	0.0245076	0.00857977	0.00252029	0.00144247	0.00288461	1	0.948321	0.107516	0.0180812	0.00500926	0.003625	0.00224925	0.00173548	45.3091
P11717	1	0.84268	0.715788	0.526484	0.487713	0.379329	0.234736	0.170972	1	0.836066	0.65344	0.557595	0.492276	0.362758	0.249899	0.170869	1	0.842085	0.658823	0.502342	0.436672	0.295961	0.19445	0.126885	1	0.924886	0.728078	0.551751	0.492465	0.343767	0.23308	0.154019	1	0.964631	0.725451	0.595875	0.473252	0.363534	0.237965	0.161103	1	0.965834	0.710786	0.614519	0.528291	0.370743	0.231089	0.148233	54.4379
P11766	1	0.870363	0.758011	0.465795	0.261473	0.0501368	0.0110916	0.00697747	1	0.810623	0.770275	0.539971	0.295817	0.0522191	0.0145724	0.00911351	1	0.961679	0.884755	0.656904	0.279545	0.0395854	0.00759344	0.00470516	1	1.03785	0.862243	0.625572	0.296844	0.0481067	0.0148797	0.00660251	1	0.944936	0.745866	0.561683	0.294088	0.046451	0.0123446	0.0082614	1	1.02341	0.883551	0.722778	0.318539	0.0563716	0.0122344	0.00606806	51.4289
P11802	1	0.82794	0.556228	0.254693	0.0692018	0.0231131			1	0.873492	0.548288	0.35993	0.114688	0.0303117	0.0100032		1	0.774784	0.655308	0.376456	0.0880269	0.0167697	0.00287251	1.01059e-05	1	0.852499	0.548568	0.350986	0.12014	0.026206	0.00760831		1	0.947764	0.709637	0.344368	0.126839	0.0271883	0.0022528	0.00607515	1	0.329997	0.644053	0.243693	0.117934	0.0128456	0.0118591		48.5217
P11831	1	0.609282	0.494452	0.162043					1	1.02401	0.819136	0.265394	0.105063				1	0.969145	0.809646	0.0791062					1	1.04598	0.499562	0.232562	0.0890075				1	0.149505	0.684558	0.302247					1	0.725327	0.0737461	0.296995					46.7986
P11908	1	0.73026	0.671446	0.254014	0.0605403				1	1.00187	0.738099	0.356137	0.0537968				1	1.06018	0.373542	0.41322	0.0561387				1	0.91466	0.66278	0.384303	0.0408433				1	0.739766	1.10264	1.03274	0.143896				1	1.31505	0.464815	0.749864	0.0728275				48.846
P11940	1	0.877972	0.762889	0.176298	0.073855	0.0426212	0.0348896	0.0356101	1	0.890413	0.670629	0.15056	0.0377671	0.0283117	0.0272216	0.0319203	1	0.897122	0.787457	0.137777	0.0292211	0.0181639	0.0210296	0.0225692	1	0.893612	0.775293	0.246562	0.0472223	0.0353433	0.0297035	0.0305915	1	0.945326	0.7842	0.186617	0.0440289	0.0294508	0.0287522	0.0293476	1	1.02114	0.785517	0.230453	0.0305302	0.0238671	0.0216308	0.0243751	49.5698
P12004	1	0.820365	0.751422	0.427131	0.248125	0.0651638	0.0128732	0.0073757	1	0.803148	0.726865	0.464482	0.27953	0.0563029	0.0139129	0.00934238	1	0.889911	0.757642	0.436234	0.231723	0.0482606	0.00829651	0.00412505	1	1.08574	0.849604	0.585317	0.286489	0.0579296	0.0147569	0.00746098	1	0.942755	0.757575	0.497202	0.266015	0.0574181	0.0127314	0.00764715	1	1.03763	0.870103	0.599279	0.286369	0.0686294	0.013251	0.00653809	50.9968
P12036									1	2193.87		1118.56				468.255																	1		0.495393			0.121276		0.196036
P12081	1	0.868553	0.794088	0.380733	0.120726	0.021174	0.00377408	0.0034927	1	0.886921	0.841541	0.43874	0.124076	0.0224445	0.00630322	0.00267126	1	0.911868	0.890433	0.449113	0.110095	0.0390593	0.00112205	0.0131823	1	1.01834	0.904135	0.528415	0.127393	0.0205714	0.00245864	0.00246605	1	0.977661	0.86837	0.500071	0.128793	0.0303191	0.00387582	0.00214256	1	1.0047	0.906098	0.506449	0.133077	0.0444242	0.00340509	8.08789e-06	50.7617
P12235	1	0.689264	0.192517	0.0669417	0.0559078				1	0.949002	0.253454	0.079364	0.0212402				1	0.593063	0.120529						1	0.520189	0.234244	0.0495856					1	0.666561	0.197186	0.0403973					1	0.316282	0.040946						45.2638
P12236	1	0.759219	0.417156	0.113709	0.112428	0.0338261	0.0123609	0.0113168	1	0.587964	0.224557	0.074367	0.0358982	0.0199835	0.0119915	0.00830122	1	0.600975	0.246576	0.0625913	0.0263279	0.00959583	0.00539075	0.00347176	1	0.661094	0.282457	0.0796313	0.0349542	0.0127938	0.00843842	0.00551741	1	0.642547	0.284457	0.0963078	0.0433047	0.016351	0.00772078	0.00594527	1	0.87041	0.279183	0.0907703	0.0368862	0.0143378	0.00707381	0.00606988	46.9454
P12259	1	0.784148	0.647787	0.127628	0.0393604				1	0.873164	0.772758						1	1.36728	0.779884						1	0.792218	0.756308	0.148461					1	0.659183	0.648329	0.110185					1	0.632946	0.660272						48.5413
P12268	1	0.893485	0.668856	0.253462	0.132956	0.0422716	0.0258623	0.032164	1	0.826527	0.491518	0.227252	0.0853752	0.0326628	0.0260477	0.0289332	1	0.847658	0.52746	0.172152	0.0571403	0.01812	0.0118543	0.0132723	1	0.792608	0.522015	0.218976	0.0795018	0.026705	0.0181422	0.0228425	1	0.861915	0.557658	0.262191	0.0916478	0.0309177	0.0196318	0.0218884	1	1.02242	0.58489	0.277329	0.0823386	0.0248147	0.0164556	0.0205413	49.4579
P12270	1	0.917156	0.758689	0.780485	0.694718	0.358537	0.168702	0.116795	1	0.898696	0.77932	0.751285	0.610766	0.295069	0.131064	0.0816729	1	0.675034	0.59697	0.626594	0.409811	0.153744	0.0564506	0.0381031	1	1.09981	0.939341	1.00505	0.763439	0.294123	0.134946	0.0865228	1	0.95813	0.88185	0.919235	0.614925	0.260561	0.103307	0.0619717	1	0.923866	0.792084	0.850828	0.588787	0.237656	0.0866266	0.0454422	57.3725
P12277	1	0.59128	0.430599	0.0481797	0.0305988	0.00649175		1.30976e-05	1	0.718433	0.299021	0.0505425	0.02115	0.00713991	0.0025734	0.00277131	1	0.572155	0.560066	0.0259164	0.0144171	0.00276429		0.000411798	1	0.752782	0.469103	0.0290469	0.0114103	0.00810396	0.0156749		1	1.07974	0.543835	0.0448063	0.0305296	0.00480744	0.00946251	0.00844052	1	0.395498	0.244204	0.0200853	0.0162694	0.00467603	0.000121682	0.000287981	45.9508
P12318	1	0.790996	0.758469	0.700758	0.483218	0.1923	0.0998965	0.0955197	1	1.15567	0.979752	0.88989	0.590222	0.227178	0.117109	0.0965569	1	0.743025	0.764244	0.507376	0.375768	0.135747	0.07111	0.0548588	1	1.09884	0.800019	0.71339	0.484007	0.175463	0.0983793	0.088091	1	1.006	0.773948	0.542319	0.461775	0.165353	0.0857873	0.0874541	1	0.964067	0.718742	0.544982	0.429096	0.151278	0.0686163	0.0723776	54.2156
P12429	1	0.764296	0.660622	0.0773772	0.0298939	0.00904024	0.0543629		1	0.89269	0.688911	0.121094	0.0119113	0.00267249	0.0019327		1	1.12788	1.06352	0.184074	0.0438921				1	1.01259	0.773432	0.143762	0.00915464	0.00397498			1	0.92911	0.776308	0.197416	0.0538623				1	0.538438	0.439449	0.140778		0.0138825			48.478
P12532	1	0.927857	0.799018	0.243262	0.332929	0.48611	0.395044	0.220034	1	0.841561	0.63308	0.485104	0.579429	0.742179	0.625314	0.380138	1	0.434899		1.06814	1.60047	2.1189	2.08301	1.06307	1		0.431666	0.474822	0.393085	0.625773	0.477293	0.29613	1	0.919133	0.600866	0.809145	0.618095	0.813683	0.792367	0.52122	1	0.987603	1.0111	0.963595	0.826715	0.789722	0.775229	0.518202	48.3755
P12694	1	0.679635	0.160089	0.0143699	0.0315183			0.00369633	1	0.715859	0.13554	0.026568					1	0.584562	0.0672536	0.00173419			0.00706698		1	0.785664	0.169854	0.0519866		0.0112486			1	0.648708	0.112997	0.0342476	0.0144821				1	0.423299	0.14964	0.0143687					45.1542
P12724	1	0.814109	1.04815	1.09948	0.828105	0.945682	0.524246	0.548555	1	3.48743	2.36422	2.56634	2.79963	2.2054	2.35772	1.30674	1	0.562799	0.267059	0.438525	1.11079	1.04176	1.31303	0.98779	1	1.35281	0.987092	0.96264	1.05863	0.910368	0.999995	0.80612	1	0.639324	1.33475	1.37151	1.40139	1.2381	1.25699	1.00147	1		0.724346	1.1325	1.2014	1.35642	1.62344	1.63985
P12814	1	0.864271	0.86254	0.916501	0.889719	0.111185	0.0045504	0.00288668	1	0.885093	0.99228	1.26442	1.2629	0.132416	0.00880511	0.00503146	1	0.940252	0.970364	1.03055	1.10886	0.141455	0.00181893	0.000813797	1	0.97175	0.94232	1.18505	1.14453	0.126036	0.00412051	0.00133269	1	0.954149	0.854877	1.10624	1.21656	0.181047	0.00712252	0.00173637	1	1.0417	0.966552	1.1358	1.23972	0.220887	0.00395136	0.00165052	57.9264
P12955	1	0.843633	0.821226	0.57999	0.277647	0.0864541	0.00816761	0.00187313	1	0.839701	0.844255	0.638517	0.330912	0.094935	0.0137088	0.0012678	1	0.9706	0.952157	0.668575	0.294474	0.0742261	0.00979399		1	1.0744	0.97183	0.778642	0.350131	0.0960036	0.00882599	0.00660211	1	0.969107	0.888913	0.680467	0.335817	0.101101	0.0127657		1	1.11102	0.575685	0.750924	0.334207	0.091588	0.0125964	0.00139816	52.5562
P12956	1	1.21613	0.654717	0.16111	0.12106	0.0337715	0.0107453	0.0155873	1	0.972064	0.479862	0.14182	0.054253	0.0213392	0.0115851	0.0102832	1	0.86467	0.456691	0.105543	0.0351216	0.00835266	0.0114947	0.0256379	1	1.23036	0.629898	0.195865	0.0585426	0.0167066	0.0118889	0.0145088	1	1.11614	0.570963	0.172973	0.0597499	0.0173824	0.00963165	0.0116056	1	1.1879	0.528643	0.148279	0.0415882	0.0106752	0.00950812	0.0199253	48.9409
P13010	1	0.913442	0.51902	0.160006	0.123281	0.0330554	0.00940718	0.00627378	1	0.828294	0.359652	0.138496	0.0555514	0.0197297	0.00863159	0.00624585	1	0.696026	0.319015	0.0938363	0.0319362	0.00717849	0.00557647	0.00345669	1	0.995873	0.487812	0.191754	0.0631121	0.0155733	0.00659237	0.00762654	1	0.927797	0.448259	0.186389	0.065899	0.0191112	0.00719652	0.00537559	1	0.930863	0.381668	0.14525	0.0406653	0.00969277	0.00490207	0.00843962	48.2234
P13051	1	0.829111	0.413038		0.102623				1	1.25258	0.2343	0.13201			0.0531701		1	0.000116375	0.672742	0.01174	0.0269873				1	0.570442	0.399762				0.0559659		1	1.42957	0.99818	2.79591	0.184601			0.126624	1	0.164108	0.582104				9.10205e-06	0.011286	47.1738
P13073	1	0.879669	0.792569	0.586361	0.37316	0.0740424	0.0271662	0.0185931	1	0.859089	0.779291	0.602976	0.371771	0.0721126	0.0319018	0.0207614	1	0.838419	0.824572	0.651737	0.361218	0.0764317	0.0310205	0.0256617	1	1.04541	0.932811	0.769927	0.434783	0.0942886	0.0343865	0.0261135	1	0.961171	0.830943	0.712765	0.379861	0.0819858	0.0388858	0.0258005	1	1.07551	0.930536	0.676945	0.423542	0.107385	0.0384999	0.0281746	52.8962
P13473	1	0.834969	0.776109	0.789665	0.702545	0.685521	0.703424	0.613857	1	0.783044	0.808023	0.806013	0.729262	0.673923	0.681008	0.564845	1	0.701628	0.593044	0.637163	0.583468	0.574771	0.539141	0.419213	1	0.938697	0.823251	0.758738	0.861386	0.619433	0.6	0.656355	1	0.74054	0.665752	0.695303	0.593598	0.514628	0.50586	0.528245	1	1.06228	0.841661	0.702246	0.716586	0.593011	0.436838	0.635083
P13473-2	1	0.795872	0.667011	0.577155	0.510522	0.412543	0.381258	0.319639	1	0.959034	0.728639	0.729782	0.57063	0.491401	0.424318	0.379417	1	0.601873	0.91456	0.544956	0.440049	0.322142	0.309855	0.27401	1	0.906087	0.79184	0.580347	0.518233	0.405781	0.335483	0.313983	1	0.936044	0.644096	0.541994	0.437912	0.379642	0.329242	0.291663	1	0.894339	0.727848	0.545094	0.471274	0.371841	0.333473	0.324289	54.8462
P13489	1	0.932167	0.874113	0.530537	0.338271	0.257856	0.189248	0.144313	1	0.860593	0.77627	0.630747	0.352856	0.253296	0.176615	0.13495	1	0.867685	0.780384	0.523053	0.261387	0.14464	0.140504	0.101682	1	1.18493	0.96098	0.933271	0.505333	0.325301	0.225154	0.189652	1	1.05454	0.88297	0.642505	0.353545	0.222447	0.209203	0.152844	1	0.971544	0.892405	0.678194	0.318551	0.208363	0.164945	0.121727	52.9072
P13498	1	0.829697	0.432699	0.172786	0.131069	0.0425316	0.0240897	0.0226438	1	0.661562	0.271668	0.128295	0.0781897	0.0374923	0.0303915	0.0192344	1	0.705227	0.396951	0.134927	0.0714695	0.0429672	0.027107	0.0192993	1	0.652993	0.265423	0.160807	0.0874374	0.0370446	0.0357667	0.0296068	1	0.817736	0.345382	0.170905	0.104437	0.0545279	0.0357744	0.0253552	1	0.927313	0.456111	0.0908448	0.0924634	0.0358741	0.0359041	0.025889	47.4684
P13612	1	0.865926	0.82572	0.554509	0.388264	0.272514	0.203252	0.16761	1	0.869625	0.770436	0.5728	0.404204	0.276004	0.213457	0.183979	1	0.877674	0.798229	0.517895	0.32273	0.206069	0.165058	0.134471	1	1.06074	0.842736	0.61007	0.434507	0.270171	0.203737	0.159968	1	0.968516	0.809599	0.578659	0.391781	0.274704	0.201005	0.150907	1	1.03118	0.798142	0.57971	0.406412	0.253631	0.184028	0.147736	53.47
P13639	1	0.887191	0.86345	0.649245	0.403236	0.047026	0.0073695	0.00452374	1	0.943557	0.861596	0.721634	0.426327	0.0377338	0.00883085	0.00494043	1	0.891209	0.886493	0.665252	0.377628	0.0293102	0.00365553	0.00182052	1	1.02401	0.957696	0.821626	0.460458	0.0343881	0.00545619	0.00318125	1	0.986499	0.904186	0.711812	0.433941	0.0406753	0.006913	0.00345009	1	1.13376	0.964976	0.815932	0.434819	0.040243	0.00614097	0.0028343	53.7614
P13645	1	0.488345	0.999516	0.232465	0.159201	0.390454	0.121932	0.131715	1	0.207671	0.850025	0.344458	0.113972	0.0997049	0.167073	0.20011	1	0.629747	0.444544	0.263838	0.356245	0.489415	0.227157	0.0692683	1	1.12015	2.15765	0.505684	0.45074	2.12444	0.343976	0.123427	1	0.406436	2.76409	1.32421	0.461642	0.119612	0.239284	0.120966	1	3.38989	3.28203	1.33524	1.05211	0.985478	0.503188	0.477431	50.2268
P13647	1	0.575108	1.17403	0.241803	0.180743	0.895945	0.0790707	0.149534	1	0.130528	0.79207	0.284076	0.0755564	0.0708421	0.367299	0.200516	1	0.570742	0.451212	0.180053	0.485869	0.276261	0.194754	0.0665133	1	0.920033	1.50925	0.306208	0.372974	1.78416	0.24419	0.118815	1	0.440732	1.54454	1.26321	0.66142	0.0837889	0.141334	0.0773522	1	2.11675	2.00924	1.49151	0.620089	0.761394	0.21322	0.368354	54.2628
P13667	1	0.830948	0.61153	0.242967	0.156719	0.0697997	0.0297759	0.0243438	1	0.858991	0.618855	0.256375	0.133883	0.0574732	0.0298243	0.0227328	1	0.958686	0.679569	0.212633	0.101372	0.0415699	0.0225954	0.0202109	1	0.991266	0.687433	0.281773	0.13288	0.0579318	0.0315091	0.0237691	1	0.962623	0.641328	0.267741	0.123731	0.0530401	0.0298699	0.0242817	1	1.04347	0.682717	0.279441	0.127045	0.0484453	0.0257857	0.0223982	48.9511
P13674	1	0.760697	0.334787	0.101101	0.0734878	0.0249219	0.00635368	0.00512027	1	0.767038	0.310742	0.0988335	0.0476224	0.0155651	0.00647021	0.00532625	1	0.826058	0.374386	0.0825539	0.0320593	0.00841912	0.00419876	0.00783385	1	0.892532	0.384452	0.110136	0.0455815	0.0138129	0.0042439	0.00999267	1	0.863446	0.351643	0.111581	0.0450864	0.0157046	0.00491304	0.00482238	1	0.972501	0.391177	0.119696	0.045698	0.0114371	0.00547139	0.0103837	46.448
P13693	1	0.833258	0.652374	0.266665	0.12338	0.0565403	0.0506316	0.0684806	1	0.85685	0.738824	0.289958	0.12378	0.0574017	0.0471473	0.056876	1	0.776471	0.798472	0.292865	0.0838872	0.0340468	0.0270515	0.0312566	1	0.854869	0.700868	0.304692	0.0878012	0.0418418	0.0301894	0.0371191	1	0.905601	0.717643	0.312832	0.0961495	0.048675	0.0401046	0.0491087	1	1.1678	0.954137	0.404597	0.108934	0.0447394	0.042803	0.0445843	49.2156
P13716	1	0.960039	0.923239	0.863771	0.982366	0.954342	1.09404	1.21539	1	1.07567	1.08286	1.17943	1.31322	1.27443	1.25909	1.35622	1	1.05491	1.0965	1.05905	1.32045	1.43459	1.32288	1.34125	1	0.949439	0.88826	0.938803	1.02285	0.99434	1.04909	1.22197	1	1.17877	1.19082	1.29054	1.2074	1.2525	1.23996	1.42896	1	0.846417	0.874724	1.11134	1.07831	1.23515	1.151	1.31146
P13747	1	0.526574	0.345655	0.0828837	0.0927366	0.00966053		0.012205	1	0.631222	0.113859	0.0394429	0.0273361				1	0.205177	0.226533						1	0.628465	0.237181						1	1.74395	0.70819	0.0872662	0.0290727				1	0.385402	0.182921	0.0386212				1.52446e-05	45.2042
P13796	1	0.8642	0.888406	0.832381	0.825625	0.789898	0.287314	0.0448295	1	0.891796	0.91963	0.931851	0.916108	0.816714	0.24869	0.0381329	1	0.916097	0.938317	0.850871	0.767257	0.643663	0.179446	0.0371387	1	0.970881	0.936469	1.04601	0.962223	0.83521	0.242761	0.0437804	1	0.974688	0.922503	0.875312	0.877944	0.804056	0.303492	0.0452723	1	1.18889	1.10533	1.09524	1.02748	0.892256	0.312242	0.0533039	62.1065
P13798	1	0.909216	0.865591	0.77536	0.780118	0.739072	0.33708	0.00717486	1	0.906323	0.850845	0.890987	0.864045	0.733264	0.346224	0.0060327	1	0.947781	0.90736	0.872701	0.816124	0.715293	0.357797	0.00518693	1	1.03821	0.955055	0.927756	0.914298	0.751451	0.383509	0.00643047	1	0.972912	0.92373	0.915844	0.817337	0.762353	0.367064	0.0132158	1	1.03403	0.899603	0.932202	0.857063	0.780024	0.383433	0.00801791	61.45
P13804	1	0.792987	0.659794	0.425222	0.255772	0.0771687	0.0138176	0.0106638	1	0.819686	0.698297	0.487274	0.282293	0.0771596	0.0155756	0.00701087	1	0.874362	0.731751	0.505526	0.303427	0.0698309	0.00983536	0.00206611	1	0.96559	0.768161	0.525482	0.284844	0.0768992	0.0112774	0.00471081	1	0.923089	0.742137	0.501106	0.291094	0.0823026	0.0158348	0.00469872	1	0.954184	0.772846	0.578954	0.302679	0.084215	0.01796	0.00232501	50.3406
P13807	1	1.5308	1.97358	1.24932	1.94137	0.144401			1	0.95544	0.30761	0.349865	0.229614	0.0298311	0.0279984		1	0.152722	0.244642	0.573952	0.212175				1	0.324297	0.421158	0.201328	0.126846				1	0.609009	0.495372	0.742221	0.50143				1	0.11136	0.513969	0.189653	0.173473				59.573
P13861	1	0.672274	0.442255	0.143249	0.0712945	0.014216	0.00618436	0.00588765	1	0.660727	0.361594	0.14587	0.0386358	0.0118106	0.00774482	0.00570567	1	0.629291	0.355506	0.131895	0.0215989	0.00763588		0.00800129	1	0.687964	0.445093	0.177264	0.0349812	0.00876408	0.00720113	0.00359965	1	0.695091	0.408485	0.1765	0.0396861	0.00877021	0.0037195	0.00196289	1	0.411074	0.392381	0.181343	0.0291008	0.00874889	0.00455806	0.00683046	46.7405
P13929	1	0.101052		0.0173758	0.0372344	0.00763551			1	1.04643		0.0424156	0.628312	0.285273			1	1.00204				0.174677											1	0.0969889	0.684541	0.43001	0.121611	0.027296	0.00374144		1		4.06209	2.25345	1.37347	1.66952	2.19541		43.4479
P13984	1	0.880299	0.819081	0.463672	0.175297	0.06894	0.0567471	0.0636347	1	0.759262	0.746789	0.463903	0.145256	0.0448967	0.0520949	0.0574106	1	0.797001	0.71888	0.438659	0.135006	0.0757834	0.0338446	0.0433937	1	0.954315	0.860552	0.550906	0.170847	0.0702398	0.0684631	0.0659796	1	0.927161	0.782966	0.51294	0.155121	0.044108	0.0542473	0.048393	1	0.942291	0.794137	0.534239	0.134112	0.0397885	0.0412901	0.0496987	51.4753
P13995	1	0.548674	0.169189	0.0292299	0.0132436	0.0125517		0.00419238	1	0.743021	0.220345	0.108496	0.0391796	0.00671423	0.00725612		1	0.600407	0.16313						1	0.60587	0.175549		0.0159679	0.00843242	0.00574543		1	0.654696	0.196079	0.0305365	0.0438927	0.00400974		0.00363253	1	0.313899	0.0762469	0.0106175	0.038014	0.012401		0.00577349	44.4994
P14174	1	0.863235	0.872748	0.883149	0.782534	0.658167	0.519032	0.492424	1	1.09682	1.07783	0.99428	0.787548	0.81224	0.695974	0.591425	1	0.896378	0.757804	0.638155	0.508356	0.398631	0.512059	0.549747	1	0.701998	0.64002	0.749073	0.536566	0.594723	0.535524	0.46546	1	1.04298	0.957629	0.966811	0.740009	0.904053	1.17715	0.890094	1	0.982302	0.844301	0.793164	0.656922	0.619795	0.5231	0.422507	66.9882
P14314	1	0.923577	0.862442	0.665761	0.557354	0.436934	0.394189	0.399354	1	0.849204	0.878425	0.703435	0.546518	0.432541	0.391261	0.377041	1	0.962011	0.882797	0.628265	0.44611	0.320198	0.277875	0.279565	1	1.03456	0.950703	0.732329	0.53715	0.413762	0.376558	0.367623	1	0.994431	0.88777	0.68539	0.536436	0.415304	0.376459	0.358924	1	1.12402	0.978453	0.79204	0.560273	0.415972	0.395488	0.366151	57.4551
P14317	1	0.818024	0.845592	0.75806	0.736267	0.709977	0.593981	0.468424	1	0.86957	0.815445	0.813605	0.751444	0.71377	0.556851	0.480584	1	0.949244	0.911616	0.787108	0.686296	0.595115	0.511674	0.436514	1	1.06786	1.01982	0.943566	0.874098	0.757689	0.659423	0.520321	1	1.04498	0.956211	0.878172	0.784392	0.723072	0.599486	0.478688	1	1.13267	0.978034	0.931845	0.799201	0.742301	0.602908	0.50378
P14324	1	0.73412	0.173047	0.026965	0.0265023	0.00606717	0.00108747	0.00112232	1	0.744796	0.146384	0.0229473	0.0101821	0.00363568	0.00200148	0.00180954	1	0.906676	0.221493	0.0170943	0.00596458	0.00136635	0.000557963		1	0.945904	0.188193	0.0225238	0.00509672	0.00205876	0.00137717	0.000965355	1	0.871471	0.18072	0.0322595	0.0121634	0.0032515	0.0013909	0.000672603	1	0.297036	0.11283	0.0304484	0.00605086	0.0023404	0.000743132		45.4839
P14384	1	0.931423	0.875522	0.603748	0.395126	0.154903	0.0944028	0.0775531	1	0.96003	0.838076	0.683741	0.431477	0.146304	0.103821	0.0785203	1	0.834102	0.826139	0.559648	0.311892	0.111525	0.0757046	0.0534995	1	0.868328	0.78645	0.609766	0.397221	0.152008	0.0834793	0.0780121	1	0.920298	0.911137	0.670375	0.40818	0.162514	0.101974	0.0866719	1	0.92147	0.727568	0.656203	0.405675	0.133986	0.0786301	0.0623204	53.7925
P14406	1	0.541406	0.366891	0.153445	0.0446897	0.0617325	0.0286501	0.030251	1	0.961488	0.663361	0.13837	0.0893338	0.0671712	0.0875336	0.108379	1	0.617733	0.0789213	0.0433974	0.0144794	0.013709	0.0393341	0.0609071	1	0.445824	0.252433	0.0775538	0.0677083	0.0267231	0.0336888	0.0742789	1	0.705453	0.376864	0.178793	0.0622445	0.0434312	0.0533508	0.0843066	1	0.504437	0.201368	0.043142	0.0232921	0.0148741	0.0239836	0.0405568	45.5117
P14543	1	0.848607							1	0.172049	0.354209														1	1.03444	1.16075			0.208085			1	0.755651							1
P14550	1	0.799115	0.649378	0.0313889	0.0234833	0.00442427			1	0.895982	0.688026	0.0361993	0.00938347	0.0049118			1	0.686846	0.518894	0.0315972	0.019699				1	1.01038	0.718781	0.04962	0.00636245				1	0.959992	0.708153	0.0639408	0.00590852	0.00483274	0.00188021		1	0.334618	0.26911	0.0320839	0.00133018				48.6111
P14618	1	0.873952	0.793671	0.673598	0.512592	0.0270469	0.00300567	0.00359313	1	0.856554	0.804509	0.753773	0.611215	0.024682	0.0048787	0.00429994	1	0.904756	0.849737	0.721832	0.542829	0.0283783	0.00124807	0.00106528	1	1.03362	0.897398	0.870193	0.702163	0.0210725	0.0025769	0.00235366	1	0.963305	0.851606	0.775208	0.607903	0.0282948	0.0034457	0.00187715	1	1.17371	0.980496	0.909151	0.700395	0.0343401	0.00234491	0.00145486	54.136
P14618-2	1	0.944125	0.975678	0.888834	0.745452	0.0559626			1	0.860452	1.0365	1.0808	0.969663	0.159002			1	0.889837	1.07217	0.994858	1.02006	0.238367			1	1.07333	1.01838	1.13401	0.977793	0.12926			1	1.15734	1.13326	1.21714	0.980856	0.211949			1	0.939813	0.857023	1.01603	0.918256	0.225424			57.0743
P14621	1	1.13199	1.02858	0.59823	0.328611	0.062028			1	1.59365	1.45408	1.19176	0.762464	0.090803	0.0324366	0.0293625	1	1.0823	0.844957	0.761469	0.262207				1	0.848492	0.654866	0.607791	0.318365	0.0287483		0.102531	1	0.783936	1.00097	0.771618	0.465459	0.0567054	0.122749		1	0.18966	0.298639	0.274533	0.174387	0.297578			53.5162
P14625	1	0.861752	0.672445	0.264864	0.185589	0.078176	0.0345292	0.0279007	1	0.853443	0.702805	0.275494	0.138501	0.0673835	0.0404772	0.0260047	1	0.850632	0.646063	0.21091	0.0933536	0.0371726	0.0197648	0.012117	1	0.99306	0.716447	0.283227	0.128447	0.0551735	0.030686	0.0199634	1	0.910017	0.674945	0.288057	0.126933	0.0612199	0.0302303	0.0193643	1	1.13586	0.748751	0.319574	0.125835	0.0494062	0.0277087	0.0180924	49.5656
P14635	1	0.852059	0.631268	0.321567	0.103548	0.034304	0.0316104	0.0301674	1	0.841019	0.541472	0.263881	0.0815924	0.0165428	0.01457	0.0498792	1	0.756436	0.663304	0.282684	0.0608095		0.00895277	0.0253348	1	0.934024	0.729251	0.424293	0.0698296	0.029739	0.0358081	0.123982	1	0.879839	0.701213	0.361395	0.106347	0.0144552	0.0181783	0.0599016	1	0.500525	0.557976	0.310943	0.0778631	0.00299334	0.0102586	0.045352	49.4216
P14649	1	1.03373	1.02716	1.38528	1.38064	1.26875	1.21272	1.1125	1	0.904765	0.805566	1.17366	1.30312	1.16887	1.16026	0.90367	1	0.999289	0.320044	0.740377	0.577142	0.627996	0.53133	0.433959	1	0.661718	0.718728	1.25497	1.11321	1.33677	0.995181	0.780888	1	0.609406	0.633707	0.947872	0.996086	0.914929	0.890695	0.709521	1	0.887611	0.595475	0.864685	0.890466	0.74292	0.670073	0.538055
P14678	1	0.958437	0.946122	1.06651	1.00185	0.706212	0.565786	0.438882	1	0.887362	0.801393	1.00897	0.998835	0.720785	0.514437	0.336333	1	0.721056	0.844698	1.03442	0.904531	0.57648	0.45352	0.356919	1	0.908036	0.81619	1.11284	0.995305	0.671586	0.495115	0.328382	1	0.920684	0.853815	1.05367	0.979115	0.684635	0.517636	0.361684	1	0.94016	0.971293	1.07897	0.979023	0.707142	0.551747	0.414482	64.8038
P14735	1	0.877944	0.748078	0.419947	0.231233	0.0423554	0.00514923	0.010409	1	0.829302	0.719019	0.417744	0.183865	0.0213453	0.0102549	0.00721882	1	0.981731	0.842968	0.438662	0.168694	0.0250299	0.00927087	1.5607	1	1.01099	0.796135	0.509755	0.217856	0.0231182	0.0112034		1	0.955255	0.779932	0.48556	0.192415	0.0207918	0.00460682	0.00439878	1	0.633664	0.439471	0.483937	0.172535	0.0228781	0.00943999		51.0152
P14854	1	0.714304	1.18549	0.872547	0.565169	0.290913	0.193268	0.191964	1	0.889048	0.549498	0.632361	0.681191	0.421668	0.322026	0.414926	1	1.75081	0.572642	0.460134	0.338142	0.172567	0.254075	0.22353	1	0.728198	0.675556	0.975092	0.375904	0.367582	0.185799	0.272694	1	0.804807	0.802228	0.736486	0.337883	0.2183	0.652404	0.575377	1	0.72755	0.687214	0.421652	0.460556	0.319019	0.130533	0.183842	56.6362
P14859	1	0.862031	0.503172	0.126628	0.107061	0.0227367		0.0137001	1	0.859985	0.499956	0.161371	0.04988	0.0177533	0.0098937		1	0.724728	0.340328	0.105419	0.0592487				1	0.977394	0.571152	0.14748	0.0399568				1	0.921799	0.494772	0.17486	0.0511515	0.0105986			1	0.599146	0.352932	0.181287	0.0162761			0.00501875	47.8882
P14866	1	1.06116	0.37864	0.0841639	0.0800672	0.049566	0.0268066	0.0293713	1	0.842003	0.230109	0.0530241	0.0412347	0.0359139	0.0244703	0.0217175	1	0.747985	0.176914	0.0376312	0.0341155	0.026695	0.0200253	0.0244742	1	0.95413	0.302549	0.0785169	0.0529812	0.027303	0.0295391	0.0270403	1	0.797383	0.25005	0.0631169	0.0452673	0.0297279	0.024065	0.0192305	1	1.08337	0.263946	0.0716538	0.0431604	0.0407716	0.0341601	0.0186177	47.8353
P14868	1	0.677196	0.506327	0.23026	0.121336	0.0181454	0.00234566	0.00265439	1	0.629527	0.401251	0.216137	0.0907292	0.0114522	0.0041062	0.00229935	1	0.688797	0.480799	0.199319	0.0571647	0.00398521	0.00134395	0.000851825	1	0.684149	0.479284	0.274593	0.102303	0.00976392	0.00143904	0.00152388	1	0.700697	0.466722	0.256135	0.101077	0.0101779	0.00258307	0.00163265	1	0.821735	0.538694	0.314559	0.105674	0.0103703	0.00161265	0.00109999	47.4937
P14923	1	1.05673	7.69555	0.259018	0.220232	2.11471		0.349191	1	0.183554	0.65212	0.342279		0.049067	0.453718	0.295224	1	0.263199	0.667609		0.208799	0.0210002	0.0812075	0.0519072	1	0.263059	1.01036	0.143034		0.620838			1	0.626393	1.07393	0.631709	0.286559			0.077189									67.8086
P14927	1	0.842619	0.629016	0.427159	0.396269	0.331809	0.197372	0.0778635	1	0.839705	0.655842	0.444208	0.373204	0.32443	0.19413	0.0741665	1	0.915557	0.834685	0.62053	0.487887	0.398743	0.286355	0.118708	1	0.954683	0.770713	0.607119	0.493469	0.3718	0.23901	0.0758299	1	1.00629	0.798358	0.570803	0.424634	0.37146	0.245825	0.0943044	1	0.973932	0.866995	0.692905	0.541995	0.418643	0.265724	0.0817255	51.9138
P15104	1	0.927455	0.80463	0.371751	0.319221				1	0.801101	0.765166	0.518102	0.355057				1	1.00039	0.931515	0.600806	0.448995				1	0.97433	0.883926	0.575593	0.351558				1	1.24379	1.15702	0.819113	0.582071				1	0.742424	0.641043	0.623449	0.370549				50.3936
P15121	1	0.831684	0.793989	0.334843	0.0458901	0.00768889	0.0024982	0.00067728	1	0.848932	0.846846	0.381664	0.0325651	0.00824052	0.00378525	0.00185911	1	0.964775	0.916223	0.382393	0.0272999	0.00472536	0.00180518		1	1.04968	0.861653	0.483789	0.0306172	0.00493183	0.00228688	0.000582875	1	0.961672	0.856283	0.442669	0.0335722	0.00652787	0.00233678	0.000933582	1	0.555631	0.997144	0.576101	0.0299566	0.00529107	0.00234109	0.000874564	50.3822
P15144	1	0.906834	0.915189	0.869281	0.854957	0.867526	0.744025	0.536291	1	0.894924	0.891079	0.89505	0.906633	0.838738	0.78929	0.537777	1	0.789948	0.828214	0.949261	0.844477	0.810921	0.723522	0.532202	1	1.09737	1.01064	1.06383	0.945373	0.92282	0.84473	0.569894	1	0.994706	1.00164	0.976879	0.895504	0.834822	0.753324	0.5486	1	0.78473	0.870369	0.989854	0.887963	0.854483	0.757472	0.560878
P15151	1	1.0638	0.920466	0.968921	0.962887	0.728331	0.677865	0.629681	1	1.02467	0.983542	0.969532	0.865869	0.624644	0.55083	0.452419	1	0.426082	0.690178	0.942222	0.84451	0.565165	0.411145	0.450657	1	1.04926	0.879622	0.994445	0.839865	0.635638	0.564021	0.454937	1	1.01078	0.815553	0.541483	0.657663	0.537488	0.487269	0.437929	1	1.63319	1.62153	1.24811	1.13849	0.723372	0.612759	0.478265
P15153	1	0.629212	0.25376	0.0546575	0.0442397	0.0180236	0.00762751	0.0080933	1	0.775159	0.251856	0.0589905	0.0258468	0.0141472	0.00974765	0.0111769	1	0.722572	0.277551	0.0437488	0.0187712	0.00708605	0.00489108	0.00544429	1	0.806652	0.285678	0.0524631	0.0200008	0.0074053	0.00474533	0.0055083	1	0.773089	0.293492	0.0589916	0.0234653	0.0115519	0.00724518	0.00621671	1	0.887912	0.284929	0.0656722	0.0214287	0.0104168	0.00718708	0.00757851	45.3034
P15170-2	1	0.835819	0.754836	0.28355	0.124092	0.0400828	0.0138738	0.0105755	1	0.859901	0.75962	0.300384	0.10168	0.0317025	0.0178286	0.00920435	1	0.955547	0.823618	0.278487	0.0800785	0.0204228	0.010027	0.00524639	1	1.00543	0.834091	0.324745	0.092248	0.0255564	0.0136027	0.00925212	1	0.945617	0.752589	0.331342	0.0973525	0.0315157	0.0139604	0.00838892	1	1.04544	0.845586	0.387069	0.100127	0.0253628	0.0129064	0.0079823	50.0038
P15260	1	1.09016	0.545273	0.550157	0.479099	0.479797	0.625742	0.466737	1	0.909586	0.610946	0.459027	0.43209	0.381373	0.425466	0.457451	1	0.401089	0.557093	0.587586	0.779822	0.748729	0.826337	1.01975	1	1.45794	0.808731	0.644943	0.704407	0.715631	0.733525	0.652842	1	0.821861	0.397508	0.329748	0.328902	0.354465	0.421066	0.394823	1	0.648039	0.819096	0.426145	0.755074	0.478587	0.460272	0.525509
P15289	1	0.540668	1.11613	0.796962	0.901166	0.837766	0.978007	0.866271	1	0.881612	0.610344	0.684407	0.58663	0.595636	1.11989	0.867297									1	0.738601	1.11231	0.665441	0.750998	1.17156	1.24484	1.34086	1	0.451671	0.412313	0.420175	0.661712	0.623925	0.845458	0.760376	1	1.31335	0.623284	0.728849	1.35668	1.59975	1.87559	1.38375
P15309	1	0.958589	0.629139	0.129555					1	1.57852	1.11096	0.616781	0.0762486				1	0.763822	0.338991	0.344232	0.0598959				1	1.07829	0.777792	0.485834	0.180826	0.0719362			1	2.48209	5.12735	0.674361					1	0.597701	0.560348	0.185994	0.14702				48.811
P15311	1	0.799176	0.770593	0.493526	0.145027	0.14778	0.128131	0.102854	1	0.843984	0.818277	0.559293	0.114249	0.124875	0.105447	0.0932691	1	0.910947	0.873963	0.519094	0.0954031	0.0965862	0.0876095	0.0735512	1	0.990807	0.943041	0.694284	0.136564	0.156199	0.137545	0.112364	1	0.961917	0.890882	0.639995	0.111886	0.119213	0.108674	0.0916386	1	1.16235	0.994002	0.734084	0.139145	0.131464	0.11232	0.0849881	51.1417
P15336	1	0.476825	0.223441	0.418845	0.296455	0.316846	0.236253	0.227893	1	1.33234	0.923116	1.7539	0.985462	1.0963	0.912345	0.937204	1	0.585775	0.275175	0.192567	0.339839	0.243631	0.281164	0.447099	1	0.707437		0.763854	0.528336	0.491654	0.471463	0.400837									1	1.09377	0.200367	0.266853	0.248872	0.205369	0.283552	0.191288	43.9717
P15374	1	0.893256	0.74979	0.331019	0.136459	0.057925	0.0222816	0.0160042	1	0.86439	0.696144	0.300327	0.105435	0.0394373	0.0215227	0.0129851	1	0.9022	0.773019	0.216885	0.059897	0.02275	0.0132083	0.00920797	1	0.938848	0.677284	0.267004	0.0841449	0.034001	0.0211813	0.0105475	1	0.950506	0.774878	0.328674	0.0858126	0.0315941	0.0222523	0.0133719	1	1.02941	0.791584	0.305601	0.0849312	0.0268543	0.0158222	0.00975688	50.3333
P15408
P15498	1	0.441833	0.131252	0.0181123	0.0175267	0.00410224			1	0.436087	0.0730777	0.0143567					1	1.04563	0.270498						1	0.512839	0.106418	0.0389629				0.00578358	1	0.526984	0.131228	0.0585105					1	0.154029	0.0712407						43.7807
P15529-2	1	0.962467	0.906165	0.516869	0.375382	0.1667	0.189526	0.146347	1	1.17851	1.34241	0.730639	0.394231	0.350736	0.281329	0.22547	1		1.59591	0.831081	0.507688	0.288134	0.25576	0.182834	1	1.18878	1.08308	0.561293	0.30916	0.166291	0.185153	0.147024	1	1.09391	0.846607	0.658865	0.488795	0.241613	0.233102	0.156841	1	0.323251	0.862252	0.369846	0.294674	0.177752	0.137233	0.11451	52.885
P15531	1	0.90366	0.834116	0.867597	0.807254	0.79953	0.264462	0.0283616	1	0.937171	0.934245	0.921591	0.903054	0.80144	0.286853	0.0255274	1	0.882652	1.00638	0.893561	0.773585	0.694659	0.27174	0.0221951	1	0.961388	0.883559	0.938062	0.846586	0.785587	0.256772	0.0275517	1	0.986397	0.960195	0.847109	0.821659	0.776443	0.289141	0.0292707	1	1.19669	1.10618	1.03477	0.895944	0.75511	0.34014	0.0208409	62.0594
P15559	1	0.496733	0.110337	0.0130665	0.0212757				1	0.954511	0.217071			0.00857474			1	0.584504	0.0508526						1	0.55838	0.0883567	0.0232111			0.00347396		1	0.484615	0.143242	0.0306422					1	0.309252	0.0420606						44.0385
P15586	1	0.787055	0.790863	0.788506	0.698701	0.46619	0.200718	0.0591452	1	0.827113	0.906783	0.962727	0.879512	0.577951	0.261398	0.0641229	1	0.987294	0.982494	0.942396	0.867968	0.643391	0.290827	0.0659703	1	1.06486	0.99197	1.01637	0.882496	0.613881	0.313474	0.0752279	1	1.04785	1.00095	1.01814	0.90432	0.657864	0.281486	0.0768736	1	1.15606	1.08246	1.17854	0.996085	0.787098	0.326459	0.0720805	57.9677
P15848	1	0.758384	0.683403	0.521213	0.580924	0.511503	0.447104	0.219351	1	0.963979	0.761388	0.687236	0.737764	0.65459	0.550513	0.331248	1	0.922672	0.698784	0.67959	0.659297	0.636136	0.469542	0.320393	1	0.971214	0.636039	0.743782	0.654719	0.591178	0.449064	0.253485	1	0.870853	0.839069	0.723157	0.657257	0.616908	0.593812	0.330725	1	1.11716	0.919962	0.875559	0.762399	0.804742	0.622425	0.391323	57.1972
P15880	1	0.533239	0.235708	0.0723412	0.09043	0.0372936	0.028776	0.0308662	1	0.495079	0.110737	0.0256812	0.0152413	0.0219861	0.0141324	0.0201976	1	0.625448	0.223005	0.026282	0.0110353	0.00415606	0.012455	0.0294893	1	0.465471	0.144284	0.0305977	0.0165692	0.0195339	0.0102032	0.0201397	1	0.566925	0.14072	0.0325746	0.0124107	0.0106544	0.0226732	0.0184701	1	0.766318	0.164626	0.0269951	0.0144446	0.0127777	0.00819928	0.00803096	44.6061
P15923	1	1.14961	0.452447	0.433076	0.378057	0.197178	0.137614	0.0785095	1	2.10621	1.47279		0.450323	0.522018	0.177835	0.12741									1	1.93567	0.503219	0.51626	0.403618	0.512591	0.154798		1	0.769002	0.635892	0.410125	0.278752	0.292717	0.0755532	0.054505	1	0.000180485			0.773461	0.195513	0.12912
P15924	1	1.74785	9.42563	0.543984		3.75552		0.449053	1		0.762783	0.278677		0.0414074	0.465954	0.256783	1				0.496186	0.0611354	0.0522892		1	0.0566703	0.0294433		0.00819858	0.050051
P15927	1	0.909157	0.833723	0.735106	0.52116	0.0778711	0.0174727	0.0110714	1	0.867737	0.835436	0.775998	0.542262	0.0625494	0.0212192	0.0182284	1	0.982083	0.863049	0.867766	0.582786	0.0633453	0.0144821		1	0.987906	0.886533	0.90449	0.682271	0.0586496	0.0177893	0.00715649	1	0.993909	0.81208	0.819795	0.565089	0.0602747	0.0148988	0.0127416	1	0.611779	0.811239	0.830404	0.603344	0.0608481	0.0126495	0.0102821	54.9777
P16070-12	1	0.863099	0.811267	0.704359	0.625276	0.592556	0.484257	0.453136	1	0.878936	0.801998	0.774586	0.727695	0.658891	0.604016	0.533049	1	0.924297	0.954861	0.798075	0.662172	0.609489	0.537164	0.478702	1	0.853539	0.825325	0.811939	0.722501	0.644142	0.541339	0.485376	1	1.07011	0.923262	0.898033	0.756216	0.710213	0.62657	0.562764	1	1.0374	0.848018	0.835184	0.721821	0.586148	0.564491	0.551982	63.9963
P16083	1	0.762157	0.930416	0.74109	0.670216	0.543705	0.314996	0.0202073	1	0.91214	0.512541	0.791808	0.560472	0.541747	0.338719	0.0340623	1	1.08552	0.811605	0.636865	0.729004	0.555572	0.391078	0.0226054	1	0.950105	0.972591	0.961781	1.02999	0.840723	0.536047	0.0932905	1	0.599353	0.813231	0.720167	0.720247	0.585943	0.386757	0.0562572	1	0.969884	0.719799	0.921596	0.782539	0.703967	0.417228	0.0474968	58.7482
P16150	1	0.904353	0.837759	0.749692	0.74926	0.784944	0.724091	0.642521	1	0.925198	0.81041	0.876827	0.815428	0.803701	0.710829	0.664927	1	0.908358	0.993794	0.795955	0.784974	0.708327	0.709296	0.656352	1	0.837861	0.817144	0.834959	0.811065	0.834969	0.710736	0.655396	1	1.06753	1.09587	1.0111	0.891816	0.919483	0.809563	0.737075	1	1.0159	0.904635	0.937346	0.836268	0.819588	0.74474	0.687536
P16152	1	0.871938	0.762092	0.338394	0.0768413	0.0149111	0.00295467	0.00408531	1	0.874711	0.759017	0.362666	0.0611426	0.0110549	0.00513231	0.00314822	1	0.904762	0.837429	0.350016	0.0404421	0.00634114	0.00201686		1	1.01626	0.795683	0.437432	0.0618148	0.00790126	0.00346356	0.00131869	1	0.973031	0.820496	0.413006	0.0596694	0.00803655	0.00445172	0.00273101	1	0.585991	0.443715	0.432637	0.0492048	0.00524377	0.0023313		50.3052
P16219	1	0.776043	0.615895	0.430082	0.250185	0.0828946	0.0322641	0.0207871	1	0.806632	0.534933	0.433241	0.267966	0.0670758	0.0368815	0.0177279	1	0.757829	0.51688	0.385874	0.236323	0.0611116	0.0174382	0.0328974	1	0.934095	0.658711	0.484834	0.25548	0.0699433	0.0312712	0.00994972	1	0.829898	0.500693	0.44826	0.28213	0.0680104	0.0382235	0.0128873	1	0.894747	0.564703	0.486499	0.242188	0.0562942	0.0228176	0.0233643	50.0185
P16220	1	0.833708	0.713879	0.67018	0.493912	0.508709	0.506136	0.541398	1	0.9469	0.944913	0.846131	0.732571	0.583236	0.609083	0.622249	1	0.921763	0.703603	0.713529	0.490075	0.425886	0.425578	0.419384	1	0.930521	0.993889	0.784709	0.637001	0.634785	0.663293	0.692789	1	1.02953	0.968586	0.863877	0.685166	0.646175	0.633907	0.673549	1	0.946732	0.980279	0.920253	0.663041	0.588811	0.570527	0.649258
P16278	1	0.862209	0.475175	0.0814685	0.0695079	0.0250161	0.00777535	0.00592511	1	0.90522	0.482353	0.092463	0.0362268	0.0169507	0.0144247	0.00705334	1	0.817717	0.508035	0.0806123	0.0237338	0.0114316	0.00743805		1	0.952016	0.504883	0.082691	0.0253236	0.0138652	0.0074156	0.00386049	1	0.904232	0.511519	0.0970789	0.0427749	0.0124197	0.00923157	0.00422348	1	0.466885	0.505975	0.0925376	0.0270438	0.0133004	0.00773607	0.00477416	47.6371
P16284	1	0.755977	0.82387	0.772328	0.694293	0.637689	0.520608	0.524722	1	0.844947	0.91529	0.953794	0.820699	0.755696	0.663499	0.664916	1	0.906189	1.04998	0.923936	0.847036	0.750812	0.663264	0.767843	1	1.05035	0.974005	1.0036	0.850596	0.77652	0.742608	0.70361	1	0.989563	0.860772	0.935177	0.818624	0.731551	0.640869	0.664941	1	0.864684	0.899427	0.893113	0.816875	0.719778	0.688359	0.594502
P16298	1	0.746401	0.73456	0.539462	0.272081	0.129203	0.0852432	0.0489063	1	0.747989	0.671199	0.558054	0.340666	0.128749	0.100451	0.0487856	1	1.18567	1.11852	0.765142	0.380532	0.0831203	0.0652301	0.0516441	1	1.02631	0.869658	0.665161	0.348594	0.15698	0.0962402	0.0704256	1	0.730873	0.707736	0.556572	0.346857	0.120268	0.094805	0.0706931	1	0.832768	0.671464	0.501079	0.293694	0.120729	0.114349	0.0539429	51.5371
P16333	1	0.881338	0.403201	0.0660336	0.0498159	0.0287511	0.0242305	0.0117841	1	0.777269	0.297632	0.0403679	0.023756	0.0184079	0.0136691	0.0142762	1	0.818664	0.223073	0.0423068	0.0117222	0.0151397	0.0137235	0.0133176	1	0.908658	0.30566	0.0786269	0.0343454	0.0105396	0.015111	0.0208301	1	0.878373	0.277478	0.047261	0.0326822	0.0196235	0.0149826	0.0171802	1	0.942003	0.262751	0.0459047	0.023244	0.0171877	0.00849617	0.0122933	47.2614
P16383	1	0.682165	0.246078	0.546404	0.225943	0.288218	0.217964	0.149134	1	1.41368	0.878525	0.492265	0.486328	0.352726	0.243377	0.211485	1	0.538459	0.178036	0.2498	0.498978	0.270344	0.485311	0.469361	1	1.54529	1.05978	0.837431	0.318498	0.618758	0.253238	0.304056	1	0.753789	0.566104	0.23295	0.216808	0.139012	0.075737	0.153043	1		0.093887	0.30916	0.187652	0.287025	0.284449	0.28473	44.1861
P16401	1	0.931824	0.769264	1.01886	1.2825	2.00033	2.37223	2.1251	1	0.825209	0.791486	0.92057	1.28631	2.13073	2.17274	2.02663	1	0.704688	0.651367	0.616374	0.882308	1.3994	1.71617	1.68362	1	0.98906	0.860753	0.997007	1.37911	1.95315	2.18295	2.08403	1	0.95299	1.06358	1.04074	1.35618	2.03974	2.40102	2.33871	1	0.971794	0.750467	0.762557	1.02956	1.75056	2.00571	1.88162
P16402	1	0.936568	0.721953	0.969029	1.17671	1.67933	1.86226	1.65486	1	0.691687	0.63898	0.802237	1.06931	1.50345	1.51088	1.38125	1	0.817311	0.655511	0.646037	0.781627	1.06697	1.25579	1.20881	1	0.917698	0.847361	0.955637	1.17639	1.49415	1.57753	1.36764	1	0.753325	0.857327	0.832953	1.08029	1.4099	1.46027	1.51428	1	1.10105	0.900412	0.786857	0.949944	1.37212	1.55026	1.36679
P16435	1	0.879288	0.814746	0.45096	0.0760824	0.0143228	0.00741199	0.00560599	1	0.870855	0.907795	0.53636	0.0770789	0.0140755	0.0102794	0.00800426	1	0.814818	1.42556	0.888945	0.0868778			0.0140352	1	1.04871	0.89564	0.605981	0.0505285		0.00692559	0.0111381	1	0.989894	0.842536	0.584408	0.0631652				1	0.377004	0.357381	0.195579	0.0358349				51.2028
P16455	1	0.826706	0.562384	0.0819611	0.0445143	0.012469	0.0127633	0.0295537	1	0.902647	0.540605	0.127708	0.0290609	0.0196224	0.0196465	0.0221194	1	0.820973	0.451544	0.0965574	0.0193337	0.0130792	0.00853285	0.0175928	1	0.958428	0.606317	0.147825	0.0223753	0.00911565	0.0217904	0.00950939	1	0.861839	0.576961	0.173326	0.0289966	0.0135856	0.0173132	0.0242548	1	0.316639	0.501726	0.15504	0.0378627		0.0186559	0.0142744	48.0486
P16591	1	0.501265							1	0.847579	0.0789704						1	0.579111							1	0.578498	0.109812						1	0.618703							1	0.280332
P16615	1	0.594563	0.192811	0.0262404	0.026179	0.00386512			1	0.575247	0.179106	0.0240162	0.00873545	0.00299887	0.0125267		1	0.828372	0.305653	0.0156945				0.0122896	1	0.721462	0.24594	0.0270384	0.0121128	0.0151613			1	0.704332	0.236324	0.0191484	0.00887703		0.02587		1	0.395249	0.14302	0.0317133					44.8388
P16885	1	0.67626	0.0657247		0.011308	0.00472753	0.00391641	0.0205496	1	0.646494	0.02612				0.00697589	0.00343388	1	0.803552	0.034805				3.84967e-06	0.000539306	1	0.829302	0.0289637				0.00835103	0.0135586	1	0.789828	0.0413185	0.0182079	0.0395475		0.0153106	0.0177688	1	0.116539	0.0136665		0.00125998			0.00353106	44.7784
P16930	1	0.814518	0.905195	0.830901	0.829151	0.907223	0.925656	0.824401	1	0.958884	0.833987	0.92507	0.903044	0.898533	0.897778	0.800831	1	0.81249	0.858089	0.811647	0.762309	0.808661	0.773251	0.805281	1	0.976187	0.929925	1.02556	0.973928	0.950156	0.965154	0.873035	1	0.960875	0.921689	0.939221	0.942949	0.894867	0.885579	0.823784	1	1.0559	0.873845	0.96046	0.823045	0.869902	0.865796	0.826477
P16949	1	0.858944	0.773336	0.753952	0.778906	0.848961	0.843154	0.749973	1	0.936153	0.826368	0.912618	0.975756	0.901158	0.777906	0.747002	1	0.94066	0.895012	0.855315	0.813862	0.717464	0.684085	0.575294	1	1.08123	0.987955	1.09631	1.09188	0.906318	0.889432	0.830919	1	1.00066	0.978533	0.882943	0.919463	0.936013	0.79153	0.698217	1	1.02075	0.906032	0.965547	0.824149	0.820766	0.745188	0.654074
P16989	1	0.888493	0.490718	0.24985	0.360474	0.663744	0.743035	0.696994	1	0.73493	0.358043	0.20287	0.223501	0.51243	0.599105	0.662467	1	0.795588	0.520023	0.201863	0.218406	0.401557	0.51884	0.529865	1	0.636513	0.378689	0.205064	0.280955	0.55172	0.607627	0.565714	1	0.775601	0.394299	0.220539	0.238262	0.500021	0.675503	0.662299	1	1.04067	0.504353	0.255034	0.264586	0.460383	0.616922	0.674568
P17026																									1				0.0510932	0.150707	0.125606	0.188729									1						770.23	134.683
P17028	1	0.744758	0.628061	0.44242	0.302605	0.0846431	0.0825331	0.0601034	1	0.842152	0.660297	0.54451	0.155242	0.0353076	0.0554741	0.10106	1	0.695743	0.569045	0.321589	0.0996154		0.0217268	0.0731195	1	0.721545	0.587482	0.293784	0.160296	0.059312	0.0752847	0.0208018	1	0.905253	0.804036	0.592696	0.208058	0.0286146	0.0488406	0.136126	1	0.728614	0.525509	0.248624	0.158525			0.140105	50.2816
P17036																																									1							0.0328729
P17050	1	0.845645	0.779159	0.674902	0.473502	0.150055	0.0255888	0.013989	1	0.896257	0.870813	0.837641	0.679542	0.211087	0.0306706	0.0133591	1	0.844268	0.940131	0.960185	0.692924	0.288817	0.0236006		1	1.15711	1.14941	0.981348	0.672898	0.245473	0.0260926	0.000120073	1	0.971551	0.946128	0.889843	0.679423	0.255734	0.0301339	0.0148374	1	0.240811	0.961439	0.897854	0.657629	0.274016	0.0302188	0.0103085	54.0349
P17096	1	1.3792	0.609588	0.877719	0.712676	0.669772	0.483773	0.424848	1	1.05994	0.698753	0.514643	0.575349	0.316472	0.305677	0.20143	1	1.02533	1.13831	0.752543	0.65734	0.326685	0.335743	0.251754	1	1.23672	1.00815	0.693306	0.611159	0.478253	0.566492	0.301213	1	0.716386	0.825891	0.475461	0.383342	0.205848	0.147004	0.148815	1	0.746072	0.815747	0.370339	0.23893	0.200894	0.227158	0.139055	64.3557
P17098	1	1.5631	0.367915		0.26098	0.445786	0.210343	0.323675	1	0.435585	0.16288	0.118942	0.140323	0.103536	0.129214	0.30469	1		0.000368579	0.000373888		0.102761	0.169445	0.224783	1	0.254909	0.133013		0.194159	0.130648	0.134342	0.241612	1	0.160686	0.19596	0.10486	0.185084	0.0868502	0.222838	0.307915	1	0.411704		0.115709	0.0468927	0.0370322	0.194223	0.229552	47.7254
P17152	1	0.409764	0.111471						1	0.444685							1	0.253916	0.0951875						1	0.573826	0.107706						1	0.768621	0.0972972						1	0.353047
P17174	1	0.845776	0.862436	0.773121	0.72389	0.731257	0.66196	0.537978	1	0.878499	0.890914	0.848977	0.819403	0.750774	0.704011	0.578132	1	0.884179	1.00703	0.886895	0.797775	0.736767	0.639862	0.536285	1	1.04133	0.966562	0.931175	0.816464	0.799504	0.718681	0.593374	1	0.943577	0.904598	0.839961	0.788651	0.730619	0.660172	0.550842	1	0.988103	0.940372	0.934839	0.827517	0.756555	0.677393	0.579794
P17213	1	0.271518	0.727383	0.82623	0.4454	0.244269																																											53.7092
P17252	1	0.794256	0.225031						1	0.931918	0.350633						1	0.507963	0.192389						1	0.883502	0.299399						1	0.790244	0.245577						1	0.412867	0.142919			1.14454e-05
P17275	1			0.39201	0.523344	0.336186	0.273721	0.415834	1	0.697234		0.765563	0.498618	0.161948	0.277486	0.345076																																	49.6871
P17480	1	0.789756	0.628048	0.687787	0.665294	0.64854	0.658056	0.682435	1	0.927684	0.745611	0.559259	0.641697	0.713367	0.807548	0.790336	1	0.458406	0.494846	0.448459	0.337643	0.413693	0.536003	0.661787	1	0.854076	0.678294	0.613566	0.561917	0.710755	0.712442	0.793617	1	1.10221	0.930939	0.711092	0.803485	0.867679	1.06535	1.11651	1	0.738254	0.521843	0.514953	0.449582	0.569384	0.623882	0.640261
P17535									1		0.917862	0.82067	0.179536	0.542329	0.609706	0.517559									1				0.473486	0.787767
P17544-2	1	1.2026	0.785274	0.366206	0.387161	0.383693	0.284337	0.257918	1	0.685923	0.639015	0.455343	0.249112	0.253159	0.187109	0.250561	1	0.842954	0.934634	0.371695	0.469674	0.238949	0.417476	0.756793	1	0.594643	0.889641	0.501905	0.397866	0.253879	0.220029	0.316807	1	0.959093	0.950268	0.659098	0.501113	0.402322	0.514436	0.48079	1	0.890065	0.70001	0.275703	0.410784	0.273257	0.405134	0.294486	49.4977
P17568	1	0.743924	1.25466						1	0.836142							1								1								1	0.419783							1	1.60395	1.40927
P17612	1	0.993159	0.63989	0.25442	0.141252				1	0.723021	0.626192	0.278724	0.0838936				1	1.3661	1.11061	0.742326	0.127482				1	0.823403	0.608737	0.296461	0.0378294				1	0.770934	4.36764	1.12168	0.390999				1	1.89509	1.73119	0.919994	0.0762112				49.1145
P17655	1	0.749389	0.770286	0.663333	0.336044	0.00624431			1	0.818348	0.917401	0.756911	0.427477		0.0502855		1	2.33814	1.05306	1.36576	1.53192				1	0.927388	0.915246	0.863099	0.448396	0.00623409			1	1.01079	0.92606	0.848767	0.478594	0.0106445	0.00174447		1	0.32518	0.343889	0.384176	0.2421	0.0159304		8.67159e-06	52.7083
P17706	1	1.57902	0.42808				0.332118	0.340631	1	0.455934	0.188696				0.0707539	0.0686479	1	0.242153							1	0.53967				0.0256958	0.1316	0.140164	1	0.273125	0.228027	0.0842639		0.109782	0.153496	0.166161	1	0.634428							47.8624
P17812	1	0.791339	0.481389	0.0808516	0.0494346	0.0137018	0.0024926	0.00285158	1	0.796589	0.482331	0.0856768	0.0287854	0.00961395	0.00418862	0.00304076	1	0.880468	0.56887	0.0742553	0.0206121	0.00317898	2.18784e-06	4.07462e-06	1	0.926681	0.512986	0.0848897	0.0228032	0.00574963	0.00197172	0.00185661	1	0.906782	0.506246	0.0930532	0.0278074	0.00699567	0.00301155	0.00141766	1	0.964431	0.488081	0.0901723	0.022093	0.00518892	0.00127857	0.00204699	47.3938
P17813	1	0.582987	0.464703	0.243812	0.351653	0.298627	0.217234	0.268141	1	1.68053	1.54748	1.06777	0.768434	0.619624	0.730218	0.683902	1		0.662907	0.844273	0.541009	0.545498	0.318387	0.312529	1	1.2745	1.58913	0.655226	0.919068	0.761552	0.740393	0.607375	1	0.901436	0.991105	0.594947	0.279202	0.22101	0.27792	0.231899	1		0.220428	0.493049		0.252939	0.217318	0.2421	45.7781
P17844	1	0.800093	0.240031	0.0563696	0.0769258	0.0557443	0.0462364	0.0674037	1	0.66846	0.185997	0.0319343	0.039789	0.0313289	0.0296665	0.0429496	1	0.694806	0.138025	0.0126938	0.0269163	0.0238986	0.018617	0.0321094	1	0.753925	0.239472	0.0358523	0.0406237	0.0379109	0.0477663	0.0601127	1	0.80188	0.221021	0.0410199	0.0444968	0.0376799	0.0403568	0.0525873	1	0.861947	0.223581	0.0217151	0.0414251	0.0214871	0.0290709	0.0322097	45.9963
P17858	1	0.847132	0.64011	0.369338	0.27559	0.112055	0.00777602	0.00267567	1	0.913619	0.610813	0.422687	0.315308	0.126275	0.0118273	0.00219189	1	0.844936	0.704837	0.477794	0.314304	0.171734	0.0108146		1	0.946065	0.702679	0.492734	0.343491	0.143672	0.00753377	2.50494e-05	1	0.910582	0.676478	0.454781	0.327065	0.145792	0.0105643	0.001867	1	0.469793	0.216274	0.472519	0.32364	0.171893	0.0160694		50.2342
P17900	1	0.838437	0.840315	0.792321	0.621811	0.612423	0.438358	0.214523	1	0.821747	0.963469	0.866464	0.857705	0.716678	0.580697	0.265389	1	1.0559	1.01994	0.980197	0.820413	0.707255	0.600476	0.317888	1	1.04959	0.87181	0.886472	0.769046	0.71599	0.482832	0.260299	1	1.081	0.94276	0.912068	0.72618	0.658102	0.536363	0.292474	1	0.989069	1.06521	0.955924	0.878832	0.874804	0.473157	0.229709	60.6532
P17927	1	1.02048	0.7469	0.378144	0.397666	0.303279	0.264447	0.323028	1	0.681542	0.427342	0.25149	0.167299	0.154037	0.202462	0.179514	1	1.49048	1.37609	0.629341		0.218569	0.261186	0.313597	1	0.652313	0.957975	0.334949		0.179614	0.316212	0.489106	1	1.78929	1.32445	0.415847	0.479458	0.2679	0.329608	0.38905	1	1.18096	0.841889	1.52263	0.362033	0.364721		0.633972	50.132
P17931	1	0.829775	0.771951	0.676748	0.536556	0.23416	0.0868783	0.0612972	1	0.960247	0.855042	0.759369	0.60195	0.225102	0.118831	0.0957391	1	0.878981	0.707844	0.65904	0.486849	0.128318	0.100352	0.0716121	1	0.83023	0.755011	0.681698	0.530893	0.207664	0.0928672	0.0731141	1	1.0657	1.03683	0.968533	0.685281	0.286126	0.160151	0.108597	1	0.768112	0.736366	0.715261	0.501735	0.151811	0.106735	0.0636063	54.6567
P17947	1	1.18391	0.308801	0.421814	0.474778	0.433631	0.540782	0.475782	1	1.00764	0.344235	0.133663	0.129129	0.0353615	0.179245	0.146384	1	0.535432	0.256423	0.239272			0.248865	0.32416	1	0.345344	0.0955184	0.116463	0.30677	0.133661	0.171643	0.236767	1	1.21046	0.469535	0.349437	0.0645468	0.0876484	0.223922	0.275828	1	0.617371				0.103508		0.591131	46.3515
P17980	1	0.924126	0.806278	0.31673	0.175881	0.0421704	0.00671207	0.0069812	1	0.834832	0.616882	0.305424	0.101826	0.0275695	0.00956667	0.0063851	1	0.841398	0.732941	0.292886	0.0753831	0.0113531	0.00570312	0.00579624	1	0.919133	0.811137	0.323808	0.0874827	0.0167147	0.00492093	0.00471091	1	0.933934	0.760711	0.364984	0.108387	0.0232041	0.00762468	0.00352069	1	1.07329	0.745804	0.392717	0.0900966	0.016506	0.0051509	0.00933253	50.6455
P17987	1	0.966599	0.932379	0.628974	0.249412	0.030231	0.00573215	0.00378428	1	0.909758	0.771473	0.640298	0.191929	0.0208049	0.0064917	0.00401684	1	0.967052	0.877938	0.569633	0.170513	0.0111693	0.00278951	0.00127973	1	0.961761	0.868103	0.648316	0.208347	0.0137455	0.00377799	0.00206827	1	1.00992	0.96399	0.697128	0.203936	0.0198767	0.00436165	0.00232683	1	1.13467	0.947002	0.749583	0.205582	0.0157225	0.00430773	0.0020014	53.1935
P18031	1	0.518498	0.193876	0.0391312	0.043922	0.0125062		0.00998346	1	0.692031	0.211973	0.0606085	0.0297043	0.00847658	0.00650954	0.0121415	1	0.623484	0.306436	0.0370452					1	0.730257	0.251743	0.0496051	0.0128176	0.00584455		0.0072156	1	0.595743	0.221629	0.0543663	0.020143			0.00630997	1	0.709517	0.156243	0.0599587	0.0175111				44.3849
P18065	1	0.904318	0.832034	0.699438	0.510423	0.51634	0.371712	0.288291	1	0.697206	0.812541	0.762901	0.634165	0.469075	0.35732	0.277953	1	0.69678	0.84459	0.728554	0.506445	0.359623	0.296685	0.212486	1	0.970325	0.831844	0.705374	0.541878	0.432626	0.331514	0.262262	1	0.88299	0.87076	0.731016	0.556663	0.497509	0.342404	0.27098	1	0.889429	0.827311	0.662579	0.599728	0.499733	0.294366	0.178594	58.2591
P18074	1	0.539091	0.0896921						1	0.448978	0.0637848						1	0.336305							1	0.649631	0.0731356						1	0.509325	0.13368						1	0.489062
P18077	1	0.783539	0.338479	0.0581403	0.101921	0.024695	0.0200717	0.0155396	1	0.604101	0.196949	0.0417875	0.0136842	0.0228456	0.0241284	0.0131236	1	0.896306	0.335786	0.049986	0.0180817	0.0113896	0.0214696	0.0235562	1	0.692901	0.251273	0.04133	0.0157514	0.021763	0.0214275	0.00985983	1	0.721948	0.307235	0.0776431	0.0271534	0.0192041	0.0176276	0.0105392	1	0.777642	0.285122	0.0954367	0.0228298	0.0179654	0.014296	0.0103749	46.4896
P18085	1	0.697146	0.359333	0.0844628	0.0701007	0.0237775	0.00709847	0.00341452	1	0.679181	0.300078	0.072587	0.0398092	0.0167164	0.0106973	0.00765926	1	0.786289	0.36351	0.0646116	0.0281131	0.00865578	0.00429476	0.0023664	1	0.759883	0.347314	0.0796596	0.023329	0.011717	0.00641165	0.00249453	1	0.767553	0.345558	0.0890667	0.0395223	0.0145226	0.00719517	0.00432251	1	0.823604	0.356683	0.0928656	0.0319675	0.00967161	0.00392377	0.00307624	46.2535
P18124	1	0.611522	0.286139	0.118498	0.198948	0.148445	0.155313	0.168581	1	0.584846	0.119078	0.0688639	0.0707378	0.106145	0.0899581	0.0945116	1	0.633285	0.218841	0.0757751	0.0668498	0.0780074	0.0848529	0.0992635	1	0.359611	0.14777	0.0631934	0.0558318	0.0909141	0.115684	0.141829	1	0.566299	0.154555	0.0772142	0.0610586	0.0933206	0.0984483	0.116086	1	0.720797	0.178263	0.0629016	0.0557781	0.076509	0.0895401	0.0975611	44.9925
P18206	1	0.852139	0.886102	0.798906	0.76679	0.784331	0.523791	0.0655959	1	0.848434	0.919988	0.890302	0.857695	0.791289	0.52957	0.0545579	1	0.968495	0.935135	0.921924	0.849675	0.779349	0.503254	0.0476734	1	1.095	1.08275	1.0426	0.992641	0.890634	0.62171	0.0749251	1	1.02334	0.922629	0.949418	0.893253	0.850674	0.583877	0.068954	1	0.988505	0.96756	0.985681	0.918671	0.885638	0.598176	0.0598599	62.7686
P18433	1	1.31376			1.75761				1	0.607782				0.146956	1.70484		1	0.309394		0.2084					1	0.463262	0.205401	0.13016					1	0.280443	0.167928						1	0.43818	0.180378					3.89398e-05
P18440	1	1.39194							1	1.69907			0.457244				1	0.86987							1	0.448862							1		5.97962						1	0.0860303
P18510	1								1	0.214683							1								1	0.552963	0.275473						1								1
P18583	1	0.816058	0.560629	0.473242	0.471359	0.518123	0.579782	0.804657	1	0.893462	0.479903	0.341155	0.288188	0.399714	0.478437	0.650547	1	0.778274	0.331839	0.285147	0.239131	0.290496	0.468583	0.811035	1	0.676541	0.578211	0.345538	0.368677	0.455473	0.630096	0.779471	1	0.702801	0.445609	0.358092	0.242935	0.322371	0.463636	0.71354	1	0.829731	0.458352	0.224725	0.300106	0.346967	0.399696	0.621011
P18615	1	0.783201	0.500001	0.385369	0.351091	0.399381	0.450092	0.449331	1	0.849559	0.520039	0.36671	0.382803	0.368025	0.391456	0.447765	1	0.780016	0.473382	0.355884	0.334239	0.345117	0.374389	0.475608	1	0.882814	0.551924	0.384756	0.408978	0.412159	0.461617	0.486398	1	0.840201	0.546034	0.372917	0.337464	0.361242	0.388777	0.437207	1	0.844381	0.513926	0.367594	0.35456	0.355898	0.378579	0.475631	47.6013
P18621	1	0.819061	0.590726	0.433593	0.935857	1.12448	1.06687	0.928255	1	0.685005	0.420803	0.330143	0.48833	0.776554	0.893723	0.9548	1	0.592788	0.319145	0.270954	0.440088	0.556118	0.718105	0.614617	1	0.464593	0.364171	0.267808	0.501037	0.953645	0.970863	0.774902	1	0.664787	0.336584	0.256312	0.629263	1.05183	1.25442	1.01966	1	0.64016	0.317278	0.274897	0.575061	0.723455	1.02163	0.972195
P18669	1	0.907091	0.850334	0.801758	0.769055	0.601673	0.0541154	0.0103847	1	0.946691	0.83229	0.873917	0.791932	0.566425	0.0580112	0.01148	1	0.811462	0.86702	0.702762	0.662181	0.412962	0.041774	0.0061185	1	0.907879	0.864357	0.907699	0.796905	0.568611	0.0496893	0.0094942	1	0.995755	0.935277	0.836339	0.765318	0.580558	0.0658729	0.0119806	1	1.15262	0.984823	0.937604	0.803113	0.531641	0.0651462	0.00828864	59.6256
P18754	1	0.857909	0.322026	0.116006	0.0939783	0.106579	0.082097	0.110316	1	0.899866	0.243649	0.0553066	0.0453704	0.0521158	0.0464041	0.0543237	1	0.647971	0.198243	0.0409862	0.0282199	0.0226645	0.0209142	0.0369636	1	0.909903	0.263818	0.113017	0.109168	0.0953535	0.073474	0.0873194	1	0.746716	0.393883	0.071973	0.0697089	0.0649837	0.0474025	0.0515744	1	0.460073	0.125838	0.0249125	0.0267798	0.0347977	0.0348599	0.0366738	46.6427
P18827																																									1				0.57057	0.637539	0.924861	0.693749
P18850																	1	0.49244					0.0937204	0.0819095	1	0.688738				0.0982247	0.116831	0.169987	1					0.0948063	0.257899	0.136452	1	0.693182					0.187104
P18858	1	0.752636	0.312651	0.0735647	0.0756549	0.0340456	0.0403706	0.0292669	1	0.744374	0.273113	0.0839041	0.0365823	0.0348386	0.0368335	0.0387197	1	0.656447	0.26283	0.0591719	0.032616	0.0447764	0.0284997	0.0437721	1	0.839057	0.303256	0.0625218	0.0376484	0.0492487	0.0426673	0.0404132	1	0.792399	0.281066	0.0727167	0.0492162	0.0358301	0.0386402	0.0399783	1	0.837434	0.257972	0.0743137	0.0398133	0.0333119	0.0361256	0.0542	46.2048
P18859	1	0.0509669	1.01405	1.27004	0.636162	1.57266	0.672488	1.08154	1	3.05589	7.67404	4.31167	5.36986	3.68861	2.49024	8.61271									1			0.610945	0.653191	1.42498	1.05344	1.74249
P18887	1	0.611851	0.283664	0.0720395	0.0493289	0.028336	0.0107233	0.016906	1	0.747551	0.203433	0.044442	0.0209306	0.0138333	0.0126361	0.01837	1	0.645297	0.181067	0.0282238			0.00837357		1	0.767896	0.243005	0.0661775	0.0384639	0.0214711	0.00921492	0.0171565	1	0.779684	0.230238	0.068362	0.0308249	0.0309829	0.0189557	0.0104493	1	0.499479	0.146674	0.0784546	0.0322737		0.0153127	0.0125659	45.355
P19174-2	1	0.915744	0.481593			0.0218688		0.0526269	1	1.02242	0.352385				0.0232229	0.033888	1	0.916366	0.725484		0.000122819				1	0.881926	0.306009					0.0211389	1	0.725909	0.412981				0.0262075	0.0795136	1	0.524123	0.391454						47.8627
P19256	1	0.60643	0.351328	0.397371	0.191853	0.401933	0.419196	0.405615	1	0.621666	0.558413	0.923696	0.88421	0.699696	0.765838	0.7335	1			1.1602	1.1338	1.14205	1.01895	1.15206	1	0.71264	0.187791	0.474806	0.517635	0.480646	0.524399	0.518345	1	0.389196	0.52461	0.777093	0.874727	0.681139	0.752796	0.699624	1	0.324507	0.62131	0.628874	0.749405	0.764702	0.692824	0.80463	44.1431
P19338	1	0.948173	0.841723	0.8734	0.788656	0.655357	0.665987	0.727328	1	0.887504	0.797649	0.829796	0.694816	0.54348	0.54769	0.624065	1	0.693124	0.699336	0.585319	0.435196	0.304493	0.348392	0.401722	1	0.845705	0.847581	0.924423	0.764205	0.565628	0.555416	0.607212	1	0.924214	0.911308	0.80491	0.678354	0.547584	0.575884	0.62196	1	1.02926	0.851333	0.832454	0.601566	0.461691	0.517267	0.591391
P19367	1	0.71704	0.243025	0.011177	0.0278323	0.0138075			1	0.682021	0.180124	0.0210245	0.0079266				1	0.761822	0.2018						1	0.770083	0.23582	0.0168161	0.00731101				1	0.67716	0.192085	0.031625	0.00302651	0.00986707			1	0.433047	0.101591	0.00514567					45.6906
P19387	1	0.884887	0.397673	0.159056	0.158189	0.102084	0.0117823	0.000130405	1	0.681802	0.275393	0.102024	0.102965	0.0590119	0.00755362		1	0.607768	0.25614	0.103327	0.0766507	0.0464501	0.00466093		1	0.803992	0.343705	0.145019	0.111561	0.0754272	0.00658466		1	0.891961	0.350776	0.191824	0.133266	0.0824277	0.00704601		1	0.452391	0.124219	0.107072	0.117761	0.0816355	0.00643932		47.3429
P19388	1	0.733529	0.388845	0.135061	0.112631	0.0713387	0.00590027		1	0.6532	0.328224	0.121997	0.0881618	0.0652847	0.0113476		1	0.536489	0.307646	0.0978051	0.0764294	0.0519437	0.00636891		1	0.795134	0.410746	0.167322	0.117935	0.0621685	0.0112453		1	0.75683	0.36132	0.179756	0.100983	0.0612922	0.0104898		1	0.818335	0.141572	0.197386	0.152796	0.0960889	0.0135413		46.6655
P19397	1	1.41478	1.57968	0.638716	0.782106	0.673009	0.685325	0.475777	1	0.650156	0.905452	0.744109	0.651209	0.505847	0.357592	0.204069	1	1.19128	1.06041	0.869904	0.681521	0.345172	0.369456	0.251474	1	1.18666	1.13741	0.976001	0.75657	0.587222	0.437241	0.32192	1	0.916771	0.852863	0.779721	0.648227	0.504756	0.348958	0.243428	1	0.990454	0.939447	0.792868	0.631739	0.534011	0.34287	0.210155
P19404	1	0.928519	1.02477	1.06426	0.952212	0.704093	0.405291	0.178573	1	0.964916	1.15695	1.04995	0.992074	0.696997	0.371442	0.166472	1	0.924123	1.08359	1.0021	0.826887	0.555049	0.30418	0.135656	1	1.13059	1.40493	1.33596	1.12723	0.744256	0.440865	0.190422	1	1.11901	1.25144	1.1345	0.919571	0.660279	0.375511	0.167887	1	1.10793	1.19529	1.17792	0.997515	0.746022	0.36085	0.15065	62.6049
P19440	1	0.919912	0.88831	0.868915	0.850536	0.862622	0.83633	0.648857	1	0.890847	0.831274	0.894816	0.849948	0.859655	0.784254	0.596894	1	0.88663	0.943971	0.904821	0.873366	0.819496	0.741366	0.549893	1	1.07341	0.965801	1.01372	0.935427	0.980579	0.908878	0.737216	1	0.921312	0.813872	0.874834	0.779338	0.812646	0.715289	0.554191	1	0.977631	0.904972	0.930307	0.890358	0.84387	0.793404	0.66606
P19447	1	0.665209			0.23991	0.215739	0.258026	0.195674	1	0.569653	0.10525			0.10737	0.151166	0.128309	1	0.553586					0.160067	0.105683	1	0.541122			0.131775	0.231692	0.224819	0.188681	1	0.492405				0.128751	0.125399	0.0992742	1	0.363268			0.0884646	0.0998412	0.0609021	0.0688788	44.2264
P19474	1	0.758485	0.309795	0.0387436	0.0384588	0.0134157	0.00985283	0.00803044	1	0.873034	0.377582	0.0236691			0.0120856		1	0.584544	0.295955		0.0364997				1	0.867638	0.391784	0.0233222	0.0234398	0.00863155	0.00813826	0.036483	1	1.04099	0.455121	0.0400756			0.00586842		1	0.300871	0.129577			0.0361871			46.2282
P19525	1	0.498563	0.243951	0.219205	0.0852199	0.0560817	0.132228	0.115633	1	0.791867	0.352259	0.154064	0.0789584	0.117793	0.104525	0.124231	1	0.378833	0.0225609	0.0250714	0.0695772	0.039859	0.132353	0.12213	1	0.426841	0.161459	0.12553	0.152442	0.0721031	0.0972041	0.0639192	1	0.544868	0.14657	0.132661	0.100537	0.104017	0.079293	0.0955269	1	0.421627	0.241065	0.101694	0.0399849	0.0726107	0.0994265	0.103741	44.2622
P19623	1	0.789492	0.382851	0.0443696	0.0391783	0.00972368	0.00155644	0.00313361	1	0.790121	0.350619	0.042042	0.015921	0.00790644	0.00357514	0.00265556	1	0.973708	0.549912	0.0290607	0.0112058	0.00182355	0.00160341		1	0.945153	0.447978	0.0365483	0.0105829	0.00415063	0.000755604	0.00105502	1	0.89078	0.399454	0.0477796	0.0187274	0.00625597	0.00270797	0.00229651	1	0.498778	0.24578	0.0421021	0.010591	0.00280595	0.0022355		46.7701
P19784	1	0.709544	0.166342	0.0111289					1	0.749703	0.148147					0.0415789	1	0.617464	0.197899			1.26111e-05			1	0.901651	0.178936						1	0.776162	0.165023	0.0035308					1	0.364227	0.0771552						45.3452
P19838	1	0.806245	0.400657	0.0400779	0.0367139	0.0118383			1	0.733364	0.276308	0.0486104	0.0101704	0.00706631			1	0.635543	0.261388					3.26361e-05	1	0.783197	0.311031	0.0400236	0.0268701	0.0279776	0.0123091		1	0.829906	0.315396	0.0478768				0.00482595	1	0.233333	0.0902167	0.0115313	0.00397139			2.25308e-06	46.9374
P19878	1	0.869605	0.345111		0.0988411				1	0.67023	0.220705						1		0.242368						1	0.630191	0.0597346						1	2.22555	0.67033						1	0.257804							46.8354
P19971	1	0.661805	1.00194	0.882367	0.662254	0.429735	0.100186		1	0.630829	0.782267	0.771592	0.599266	0.398558	0.108961		1	0.77704	0.895815	0.779271	0.673434	0.479429	0.106137		1	1.01915	1.03689	1.0061	0.716955	0.546064	0.102616		1	1.03229	0.883791	0.918226	0.771322	0.455985	0.161117		1	1.15602	1.12375	1.00785	0.870787	0.413565	0.140383		58.2515
P20020	1	0.79877	0.338074						1	0.730483	0.482055	0.0994149					1	1.24151	0.947723						1	0.917651	0.4602	0.0551343					1	1.11685	0.455615	0.114709					1	0.791843	0.391721						46.6609
P20042	1	0.870006	0.807813	0.656824	0.523492	0.444172	0.468229	0.505624	1	0.909298	0.796514	0.640582	0.454372	0.377211	0.411864	0.516633	1	0.84685	0.855132	0.61812	0.435282	0.411214	0.403676	0.417259	1	1.07717	1.03993	0.764911	0.64201	0.560747	0.559952	0.522369	1	1.03748	0.858414	0.700409	0.437454	0.40987	0.424371	0.482068	1	1.03702	0.825534	0.6098	0.407889	0.335794	0.361537	0.473869	59.1518
P20073	1	0.80625	0.623026	0.0308341	0.0185311	0.00410365			1	0.860936	0.620645	0.0320738	0.00772224	0.00284095	0.00215658	0.00166837	1	0.815593	1.42784	0.041292	0.00710177	0.000837404	0.0121698		1	1.05895	0.743743	0.0468831	0.00519108	0.00310698			1	0.961104	0.674192	0.0552639	0.00997743	0.0017412	0.000405382		1	0.545472	0.3371	0.0338401	0.00609725				48.4211
P20138	1	0.972586	0.954415	0.820853	0.716011	0.509515	0.353127	0.311926	1	0.940367	1.10546	0.984775	0.832182	0.620811	0.460581	0.357084	1	1.32254	1.12526	1.21704	1.00178	0.735167	0.583505	0.444323	1	1.24582	0.925029	1.00268	0.792105	0.639541	0.441661	0.408205	1	0.919183	0.795944	0.878563	0.738666	0.567142	0.399796	0.354176	1	0.951769	0.896515	1.03379	0.80443	0.653321	0.546164	0.442244	60.3054
P20160	1	0.832199	0.746782	0.759746	0.681647	0.678484	0.671968	0.499093	1	0.807826	0.738433	0.736378	0.725507	0.619283	0.546332	0.396123	1	0.880313	0.840493	0.789913	0.690509	0.633853	0.64135	0.46328	1	0.935785	0.988648	0.902116	0.830218	0.800134	0.798947	0.590301	1	0.955889	0.803158	0.82531	0.735565	0.661127	0.666731	0.512924	1	1.01487	0.890659	0.84863	0.772266	0.75323	0.771147	0.606694
P20226	1	1.29819	0.448099	0.20409	0.142205	0.0821004	0.0639958	0.0738929	1	0.626845	0.326075	0.0546833	0.0639805	0.047335	0.0266021	0.0312271	1	0.483507	0.220879				0.0181022		1	0.817209	0.405826	0.0926192	0.0736656	0.0472577	0.0819778	0.0767268	1	0.796831	0.32793	0.152965	0.0452728	0.0344999	0.0244631	0.0653428	1	0.831322	0.242042	0.101633	0.0381108	0.0634088	0.0494436	0.0466783	47.9297
P20248	1	0.878399	0.72629	0.526777	0.3835	0.150728	0.0636424	0.00718312	1	0.713398	0.774661	0.63456	0.470661	0.205541	0.0958686	0.0569537	1	0.854106	0.71838	0.598353	0.425561	0.208888	0.117034	0.0217714	1	0.992639	0.745303	0.757412	0.538525	0.235608	0.101171	0.0455518	1	0.928291	0.852738	0.689175	0.503928	0.253255	0.13031	0.0653638	1	0.899646	0.866736	0.786249	0.529629	0.285002	0.132509	0.0630357	52.371
P20290-2	1	0.857159	0.86943	0.780741	0.713262	0.767448	0.715252	0.533987	1	0.893149	0.91317	0.912943	0.877267	0.771127	0.641285	0.602691	1	0.999218	0.938667	0.932846	0.815344	0.648677	0.521001	0.506696	1	1.10323	1.01821	0.881541	0.87015	0.722282	0.801719	0.614486	1	1.04233	1.02466	0.901375	0.849277	0.791462	0.661286	0.594828	1	0.934344	1.05218	1.00089	0.886226	0.865062	0.667046	0.542207
P20292	1	0.787193	0.695179	0.265547	0.155427	0.0871667	0.043138	0.0344177	1	0.653617	0.794524	0.287142	0.14013	0.0719109	0.0423353	0.024186	1	1.19205	0.998763	0.506275	0.162505	0.0732325	0.0403374	0.0237391	1	1.02813	0.850587	0.440408	0.145473	0.0523679	0.0359456	0.0195008	1	1.05235	0.852892	0.465599	0.146148	0.0717101	0.0359267	0.0229605	1	0.982511	1.08354	0.560794	0.1817	0.0869987	0.0517637	0.0353608	49.437
P20338	1	0.827771	0.862703	0.766566	0.676837	0.427474	0.0936857	0.0459205	1	0.846783	0.838454	0.791276	0.699201	0.437668	0.0887198	0.0151778	1	0.866285	0.845382	0.805957	0.67356	0.486108	0.0848838		1	1.04479	0.989901	0.916743	0.747992	0.44274	0.0938237	0.00788507	1	0.931316	0.836457	0.82321	0.705968	0.464496	0.0905599	0.00752541	1	1.32917	1.26859	1.05338	0.859962	0.578724	0.12534		57.5462
P20339	1	0.78691	0.723855	0.376156	0.115714	0.0437012	0.0134035	0.015525	1	0.714024	0.721853	0.391433	0.148409	0.0332231	0.0146502	0.010476	1	0.962654	0.76105	0.459105	0.152346	0.0223906	0.0108566	0.00920139	1	1.01276	0.833341	0.462719	0.137573	0.0242345	0.0117197	0.0126547	1	0.901989	0.709098	0.428744	0.137304	0.0304188	0.00567696	0.0100438	1	1.01744	0.780151	0.595365	0.168576	0.0284787	0.00906526	0.0105547	50.0792
P20340	1	0.894713	0.864824	0.728833	0.648007	0.570452	0.427443	0.322682	1	0.929437	0.881542	0.775326	0.713311	0.561591	0.440154	0.326209	1	0.847655	0.79401	0.701645	0.579088	0.477371	0.348837	0.240044	1	0.971211	0.908625	0.870574	0.734177	0.570574	0.445333	0.37783	1	0.993809	0.922373	0.807951	0.707646	0.583345	0.445051	0.355523	1	0.972565	0.922215	0.850321	0.712737	0.568077	0.42721	0.320835	61.193
P20585	1	0.869188	0.288835	0.381575		0.371834	0.295849	0.240254	1	0.467465	0.397328		0.525159	0.271824	0.423544	0.240248	1	0.526835	0.204612	0.256609		0.430462	0.39021	0.424858	1	0.863556	0.348879	0.316619	0.38813	0.265754	0.323473	0.303363	1	1.01565	0.332039			0.49977	0.471326	0.433143	1	0.796932	0.166468	0.623693	0.0963964	0.399399	0.673338	0.473062	44.4312
P20618	1	0.892224	0.900771	0.801116	0.889364	0.864808	0.765545	0.771808	1	0.826467	0.731512	0.832578	0.819088	0.876239	0.747646	0.666038	1	0.804894	0.904787	0.849051	0.799754	0.789475	0.746702	0.668233	1	0.906411	0.896314	0.83667	0.841068	0.899235	0.787183	0.657926	1	0.911182	0.869837	0.851109	0.8313	0.8992	0.731761	0.660856	1	1.16516	0.994499	1.09984	1.01292	1.02611	0.945536	0.801337
P20645	1	0.900625	0.727983	0.569143	0.43922	0.32813	0.233422	0.174711	1	0.953113	0.879103	0.719294	0.526099	0.385402	0.29187	0.20104	1	0.851446	0.669343	0.508312	0.358991	0.26179	0.177859	0.122911	1	1.06695	0.862254	0.686462	0.508342	0.316198	0.251163	0.190177	1	0.98774	0.868869	0.667203	0.467453	0.356598	0.240189	0.170978	1	0.742377	0.720332	0.82302	0.495061	0.378667	0.242007	0.164748	53.989
P20674	1	0.856646	0.822163	0.779486	0.679328	0.488644	0.221209	0.11677	1	1.03172	1.15066	0.714264	0.632679	0.388609	0.198436	0.14557	1	1.00498	0.465832	0.344093	0.356469	0.211928	0.257482	0.187626	1	0.411259	0.354199	0.298857	0.237417	0.24963	0.14069	0.0693082	1	1.22159	0.916406	1.08567	0.571734	0.392059	0.772154	0.266217	1	0.601741	0.449658	0.313764	0.343869	0.193069	0.166018	0.0676183	58.3063
P20700	1	0.903031	2.99488	0.896672	0.553761	0.21148	0.103884	0.10452	1	0.924345	2.61483	0.700409	0.277917	0.136993	0.0798722	0.0701465	1	1.00462	2.87993	0.738105	0.247596	0.0844867	0.0620867	0.0600052	1	1.04688	3.23873	1.06516	0.370451	0.142419	0.114192	0.0982603	1	0.815403	2.62457	0.995699	0.293535	0.130343	0.0660091	0.0571078	1	1.08395	2.80821	0.978012	0.270213	0.11309	0.0644287	0.044026	56.3733
[truncated: 4,758 more rows]
[truncated: 53 more columns]
