# Supplementary material for: Comparison of Quantitative Mass Spectrometric Methods for Drug Target Identification by Thermal Proteome Profiling
Source: J Proteome Res. 2023 Jul 13;22(8):2629–40. doi: 10.1021/acs.jproteome.3c00111 (PMC10407934; doi:10.1021/acs.jproteome.3c00111)
Supplement: Supplementary file 1 — pr3c00111_si_001.zip [file pr3c00111_si_001.zip › Supporting Information/Table S8.xlsx]

## Sheet: Description Table S6
Supplementary Table 6: Thermal proteome profiling of Losmapimod versus DMSO using Hybrid library
Column Name	Description
Protein_ID	Protein identifier.
norm_rel_FC_label_treatment_replicate	Normalised relative protein fold change at each corresponding temperature used for a treatment and biological replicate. Temperature and label combinations include 130L = 68°C, 129H = 64°C, 129L = 60°C, 128H = 56°C, 128L = 52°C, 127H = 48°C, 127L = 44°C, 126 = 40°C.
meltPoint_ treatment_replicate	Melting point of a protein for a treatment and biological replicate, derived from the fitted melting curve.
slope_ treatment_replicate	Slope of the fitted melting curve.
plateau_ treatment_replicate	Plateau (lower horizontal asymptote) of the fitted melting curve for a treatment and biological replicate.
R_sq_ treatment_replicate	Coefficient of determination of the melting curve for a treatment and biological replicate.
diff_meltP_Los_replicate_vs_UT_replicate	Difference between the melting points of a protein in Los vs UT for a biolgoical replicate.
min_slope_Los_replicate_vs_UT_replicate	Minimum slope of the fitted melting curves of a protein in Los vs UT for a biological replicate.
pVal_adj_Los_replicate_vs_UT_replicate	Benjamini-Hochberg corrected p-value of the melting point difference of a protein between Los vs UT for a biological replicate.
passed_filter_Los_replicate_vs_UT_replicate	Specifies whether a protein met quality criteria between Los vs UT for a biological replicate.
protein_identified_in_treatment_replicate	Specifies whether a protein was identified in a treatment for a biological replicate.
model_converged_ treatment_replicate	Specifies whether the melting curve fit succeeded for the given treatment and biological replicate.
sufficient_data_for_fit_ treatment_replicate	Specifies whether there is >2 valid fold changes in the input data for this treatment and biological replicate to fit the melting curve.

## Sheet: Table S6
Protein_ID	rel_fc_X126_UT_1	rel_fc_X127L_UT_1	rel_fc_X127H_UT_1	rel_fc_X128L_UT_1	rel_fc_X128H_UT_1	rel_fc_X129L_UT_1	rel_fc_X129H_UT_1	rel_fc_X130L_UT_1	rel_fc_X126_UT_2	rel_fc_X127L_UT_2	rel_fc_X127H_UT_2	rel_fc_X128L_UT_2	rel_fc_X128H_UT_2	rel_fc_X129L_UT_2	rel_fc_X129H_UT_2	rel_fc_X130L_UT_2	rel_fc_X126_UT_3	rel_fc_X127L_UT_3	rel_fc_X127H_UT_3	rel_fc_X128L_UT_3	rel_fc_X128H_UT_3	rel_fc_X129L_UT_3	rel_fc_X129H_UT_3	rel_fc_X130L_UT_3	rel_fc_X126_Los_1	rel_fc_X127L_Los_1	rel_fc_X127H_Los_1	rel_fc_X128L_Los_1	rel_fc_X128H_Los_1	rel_fc_X129L_Los_1	rel_fc_X129H_Los_1	rel_fc_X130L_Los_1	rel_fc_X126_Los_2	rel_fc_X127L_Los_2	rel_fc_X127H_Los_2	rel_fc_X128L_Los_2	rel_fc_X128H_Los_2	rel_fc_X129L_Los_2	rel_fc_X129H_Los_2	rel_fc_X130L_Los_2	rel_fc_X126_Los_3	rel_fc_X127L_Los_3	rel_fc_X127H_Los_3	rel_fc_X128L_Los_3	rel_fc_X128H_Los_3	rel_fc_X129L_Los_3	rel_fc_X129H_Los_3	rel_fc_X130L_Los_3	meltPoint_UT_1
A0A0B4J2D5	1	0.795687	0.738831	0.698974	0.630231	0.632949	0.550799	0.482674	1	0.88931	0.84465	0.812427	0.723228	0.668616	0.637482	0.530645	1	0.907148	0.885339	0.890407	0.817087	0.719844	0.609292	0.507487	1	1.05502	0.880934	0.821189	0.798091	0.705411	0.658948	0.483967	1	0.909665	0.810361	0.716804	0.686059	0.658809	0.602671	0.47341	1	0.999994	0.983655	0.915865	0.766141	0.746327	0.612105	0.516478
A0AV96	1	0.511474	0.0222817						1	0.485701	0.0953067						1	0.433704							1	0.426501	0.0435026						1	0.388903	0.0519134	0.0280087		0.00931746			1	0.490707							44.0094
A0AVT1	1	0.719684	0.371182	0.0719302	0.0479046	0.00944207	0.00282291	0.0011969	1	0.820749	0.378873	0.0867006	0.0282652	0.00715408	0.00394455	0.00219526	1	0.943626	0.385541	0.0645325	0.0205956	0.0046641			1	0.954102	0.384632	0.0757879	0.0201713	0.00460825	0.00245582	0.00628637	1	0.892738	0.369119	0.0805079	0.0261354	0.00600802	0.00218792	0.00107105	1	0.422427	0.196772	0.0799617	0.0192208	0.00506063	0.00157559	0.00116586	46.4146
A0FGR8-2	1	0.655765	0.335174	0.0701411	0.054647	0.0141938	0.0047146	0.00431809	1	0.657803	0.261088	0.0670927	0.0246742	0.00753127	0.00385168	0.00522168	1	0.728736	0.272659	0.0381336	0.0108698	0.00516854	0.00498932	0.00255139	1	0.722077	0.271739	0.05093	0.0180335	0.00477454	0.00478556	0.00419958	1	0.73041	0.278029	0.0670948	0.0198127	0.00652786	0.0028821	0.00393035	1	0.838568	0.2947	0.0724894	0.01723	0.00507135	0.00385269	0.00603033	45.8849
A0JNW5	1	0.794736	0.641313					0.0529715	1	0.733315	0.297283	0.169091					1	0.88613	1.13304						1	1.54098	1.0566					0.0724181	1	0.972322	0.437578				0.179206	0.0240371	1	0.56198	0.217684	0.139926				0.0232806	50.1929
A0MZ66	1	0.847949	0.611629	0.200164	0.146559	0.069616	0.0461634	0.0707664	1	0.926613	0.705045	0.254709	0.156039	0.0686081	0.0401469	0.0693669	1	0.994595	0.666663	0.205826	0.104794	0.0490676	0.038365	0.0603299	1	0.910015	0.687798	0.271087	0.136275	0.0835982	0.0809837	0.107045	1	1.00359	0.712702	0.24068	0.147752	0.052866	0.0328748	0.0693587	1	1.09591	0.691722	0.271654	0.138247	0.0496022	0.0494092	0.105634	48.7328
A1L0T0	1	0.747414	0.490589	0.0751709	0.0561643	0.0234551	0.0121063		1	0.915523	0.482998	0.116821	0.0427738	0.0282604	0.015002	0.00275288	1	0.785278	0.42489	0.109944	0.0391903	0.012631	0.00742261	2.40723e-05	1	0.822754	0.41944	0.0915043	0.0464473	0.0231264	0.0150914	0.00432248	1	0.834463	0.477934	0.119627	0.0469855	0.0199079	0.00950164	0.0030611	1	0.436536	0.536356	0.153554	0.0547125	0.0173478	0.0157429	1.61608e-05	47.2264
A1L390									1	0.558155	0.104923						1								1	0.267196	0.225598		0.105818	0.0370857		0.114971	1	0.425653	0.244985			0.0143197		0.00786763
A1X283									1	0.645151	0.226581		0.117492	0.136201	0.146073	0.20696	1	0.895488	0.000134757			0.212216	0.0525762	0.00935091									1					0.211075	0.128769	0.164256	1						0.805245	0.103261
A2RRP1	1	0.612207				0.644101		0.0394147	1	0.18744	0.273725						1	0.751676							1	0.466808	0.0495927		0.172772				1	0.611437	0.326898		0.234419				1	0.168349	0.275758						54.9887
A2RU67									1	0.49944	0.117035	0.278275	0.253179		0.124896	0.0730237																	1	0.0469413	0.72787		0.11321		0.079442	0.114655
A2RUC4	1	0.814383	0.84884	0.480008	0.167901	0.00672828	0.00709645	0.0045486	1	0.624171	0.527846	0.325305	0.105717	0.00411914	0.00365707		1	1.17235	0.86248	0.566304	0.160218				1	0.981316	0.794027	0.38061	0.107125	0.00214737		0.00194755	1	0.859306	1.29409	0.77601	0.20823	0.0206962	0.00621485		1	0.0950408	0.0980105	0.728728	0.117169	0.0231353	0.0892369	0.00313571	51.6278
A2RUS2	1	0.639517	0.18668		0.0205851		0.375177	0.193355	1	0.524998	0.0850871		0.0436657				1	0.590084	0.586949		0.039442	0.0390769			1	0.46212	0.0927192						1	0.463704	0.157329	0.314703	0.248031				1	0.521258	0.169219						44.1239
A2VDF0																																									1		0.254788	0.128986	0.131723	0.146372	0.230869	0.278667
A2VDJ0																																	1		0.345707	1.26215			0.708193	0.224132	1						0.024915	0.0505285
A3KMH1	1	0.960076	0.537865	0.0471205	0.0219524	0.0117669	0.00725806		1	0.961708	0.448058	0.0705893	0.00926749	0.147731	0.00829121	0.00724426	1	0.861693	0.526471	0.10263					1	0.666279	0.451473	0.0484181	0.0325074	0.0163401		0.00772841	1	0.828236	0.431988	0.0699964	0.0134824		0.0286909		1	0.406458	0.255519	0.0426516	0.437403				48.1673
A3KN83	1	0.747164	0.548891	0.0474427	0.0575199	0.0596207	0.101447	0.157238	1	0.929531	0.580963	0.0274372	0.046577	0.0601565	0.089257	0.135787	1	0.720941	0.522105		0.110849	0.0204527	0.0484779	0.0945688	1	0.932412	0.71018	0.0516312	0.0520389	0.0820328	0.125628	0.177172	1	0.880315	0.683316	0.0371469	0.0401523	0.0491203	0.0605873	0.11719	1	0.708724	0.670775	0.0705906	0.0656169	0.043391	0.0710209	0.133213	47.4177
A4D161-2	1	0.717209	0.215824	0.258588	0.172901	0.157888	0.103722	0.211908	1	0.989291	0.785366	0.374996	0.232802	0.173271	0.237396	0.419233	1	1.92169	0.717135	0.51887	0.233842	0.117878	0.169879	0.281103	1	0.508205	0.464009	0.585347	0.111741	0.153502	0.187973	0.258904	1	0.793021	1.34743	0.356599		0.107963	0.316196	0.41808	1		0.543219	0.558939	0.182747	0.2435	0.174812	0.257794	45.1573
A4D1E9	1	0.253906							1	0.68437							1								1	1.08952							1	0.579165							1
A4D1P6	1	0.787017	0.684081	0.323949	0.330951	0.268614	0.241787	0.192813	1	1.10519	0.744531	0.377727	0.287835	0.234157	0.191686	0.143149	1	0.773654	0.840755	0.341072	0.289003	0.224273	0.179506	0.11837	1	0.872155	0.642117	0.372941	0.306247	0.226493	0.196114	0.151296	1	0.881577	0.699094	0.355878	0.242199	0.199633	0.157555	0.112525	1	0.832351	0.649105	0.306259	0.212635	0.157985	0.134862	0.0978197	49.9234
A5PLL7	1	0.810867	0.580851	0.348891	0.366086	0.274816	0.216877	0.124778	1	0.918622	0.430456	0.355556	0.32977	0.212112	0.170528	0.169968	1	0.789093	0.441495	0.515038	0.442476	0.270219	0.217279	0.163232	1	0.800774	0.517744	0.442391	0.421058	0.29039	0.207909	0.197059	1	0.603422	0.525891	0.333071	0.273431	0.17158	0.132533	0.122124	1	0.747615	0.621515	0.553006	0.372583	0.277943	0.268113	0.180874	49.7396
A5PLN9	1	0.758317	0.265235	0.0183625					1	2.23632	1.12417				0.015396		1	1.67944	0.727546						1	1.16334	0.241915						1	0.7138	0.0655478						1	0.101714	0.635942						46.0061
A5YKK6	1	0.579997	0.234968	0.0276376	0.0233198	0.00558463	0.00396326		1	0.622785	0.170273	0.0219116	0.00525261	0.00602841	0.0621537		1	0.760681	0.451434	0.0393186	0.144852	0.0203069		0.0326189	1	0.677969	0.184038	0.0212794	0.00850078	0.000807266			1	0.653293	0.154557	0.0260857	0.00612806		0.00423776	0.00634272	1	0.246131	0.0598133	0.0156547		0.00236601			44.9355
A6H8Y1	1					0.212458	0.150737	0.397763																																									45.7935
A6NC98	1	0.454538	0.234733	0.0640106	0.0649294	0.0462646	0.0493504	0.0623746	1	0.387935	0.161449	0.0545332	0.0826906	0.0309715	0.029296	0.0456292	1	0.269066	0.198217		0.0317464		0.00988344	0.0545549	1	0.334232	0.148108	0.0366618	0.0250024	0.0294633	0.0387817	0.0608777	1	0.412731	0.116881	0.0699581	0.0359929	0.076649	0.0289378	0.0641538	1	0.268776	0.106461			0.058914	0.0247664	0.0375523	44.0229
A6NCC3	1	0.812393	0.523329	0.201974	0.20768	0.127464	0.136062	0.16292	1	0.704174	0.43355	0.222074	0.14993	0.13771	0.142266	0.144653	1	1.12007	0.518657	0.148326	0.124914	0.0876411	0.125428	0.11754	1	0.695473	0.359192	0.12743	0.104635	0.0988053	0.111378	0.0874747	1	0.846952	0.319712	0.212576	0.156761	0.117593	0.11941	0.111755	1	0.540838	0.395576	0.228788	0.118546	0.0998366	0.134868	0.0974525	47.9001
A6NCE7	1	1.06307	0.800063	0.327322	0.0864669	0.0428727			1	0.803088	0.674463	0.301373	0.104176	0.0149721	0.00966418		1	0.549184	0.314057	0.24709	0.233678				1	0.854642	0.607909	0.294271	0.0652712	0.0115553			1	0.830245	0.580625	0.289817	0.11732	0.0117538	0.0123838	0.0110727	1	0.344633	0.282822	0.068941	0.151074				50.5532
A6NDG6	1	0.773133	0.80586	0.734909	0.653504	0.648106	0.535202	0.0728586	1	0.886604	0.911162	0.859175	0.787339	0.743004	0.585619	0.0980424	1	1.07473	1.07377	0.975215	0.911853	0.805117	0.592509	0.10489	1	1.26601	1.10207	1.0201	0.928363	0.882303	0.757688	0.0832166	1	0.990469	0.916341	0.828091	0.762311	0.729632	0.59815	0.117085	1	1.08908	1.10965	1.01717	0.902958	0.854148	0.710959	0.12713	60.389
A6NDU8	1	0.839297	0.523546	0.0587124	0.0562394				1	0.804598	0.333287	0.107534	0.0927066	0.0184736			1	0.558885	0.19103						1	0.722813	0.274492		0.01414				1	0.607765	0.301715	0.0528713					1	0.437463	0.0972475	0.0393423					47.8236
A6NED2	1	0.640637	0.356714	0.163761	0.0994437				1	0.89062	0.766284	0.139721	0.0554819				1	4946.57	708.921	1354.13	943.842				1	0.873971	0.433135	0.124786	0.0511051				1	3.81878	1.81373	0.595749		0.0765362			1	1.08468	0.70513	0.401647					45.893
A6NFI3	1	0.580971			0.00346067	0.00201751	0.00798014	0.0116409	1		0.145182			0.00394066	0.00652765	0.0137196									1	0.514105		0.0612827	0.00356701		0.00919399	0.0106729									1	0.0055013					0.304154	1.46412	44.0865
A6NHL2	1	0.506264	0.337438	0.0301873	0.278397	0.0363716			1	0.687521	0.454879	0.219914	0.0857379				1	0.458376	0.481229	2.43226	1.13569		0.0241878		1	0.834144	0.54894	0.24362	0.0853283	0.00579471			1	0.78835	0.457609	0.221456	0.080251				1	0.187416	0.12709	1.09579	0.323396	1.56575e-05			44.5687
A6NHR9	1	0.250842	0.201389	0.0926311	0.0600492	0.0430565	0.0390254	0.0646374	1	0.403521	0.173391		0.0394154	0.0291741	0.0552371	0.0562999	1	0.446396	0.608943	0.0841219	0.046425	0.0357376	0.0208971	0.0268163	1	0.282129	0.19022	0.0972097	0.0637981	0.0400223	0.0523469	0.0854432	1	0.469741	0.170203	0.0565187	0.0489595	0.0260416	0.0365843	0.0389331	1	0.0917124	0.0287141	0.226418	0.0481646	0.0486358		0.0265946	43.02
A6NIH7	1	0.482681	0.684917	0.169593	0.0398109				1	0.772605	0.581226	0.311738					1	0.300725	1.11992	0.276343					1	0.819829	0.94594	0.508739					1	1.05786	0.25032	0.310987				1.30908	1	1.92552	1.06453	0.331728					47.1244
A6NJG2	1	0.257212	0.140501	0.296127					1	0.519003	0.16147	0.159423					1	0.760789							1	0.283082	0.0536335	0.242195	0.176244				1	0.30979	0.0983959			0.0133394			1	0.280486	0.087647		0.132148		0.0284759		43.5809
A6NJT0
A8CG34	1	0.819639	0.657896	0.583743	0.521048	0.501588	0.519078	0.502808	1	1.06459	0.882577	0.648501	0.628522	0.614787	0.544824	0.55719	1	0.873846	0.459516	0.970941	0.71226	0.718185	0.730119	0.789049	1	1.17376	0.764612	0.737821	0.687379	0.65969	0.640845	0.639684	1	0.945136	0.659858	0.653509	0.599523	0.551346	0.500605	0.533333	1	0.764518	0.633456	0.576684	0.645337	0.600892	0.576166	0.532479
A8MTY0																									1						336.45	401.003
A8MVS5	1	1.05069	0.413917	0.750299	0.511296	0.480171	0.449401	0.583438	1	0.938268	0.737209	0.500759	0.519433	0.418137	0.462288	0.522615	1	0.823807	0.502907	0.390986	0.197393	0.192698	0.364795	0.591679	1	0.754351	0.549896	0.560603	0.460595	0.394222	0.419471	0.464337	1	0.840694	0.87302	0.47409	0.471106	0.396892	0.404271	0.466022	1	0.631293	0.669309	0.290335	0.334308	0.471238	0.417211	0.430946
A8MW92
A8MW92-2
A8MWD9	1	0.766511	0.740693	0.924633	0.859116	0.674281	0.536078	0.454867	1	1.30295	1.11891	1.06585	1.06961	0.761136	0.653348	0.5155	1	0.893219	0.642356	0.873835	0.778606	0.450196	0.474155	0.522553	1	0.957315	0.906812	0.992879	0.961295	0.706135	0.654182	0.493717	1	0.943055	0.900246	0.97947	0.880735	0.638054	0.591812	0.497344	1	1.10788	0.854268	0.956214	0.846934	0.727002	0.560362	0.437269
A8MXV4	1	0.74143	0.594388	0.364138	0.115079	0.00709418			1	0.894467	0.725696	0.422512	0.116401	0.0042187	0.00155958		1	1.54024	1.61089	0.775717	0.17209	0.0517051	0.0788813	0.00558065	1	1.2478	0.984846	0.609329	0.148652	0.00557578			1	0.92195	0.795163	0.383016	0.117284	0.00361674	0.00251633		1	0.556363	0.337743	0.29629	0.0943644	0.0566284			48.9229
A9UHW6	1	1.10997	0.591997	0.137996					1	1.38337	0.854327	0.447671					1	0.650924							1	0.673863	0.531138	0.135795					1	1.2579	0.90337	0.510968					1	0.381647	0.319409						48.0826
B0I1T2	1	0.660125	0.201541	0.0218601	0.0367144	0.00420279	0.0361388	0.00163922	1	0.640327	0.0857815	0.00822069					1	0.678714	0.106133						1	0.510789	0.106369	0.0261012			0.109053		1	0.606414	0.137562	0.0201229				0.0149132	1	0.528478	0.0797125						45.2126
B2RUZ4	1	1.04154	0.776479	0.814539	0.900888	0.909349	0.77409	0.629171									1	0.680786	1.62612	1.50961	1.60884	1.51741	0.998489	0.875327	1	1.1446	0.897256	0.87021	1.08432	0.674863	0.84992	0.797829	1	0.819621	0.559961	0.50373	0.584029	0.534804	0.507855	0.539528
B7ZBB8	1	0.694794	0.454059	0.111699	0.0513789	0.0217237	0.0104249	0.0123436	1	0.563428	0.263755	0.0360922	0.0544977			0.0201115	1	0.857091	0.306886						1	0.875529	0.427542	0.0541077	0.0335807	0.0123555	0.0145835		1	0.760571	0.316924	0.0766834	0.0272396		0.0223616	0.0137612	1	0.766517	0.219322	0.0295421			0.000366425		46.8266
C4AMC7	1	0.744734	0.464329	0.147939	0.131064	0.0974413	0.0816288	0.0564216	1	0.863466	0.459885	0.187932	0.108829	0.0763213	0.0887875	0.0820973	1	0.990615	0.471815	0.164652	0.102197	0.0850576	0.0802701	0.0994737	1	0.872214	0.490202	0.189506	0.114135	0.0916284	0.10117	0.0772839	1	0.88624	0.497858	0.168823	0.105491	0.083722	0.08161	0.0933312	1	0.922978	0.463092	0.18813	0.114863	0.0978333	0.0852974	0.087106	47.152
C9JLW8	1	1.38276	0.926413	1.0943	0.622093	1.07578	1.38805	1.88471	1	1.4485	1.29837	1.05706	0.860061	0.703928	1.51275	1.83698	1	1.11243	0.553163	0.831324	0.540529	0.411739	1.37281	1.74968	1	0.665892	1.03858	1.17423	0.609669	0.817728	1.06704	1.70783	1	0.707709	0.692911	0.738328	0.406574	0.632601	0.985372	1.15107	1	0.674063	0.75383	0.581238	0.415507	0.420398	0.972374	1.17032
E9PAV3	1	0.74387	0.848537	0.735574	0.650125	0.641366	0.63334	0.758613	1	0.878012	0.864046	0.837329	0.781238	0.740769	0.717608	0.800588	1	0.960212	0.991304	0.885694	0.819133	0.729715	0.703551	0.666179	1	0.866085	0.832813	0.892806	0.891864	0.793893	0.778321	0.832945	1	0.959893	0.879234	0.704807	0.783523	0.789498	0.690894	0.754698	1	1.27796	1.05891	1.02138	0.823946	0.855551	0.881614	0.866591
E9PRG8																									1				0.534898	1.48275	1.81797	1.87468	1	0.556463		0.694357	1.10735	1.19662	1.65845	2.33131
L0R6Q1	1	0.672521	0.663377	0.558597	0.41919	0.345914	0.226066	0.24938	1	1.53445	1.37129	0.954856	0.842957	0.593171	0.556475	0.623867	1	1.32622	0.555916	0.50481	0.499511	0.281327	0.47992	0.582223	1	0.5579	0.507568	0.492111	0.448339	0.356326	0.265567	0.301914	1	1.32545	1.04591	0.999086	0.716159	0.581044	0.796202	0.72038	1	0.613865	0.535441	0.5416	0.389092	0.320626	0.316855	0.251813	52.7902
L0R819	1	0.864953	0.753907	0.868711	0.687151	0.740438	0.701484	0.886071	1	0.816661	1.03842	0.801388	0.76663	0.751138	0.808287	0.957115	1	0.705208	0.705122	0.710731	0.620249	0.565735	0.780707	0.910173	1	0.722267	0.654208	0.63423	0.568531	0.563599	0.589375	0.769648	1	1.07464	0.933665	0.837596	0.969538	0.943869	1.12996	1.1686	1	1.10711	0.836281	0.976126	0.640468	0.63718	0.91714	0.966124
L0R8F8	1	0.666837	0.445934	0.22161	0.153502	0.0671622	0.0372283	0.0345873	1	0.985283	0.572944	0.342267	0.217554	0.083463	0.0578908	0.042098	1	0.750638	0.423216	0.207587	0.154267	0.0619016	0.0434463	0.0436954	1	0.767889	0.389784	0.229833	0.161291	0.0666047	0.0283364	0.0248609	1	0.805393	0.570527	0.306699	0.156328	0.076402	0.0492597	0.0451261	1	0.72561	0.512184	0.322894	0.188535	0.0841646	0.0377278	0.0104856	47.0484
O00115	1	0.825661	0.804064	0.772513	0.70108	0.776921	0.654868	0.609641	1	1.08318	1.18659	0.869657	0.794133	0.74472	0.859452	0.822013	1	1.05749	0.92656	0.865231	0.841993	0.794441	0.872998	0.668671	1	0.90528	0.737191	0.738588	0.687179	0.714742	0.592635	0.502925	1	0.863934	0.717987	0.585532	0.652898	0.63363	0.722384	0.589958	1	0.910322	1.08498	0.716278	0.660033	0.727505	0.667541	0.595992
O00116	1	0.638105	0.286609	0.0436875	0.0314787	0.00752724	0.00327711	0.00496677	1	0.703322	0.245597	0.0438594	0.0126241	0.00380967	0.00274504	0.0040021	1	0.729989	0.258909	0.0228244	0.00635281	0.00167476	0.0006989	0.00375133	1	0.806352	0.294177	0.0436987	0.0117319	0.00283748	0.00279276	0.00396578	1	0.796333	0.27674	0.0419168	0.0129658	0.00282423	0.00195334	0.00274399	1	0.885901	0.295052	0.0431593	0.00888832	0.00187013	0.00217512	0.00376707	45.5098
O00124	1	0.768227	0.270639						1	2.95779	0.747269						1								1	1.17999	0.254585						1	1.59695	0.759131	0.0960611					1	0.858833
O00139-2	1	0.627443	0.220812	0.0934493	0.0417134	0.0553018	0.0222576	0.0329202	1	0.667748	0.15444	0.0627647	0.0474212	0.0228687	0.022883	0.0194134	1	0.677325	0.124905	0.0373906	0.0130845	0.0261796	0.014394	0.0240558	1	0.712917	0.154485	0.0507746	0.0318787	0.0287384	0.0240184	0.0246856	1	0.725901	0.159565	0.0295836	0.032359	0.0126981	0.0364318	0.0287086	1	0.785065	0.132241	0.0511313	0.042565	0.0332535	0.0188286	0.0189567	45.1228
O00142									1	0.972947	0.451228	0.584894	0.572046	0.328533	0.114532										1	0.95704	0.701048	0.818882	0.744691	0.514608	0.224652		1		0.699222	1.04804	0.763725	0.415995	0.237882	0.0237447
O00148	1	0.75941	0.613077	0.23057	0.0834103	0.0250466	0.00839819	0.00632285	1	0.777819	0.592978	0.218515	0.050599	0.019458	0.0101399	0.00645005	1	0.761431	0.572777	0.198586	0.0300539	0.00866924	0.00360685	0.0021621	1	0.903709	0.627371	0.28326	0.0485494	0.0145583	0.00686747	0.0041724	1	0.826214	0.598504	0.25518	0.047331	0.0160301	0.00674284	0.00428246	1	1.03522	0.759017	0.340123	0.047215	0.0138325	0.0056695	0.00356613	48.5248
O00151	1	0.809876	0.836559	0.76481	0.7552	0.72029	0.78536	0.738951	1	0.913024	0.91527	1.00965	0.953957	0.895842	0.913803	0.811425	1	1.00055	1.00816	0.888146	0.937632	0.799548	0.785929	0.62381	1	0.987045	0.917262	0.977981	0.926736	0.893255	0.917485	0.788858	1	0.973228	0.874837	0.817655	0.912061	0.844031	0.86759	0.728855	1	1.03598	0.88885	0.904844	0.905249	0.848474	0.846925	0.705449
O00154	1	0.774295	0.767765	0.665008	0.584978	0.515702	0.157091	0.00598364	1	0.935386	0.827491	0.848106	0.764583	0.613633	0.177589	0.0115711	1	1.08039	1.08653	0.978128	0.879261	0.675353	0.200821	0.00984955	1	1.05079	0.881877	0.839216	0.762576	0.610804	0.200513	0.0118349	1	0.902533	0.852989	0.742007	0.715356	0.572428	0.171361	0.0121339	1	1.0592	0.992216	0.920708	0.820449	0.649131	0.230407	0.00992539	56.0087
O00160	1	0.559063	0.304755	0.0268381	0.0252007	0.0246022	0.0324377	0.029014	1	0.671065	0.30194	0.0228599	0.0454061	0.0219123	0.0242141	0.0335074	1	0.827684	0.353792	0.0416335	0.0421253	0.0295289	0.0237763	0.0239091	1	0.796772	0.352609	0.032526	0.038985	0.0281076	0.0326729	0.0374378	1	0.750958	0.307678	0.0324721	0.0371332	0.0238464	0.0346821	0.0318704	1	0.788263	0.304199	0.0276848	0.0255118	0.0344724	0.0324125	0.0270628	45.0694
O00161	1	0.790958	0.888796	0.676843	0.543514	0.609601	0.68249	0.736467	1	0.999451	0.927925	0.755982	0.677558	0.668338	0.687041	0.790184	1	1.02503	0.831645	0.678	0.634818	0.564063	0.642526	0.668599	1	1.2333	0.897328	0.755152	0.772251	0.685882	0.788188	0.799822	1	0.93245	0.92363	0.705263	0.588624	0.620729	0.733785	0.773134	1	0.979348	0.905753	0.800864	0.729157	0.668772	0.601093	0.708058
O00165	1	0.603453	0.392389	0.0699653	0.107351				1	0.318912	0.222862	0.0514717					1	6.46806		3.80481					1	0.525764	0.205045						1	0.678577	0.158634	0.209484					1	0.965642	0.118476						45.8006
O00170	1	0.705666	0.534394	0.0944134	0.0267839	0.00708152	0.00197657	0.00272348	1	0.817238	0.524641	0.0883847	0.0130886	0.00321013	0.00226612	0.00167009	1	0.913996	0.542244	0.0612633	0.00799546	0.00322656	0.000986182	0.00060132	1	0.92554	0.534451	0.112163	0.00832668	0.00780443	0.00296263	0.00437867	1	0.834879	0.510324	0.109044	0.00941135	0.00264079	0.00154725		1	0.22248	0.246526	0.047611	0.00911408		0.0013142		47.2903
O00178	1	0.675174	0.362689	0.102849	0.0537034	0.0327183	0.0231828	0.0153874	1	0.770655	0.368829	0.0919881	0.0276646	0.00653975	0.0102612	0.019811	1	0.988816	0.426652	0.113651			0.0385106	0.0134369	1	0.865483	0.44812	0.153826	0.0333471	0.0368513	0.0110974	0.0302404	1	0.872084	0.405838	0.097091	0.0244724	0.00803965	0.0133688	0.0527749	1	0.345474	0.318117	0.129434			0.00803638		46.166
O00182	1	0.799838	0.815345	0.408655	0.217187	0.0358748	0.00445768	0.00188991	1	0.828362	0.651521	0.38525	0.146634	0.0169105	0.00593516	0.00446242	1	1.01523	0.813378	0.442998	0.142761	0.0191051	0.0046517		1	0.90146	0.668977	0.45206	0.162593	0.0202162	0.00793142	0.00142791	1	0.968049	0.750021	0.464692	0.164309	0.0133246	0.00633825	0.00448336	1	0.610271	0.773422	0.508046	0.143475	0.0164361	0.00301829	0.00512538	51.1082
O00186	1	0.561028	0.16258	0.0193185	0.0119324	0.00549359			1	0.633315	0.13052	0.0116033	0.00460337				1	0.62414	0.173573						1	0.726438	0.125519	0.0052786	0.00638458	0.00112026			1	0.661198	0.183896	0.0294557	0.00971608				1	0.241247	0.078593						44.5478
O00189	1	0.329105							1	0.306674							1								1	1.1031							1	1.30772							1
O00193	1	0.999099	1.01479	0.615444	0.810566	0.983721	1.2891	1.43456	1	0.91	0.527993	0.889224	0.898121	0.828626	0.728051	0.729745	1	0.999663	0.775059	0.679712	0.737672	0.689467	0.899643	1.03936	1	1.42755	1.05297	1.25753	1.11687	1.01461	1.08851	1.20886	1	0.818739	0.908812	0.654109	0.662069	0.631664	0.648916	0.703641	1	0.57355	0.558381	0.611228	0.460572	0.555837	0.59111	0.562511
O00203	1	0.72886	0.370542	0.0955845	0.0317122	0.00474412		0.00350704	1	0.853346	0.355119	0.0698496	0.019618	0.00378527	0.000772257	0.000993921	1	1.03905	0.377006	0.292874	0.0297863				1	0.898215	0.374292	0.100389	0.0206829	0.00156032		0.0012743	1	0.910014	0.377228	0.0688476	0.0170742	0.00284827			1	0.321753	0.141639	0.0497876	0.00859866				46.4933
O00214	1	0.70572	1.28508	0.468022	0.296306	0.100384	0.0245457	0.0133221	1	1.91037	0.952139	0.396733	0.158255	0.0600365			1	1.392	1.05434	0.582596	0.153718	0.0508455	0.0569948		1	0.528723	0.408249	0.301855	0.087165	0.0338992	0.01044		1	0.870844	0.922167	0.564002	0.155068	0.121732		0.139569	1	1.27579	0.978074	0.535804	0.136005	0.351761			51.9334
O00217	1	0.59435	0.231001	0.0741199	0.0432746	0.01934	0.0121865	0.0139955	1	0.557487	0.220716	0.0792353	0.02687	0.0197915	0.0155133	0.0092031	1	0.668198	0.210249	0.0424688	0.0133212	0.00630723	0.00685578	0.00636318	1	0.715095	0.229219	0.0671413	0.0242556	0.0127612	0.00527498	0.00992644	1	0.671022	0.232338	0.0873061	0.024724	0.0129771	0.0148838	0.014318	1	0.784464	0.256415	0.0794707	0.0293179	0.0124212	0.00996998	0.00695669	45.0134
O00220									1	0.628205	0.936563	0.687486	0.599684	0.550224	0.617018	0.614758	1	0.477178	0.361139	0.767755	0.46138	0.525003	0.749537	0.711209	1	2.97266		0.379759	0.587988	0.656598	0.779197	0.658679	1	0.778125	0.866864	0.716705	0.572948	0.684187	0.793387	0.840545	1	0.242814	0.119823	0.260106	0.291873	0.354512	0.452971	0.486886
O00221	1	0.771282	0.443224	0.0860981	0.0231433		0.0066716	0.00346287	1	1.04135	0.552032	0.0684735	0.0325008				1	0.481259	0.301118						1	1.09994	0.37552	0.036558					1	0.76927	0.29146	0.073663					1	0.378848	0.178726	0.0213124					47.0779
O00231	1	0.87123	0.825363	0.245257	0.124458	0.0200874	0.00147887	0.00157399	1	0.849239	0.644873	0.263988	0.0699224	0.0128388	0.00370619	0.00204156	1	0.943766	0.849925	0.286953	0.0585763	0.00511623	0.000104926		1	0.919475	0.735224	0.260396	0.052919	0.00587595	0.00367153	0.00175251	1	0.976768	0.781785	0.306343	0.0728786	0.011473	0.0016469	0.00117887	1	0.387802	0.285307	0.405033	0.0755265	0.00727401	0.00170187		50.2365
O00232	1	1.11625	0.773863	0.315089	0.135928	0.0257433	0.00233785	0.00331993	1	0.611974	0.632823	0.299508	0.0865971	0.0192687	0.00690654	0.00210253	1	1.16448	0.785935	0.347002	0.0574061	0.00660981	0.00107344	1.3635e-06	1	1.20769	0.891462	0.278678	0.0990337	0.0111667	0.0012808	0.000146296	1	1.10156	0.740145	0.251191	0.0661247	0.0174522	0.00352312	0.000338197	1	1.03827	0.680556	0.326347	0.0674199	0.00683854	0.003021	0.000153159	50.518
O00233	1	0.658535	0.580113	0.662855	0.549178	0.48546	0.388207	0.265974	1	0.697878	0.520816	0.739822	0.697572	0.573603	0.447255	0.31238	1	0.902289	0.632178	0.856066	0.676265	0.594589	0.444752	0.299458	1	0.850221	0.632482	0.833333	0.749638	0.617449	0.536126	0.334944	1	0.784772	0.512895	0.67733	0.641205	0.5649	0.471373	0.319389	1	0.763251	0.556037	0.712628	0.660952	0.564428	0.502416	0.281937	56.6307
O00241	1	0.776005	0.655408	0.384462	0.348031	0.209667	0.133473	0.113681	1	0.77746	0.663	0.554868	0.418421	0.247161	0.17088	0.102505	1	1.11698	0.995952	0.681596	0.487587	0.267386	0.161609	0.0976896	1	0.850787	0.600774	0.451567	0.311167	0.188636	0.118914	0.0944246	1	0.884197	0.557561	0.414726	0.323026	0.218097	0.131434	0.103064	1	0.793137	0.77233	0.591659	0.394965	0.226588	0.159492	0.100851	50.6159
O00244	1	1.0172	0.944409	1.33622	0.973	1.29595	1.00296	1.06347	1	1.28926	1.17516	0.906691	0.891358	0.706131	0.74925	0.751338	1	1.02002	0.70054	0.684881	0.634581	0.491759	0.694685	0.628121	1	0.845008	0.846991	0.691139	0.699957	0.652682	0.509712	0.562575	1	1.07292	1.04341	0.89281	0.665432	0.568438	0.876047	0.737199	1	0.785272	0.77314	0.641485	0.486853	0.460183	0.447154	0.389296
O00255	1	0.725875	1.85831						1	1.03891	0.326681						1			0.314088					1	0.696207	0.291774						1	0.626745	0.419976						1	0.29719		0.162946
O00257	1	0.577586	0.467523	0.30399	0.285739	0.223121	0.278503	0.237537	1	1.20059	0.69633	0.503433	0.496538	0.370768	0.377498	0.35956	1	0.508911	0.480873	0.251758	0.184358	0.175584	0.151427	0.152396	1	0.951672	0.522013	0.5299	0.430874	0.477463	0.398987	0.389846	1	0.772521	0.57321	0.426946	0.281028	0.253417	0.233331	0.25428	1	0.647266	0.432584	0.207907	0.248359	0.190099	0.170095	0.165402	46.1061
O00264	1	0.884804	0.773238	0.594464	0.454081	0.413555	0.339337	0.378399	1	1.03153	0.77885	0.632397	0.510662	0.4491	0.423865	0.426929	1	0.827246	0.861626	0.579516	0.427363	0.295526	0.378455	0.377971	1	0.941258	0.766395	0.570377	0.437489	0.380677	0.343272	0.358159	1	0.905271	0.840176	0.542222	0.419524	0.363564	0.367975	0.363879	1	1.01293	0.770907	0.568911	0.388333	0.291461	0.272205	0.277713	54.6473
O00267	1	0.86283	0.681172	0.163073	0.10362	0.0939911	0.0829314	0.0612554	1	0.824242	0.663866	0.136935	0.0749644	0.0578835	0.0553801	0.0447295	1	0.986411	0.767025	0.144912	0.0986885	0.0774239	0.0488038	0.0374264	1	0.947775	0.675179	0.186965	0.123135	0.0989489	0.0809419	0.0621118	1	0.905874	0.66704	0.158574	0.0753972	0.068568	0.0544499	0.0346274	1	1.24431	0.949866	0.263024	0.120693	0.0966919	0.075472	0.0579128	49.0513
O00268	1	0.922377	0.669737	0.130056	0.149022	0.141849	0.136137	0.20688	1	0.985514	0.611126	0.254805	0.161031	0.122579	0.108733	0.137289	1	0.842893	0.520489	0.120365		0.0535755	0.114389	0.0444347	1	0.935739	0.791372	0.28886	0.172861	0.137535	0.108496	0.20199	1	0.865788	0.667212	0.288473	0.120652	0.101484	0.106535	0.122973	1	1.33248	0.702828	0.156016	0.203558	0.0805002	0.15361	0.170037	48.1563
O00273	1	0.776289	0.82879	0.661871	0.532643	0.51039	0.49134	0.416617	1	0.882607	0.896594	0.764922	0.64482	0.613075	0.579236	0.535347	1	0.944193	1.00362	0.84922	0.695579	0.684559	0.589741	0.441269	1	0.990245	0.890391	0.8134	0.638764	0.621153	0.581627	0.420251	1	0.888202	0.841987	0.752136	0.653534	0.623505	0.585964	0.540255	1	0.965094	0.960426	0.916043	0.690328	0.605555	0.604386	0.525846	60.4303
O00287									1	1.09625	0.194578	0.126421	0.532124	0.380841	0.482102	0.572178	1			0.392834		0.530879	0.636602	0.936506	1	0.710962	1.07172	0.413892	0.829244	1.14529	1.25448	1.47228									1		0.176762		0.152849	0.063793	0.324383	0.32401
O00291	1	0.788842	0.467886	0.132367	0.0942313	0.0243318	0.0147536	0.0123772	1	0.826723	0.388414	0.121964	0.0623299	0.0186116	0.0170418	0.013819	1	0.893636	0.34464	0.0873081	0.0239484	0.0199451	0.011291	0.00850019	1	0.911705	0.406757	0.102233	0.0427565	0.0218911	0.0127024	0.00714586	1	0.878834	0.351118	0.129879	0.0492342	0.017773	0.0105591	0.0104836	1	1.00156	0.429469	0.12073	0.0424112	0.0119888	0.0111068	0.00848192	47.4269
O00299	1	0.768328	0.692091	0.202832	0.0835747	0.0287239	0.0117818	0.00921846	1	0.795762	0.659297	0.227838	0.053999	0.0259566	0.0138684	0.00911637	1	1.0134	0.879856	0.223735	0.0435381	0.0164947	0.00792214	0.00429455	1	1.06059	0.822693	0.364059	0.0611392	0.0231624	0.0141042	0.0103436	1	0.982691	0.764765	0.27518	0.058979	0.026131	0.0133419	0.00914481	1	1.287	1.07979	0.408223	0.0573515	0.0227215	0.0120143	0.00885445	49.0015
O00303	1	0.787149	0.347618	0.0759329	0.0616338	0.017881	0.00359974	0.00308744	1	0.796323	0.312739	0.0808315	0.0335937	0.0144706	0.00811549	0.00528451	1	0.956404	0.345091	0.0649021	0.0244559	0.00638269	0.0035112	0.0011061	1	0.879965	0.290917	0.0691743	0.0244212	0.00691701	0.00403577	0.00208597	1	0.892467	0.33772	0.086417	0.0367996	0.012338	0.0056735	0.0035731	1	1.11052	0.3917	0.0964201	0.0302862	0.0094356	0.00406902	0.00224456	46.6042
O00308	1	0.804309							1								1	0.00264296							1								1	0.98263							1	6.00058
O00329	1	0.740834	0.353098		0.000517811				1	0.681984	0.374472	0.0227935					1	0.643613	0.452566						1	0.850736	0.329633						1	0.78894	0.281289	0.0157048					1	0.434258	0.234725	0.00987231					46.4512
O00330	1	1.17971	1.07677	0.649854	0.539892	0.0599806	0.0255865	0.0146962	1	1.11479	0.687351	0.51061	0.240283	0.0458134	0.0151144	0.0148448	1	1.03424	1.14588	0.625803	0.257643	0.0261992	0.0164573	0.00591863	1	0.877652	0.828084	0.516656	0.272465	0.0511849	0.0138439	0.019406	1	1.06334	0.882602	0.622282	0.259449	0.0407374	0.0198553	0.0099526	1	1.36569	1.03565	0.74812	0.340832	0.051156	0.0153943	0.0131471	55.1336
O00391	1	0.756711	0.606822	0.394481	0.288187	0.187846	0.105277	0.05169	1	0.655848	0.732657	0.483213	0.557637	0.368678	0.309766		1			1.12918	1.36127	0.590484	0.583512		1	0.916404	0.597638	0.50722	0.440544	0.416304	0.327211	0.0303199	1		0.793308	0.661132	0.336488	0.379571	0.286135		1	0.50078		0.704188	0.146543	0.130481	0.150648	0.0399684	50.1341
O00399	1	0.812657	0.825469	0.486315	0.372508	0.255743	0.103461	0.00729259	1	0.838154	0.806303	0.528048	0.392608	0.263338	0.111805	0.0132478	1	1.04955	0.924326	0.623001	0.420286	0.243214	0.100137	0.0121796	1	1.03235	0.794228	0.556679	0.414269	0.262183	0.104291	0.0104179	1	0.907539	0.731483	0.522011	0.383027	0.264024	0.103739	0.0145747	1	1.06221	0.752277	0.623289	0.431335	0.246882	0.138799	0.015157	52.7748
O00410	1	0.70785	0.531868	0.201673	0.136086	0.0567169	0.0262535	0.0203082	1	0.840412	0.523213	0.219061	0.106128	0.048753	0.0265284	0.0180098	1	0.830284	0.566023	0.189762	0.0828328	0.0287765	0.0148578	0.00802624	1	0.858212	0.572199	0.227879	0.102669	0.0421928	0.0240059	0.0137551	1	0.878328	0.579082	0.235352	0.111467	0.0432116	0.0234638	0.0159993	1	1.02462	0.649633	0.262039	0.0943999	0.0366028	0.0238076	0.0122698	47.7478
O00411									1	0.809193	0.234717	0.137973	0.120103			0.0812658									1							0.464646	1					0.405355	1.22688		1						0.000236084
O00418	1	0.41003							1	0.380745			0.123435	0.00555709		0.0117636	1	1.00675				4.72048e-05		0.024668	1	0.356602	0.0774394	0.068107	0.0691699	0.00896713	0.0147311	0.0142837	1	0.316189	0.105091						1	0.196476	0.132594		0.138585			0.00990191
O00422	1	1.15664	2.73366		0.477051	0.163722	0.260447	0.373739									1	2.07497	2.16987				0.337382	0.411271	1		0.392506	0.0725357	0.115136	0.0405479	0.058447	0.18651	1	2.18608	1.15144	0.521672	0.362313	0.0584202	0.203976	0.235993	1		0.156893			0.0310579	0.0356805	0.123782	55.9667
O00425	1	0.567275	0.300731	0.040883	0.066875	0.0188675	0.0170023	0.0313028	1	0.654387	0.249973	0.0605548	0.0261532	0.019352	0.0164185	0.0200606	1	0.80024	0.367746	0.085866	0.0256035	0.0138969	0.0120278	0.0222874	1	0.737077	0.232281	0.0776739	0.0264562	0.0203415	0.0294863	0.0365711	1	0.720877	0.248565	0.0537475	0.0318712	0.0193095	0.0103798	0.0281842	1	0.905122	0.301414	0.111574	0.0372982	0.011263	0.0187403	0.0375602	45.1237
O00429-4	1	0.704523	0.301707	0.0264262	0.0301136	0.00832957	0.00712703	0.00816961	1	0.81498	0.253327	0.0225039	0.00968731	0.0051402	0.00658165	0.00673937	1	0.773298	0.237492	0.00677833	0.00277317	0.0142662	0.0099949	0.00485457	1	0.930821	0.20131	0.0219154	0.00604324	0.00659206	0.00474097	0.00611165	1	0.88882	0.214849	0.02721	0.0118289	0.00516747	0.00453892	0.00657264	1	1.01692	0.237683	0.0177614	0.00523887	0.0258138	0.00682013	0.00829087	45.9116
O00442	1	0.718333	0.456144	0.0805649	0.0740161	0.018617	0.00438336	0.00196024	1	0.731591	0.271259	0.0701911	0.0218231	0.0122386	0.00735555	0.00243675	1	0.686078	0.244928	0.0297126	0.00742863	0.00810494		0.337654	1	0.684536	0.274164	0.0523882	0.0215027	0.00470618	0.00382946	0.00456749	1	0.726215	0.308998	0.0616385	0.019271	0.00826113	0.00286221	0.00400845	1	0.470222	0.147733	0.018884	0.0138299		0.00433275		46.9023
O00453	1	0.688669	0.799542	0.658579	0.614254	0.534739	0.551788	0.484023	1	0.961465	0.889322	0.838644	0.820984	0.738488	0.640651	0.6497	1	1.0539	1.03901	0.841834	0.918271	0.750567	0.734661	0.702936	1	0.861876	0.776417	0.675565	0.583453	0.612397	0.585727	0.555293	1	0.928499	0.838729	0.726928	0.937619	0.775624	0.688882	0.636347	1	1.01881	0.903245	0.863791	1.00826	0.748263	0.881987	0.752281
O00459	1	0.714565	0.160693						1	0.515374	0.233226						1	0.362331	0.248788						1	1.04466	0.167335						1	0.846705	0.18361						1	0.70419	0.186444
O00461	1	0.774822	0.558202	0.444492	0.415157	0.405417	0.398874	0.353561	1	0.911648	0.61531	0.512199	0.449587	0.438054	0.432897	0.397883	1	0.765655	0.596313	0.607203	0.507086	0.507099	0.52473	0.481686	1	0.894908	0.633841	0.581822	0.474315	0.513165	0.512016	0.504522	1	0.787951	0.561597	0.467231	0.469665	0.391881	0.352845	0.343174	1	0.872231	0.582878	0.538903	0.455319	0.410128	0.440972	0.465994	49.3362
O00462	1	0.800148	0.774751	0.617608	0.365546	0.0345498	0.0110309		1	0.837877	0.74902	0.622829	0.376186	0.0245953	0.0105867	0.00856442	1	1.29068	1.12839	0.785768	0.500216	0.0939902			1	0.913849	0.858818	0.591328	0.39688	0.0261319	0.0069606		1	0.810335	0.662446	0.497157	0.35274	0.0349653			1	0.673832	0.531768	0.448406	0.303086	0.0654954			52.7138
O00468									1	1.29616	0.234907	0.238617					1		5.03762						1		0.56528						1	0.929457	1.38489	0.276202					1	0.860223
O00469	1	0.881594	0.496379	0.13991	0.146691	0.288612		0.0116226	1	0.794263	0.380725	0.161822	0.0956584	0.0561787		0.01579	1	0.920272	0.491964	0.174245		0.193003	0.0815171	0.164385	1	0.833135	0.450035	0.18517	0.250519	0.328323		0.00933617	1	0.789234	0.414031	0.12977	0.29036	0.192357	0.123972		1	0.971182	0.502093	0.0725298	0.557864	0.391413	0.19493		47.7858
O00470-2	1		0.283145						1	1.35679	0.511914						1	0.92122	0.284217						1		0.533925						1	1.07606	0.632354						1	0.604861	0.445776
O00471	1	0.458089	0.19922						1	0.440926	0.170148				0.0502428		1	0.338378	0.238636			0.0913817		3.09273e-05	1	0.269076				0.0248723			1	0.63877	0.171702	0.0222147					1	0.162083
O00483	1	0.415753	0.260088	0.0815372	0.103846	0.0374965	0.0150508	0.00946911	1	0.541023	0.385427	0.0786193	0.0308872	0.0176203	0.016509	0.0117161	1	0.750022	0.205505	0.0496373	0.0260553	0.00636531	0.0156548	0.0142462	1	0.427034	0.173643	0.0541049	0.0195179	0.0118292	0.00887467	0.0134414	1	0.720182	0.276772	0.0939389	0.0485971	0.018039	0.0250397	0.0184286	1	0.624129	0.202308	0.0461711	0.0315768	0.0148104	0.0147612	0.00860137	43.9333
O00487	1	0.934108	0.821681	0.230967	0.0730064	0.010252	0.00144539	0.00160451	1	0.861135	0.626019	0.259316	0.0391311	0.00701734	0.00243636	0.00137418	1	0.943038	0.860065	0.284711	0.031189	0.00443749	0.00313657		1	0.922296	0.736767	0.248353	0.0354788	0.00314214	0.015682		1	0.936711	0.790035	0.284313	0.0433194	0.00477092	0.00155514		1	0.38051	0.290568	0.158082	0.0171483	0.00425679	0.000774854		50.1495
O00488	1	0.566543	0.441628	0.370616	0.583241	0.440481	0.544746	0.468667	1		0.929369	0.556006		0.555585	0.601028	0.690128									1	0.494431	0.516237	0.383679		0.399476	0.425129	0.437983	1	1.36555	0.982106	0.906621	1.18613	0.990228	1.45958	1.64375									44.2561
O00505	1	0.664503	0.248978	0.0442998	0.0419048	0.0134633	0.0118558	0.0144701	1	0.659485	0.257155	0.0407617	0.0186799	0.0128537	0.00707786	0.00632637	1	0.873495	0.262033	0.0303635	0.0116848	0.00629123	0.0103078	0.0106894	1	0.800945	0.230127	0.0340147	0.0190595	0.0125805	0.00689228	0.00547775	1	0.833771	0.289111	0.0598894	0.0198186	0.00936057	0.0129422	0.0107462	1	0.970441	0.299085	0.0521423	0.01439	0.0156526	0.0114195	0.0107028	45.4578
O00519									1	0.387179	0.415872	0.613314
O00534	1	1.25695	0.826158	0.203879					1	0.827682	0.686577	0.220665			0.259749		1	0.583292	0.000265029					0.0850857	1	0.732332	0.671776	0.223837	0.0374359	0.0309146			1	0.672004	0.568251	0.156444	0.0381851	0.0119825			1	0.566859	0.324302	0.0742557					48.3544
O00541	1	0.839486	0.417746	0.316324	0.162017	0.21756	0.144067	0.0955854	1	0.453493	0.242453	0.124987	0.0872174	0.0742454	0.0571848	0.0467806	1	0.352846	0.187501	0.0459505	0.0795471	0.065045	0.0485528	0.0353059	1	0.52009	0.241878	0.109398	0.110619	0.121164	0.0844039	0.0562233	1	0.527917	0.253698	0.129024	0.0735882	0.0579507	0.0576408	0.0466769	1	0.484669	0.233905	0.107048	0.107388	0.0710956	0.0611185	0.0317226	47.6009
O00559	1	1.13399	0.706292	1.12345	1.09813	1.18312	1.48411	1.74309	1	0.889522	0.71382	0.757619	0.828615	0.96322	1.01621	1.18492	1	1.173	0.6514	0.697857	0.460901	0.740603	1.13599	1.21102	1	0.777176	0.795311	0.738599	0.927349	0.97244	1.0897	1.13078	1	1.4693	0.963513	0.911588	0.924429	1.0864	1.3298	1.35621	1	0.546431	0.742688	0.777107	0.813205	0.687397	1.08964	1.31947
O00560-2	1	0.761266	0.790865	0.226847	0.0636214	0.0102306		0.00278193	1	0.816712	0.731041	0.27256	0.0362479	0.00957543	0.00612316	0.00723928	1	0.907499	0.887946	0.319356	0.0493229	0.0476774	0.048759	0.0453517	1	1.0154	0.841249	0.347182	0.0518077	0.0260787	0.0314161	0.0325663	1	0.987953	0.810716	0.377382	0.0698296	0.037363	0.0194532	0.0213303	1	0.926629	0.922043	0.480281	0.0826777	0.0539452	0.054315	0.0511634	49.8102
O00566	1	0.854211	0.628673	0.555799	0.692825	0.459681	0.455727	0.6426	1	1.15937	1.86814	0.651395	0.884221	0.816864	0.798557	1.05854	1	0.683907	0.352013	0.201967	0.183739	0.0731143	0.154506	0.282918	1	0.791289	0.526434	0.578457	0.450763	0.24207	0.286697	0.274932	1	0.407229	0.756689	0.398624	0.378183	0.301845	0.364594	0.46399	1	1.01155	0.691182	0.398661	0.495787	0.38778	0.397285	0.331351
O00567	1	0.668953	0.602641	0.358555	0.400933	0.367918	0.347103	0.276206	1	0.719198	0.60988	0.386559	0.45301	0.458201	0.425093	0.321558	1	0.792539	0.633077	0.490178	0.526378	0.518772	0.351044	0.318573	1	0.958563	0.792262	0.529692	0.506386	0.543107	0.513979	0.411659	1	0.734533	0.653498	0.460429	0.458979	0.488657	0.424049	0.367741	1	1.03596	0.868278	0.615259	0.700641	0.729515	0.578242	0.479002	48.8914
O00571	1	0.518476	0.291159	0.189555	0.152897	0.239596	0.246637	0.200536	1	0.757738	0.369069	0.325134	0.342066	0.324463	0.256476	0.270837	1	0.892191	0.368352	0.304204	0.350126	0.281427	0.239108	0.231783	1	0.96562	0.345466	0.272438	0.287261	0.301924	0.295675	0.261792	1	0.946275	0.330107	0.299415	0.273482	0.30901	0.27892	0.258495	1	0.943545	0.405558	0.359971	0.335948	0.34183	0.295984	0.232993	44.1993
O00584	1	0.758546	0.731686	0.649414	0.541109	0.358039	0.242733	0.201713	1	0.790756	0.80675	0.739899	0.61928	0.411006	0.2491	0.229481	1	0.959486	0.917604	0.789518	0.652046	0.377935	0.225621	0.173616	1	1.00133	0.892141	0.860697	0.725031	0.427799	0.280843	0.21328	1	1.00259	0.94027	0.768145	0.670686	0.408219	0.286171	0.231336	1	1.23821	1.0815	0.95485	0.710355	0.437532	0.289979	0.242302	55.4002
O00592	1	0.827968	0.754811	0.702995	0.582255	0.479557	0.441481	0.409002									1	0.529092	0.97031	0.697777	0.619726	0.424714	0.411938	0.481322	1	1.22999	1.24637	0.693507	0.916563	0.767762	0.909151	0.80924	1	0.553846	0.811467	0.460703	0.569232	0.546985	0.544721	0.464231	1	3.64494	0.65414	0.614287	0.487916	0.521138	0.431239	0.399269	59.9067
O00628									1	0.989018		1.20614	0.729791	0.0125631											1		1.12523	0.92583	1.01845	0.120969											1	0.447683		0.914271
O00629	1	0.776778	0.597911	0.227159	0.04935	0.0139961	0.00770351	0.0139826	1	0.811253	0.555146	0.237659	0.0286284	0.00854425	0.00617343	0.0108979	1	0.904502	0.655757	0.253356	0.021394	0.0105538	0.00638793	0.0110221	1	1.01655	0.643645	0.343449	0.0328873	0.0140169	0.00699323	0.00981393	1	0.871093	0.583483	0.280085	0.0383034	0.0122029	0.0137723	0.0116999	1	1.06309	0.719364	0.369862	0.0310101	0.010426	0.019982	0.0214899	48.4503
O00635	1	0.48381	0.189205						1	0.595871	0.187358						1	0.140996	0.383323						1	0.900428	0.250506						1	0.561776	0.243091						1	0.308979	0.362677
O00743	1	0.722761	0.583417	0.50707	0.516435	0.536333	0.482009	0.412307	1	0.776796	0.596451	0.551352	0.580906	0.614377	0.537897	0.401041	1	0.924376	0.668829	0.563791	0.61632	0.709104	0.580222	0.433777	1	0.849389	0.610257	0.544314	0.546616	0.594612	0.547907	0.406997	1	0.827192	0.593163	0.453709	0.542162	0.558145	0.495339	0.393123	1	0.968847	0.66009	0.632406	0.705305	0.759679	0.659815	0.53244	52.8818
O00746	1	1.10616	1.60315	1.16651	0.599682	0.0300608			1	0.693445	0.459619	0.78617	0.756429	0.0994798			1		0.496884	0.464233	1.06286	0.0187313		0.0866748	1	1.64557	1.00884	1.26941	0.937393	0.118687											1	1.05528	1.35441	1.1021	0.661818	0.1567			56.0929
O00748	1	0.800491	0.816841	0.650885	0.291705	0.0622106			1	0.924041	1.04745	0.779284	0.536556	0.0655195			1	0.873988	0.947248	0.783104	0.397822	0.0705981			1	1.13394	1.21934	1.01519	0.472568				1	0.882895	0.692662	0.656442	0.441276	0.0614964	0.021188		1	1.59356	0.446318	0.712744	0.327691	0.123786			52.9717
O00754	1	0.82327	0.809535	0.716514	0.696196	0.699402	0.666956	0.708339	1	0.95066	0.847269	0.808782	0.758031	0.74393	0.76946	0.75982	1	0.94501	0.89644	0.798974	0.799045	0.733288	0.72281	0.687225	1	0.908773	0.803987	0.747915	0.782457	0.768284	0.680708	0.729015	1	0.979169	0.857054	0.73612	0.744604	0.752867	0.773812	0.732082	1	1.00934	0.897652	0.844556	0.780668	0.728615	0.774923	0.739754
O00757	1	0.528973	0.688417	0.569211	0.520785	0.47176	0.482417	0.429708									1	1.1057	1.02967	1.32668	1.15899	1.1256	0.938765	0.91648	1	0.978034	0.842603	0.647727	0.636989	0.586028	0.605803	0.555211	1	0.729908	0.589157	0.571394	0.500795	0.458728	0.45021	0.436321	1	2.52062	1.29661	1.00975	0.969496	0.966415	0.884706	0.940595
O00762	1	0.848548	0.666507	0.268624	0.111446	0.045939	0.025426	0.0270611	1	1.06391	0.887491	0.29241	0.118948	0.0443046	0.0369298	0.0393991	1	0.917408	0.412471	0.129338	0.0519833	0.0183773	0.0153602	0.0237551	1	0.653385	0.440505	0.154428	0.051635	0.0186272	0.0115564	0.0187921	1	1.06008	0.655554	0.290758	0.07735	0.0283642	0.0492725	0.0347734	1	0.718648	0.477794	0.176548	0.0534662	0.0228837	0.017092	0.023369	49.3932
O00764	1	0.742687	0.742211	0.308891	0.0597121	0.00481509	0.000816477	0.000442412	1	0.899367	0.747217	0.365419	0.0484753	0.00403904	0.00133738	0.000818466	1	0.949964	0.829331	0.391918	0.016855	0.00231775			1	0.965879	0.812643	0.431194	0.0340484	0.00375574	0.00124705	0.000662165	1	0.997966	0.769932	0.390564	0.0422029	0.00517514	0.00130679	0.000582535	1	0.113329	0.087198	0.0471239	0.0396347	0.00194474	0.00175618		49.6522
O00767	1	0.498406	0.243093	0.0450311	0.0203752	0.00772865	0.00255947	0.00354558	1	0.689003	0.196079	0.037513	0.00363643	0.00443872	0.00536973	0.00624509	1	2.09057	0.815133	0.201873	0.00209739				1	0.564077	0.227754	0.0258309	0.00739632	0.0110208		0.00699267	1	0.689713	0.238738	0.0416929	0.00914462	0.00670685	0.00241317		1	0.313015	0.0403181	0.0335445	0.0450765				44.5021
O14492	1	2.75186	1.30107		1.40385		0.833691	0.561176	1	0.307899	0.309652	0.133513		0.115323	0.10723		1				0.261233				1	1.23604	0.693447	0.306214	0.0809833	0.252459	0.217806	0.190728	1	0.986134	0.567104	0.405409	0.201736	0.261607		0.16525	1	1.0962			0.303341		0.10953	0.0771299
O14497	1	0.725393	0.374754	0.194212	0.147859	0.135196	0.117743	0.0809189	1	0.628624	0.252809	0.129013	0.132627	0.104077	0.0731707	0.0574283	1	0.468791	0.161202	0.11689	0.112738	0.0664891	0.0489381	0.0432	1	0.724254	0.312486	0.185243	0.129107	0.124255	0.0872031	0.0762013	1	0.630048	0.294533	0.130159	0.150583	0.108878	0.0705787	0.0714926	1	0.629195	0.209307	0.120561	0.104741	0.0780984	0.0464421	0.0482104	46.5024
O14519									1	1.38245	0.319298	0.472043	0.24646	0.263124	0.274883	0.218389	1			0.348517	0.315605	0.162378	0.294431	0.125689	1	0.346169	0.121825	0.361745		0.180488	0.225655	0.248144									1	0.310511		0.141864	0.238758	0.244439	0.152278	0.0474831
O14521	1	0.65096	0.386547	0.111216	0.0478909	0.0126654		0.00152282	1	0.729306	0.591418	0.132146	0.0550059	0.0205021	0.00574633	0.00315512	1	1.13347	0.363674	0.0350254	0.00928303				1	0.669272	0.288663	0.00596838	0.0251168	0.00467213		0.00256761	1	0.871945	0.432156	0.121681	0.0349912	0.00834569	0.00842039	0.00360264	1	0.441408	0.210644	0.0284299	0.00569326				46.2171
O14523																	1								1	0.36195			0.183421	0.0934049			1	0.713054	0.249429	0.278667					1
O14524	1	0.481286	0.258563					0.0433546	1	0.629406		0.137503	0.0705393		0.0207187		1	0.588848						0.00503779	1	0.452168	0.211979	0.0801463					1	0.679059	1.84979	0.942751	0.463327	0.154608		0.104015	1	0.576244		0.0624238					44.2575
O14526	1	0.814607	0.397825	0.257708	0.109799	0.0785455	0.0229112		1	0.708124	0.35875	0.205927	0.120059	0.0410519	0.0270712		1	0.755375	0.212428	0.179386	0.13755	0.0430369	0.0208326		1	0.927967	0.408251	0.293053	0.145711	0.0821138	0.0200796		1	0.968327	0.387297	0.196815	0.118572	0.0646098	0.0129868		1	0.357936	0.3458	0.307761	0.101453	0.0475176	0.021488	0.0049296	47.4185
O14530	1	0.798829	0.779692	0.158751	0.0770133	0.0233845	0.0190649	0.0689893	1	0.809067	0.625738	0.176417	0.0452853	0.0149986	0.0220017	0.0513761	1	1.02037	0.899167	0.181075	0.0319531	0.0345633		0.0515715	1	1.03107	0.668528	0.173174	0.033983	0.0157182	0.0124943	0.0160529	1	0.987736	0.959464	0.233436	0.0502731	0.0246662	0.0234655	0.0216681	1	0.483127	0.651282	0.298504	0.0780247	0.0568684	0.0531588	0.0381645	49.5601
O14545	1	0.807478	0.759757	0.746421	0.573049	0.513386	0.512229	0.436814	1	0.73754	0.925078	0.878728	0.797134	0.562953	0.545237	0.506257	1	0.687815	0.653042	0.569366	0.459626	0.555784	0.376114	0.337186	1	1.0391	0.848198	0.62524	0.499365	0.388651	0.524713	0.460285	1	1.28732	0.804529	0.845125	0.850104	0.756884	0.5798	0.651063	1	1.64605	0.766373	0.718922	0.488501	0.401851	0.507157	0.353369	62.551
O14561	1	0.923164	0.622612	0.267015	0.204644	0.0785615	0.0223035	0.0193457	1	1.2769	1.14138	0.335766	0.133541	0.0933129	0.0333023	0.101215	1	1.02417	0.447425	0.14627			0.0120974	0.0590434	1	0.356355	0.192309	0.0382808	0.0259231	0.0210975		0.0097732	1	1.08305	0.536297	0.417868	0.19001	0.0645616	0.234326	0.0875096	1	0.36756	0.447257				0.0147942	0.0444773	49.4592
O14562	1	0.88512	0.656452	0.375047	0.0938186	0.017418	0.00797916	0.00886553	1	0.865357	0.740263	0.405383	0.0890986	0.0126	0.00940995	0.00764306	1	1.12474	0.987719	0.386718	0.0711128	0.00746643	0.00655445	1.1965e-05	1	0.991009	0.833005	0.459174	0.108467	0.017273	0.00863488	0.00621527	1	0.984801	0.790313	0.404978	0.0939599	0.013064	0.00913184	0.00980353	1	1.11126	1.0664	0.582557	0.109441	0.0174727	0.0110985	0.0101051	49.896
O14578	1	1.15318	0.885125	0.90644	0.626051			0.747541	1	1.45753	0.721281	0.355528	0.79218		0.29017	0.724527	1	0.958368	0.614041	0.808861	0.61373	0.531995	0.454164	0.558319	1	0.492176	0.309895	0.429175	0.354029	0.352954	0.00918662	0.00327512	1	2.42875	1.63311		1.18418	1.25155		1.31229	1	0.700136	0.407781	0.0654002	2.36337			0.0265863
O14579	1	0.795425	0.560655	0.201707	0.0793455	0.0190047	0.001922	0.00260321	1	0.750137	0.488597	0.181198	0.044201	0.0148025	0.0061939	0.00391495	1	0.832476	0.529072	0.161935	0.021069	0.00259375	0.00462756	0.000774846	1	0.827945	0.541731	0.182987	0.0330225	0.00802755	0.0024544	0.00145411	1	0.80502	0.492751	0.209792	0.0371112	0.0084958	0.0048011	0.00236045	1	0.425586	0.507831	0.230004	0.0398764	0.00633799	0.00165968		48.2393
O14602	1	0.867228	0.720731	0.31651	0.141817	0.0604235	0.0181463	0.0169299	1	0.720714	0.396975	0.183876	0.0579531	0.027477	0.012491	0.0079647	1	0.789242	0.616188	0.152445	0.0663857	0.127793			1	0.637929	0.330631	0.160714	0.0569249	0.0256744	0.00784379	0.00588055	1	0.727534	0.346542	0.146991	0.0691544	0.0167831	0.0120985		1	0.147207	0.0919557	0.0475211	0.0083803		0.00163795	0.00430528	50.0669
O14607									1		0.259326						1								1		0.342023						1	0.962461						0.204677	1	0.242568
O14617-5	1	0.684103	0.322114	0.0625602	0.0603723	0.0626534	0.1575	0.156056	1	0.850661	0.268734	0.0534008	0.0587673	0.0683733	0.0903527	0.103442	1	0.818857	0.385662	0.0567544	0.0684747	0.0892824	0.0777643	0.0836266	1	0.730233	0.275984	0.0439076	0.0958969	0.0675273	0.0645848	0.100505	1	0.838969	0.276759	0.0487945	0.0892543	0.0672467	0.0666148	0.0950742	1	0.925164	0.317895	0.0651199	0.0569283	0.0975399	0.0861204	0.122008	45.7066
O14618	1	0.758329	0.667118	0.333224	0.178695	0.0563762	0.0430257	0.031752	1	0.751376	0.662231	0.403941	0.232362	0.0725483	0.0472079	0.0506884	1	1.08906	0.948146	0.481484	0.260286	0.0745042	0.0579153	0.0308973	1	1.06736	0.768963	0.422105	0.221598	0.0821388	0.0472235	0.0558293	1	0.831861	0.662496	0.40718	0.25048	0.0857056	0.0510677	0.0402814	1	0.815709	0.803575	0.446865	0.254954	0.0858038	0.0487653	0.04072	49.5282
O14641	1	0.721924	0.580129	0.507405	0.356511	0.537969	0.60967	0.558343	1	1.56195	0.786648	0.684485	0.4032	0.478909	0.48752	0.745574	1	2.24105	0.448062	0.212168	0.197866	0.173665	0.33759	0.328755	1	0.305292	0.569526	0.442321	0.426286	0.483252	0.51918	0.606933	1	0.736011	0.648936	0.328728	0.276885	0.214805	0.43056	0.386514	1	0.762047	0.330055	0.268731	0.192776	0.221325	0.405413	0.300098
O14646	1	0.903916	0.883505	0.285943	0.342663	0.199736	0.125364	0.132062	1	1.6287	1.78801	0.878596	1.13025	0.401526	0.494276	0.311828	1	0.293314	1.24854	0.350055	0.080323	0.194295	0.199161	0.10876	1	0.933009	0.469938	0.802787	0.160831	0.249816	0.247811	0.150309	1	1.7608	3.51579	2.60377	1.41795	0.195413	0.574968	0.342386	1	0.373062	0.340598	0.32395	0.16595	0.149554	0.0713851	0.0716925	50.3985
O14647	1	0.897889	0.923693	0.270386	0.169565	0.339239	0.50937	1.2252	1	1.52443		0.656622	0.21063	0.568085	1.01521	0.866393	1				0.43774		0.431729	0.362036	1	2.2807	0.788373	0.814411	0.439391	0.464989	0.493383	0.523585	1	0.346943	0.47172	0.465323	0.25842	0.26629	0.448623	0.569708	1	1.20308		0.206876	0.188132	0.199712	0.277509	0.945471
O14653	1	0.626543	0.372276	0.10678	0.0370131	0.013459	0.0275829	0.00830184	1	0.769335	0.383616	0.0915164	0.0507871	0.0408551	0.0272491	0.0141876	1	0.496471	0.315869	0.0785529	0.00832302	0.00620689	0.00267308	0.00966764	1	0.788992	0.378987	0.1188	0.0521298	0.0271739	0.0307236	0.0315022	1	0.881766	0.440097	0.133395	0.0612133	0.0264256	0.033179	0.0248684	1	0.783008	0.423907	0.0466447	0.0194456	0.0187948	0.0123494	0.00765146	45.9779
O14656	1	0.65317	0.317829	0.0533543	0.042313	0.0134091	0.00720461	0.00378187	1	0.793744	0.282712	0.0561789	0.0201976	0.0133032	0.00258539	0.00610839	1	0.716651	0.243846	0.0373456	0.0118291				1	0.719703	0.249251	0.04338	0.0168208	0.00731581		0.00462881	1	0.794547	0.32422	0.0539122	0.0201727	0.00937529	0.00656485		1	0.497528	0.114002	0.0132775	0.0206227		0.00395879	0.0108748	45.7529
O14657	1	0.759957	0.326085	0.0371039	0.0449737				1	0.850477	0.257251		0.0163201				1	0.498842	0.252653						1	0.928292	0.260996	0.0648948					1	1.00054	0.417578	0.111491					1	0.551449	0.40608	0.0415954					46.3218
O14662	1	0.702331	0.253403	0.0207548	0.0258992	0.0069724	0.021439	0.0466955	1	0.940021	0.280608	0.0461608	0.0236717	0.0620479	0.0395571	0.0403719	1	0.350357	0.400125				4.80101e-05	0.119881	1	0.875494	0.194392	0.0574529	0.0145199	0.000219226	0.026467	0.00953882	1	0.801407	0.277207	0.0318002				0.0321868	1	0.412561	0.224856	0.0437893			0.0206238		45.6389
O14672	1	0.781509	0.681019	0.319707	0.138953	0.0429798	0.0258552	0.0224504	1	0.880763	0.762481	0.375996	0.148045	0.0458623	0.029955	0.0188716	1	0.989215	0.727928	0.395683	0.152827	0.0358641	0.0229622	0.0167008	1	0.981096	0.747286	0.416539	0.123235	0.0413031	0.0305146	0.0166748	1	0.925409	0.730662	0.3901	0.141365	0.0423721	0.0251628	0.0199762	1	1.00816	0.828425	0.467844	0.158151	0.0537088	0.0250587	0.0284434	49.5438
O14681	1	0.516855	0.229627						1	3.45663	0.198552														1	2.23923							1	0.464705	0.749611						1	0.220512
O14683	1	1.07222	0.830638	0.288826	0.0993057	0.0558635	0.0292511	0.0103471	1	0.723656	0.489042	0.2214	0.0690874	0.0402198	0.0203493	0.0125982	1	0.784373	0.452011	0.306989	0.0562704		0.0274739		1	1.11652	0.52338	0.253545	0.0756663	0.0258424	0.0239265		1	0.65053	0.415435	0.273883	0.0884222	0.00815965	0.018976	0.00886247	1	0.161896	0.910071	0.538254	0.144663	0.00875735	0.0137082		50.4866
O14686	1	0.679589	0.562689	0.256375	0.24554	0.215966	0.164538	0.159005	1	0.692184	0.796273	0.353799	0.309381	0.214281	0.231746	0.236147	1	0.916222	0.426461	0.388754	0.325542	0.244245	0.21707	0.197122	1	1.01032	0.701703	0.437472	0.340659	0.390792	0.224173	0.175848	1	1.07388	0.677718	0.448476	0.32018	0.271362	0.227237	0.269978	1	0.934729	0.683498	0.378634	0.369376	0.346277	0.313356	0.323827	47.9011
O14727	1	0.637072	0.00755618		0.053857				1	0.499271	0.0801299						1	0.720487	0.203775						1	0.448219	0.204835						1	0.585086	0.0831612						1	0.561771	0.082903						44.1015
O14732	1	0.908008	0.549128	0.37412	0.193905	0.0481496	0.0125188	0.0260248	1	0.777846	0.666706	0.581235	0.2974	0.0315462			1	0.853491	0.767041	0.727996	0.585061	0.181715			1	0.728921	0.694292	0.439572	0.343052	0.245367			1	1.30254	1.20017	0.943776	0.610442	0.0601695			1	0.627969	0.655109	0.724741	0.364646	0.144315			49.5885
O14733	1	0.294074							1	0.413948							1	0.000262046							1	0.000252983							1	0.000309452							1	0.0519041
O14734	1	0.662836	0.232999	0.0533158	0.00972027				1	0.77143	0.229443	0.0299297					1	0.916789	0.213378						1	0.721462	0.272705						1	0.518302	0.281064	0.0267027					1	0.921432	0.286298						45.4063
O14735	1	1.10187	0.0750317			0.0224386			1	0.43858	0.132876		0.00575496	0.00841121		0.0331949	1	3.96901	1.65205						1	0.358746	0.119471	0.0445622			0.00396356		1	1.99844		0.55784	0.145856				1	0.282428	0.712614						47.4582
O14737	1	0.828205	0.778572	0.686037	0.547338	0.72544	0.658233	0.817749	1	1.17866	1.12101	0.797083	0.621457	0.717888	0.831043	0.90244	1	0.972191	0.715119	0.588629	0.425248	0.423019	0.607326	0.72471	1	0.768579	0.712395	0.519021	0.467687	0.56197	0.581302	0.657556	1	1.00606	0.899306	0.748917	0.485606	0.589447	0.814543	0.766876	1	0.946926	0.844241	0.607398	0.428488	0.534252	0.55433	0.495163
O14744	1	0.822978	0.815988	0.2966	0.0469964	0.00945258	0.00159577	0.000958067	1	0.916849	0.831065	0.369315	0.0232145	0.00747854	0.00318672	0.00145311	1	1.00632	0.936141	0.44579	0.0177886		0.00100521	0.000194648	1	1.0312	0.903003	0.466064	0.0200865	0.00283164	0.00284989	0.245727	1	0.959606	0.829407	0.427858	0.02445	0.00590086	0.00130752	0.000517704	1	0.420927	0.342483	0.255394	0.0165273	0.00697238			50.3331
O14745	1	0.89293	0.843546	0.719045	0.658707	0.571623	0.575824	0.522253	1	0.967353	0.950119	0.854735	0.738626	0.664167	0.602783	0.551162	1	0.963648	0.930743	0.804705	0.73149	0.586865	0.503505	0.422625	1	1.07068	0.907844	0.83706	0.782236	0.677881	0.639249	0.554249	1	0.991178	0.901064	0.747129	0.693162	0.633248	0.564714	0.503615	1	1.08875	1.00929	0.886661	0.726342	0.609239	0.574479	0.498449
O14757	1	0.740392	0.656723	0.0451636				0.0230162	1	0.643681	0.395361	0.0532034	0.0522227		0.00880784	0.00794223	1	0.75389	0.516255	0.0434575					1	0.891352	0.374544	0.0578179	0.439887		0.0141892		1	0.663557	0.764187	0.104929				0.0160564	1	0.552517	0.247163	0.0347995					48.2671
O14763
O14772	1	0.641609							1	0.99155			0.0840139
O14773	1	0.633817	0.347205	0.116139	0.0807678	0.0278685	0.00589748	0.0109266	1	0.709461	0.31189	0.105014	0.0467514	0.0176652	0.0118646	0.00582531	1	0.749734	0.337364	0.0697307	0.0281666	0.0075952	0.00836266	0.0051345	1	0.703533	0.357151	0.109431	0.0352098	0.0239075	0.00846286	0.00642133	1	0.658713	0.340195	0.109381	0.0410475	0.0119628	0.00714478	0.00249102	1	1.04956	0.428326	0.166377	0.0397469	0.0101774	0.00916966	0.00754165	45.9149
O14776	1	0.695201	0.387926	0.14481	0.11077	0.0647842	0.0576094	0.0564645	1	0.806132	0.38811	0.110204	0.076887	0.049305	0.0456481	0.041516	1	0.769547	0.324282	0.079005	0.042718	0.0244155	0.0256774	0.0247797	1	0.9525	0.433948	0.171959	0.0906984	0.0658423	0.0642554	0.0572132	1	0.891288	0.396379	0.119843	0.0708418	0.0442159	0.0437823	0.0378178	1	0.99727	0.421986	0.108034	0.0605964	0.0390248	0.0363828	0.0313104	46.4394
O14777	1	0.539456	0.223636	0.0411195	0.0448827	0.0437329	0.040813	0.0350932	1	0.468922	0.122836	0.0399486	0.0709393	0.044737	0.04312	0.0314912	1	0.693805	0.3352	0.225114	0.141317	0.0398524	0.0564611	0.0485958	1	0.395418	0.154137	0.041782	0.0416692	0.0451963	0.0465023	0.0382202	1	0.503561	0.189187		0.0478998	0.0570636	0.0554419	0.0413672	1	0.252534	0.19348		0.039112		0.0271278	0.0455661	44.5741
O14787	1	0.849372	0.703798	0.379863	0.24252	0.0847631	0.0280387	0.0167078	1	0.821579	0.633141	0.355397	0.203676	0.0543857	0.0220524	0.0129567	1	0.855967	0.652881	0.330798	0.155324	0.0581678	0.0188496	0.0111738	1	0.827297	0.645642	0.375668	0.205353	0.0564936	0.0229682	0.0156398	1	0.851075	0.623572	0.364751	0.199702	0.0482313	0.0168155	0.0118434	1	0.866177	0.675709	0.447742	0.218702	0.046094	0.0240853	0.0107701	50.5516
O14795	1	1.03519	0.473601		0.0383391		0.237695	0.803773	1	1.00687						0.610378									1	0.311041	0.111002			0.0495347	0.118074	0.542262									1	1.27318						0.963966	47.9487
O14802	1	0.687792	0.564486	0.40318	0.199349	0.0873576	0.0351388	0.0218892	1	0.78461	0.572317	0.359783	0.265442	0.113558	0.0377057	0.02488	1	0.613316	0.406091	0.342865	0.198624	0.0546463	0.0290303	0.0139858	1	0.751793	0.538031	0.346347	0.187764	0.07021	0.0245244	0.0156157	1	0.759785	0.618535	0.422108	0.223031	0.0947362	0.0499368	0.0248489	1	0.505058	1.9236	1.30674			0.0379237		48.9598
O14818	1	0.874556	0.881883	0.704428	0.763071	0.703894	0.607221	0.586664	1	0.888663	0.725869	0.79336	0.721565	0.709276	0.646764	0.544177	1	0.908433	0.883055	0.810117	0.775387	0.670155	0.5436	0.436648	1	0.907818	0.792396	0.771178	0.763934	0.750433	0.6467	0.511431	1	0.943947	0.859646	0.788119	0.730315	0.718915	0.600518	0.4869	1	1.191	0.979901	0.947223	0.847002	0.754037	0.687432	0.553719
O14828	1	0.707077	0.471766	0.175254	0.125125	0.0554594	0.0279613	0.0270016	1	0.69577	0.3858	0.179958	0.0875322	0.0475528	0.0326153	0.0261565	1	0.687938	0.456331	0.163227	0.0664117	0.0280819	0.0275249	0.0190927	1	0.724826	0.387357	0.158178	0.0776461	0.0383585	0.0249768	0.0212591	1	0.748713	0.39112	0.161389	0.0805286	0.0352993	0.0260384	0.0172903	1	0.905379	0.448389	0.206171	0.0764808	0.0278841	0.0311316	0.015421	47.2166
O14832	1	0.781433	0.497173	0.0838025	0.0143282	0.0152226			1	0.803549	0.547084	0.101268	0.0356462				1	0.847885	0.411586		0.126508				1	1.1299	0.701604	0.0780391					1	1.77817	1.48383	0.225086	0.102787				1	0.760464	0.592491	0.143872	0.0450913	0.0570695	0.0295811		47.4356
O14841	1	0.750665	0.494193	0.0308021		0.0443356	0.00466185	0.034522	1	1.00613	0.560064	0.0708601		0.0447747	0.0105119	0.0106389	1	0.883532	0.711901	0.169381	0.0542575				1	1.02725	0.552021	0.0594228	0.0500033	0.0222261			1	0.948548	0.596367	0.0537923	0.0124424	0.0255511			1	0.510778	0.266737	0.041502	0.0290781	0.00721746	0.00641762		47.1676
O14867									1	0.727595	0.57635	0.488446	0.389677	0.28117	0.228763	0.086234	1	0.820215	0.38452	0.318417	0.243825	0.244328	0.186957	0.0905714	1	0.542736	0.407086	0.397102	0.327427	0.342344	0.188934	0.0782915	1	0.904577	0.51182	0.472581	0.335559	0.316615	0.19917	0.0888323	1	0.51937	0.288167	0.528387	0.346126	0.516413	0.222009	0.10756
O14874	1	1.08525	0.948016	0.662805	0.352444				1	0.787363	0.409909	0.472524	0.366342				1	0.865579	0.454452	0.719464	0.393795				1	0.638848	0.658021	0.506387	0.289325				1	0.722879	0.321447	0.324961	0.281074				1	0.598347	0.695574	0.447848	0.22506				53.5734
O14879	1	0.86766	0.464407					0.0503786	1	0.773713	0.350328				0.0332853	0.0274834	1		0.375081						1	0.438523			0.0149432				1	0.551224	1.04222	0.072096	0.0369522			0.0164592	1	0.874814	0.297317	0.107995					47.6824
O14880	1	0.74239	0.543054	0.276431	0.181823	0.100733	0.0620211	0.0270381	1	0.659365	0.519591	0.314433	0.178897	0.115834	0.0636394	0.0220808	1	0.829611	0.809026	0.542803	0.349322	0.194081	0.109465	0.0630979	1	0.829	0.576342	0.44454	0.271951	0.145973	0.088615	0.0720429	1	0.91036	0.613126	0.430368	0.230618	0.155541	0.0846734	0.0516127	1	1.02405	0.767879	0.577173	0.324167	0.21024	0.137879	0.0763888	48.3916
O14893	1	1.25921	1.38003	1.46442	0.785856	0.374463	0.273022	0.162406	1	1.11114	0.898868	1.01424	0.661195	0.390712	0.262532	0.113552	1	2.60815	2.224	2.22551	0.837126	0.709871	0.563631	0.277767	1	1.18178	1.19735	0.901894	0.554622	0.29376	0.203207	0.104321	1	0.568988	0.737918	0.651136	0.287122	0.167751	0.122867	0.0879108	1	0.811327	0.938156	1.08023	0.520963	0.289526	0.175287	0.118049	58.4996
O14907	1	0.536981	0.310463	0.0704465					1	1.01808	0.331672						1	0.51062	0.326161						1	0.867748	0.379753						1	0.942961	0.324713						1	0.487768	0.216989						44.903
O14908	1	0.85339	0.438344				0.0450725		1	1.76787	0.637298						1	1.11296	0.220162						1	0.937925	0.368803				0.0115614		1	0.5921	0.301624				0.0567902		1	0.593835	0.393449	0.0634129					47.4528
O14910	1	0.695806	0.335064	0.137609	0.0895095	0.0539742	0.0400554	0.0324562	1	0.751941	0.369365	0.118127	0.0627575	0.0366041	0.0397405	0.0115993	1	0.704379	0.375078	0.152051	0.0804006	0.0444062	0.0196591	0.0187896	1	0.854329	0.356274	0.101352	0.0533215	0.0460065	0.0267994	0.0145264	1	0.86431	0.305932	0.0909483	0.0888625	0.0303025	0.0266052	0.0132087	1	0.720411	0.387761	0.165985	0.0480773	0.0372249	0.0248096	0.0439385	46.1443
O14920	1	0.57964	0.278403	0.0161661	0.0169449				1	0.694675	0.207412	0.0360823			0.00099133	0.000748537	1	0.653956	0.19757						1	0.669936	0.268588	0.0474438	0.00527263		0.000583415		1	1.12511	0.525814	4.37995	0.0534365				1	0.125141	0.0436788	0.717118					45.1077
O14925	1	0.528166	0.200612	0.0532804	0.0318288	0.0184233		0.0103151	1	0.627467	0.0809027	0.0347308			0.0027178		1	0.303511	0.154614				0.00147675		1	0.455811	0.163836	0.0152362	0.00585261	0.00449122			1	0.623279	0.153182	0.0407199	0.00830531	0.00617541	0.00285614		1	0.233524	0.0455231				0.00135392		44.4765
O14929	1	0.63373	0.274364	0.0795023	0.0551001	0.0104713	0.00311772	0.00258743	1	0.67271	0.239186	0.0938179	0.0403488	0.00727813	0.00435913	0.00210918	1	0.648961	0.265286	0.0720055	0.0306785	0.00239704	0.00119039		1	0.746021	0.282484	0.107939	0.0488907	0.00675141	0.00200307	0.00161822	1	0.687714	0.277178	0.0909141	0.0476442	0.00725919	0.00311423	0.000898352	1	0.137167	0.280846	0.105105	0.0343788	0.0054273	0.000767094	0.000568565	45.4696
O14933	1	0.323114	0.209383	0.0579232	0.0303424	0.0106268	0.00550567	0.0110973	1	0.430851	0.26425	0.0485811	0.0172289	0.0121411	0.00999348	0.00952246	1	0.950362	0.522035	0.0950278	0.00307416	0.00142419	0.00842215	0.00846497	1	0.424468	0.222377	0.0556826	0.0145273	0.00890923	0.00883304	0.0194558	1	0.987953	0.451584	0.106401	0.0420111	0.0442287	0.0242994	0.0266596	1	0.383767	0.390853	0.101478	0.0346624		0.00939288	0.0029144	43.207
O14949	1	0.693029	0.307703	0.0543578	0.0406508	0.0113887	0.00358493	0.00310344	1	0.824656	0.215914	0.0454065	0.0164477	0.0087791	0.0049598	0.00278342	1	0.911129	0.464579	0.0811791	0.0256754	0.00728577	0.00719711	0.00480989	1	0.833857	0.318685	0.0602725	0.0250413	0.0110603	0.00463004	0.0031969	1	0.843179	0.362488	0.0721377	0.0276465	0.010367	0.00571083	0.00381798	1	0.98547	0.438663	0.101853	0.0231679	0.0137062	0.00380803	0.00349364	45.9178
O14950	1	0.894748	0.668465	0.0848076	0.0561115	0.0333209	0.0189276	0.0198832	1	1.03765	0.917545	0.130177	0.055226	0.039859	0.0338686	0.0441318	1	1.31076	1.72036	0.296276	0.0784102	0.0454988	0.0513399	0.0589521	1	1.20102	1.05816	0.165831	0.0417653	0.0380803	0.0289114	0.0322206	1	1.11695	1.01623	0.217726	0.063893	0.0387806	0.0536784	0.0439811	1	1.38962	1.59425	0.436779	0.0906202	0.0563772	0.0452117	0.0418256	48.8295
O14964	1	0.731872	0.621732	0.183597	0.0939459	0.0282751	0.0217634	0.0174208	1	0.902254	0.675711	0.242266	0.078948	0.0269262	0.011653	0.0116103	1	0.947171	0.702599	0.167269	0.0403509	0.0146035	0.00952086	0.00992173	1	0.944973	0.649898	0.225825	0.0717071	0.0268673	0.0206695	0.0116524	1	0.925902	0.681576	0.226357	0.0692883	0.0206587	0.0103276	0.0145912	1	1.05426	0.796829	0.252848	0.0514211	0.0167782	0.0110962	0.010364	48.296
O14965	1	0.653136	0.193345						1	0.809152	0.165094						1	0.35885	0.676625		0.0979116				1	0.647231	0.242252						1	0.891314	0.144749		0.0534147				1	0.300481	0.874666
O14967	1	0.878785	0.479487	0.175048	0.0920332	0.0520947	0.0161833	0.0344629	1	0.908114	0.502101	0.181644	0.12237	0.0513914	0.0269534	0.0189661	1	0.588889	0.377952	0.100024	0.0456125	0.0220125	0.0117255	0.00893116	1	0.781545	0.422391	0.158019	0.0822345	0.0379704	0.024735	0.0279265	1	0.824019	0.450701	0.161666	0.0645624	0.0326792	0.017533	0.0178437	1	0.836708	0.409585	0.216657	0.0911905	0.0305404	0.0181269	0.016143	47.8949
O14972	1	0.671085	0.37784	0.0241629	0.00898257				1	1.15401	0.25372	0.0219029					1	0.820858	0.281275						1	0.967578	0.290047	0.0160385					1	0.638342	0.295976	0.0153789					1	0.465959	0.163858	0.0172223					46.0871
O14974	1	0.612954	0.527572	0.409081	0.396631	0.360788	0.37264	0.392358	1	0.796099	0.509659	0.399798	0.347364	0.367094	0.350112	0.360115	1	0.730825	0.422908	0.349145	0.337924	0.299709	0.273628	0.30189	1	0.956981	0.619385	0.479312	0.458093	0.444559	0.458946	0.459159	1	0.974319	0.55602	0.403867	0.374382	0.377488	0.358281	0.366028	1	0.949777	0.490195	0.412465	0.338806	0.313904	0.349419	0.334606	46.5406
O14975	1	0.58383	0.141467	0.0346231	0.0154362	0.0261819		0.0146317	1	0.533137	0.0936674	0.00718174	0.0805672				1	0.625763	0.0990903		0.0343407				1	0.541045	0.106863	0.0357669					1	0.530538	0.310009	0.0544468	0.0294506		0.0200373	0.0149325	1	0.244809	0.0469123	0.0161328					44.5879
O14976	1	0.627961	0.419919	0.198495	0.141068	0.0836611	0.105584	0.127502	1	0.728365	0.320643	0.14899	0.121642	0.0734586	0.104804	0.142406	1	0.474213	0.269849	0.127949	0.0304891	0.0643038	0.0728684	0.113022	1	0.704557	0.410052	0.184577	0.100724	0.106436	0.102834	0.171291	1	0.642773	0.327919	0.15756	0.109498	0.069971	0.100094	0.149138	1	0.595334	0.35396	0.12237	0.0685076	0.0415016	0.0489906	0.132719	46.2963
O14979	1	0.823904	0.619334	0.404204	0.435847	0.443942	0.417842	0.432183	1	0.764571	0.51508	0.321845	0.342197	0.443216	0.456376	0.467651	1	0.846334	0.602191	0.37332	0.351654	0.434159	0.42221	0.470134	1	0.785726	0.597719	0.418675	0.366659	0.437815	0.40703	0.405578	1	0.804697	0.578969	0.398638	0.357119	0.421972	0.495369	0.471825	1	1.03138	0.677402	0.449951	0.374532	0.477226	0.524226	0.497543	50.1238
O14980	1	0.634618	0.355864	0.101315	0.0792202	0.0216048	0.00669505	0.00544698	1	0.600391	0.257667	0.0886436	0.0378517	0.0132922	0.00691821	0.00497145	1	0.729781	0.313496	0.0833127	0.0331332	0.0059068	0.00436568	0.00394067	1	0.66602	0.294439	0.0939679	0.0376522	0.0101576	0.00461543	0.0037302	1	0.685031	0.298505	0.114198	0.0475425	0.0130218	0.00602933	0.00419805	1	0.842266	0.35393	0.134226	0.0440053	0.0105402	0.00668091	0.00304632	45.9438
O14981	1	0.661187	0.239894		0.0371725			0.0200305	1	0.53778	0.351828				0.00794543		1	0.443476	0.280873						1	0.447437	0.111981						1	0.567228	0.16366	0.0950451					1	0.475099	0.122648						45.3988
O15013	1	0.432774			0.534048		0.273594		1	0.120172							1	0.618289							1	0.690835							1	0.748131							1	0.762052	0.346796						43.6636
O15014	1	0.531095	0.418643	0.349369	0.208625	0.319064	0.422939	0.547537	1	0.458432	0.78536	0.366992	0.237617	0.31193	0.405022	0.587096	1	0.0523622	0.389203	0.221928	0.162708	0.281364	0.312149	0.369997	1	1.01776	0.780701	0.606023	0.37166	0.401549	0.690375	0.784623	1	0.919992	0.490217	0.382734	0.342621	0.27227	0.407053	0.606655	1	0.970475	0.523755	0.382081	0.397202	0.298242	0.517522	0.776748	44.2489
O15015	1	0.747721	0.408971	0.555377	0.534057	0.342324	0.326899	0.448543	1	3.09567	19.1265	0.337363	0.594121	0.890739	0.814432	1.07104									1	0.196231	1.03105	0.347108	0.317075	0.318654	0.301829	0.345543																	44.4024
O15027	1	0.764866	0.641521	0.471011	0.429962	0.385524	0.402561	0.385096	1	1.00778	0.72984	0.482706	0.465281	0.420104	0.402392	0.382076	1	0.787149	0.592144	0.469143	0.424991	0.404005	0.36759	0.31917	1	0.879153	0.646709	0.507305	0.444691	0.454534	0.444669	0.424086	1	1.14346	0.720962	0.512063	0.487587	0.481326	0.449734	0.386713	1	0.857615	0.696766	0.556759	0.490009	0.454918	0.414393	0.37667	51.1963
O15031	1	0.696436	0.485296	0.214001	0.143493	0.0745386	0.0835603	0.076873	1	0.82154	0.447021	0.178183	0.130103	0.0880765	0.0737704	0.0827829	1	0.906546	0.482365	0.220338	0.098951	0.0659997	0.0632638	0.0596606	1	0.787214	0.40167	0.189064	0.126079	0.0716434	0.0781671	0.0760377	1	0.857433	0.515818	0.233794	0.144959	0.0900852	0.0892154	0.0832308	1	0.871074	0.44994	0.248872	0.129287	0.0837266	0.0753985	0.0800963	47.2947
O15037	1	1.62696						0.218252																	1																								66.1189
O15042	1	0.693603	0.48396	0.1803	0.161898	0.136386	0.128503	0.144373	1	0.80438	0.488647	0.214806	0.197441	0.17974	0.15187	0.149762	1	0.798246	0.407801	0.211632	0.192778	0.174723	0.174472	0.158916	1	1.00067	0.499351	0.230372	0.221973	0.194139	0.180568	0.158399	1	0.92205	0.564772	0.229299	0.188662	0.198669	0.178888	0.161852	1	1.00356	0.48781	0.201696	0.2094	0.213099	0.184827	0.177467	46.9937
O15047	1	0.91173	0.264121	0.152694	0.142945	0.0653857	0.0991666	0.10845	1	1.06987	0.0637016	0.121124	0.0396166		0.0252432	0.0596008	1	1.48878	0.463421					0.802552	1	0.55335	0.245962		0.0272629	0.0736499	0.0512094	0.0570992	1	0.755237	0.163537	0.0156617	0.080089		0.0589703	0.0530577	1	0.311925					0.0163896		46.5306
O15050	1	0.427634	0.435935		0.0311383				1	2.28448	1.58849	1.4061	0.616649		0.176622		1					0.0697454	0.0383593		1	0.833987	0.325786	0.573094				0.0277071	1	0.172823		1.08465	0.115255				1		0.278181	0.275976	0.232592	0.113772			45.2555
O15056																									1					0.24996		0.54113	1	0.522584				0.212512	0.31209	0.0639948
O15067	1	0.784632	0.431308	0.0416018	0.0405402	0.00770726	0.00103399	0.000855243	1	0.876729	0.425019	0.0320693	0.011018	0.00649074	0.00254928	0.00119374	1	0.949083	0.533868	0.0179018	0.00591914	0.0329758	0.00336825		1	1.40162	0.472284	0.0295737	0.00901467	0.00250283	0.00534822	0.000709361	1	0.953643	0.463583	0.0417668	0.011071	0.00431108	0.00196581	0.000968776	1	0.235166	0.543998	0.0308608	0.00271464	0.00460849	0.00429358	0.000614888	47.0064
O15084	1	0.454673	0.213397	0.0755486					1	0.803993	0.433206	0.000514177		0.025411	4.96556e-05		1	0.857281	0.746723					0.0983453	1	0.584422	0.163173						1	0.72715	0.332597	0.0304991				0.000860738	1	0.318006	0.116009			0.00587521			43.8113
O15091	1	0.427458	0.00127009	0.0225867					1	0.835777	0.29561						1	0.683698	0.560429						1	0.282225	0.0505146						1	0.563131	0.180378	0.0740561					1	0.048767	0.112472						43.9478
O15111	1	0.466069	0.42048						1	0.366211	0.0854784						1	1.323							1	0.374154	0.117831	0.214556					1	0.450527	0.355304	0.0311683		0.0237811			1	0.307656	0.180342		0.0343747
O15116	1	0.768145	0.860754	0.848637	0.78769	0.778829	0.689976	0.626214	1	1.09365	1.01887	0.925643	0.943014	0.786256	0.860972	0.683761	1	1.16933	0.851984	0.753123	0.716703	0.505697	0.716937	0.673012	1	0.872375	0.757777	0.73866	0.707711	0.784731	0.707775	0.580323	1	0.953933	0.885979	0.855203	0.764713	0.698955	0.889052	0.752441	1	0.975928	0.962805	0.860674	0.802618	0.724324	0.626644	0.463377
O15117-2	1	0.644377	0.459749	0.207686	0.180704	0.117395	0.151872	0.217164	1	0.851748	0.630202	0.227346	0.152051	0.149137	0.108207	0.137603	1	0.688103	0.49156	1.11974	0.192755	0.0996049	0.153012	0.108478	1	1.13702	0.787172	0.288986	0.208437	0.165566	0.132943	0.211247	1	0.895413	0.550282	0.333539	0.144386	0.110366	0.105129	0.192947	1	0.35489		0.201542	0.203479	7.42182e-05	0.115594	0.108378	46.5225
O15118	1	0.745499	0.582998	0.343256	0.214397	0.141132	0.0800823	0.138394	1	1.05682	0.721745	0.473275	0.289034	0.174976	0.160623	0.166949	1	0.736893	0.702424	0.546639	0.297037	0.0904398	0.128971	0.0881222	1	1.03027	0.927896	0.545319	0.305882	0.208937	0.115981	0.101686	1	0.831597	0.820341	0.475438	0.236446	0.134019	0.121049	0.116878	1	1.29588	0.838819	0.626896	0.44301	0.144545	0.119961	0.093758	48.9541
O15120									1	0.475173							1								1								1	0.682385	0.337622						1	1.16706
O15121	1	0.698032	0.499429	0.142679	0.0869109	0.0387234	0.0228901	0.0218547	1	0.903144	0.46518	0.129709	0.0417196	0.0584789	0.0113605	0.00747864	1	2.11452	1.1668	0.53932					1	0.975637	0.597467	0.202809	0.0199402	0.024208	0.0855898	0.0298978	1	0.898523	0.559783	0.156019		0.0656468		0.0384957	1	0.683216	0.28791	0.0662388			0.00861105	0.567007	47.2171
O15126	1	1.04048	0.841184	0.604312	0.586255	0.56807	0.535896	0.500724	1	0.960115	0.759929	0.668215	0.59757	0.555267	0.504167	0.487913	1	0.837709	0.747954	0.625501	0.485601	0.387689	0.400503	0.350102	1	0.843298	0.819901	0.658378	0.571502	0.525795	0.488214	0.391177	1	0.832327	0.737337	0.540749	0.535492	0.460702	0.401892	0.362812	1	0.913897	0.579923	0.504991	0.524759	0.399013	0.399771	0.335868
O15127	1	0.738552	0.700295	0.463379	0.390616	0.301954	0.248868	0.222371	1	0.949109	0.67118	0.574223	0.454946	0.385559	0.304378	0.246346	1	0.821687	0.871104	0.491689	0.472484	0.360862	0.247086	0.195525	1	0.893969	0.682377	0.488457	0.376694	0.316807	0.227804	0.16508	1	1.00079	0.738816	0.519644	0.444913	0.362396	0.268314	0.220331	1	0.886013	0.850973	0.663479	0.467869	0.358943	0.302997	0.192151	51.7687
O15143	1	0.820166	0.734543	0.477402	0.361336	0.145102	0.00303786	0.0021713	1	0.865414	0.733513	0.556406	0.371061	0.150474	0.00494353	0.00450209	1	0.987701	0.914072	0.584007	0.402288	0.171181	0.00354345	0.0102462	1	0.962193	0.768646	0.601314	0.390233	0.165497	0.00402007	0.0128978	1	0.947706	0.770177	0.533877	0.363377	0.163563	0.00416723	0.00910967	1	1.12749	0.945283	0.703576	0.434477	0.185505	0.00524961	0.00897843	51.7338
O15144	1	0.827302	0.786955	0.53334	0.409472	0.161383	0.00704262	0.00168169	1	0.888682	0.781172	0.639275	0.436849	0.170354	0.00918294	0.00233287	1	0.908586	0.896295	0.611812	0.410883	0.1621	0.00635626	0.000498406	1	0.980053	0.783676	0.638142	0.480348	0.169375	0.00604273	0.00129664	1	0.991636	0.831482	0.592121	0.42142	0.173486	0.00808745	0.00158061	1	1.12843	0.99151	0.751127	0.47532	0.181323	0.00767175	0.00119	52.6952
O15145	1	0.744674	0.694285	0.42812	0.278685	0.0529366	0.00409824	0.00234249	1	0.71692	0.735464	0.499336	0.289282	0.0628547	0.00631807	0.00329026	1	1.12112	0.894421	0.543202	0.32604	0.0592837	0.00373281	0.0018665	1	0.924721	0.756881	0.559037	0.290417	0.0533401	0.00500101	0.00215841	1	1.03774	0.775531	0.545895	0.323834	0.0702421	0.00663039	0.00215455	1	1.1083	0.956285	0.772417	0.38941	0.0880582	0.00670305	0.00253712	50.4051
O15155	1	0.687279	0.20584	0.430706	0.518308	0.521814	0.706642	0.673134	1	0.890823	0.586403	0.362734	0.417182	0.442691	0.392986	0.537719	1	0.611196	0.494945	0.365734	0.342998	0.208807	0.302946	0.294942	1	0.741373	0.43395	0.405677	0.417844	0.426719	0.308934	0.399036	1	0.569134	0.564143	0.478196	0.469794	0.371686	0.452203	0.455669	1	0.667003	1.08467	0.812135	0.756333	0.631378	0.551741	0.657773
O15156	1	1.52768	0.535546	1.40251	1.2527	2.64043	1.62121	1.30647									1			0.347876	0.219722	0.214072	0.594195	0.206439	1	0.768891	0.55272	0.552798	1.13497	0.939289	0.856335	0.986707	1	0.923341	0.486744	0.418108	0.610813	0.481492	0.525511	0.637708	1		0.0956271	0.363242	0.170605	0.249708	0.302255	0.220606
O15160	1	0.510645	0.172682	0.0305164	0.0317715	0.00999262			1	0.527711	0.119186	0.0260764	0.0144246	0.0118875	0.00441056	0.00346911	1	0.394323	0.131006			0.0264907			1	0.541478	0.131313	0.0187883	0.0190445	0.0116566	0.00249854		1	0.597867	0.141643	0.0311057	0.0133068	0.0125812	0.00483291	0.00172308	1	0.278964	0.0476274		0.0129582	0.00692693			44.2591
O15162	1	1.02963	1.34469	1.07658	1.04547	0.983414	0.868758	0.792102	1	0.838054	1.06775	1.28985	1.20733	1.11876	1.01398	0.793756	1	0.78759	0.825926	1.49211	1.19829	1.1207	0.977451	0.833825	1	1.32496	1.44374	1.51397	1.34377	1.26953	1.16288	1.01536	1	1.13186	1.05387	1.37306	1.18518	1.07324	0.954482	0.841594	1	0.75213	1.48311	2.32035	1.98808	1.83122	1.57667	1.18155
O15164	1	0.715006	0.235215	0.0396171	0.0333653	0.005348	0.00845524	0.00714595	1	0.719218	0.173815		0.00632746				1	0.780027	0.2616	0.0792882					1	0.654781	0.175705	0.0357817	0.00967743	0.0110557		0.00285484	1	0.686819	0.227542	0.0619687			0.00822554	0.00217951	1	0.270995	0.0447263	0.0452482					45.6637
O15173	1	0.815705	0.778862	0.561315	0.451773	0.321053	0.310113	0.305147	1	0.842321	0.828722	0.658861	0.491562	0.388879	0.380553	0.3826	1	0.899172	0.843681	0.676787	0.494854	0.360474	0.355087	0.327287	1	1.03519	0.952499	0.746816	0.52816	0.427374	0.466184	0.452603	1	0.971172	0.799109	0.669702	0.518	0.401163	0.386467	0.398693	1	1.19267	1.0917	0.906338	0.605484	0.450405	0.46195	0.463332	53.9287
O15182	1	1.19702	1.11555	0.581127	0.753644	1.10503	1.58867	1.57682	1	1.6193	0.417596	0.681708	0.913019	1.2031	1.48997	1.66599									1	0.482037		0.430775	0.623284	1.0574	1.1359	0.991929	1	1.24046	1.05165	0.846756	0.656307	0.95824	1.51659	1.42363	1	0.123413	0.056668		0.110582	0.169927	0.459255	0.596778
O15212	1	1.50095	0.618607	0.582031	1.56368	0.943438	0.587851	1.3663	1	0.581204	0.868031	0.333711	1.01241	0.911031	0.686984	0.66091	1	1.24136	0.931236	0.887426	1.70607	0.323315	0.351248	0.605047	1	0.415333	0.341576	0.705259	0.600818	0.117292	0.242142	0.152367	1	1.15922	1.38561	0.517792	1.64862	1.4962	0.404631	0.69647	1	1.36831	0.402627	1.02847	1.08836	0.824001	1.01461	0.252665
O15213	1	1.7722	1.72479	0.463863	0.217243	0.388063	0.523708	0.419974	1	1.12737	1.3605	0.71046	0.495196	0.794956	0.939149	0.652443	1	2.43233	1.63839	1.92944	0.879551	1.173	0.983616	1.21619	1	0.796689	0.904782	0.713091	0.413189	0.639578	0.846239	0.620171	1	0.761315	0.389447	0.307037	0.160151	0.27663	0.199344	0.177429	1	1.93352	1.33353	0.651812	0.533863	0.618624	0.772859	0.600123	51.9046
O15226	1	1.08666	0.884074	0.65962	0.674076	0.596765	0.582322	0.578942	1	0.885581	0.713402	0.494433	0.500745	0.446394	0.38422	0.330965	1	0.635053	0.497644	0.430524	0.431905	0.397107	0.38255	0.314039	1	1.10143	0.948603	0.674721	0.700315	0.628758	0.475757	0.518286	1	0.885845	0.646908	0.532775	0.400991	0.337716	0.353509	0.299037	1	0.818808	0.698164	0.504002	0.463435	0.390158	0.385006	0.316597
O15228	1	0.43626	0.180765	0.0246921	0.0340321				1	0.436396	0.139678	0.0172325	0.066346				1	0.821793	0.136315			0.0202304			1	0.433879	0.172175	0.0591565					1	0.370779	0.155796		0.0903817	0.0537222			1	0.234029	0.0701488		0.0195095				43.7705
O15234	1	0.710944	0.465303	0.212144	0.273491	0.389541	0.347686	0.270725	1	0.456738	0.903995	0.389802	0.534217	0.556355	0.518084	0.519307	1	0.574319	0.275094	0.0598514	0.25988	0.445319	0.46604	0.469342	1	1.84113	0.678717	0.926014	0.95955	0.888699	0.750248	0.773021	1	0.563981	0.370552	0.312664	0.388481	0.430706	0.431253	0.436488	1		1.03687	0.409988	0.695019	0.705257	0.770746	1.09317	46.5152
O15235	1	402.124			122.643	118.562	169.817	169.173	1	0.732448			0.0314205	0.098982	0.0318175	0.163635	1	1.05144			0.405481	0.538947	0.509468	0.544892	1				0.650109	0.84019	0.364446	0.565908									1	0.477233	0.561602		0.705518	0.802234	0.196111	0.170296
O15254	1	0.740112	0.788566	0.435665	0.107912	0.0451848	0.0128277		1	0.826451	0.790105	0.529303	0.166826	0.0651288	0.0251576		1	0.796491	0.834444	0.595737	0.133229	0.0437975	0.0210895		1	1.0442	0.950583	0.653861	0.167008	0.0742522	0.0302814		1	0.965766	0.838892	0.555836	0.142984	0.0606719	0.0192176		1	0.890934	0.738649	0.533688	0.105463	0.106081	0.0294256		50.6692
O15258	1	0.699256	0.640868	0.432369	0.377819	0.291633	0.24995	0.198545	1	0.716705	0.684675	0.526583	0.401388	0.308579	0.24564	0.174418	1	1.08374	0.859957	0.63375	0.423032	0.335517	0.256349	0.195204	1	0.916769	0.766672	0.59337	0.410384	0.326428	0.278397	0.2107	1	1.05741	0.848949	0.591269	0.490196	0.383686	0.270856	0.222894	1	1.07502	0.81691	0.605686	0.416044	0.329286	0.27696	0.197516	50.7135
O15260	1	0.631443	0.600951	0.405914	0.38106	0.328119	0.281127	0.228052	1	0.756409	0.611717	0.384767	0.404036	0.396238	0.312471	0.247317	1	1.02383	0.760302	0.503979	0.429224	0.262296	0.26031	0.18041	1	0.744683	0.519688	0.482533	0.338098	0.316004	0.224687	0.209156	1	0.997465	0.882178	0.615319	0.520164	0.443802	0.438469	0.306697	1	1.27652	0.887071	0.579564	0.571479	0.444012	0.368693	0.256701	49.4946
O15269	1	0.621616	0.237102	0.0377676	0.0358785	0.0118575		0.0025804	1	0.558973	0.136649	0.0157643	0.0138684				1	1.01579	0.327865	0.0450178					1	0.54164	0.191278	0.0282513	0.00564974				1	0.715946	0.187683	0.0892972	0.0204213				1	0.51557	0.212715	0.0399507					45.1773
O15270	1	0.890335	1.57625	0.323875	0.361506	0.039763			1	0.218308	0.0516129		0.016918	0.00234213		0.00322466	1	0.117189		0.525565	0.0539066				1	0.537867	0.19467	0.232409	0.0672546				1	1.61957	0.600524	0.46551	0.164445			0.0102206	1	0.757078		0.0762431					51.7521
O15294	1	0.722248	0.225549	0.0213711	0.0170408			0.00525593	1	0.825067	0.224604	0.0228882	0.0104037	0.00182633	0.0147716		1	0.849427	0.265473		0.0145882		0.0184272	0.00742481	1	0.743428	0.208654	0.0214493		0.00267704	0.00732492		1	0.790924	0.233572	0.0236463	0.00574734				1	0.297622	0.0873752	0.0122573		0.00602656			45.6546
O15305	1	0.649944	0.539833	0.172654	0.0685774	0.00621375	0.004108	0.002735	1	0.882946	0.659032	0.23115	0.0697117	0.0103352	0.00283669	0.000956985	1	0.993724	0.752243	0.227141	0.0650698	0.0077238		0.00513952	1	1.02447	0.668609	0.249715	0.0635082	0.00512025	0.0191356	0.00232528	1	0.86147	0.613893	0.216275	0.0724541	0.00766098	0.00206139		1	0.365615	0.330885	0.113183	0.0650972	0.00985586		0.00147031	47.2652
O15318	1	0.377115	0.358843	0.337584	0.405809	0.214265	0.269622	0.458252	1	0.615013	0.609419	0.439914	0.465194	0.219242	0.273536	0.401612	1	0.734168	0.443397	0.497689	0.533126	0.237561	0.247977	0.41815	1	0.79571	0.770308	0.668112	0.580157	0.276556	0.269919	0.385449	1	0.637058	0.511267	0.51334	0.259231	0.153554	0.181058	0.260647	1	0.79201	0.275058	0.64307	0.34714	0.232638	0.251592	0.294397	43.3032
O15320	1	0.507992	0.242122	0.0906149	0.0843731	0.0413887	0.0249322	0.026805	1	0.544116	0.212472	0.0964281	0.0442372	0.025829	0.0217924	0.0157575	1	0.470457	0.191707	0.130975	0.059188	0.0258955	0.0223301	0.015637	1	0.584833	0.19998	0.102386	0.0368836	0.0276745	0.0186236	0.0179029	1	0.553589	0.266666	0.0858999	0.0488539	0.0257297	0.0215657	0.0180056	1	0.662594	0.259684	0.109927	0.0701761	0.0491952	0.029221	0.0195196	44.496
O15321	1		0.558132	0.162254	0.11489		0.0272811		1	0.805838	0.620414	0.197825	0.113498	0.0368749			1	318.595		64.5442	38.2869	3.41754			1	1.02398	0.688963	0.22178	0.112961	0.0481213	0.0270053	0.0260153	1	1.02901	0.654508	0.181852	0.119395	0.042425			1	4.03948	2.61068	0.935305	0.46176		0.154589		48.4334
O15327	1	0.714287	0.745921	0.617066	0.655998	0.656169	0.887443	1.3325																	1	0.944495	0.755392	0.966257	0.865129	0.757872	1.25099	1.54203	1	0.48516	0.429545	0.375471	0.363159	0.375242	0.413148	0.634535	1	0.248315	1.24538	1.42314	0.664948	0.871312	0.894988	1.26454
O15347	1	0.831538	0.775778	0.650199	0.56998	0.512832	0.478643	0.517636	1	0.890118	0.710927	0.702489	0.654531	0.545386	0.417234	0.444786	1	1.08308	0.938072	0.754779	0.707891	0.486876	0.473687	0.408769	1	1.06091	1.01064	0.954012	0.867579	0.617576	0.576629	0.531778	1	1.14545	1.11046	0.813831	0.76451	0.629282	0.547574	0.518745	1	0.955403	0.994447	0.735234	0.600808	0.506775	0.452319	0.411602	64.7517
O15355	1	0.536105	0.342617	0.16986	0.131997	0.0996829	0.0818498	0.0884688	1	0.586107	0.292187	0.15313	0.102402	0.0768289	0.0734327	0.0720258	1	0.590079	0.293147	0.122475	0.0813502	0.0647029	0.0562156	0.0504821	1	0.693158	0.332812	0.164894	0.0934015	0.0898806	0.0832166	0.0791424	1	0.61734	0.315512	0.140696	0.0964648	0.0766485	0.0781529	0.0702621	1	0.783422	0.337557	0.164748	0.112041	0.075463	0.0754069	0.0699489	45.1614
O15357	1	0.7192	0.249534	0.0658605	0.0604671	0.0559674	0.0438851	0.0297668	1	0.821083	0.199518	0.0536895	0.0496492	0.0476731	0.0301431	0.0269828	1	0.85863	0.15092	0.0488243	0.0282652	0.0412325	0.0295545	0.02769	1	0.784233	0.175435	0.0562308	0.0539571	0.0418915	0.0370628	0.0271601	1	0.906996	0.173032	0.0391863	0.0369457	0.0353729	0.0361869	0.0405022	1	0.941804	0.182005	0.0683745	0.0456979	0.0485791	0.0338764	0.0276433	45.699
O15370
O15371	1	0.658199	0.0884284	0.0123892	0.0185438	0.0123673	0.0185186	0.0184852	1	0.748042	0.0942543	0.0154009	0.0149522	0.00765221	0.0103757	0.0284528	1	0.755693	0.101577	0.00985426	0.00925679	0.0188836	0.0181731	0.0272174	1	0.783874	0.0846712	0.0117121	0.00751926	0.0243869	0.0216723	0.021791	1	0.835946	0.0923558	0.015467	0.0102567	0.0235976	0.0257717	0.025268	1	0.951897	0.117044	0.00913038	0.0032909	0.0311604	0.0194702	0.0296394	44.7768
O15372	1	0.78832	0.523173	0.149679	0.0815754	0.0152977	0.00279063	0.00213175	1	0.855016	0.498355	0.164484	0.0678664	0.0131633	0.00399056	0.00309649	1	0.990229	0.545019	0.141504	0.0512445	0.00288527	0.00179716	0.00818409	1	0.91153	0.430492	0.165282	0.0539778	0.00940496	0.00160418	0.00182955	1	0.903195	0.474303	0.158264	0.0586822	0.00967425	0.0029947	0.00211863	1	1.11396	0.613869	0.211796	0.0628819	0.00434638	0.00661074	0.00279239	47.8158
O15379	1	0.747502	0.680709	0.47742	0.202616	0.0221291		0.00462273	1	0.804441	0.700019	0.501391	0.215443	0.0191846			1	0.903176	0.626478	0.658128	0.314894				1	0.852926	0.789521	0.538589	0.246439	0.0321305			1	0.887137	0.7388	0.510245	0.219215	0.0328613			1	0.645193	0.604209	0.624466	0.234076	0.0129588			50.3611
O15381	1	0.795472	0.524797	0.215481	0.107428	0.0430545	0.033859	0.0211725	1	0.581467	0.427385	0.276929	0.117291	0.0284896	0.0260142	0.0230698	1	1.14292	0.558058	0.181378	0.0542307	0.107798	0.25486	0.0653887	1	0.943809	0.601591	0.230258	0.142042	0.0361293	0.0262291	0.0290596	1	0.924677	0.570098	0.353698	0.109336	0.0369073	0.026623	0.0270984	1	0.869808	0.515405	0.288939	0.132006	0.0422127		0.0372076	48.081
O15382	1	0.794643	0.755233	0.619549	0.473106	0.230849	0.0545466	0.0138008	1	0.820034	0.852127	0.81699	0.617534	0.297588	0.0836288	0.0207801	1	0.876258	0.92274	0.862614	0.677453	0.302234	0.0788262	0.0166163	1	1.01181	0.894456	0.826771	0.604727	0.30318	0.0882246	0.0216479	1	0.947828	0.845454	0.724018	0.590528	0.28941	0.0724498	0.0153063	1	1.00433	0.961824	0.930553	0.639033	0.294329	0.0886845	0.0144649	53.5639
O15394									1	1.17397			0.111932			0.0518097									1				0.268056		0.183804	0.360204
O15397	1	0.585617	0.329525	0.224877	0.0906858	0.252647	0.306508	0.315043	1	0.837961	0.353665	0.15017	0.145618	0.183006	0.206751	0.21504	1	0.668221	0.337634	0.29859	0.160683	0.140715	0.136782	0.174233	1	0.665536	0.235006	0.233501	0.150924	0.235109	0.206771	0.21509	1	0.727386	0.345116	0.177823	0.143396	0.191396	0.187311	0.212201	1	0.749897	0.328416	0.35702	0.174236	0.172239	0.191583	0.223998	44.7672
O15400	1	0.754834	0.751211	0.626099	0.583396	0.544387	0.514134	0.475706	1	0.909357	0.894343	0.812305	0.737427	0.686828	0.662233	0.624426	1	1.08144	1.01141	0.805149	0.769226	0.636096	0.635373	0.572224	1	0.978011	0.842496	0.756297	0.675137	0.634376	0.641207	0.611565	1	0.936055	0.784561	0.720643	0.664926	0.635655	0.594533	0.558206	1	0.99584	1.08926	0.921957	0.778208	0.772766	0.735768	0.613144	67.0293
O15417																																	1			0.560258	2.06606	0.873363	1.38166	0.910452
O15427	1	0.69292	0.513318	0.178292	0.123287	0.0593849	0.0272437	0.0196681	1	0.632123	0.435862	0.19547	0.100244	0.052095	0.0317612	0.0184715	1	0.947024	0.600177	0.237953	0.102592	0.0518424	0.0247398	0.0175507	1	0.846572	0.44384	0.196206	0.0975972	0.0496847	0.0309245	0.0186328	1	0.82561	0.471652	0.204999	0.100404	0.0502079	0.0289803	0.019524	1	0.971928	0.590042	0.269472	0.114271	0.0546625	0.0330971	0.0226822	47.4398
O15439	1	0.577742	0.277503	0.0332506			0.0531535	0.134502	1	0.696043	0.296857		0.134872				1	0.606695	0.292044						1	0.791938	0.295474						1	0.637379	0.497964	0.129054					1	0.79021	0.475628	0.29505				0.0175002	44.902
O15446	1	0.711223	0.624197	0.449367	0.496344	0.46701	0.554896	0.539798	1	0.828052	0.728386	0.580765	0.644261	0.600397	0.522875	0.4569	1	0.75186	0.571915	0.634562	0.663043	0.558521	0.576486	0.531912	1	0.822426	0.574683	0.625485	0.616822	0.550617	0.504146	0.52745	1	0.700134	0.556414	0.57947	0.569071	0.533368	0.570667	0.544908	1	0.635699	0.692103	0.631379	0.664054	0.706709	0.686298	0.605157
O15460	1	0.762068	0.300483						1	0.398914	0.272957	0.0996247					1	0.681475	0.534292	0.000124831			3.01913e-05	3.89781e-05	1	0.736099	0.282485						1	0.674344	0.211531	0.0153964					1	0.858223	0.109509
O15479	1	0.89728	0.38639	0.113604	0.14621	0.0532249	0.0309273	0.043808	1	0.916659	0.0887305	0.0668507	0.0407369	0.0105176	0.0340442	0.0465373	1	1.42126	0.54351				0.0874492	0.102059	1	0.38751	0.180458	0.0534865	0.029289	0.0250753	0.0306913	0.0606879	1	0.906951	0.17188	0.0654838		0.0449583	0.0476048	0.0514672	1	0.460062	0.161103					0.0476215	47.2161
O15498	1	0.737366	0.791459	0.593776	0.42645	0.0717854	0.00939644	0.00627704	1	0.842544	0.847667	0.711782	0.502361	0.0778335	0.0109982	0.00744157	1	0.971397	1.04006	0.856643	0.54951	0.0873855	0.004235	0.0579996	1	0.983874	0.88849	0.758758	0.514812	0.0913018	0.00510927	0.00561509	1	0.92157	0.832577	0.673735	0.479599	0.0844109	0.0105556	0.0106576	1	0.963452	1.09375	0.942061	0.602091	0.108391	0.1957		52.7594
O15504	1	4.03995	3.34621	1.64585	2.20645	1.43171	1.30828	2.68957	1	1.42202	0.920654	0.298361	0.386677	0.30003	0.300191	0.214056	1	0.70603	0.473143			0.409772	0.331748	0.3531	1	1.10461	1.03225	0.361522	0.321714	0.471631	0.399136	0.729283	1	1.02148	1.14179	0.413295	0.394011	0.199653	0.193142	0.34248	1	0.942867	1.1137	0.18384	0.124132	0.105656	0.201984	0.182349
O15511	1	0.820662	0.800278	0.623781	0.503508	0.283423	0.082999	0.0506422	1	0.991554	0.855576	0.766095	0.541522	0.307633	0.095821	0.0593504	1	1.00371	1.01957	0.717939	0.597254	0.299236	0.0819683	0.0473074	1	1.10354	0.95481	0.844082	0.65413	0.353797	0.117459	0.0754645	1	0.926575	0.85982	0.664334	0.552235	0.299343	0.0981737	0.0540852	1	1.1329	1.08655	0.890742	0.608633	0.331676	0.114259	0.0618377	54.3783
O15514	1	0.898218	0.604288	0.749728	0.952805	0.754201	0.172674		1	1.8104	1.4922	0.951817	0.954682	0.674213	0.246701	0.000211484	1	0.743755	0.547732	0.405658	0.443005	0.164841	0.110172	0.000356781	1	0.720957	0.528749	0.321387	0.408258	0.406137	0.0580438	0.00013738	1	0.712866	0.539891	0.636861	0.610325	0.415101	0.390828	0.0136075	1	0.422784	0.592299	0.451067	0.470721	0.340764	0.137963	0.000344826	62.3575
O15523	1	0.717012	0.179848	0.0541439	0.0658484	0.0242208	0.0824928	0.0438157	1	0.483205	0.125476	0.0332593	0.0219375	0.0556859	0.0213284	0.0549821	1	0.611617	0.129253	0.0402341	0.082051	0.0989785	0.0613224	0.0624641	1	0.729009	0.147504	0.0406931	0.0352716	0.0983592	0.0866016	0.0707863	1	0.826256	0.156734	0.0585605	0.0337993	0.10851	0.0706428	0.0927425	1	0.675709	0.14026	0.0455516	0.0487906	0.0955413	0.0769309	0.0900446	45.3362
O15525
O15530	1	0.624759							1	1.08231	0.525491						1	0.756199	0.101033						1	1.54799							1	0.835956	0.0544988						1	0.482229	0.130335
O15533	1	0.732116	0.4305	0.099772	0.0601743	0.0222949	0.00713975	0.00803104	1	0.744487	0.396107	0.147418	0.0645367	0.0265638	0.0132884	0.00798644	1	0.738077	0.423318	0.135011	0.0394298	0.0250974	0.012189	0.0074814	1	0.705729	0.384696	0.144604	0.0570169	0.0183181	0.0127119	0.00706579	1	0.710168	0.43329	0.151856	0.0569096	0.018374	0.012291	0.00759077	1	0.919643	0.476341	0.192162	0.0561436	0.0162497	0.00892035	0.0102782	46.8622
O15541	1	0.939606	0.972908	0.71969	0.639041	0.670698	0.643421	0.573048	1	0.776522	0.835242	0.72812	0.669711	0.593702	0.582751	0.586156	1	0.822619	0.832817	0.7272	0.612469	0.586612	0.521705	0.459242	1	1.03836	0.89715	0.909331	0.760502	0.71118	0.662115	0.597908	1	0.707433	0.720681	0.719667	0.634932	0.636414	0.566436	0.566259	1	0.939365	0.802389	0.850401	0.725492	0.591298	0.605065	0.530361
O15554									1	0.302521							1	0.739212							1	0.376506							1	0.696142	0.328392						1	0.171803				0.18479
O43143	1	0.906869	0.90334	0.660789	0.405852	0.0514215	0.0648094	0.10387	1	1.01413	0.928909	0.787011	0.51272	0.0417648	0.00423471	0.00584279	1	1.01824	1.07596	0.879867	0.498603	0.0457235	0.0683425	0.0717579	1	1.08373	1.02907	0.922247	0.54792	0.0494899	0.110692	0.0797468	1	1.13328	1.1352	0.927962	0.566711	0.0541135	0.00994362	0.0651453	1	1.19546	1.20235	1.07038	0.570836	0.0452369	0.0970312	0.0743951	53.9889
O43148	1	0.748787	0.677564	0.37901	0.184841	0.0761125	0.0788391	0.066846	1	0.974681	0.857129	0.417764	0.166634	0.0839056	0.0870367	0.0795277	1	0.922161	0.862708	0.451	0.162882	0.0766077	0.0802857	0.0611725	1	0.985559	0.721157	0.413013	0.185528	0.120662	0.13017	0.0955933	1	0.803511	0.634287	0.443307	0.153874	0.0872784	0.0897777	0.0644853	1	1.00723	0.743749	0.437235	0.177275	0.0619526	0.0693107	0.0721579	49.8339
O43149	1	0.556723	0.215874		0.0239829			3.50661e-05	1	0.630327	0.600001	0.484571	0.572116	0.502537	0.420492	0.435506	1	1.10171	0.927635		0.632331	0.528761	0.347255	0.127153	1	0.989128	0.548283	0.327469	0.340192	0.286277	0.414103		1	0.697263	0.649371	0.49725	0.401872	0.455914	0.357998	0.328731	1	1.10418	0.611866	2.67299	0.201529	0.0338275	0.386234	0.296353	44.7265
O43156	1	0.575482	0.267145	0.0249433	0.0205602		0.00434346		1	0.65645	0.150861	0.0245352					1	0.261457	0.408097						1	0.547065	0.16938	0.0298615					1	0.668553	0.241731	0.0192851	0.0532551				1	0.263204	0.0701274	0.0793163					45.0506
O43157	1	0.432546																							1	0.602609	0.676688
O43159									1	0.125132	0.383099	0.129318	0.159656	0.118813	0.162356	0.0848185	1				0.2008	0.155842	0.131994	0.10339	1	0.544075	0.534312	0.148359	0.27241	0.245225	0.175495	0.127265	1	0.666657	1.28664	0.571822	0.331316	0.416959	0.347363	0.32377	1		3.74217	0.182738	1.74243	0.286961	0.899972	0.520158
O43164	1	1.18662	1.41486	1.2247	1.0125	0.989933	1.06838	1.07296	1	1.09542	0.921616	0.792717	0.621138	0.69777	0.667665	0.683165	1	1.34197	1.21158	1.32516	1.17266	1.02349	1.01201	0.842192	1	0.832158	0.529171	0.565449	0.732721	0.709879	0.80553	0.698633	1	0.834415	0.685716	0.484874	0.425851	0.438022	0.458503	0.405423	1	1.62846	0.661323	0.531794	0.553944	0.457576	0.596454	0.538762
O43167	1	0.72145		0.878601	0.877419	0.990821	1.31339	0.950911	1		0.632854	0.783693	0.503709	0.417639	0.476698	0.451523
O43169	1	0.754308	0.783031	0.663406	0.638626	0.604766	0.501833	0.406612	1	0.83134	0.879991	0.72875	0.689379	0.583219	0.486307	0.392141	1	1.08303	1.04867	0.886752	0.763512	0.616034	0.553856	0.459394	1	0.940766	0.883125	0.751301	0.679123	0.656036	0.54425	0.457695	1	0.931848	0.852125	0.767896	0.670633	0.601709	0.517007	0.426511	1	1.28274	1.09491	1.02401	0.845865	0.769214	0.668676	0.504594	63.5272
O43172	1	0.83192	0.621327	0.196453	0.0621485	0.042735	0.0676538	0.0705119	1	0.888753	0.54926	0.168566	0.035033	0.035898	0.051163	0.0745917	1	0.694226	0.459172	0.12287	0.0203201	0.0176227	0.0383512	0.0700252	1	0.994681	0.688845	0.258324	0.0537634	0.0543588	0.0574181	0.0985675	1	0.852134	0.579407	0.236657	0.042726	0.0304088	0.0480449	0.0733025	1	1.00077	0.628821	0.239768	0.0288311	0.0279209	0.0397218	0.087199	48.6786
O43175	1	0.7262	0.567381	0.287252	0.110328	0.0114212	0.00260413	0.00185366	1	0.788348	0.59689	0.31393	0.110614	0.00909954	0.0035009	0.00254199	1	0.914353	0.59096	0.272465	0.0927913	0.00431348	0.0012499	0.00134214	1	0.910856	0.654392	0.367539	0.0980475	0.00626865	0.00232821	0.00143553	1	0.911544	0.656747	0.344527	0.117337	0.00807616	0.00306919	0.00138511	1	1.11676	0.75694	0.423743	0.112549	0.00584337	0.00198062	0.00106926	48.3223
O43181	1	0.708233	0.553152	0.249904	0.293219	0.272229	0.231338	0.263677	1	0.74963	0.656717	0.382623	0.307377	0.291499	0.312415	0.285489	1	0.792463	0.632634	0.364195	0.303813	0.304422	0.274397	0.262745	1	0.875845	0.615908	0.361319	0.274675	0.357913	0.360404	0.322735	1	0.899725	0.687911	0.427992	0.348052	0.320317	0.327036	0.312366	1	0.908644	0.748866	0.512706	0.413283	0.372188	0.318489	0.322871	47.7058
O43237	1	0.619447	0.378399	0.0896822	0.123611	0.0771359	0.0731551	0.0384764	1	0.614063	0.346807	0.102486	0.0443884	0.0256488	0.0382884	0.0677913	1	1.00525	0.589239	0.0933587	0.0678066		0.0800277	0.0666207	1	0.739636	0.352912	0.104075	0.0776272	0.0884867	0.0628712	0.106223	1	0.996748	0.422072	0.0868052	0.0636076	0.0790644	0.0461477	0.0972817	1	0.587889	0.446348	0.111467	0.0654471	0.0559257	0.0589711	0.0788828	45.8355
O43242	1	0.832944	0.770482	0.281832	0.114896	0.0139458	0.00222959	0.00157523	1	0.828105	0.624953	0.303206	0.0772754	0.0110995	0.00454409	0.00229854	1	0.942294	0.797873	0.307029	0.0717614	0.00385118	0.00149353	0.00144207	1	0.885616	0.690924	0.307803	0.0750471	0.00604677	0.00164677	0.00153421	1	0.939829	0.7495	0.331807	0.0858271	0.00937679	0.00237424	0.00150196	1	1.128	0.853197	0.425065	0.0868533	0.00498876	0.00182778	0.00153736	50.0682
O43251									1	0.997717			0.110422	0.0833209	0.13561	0.135658	1		1.59588			0.178149	0.258158	0.249999	1		0.386404		0.158612	0.129195	0.0754773	0.115529	1	1.73525	0.498843	0.609483	0.132322	0.0412958	0.145558	0.121723	1	0.653704		0.0938549		0.0530772	0.00980781	0.105608
O43252	1	0.710948	0.68496	0.151198	0.0280214		0.00194131	0.00235976	1	0.928153	0.767239	0.215369	0.0221172	0.0120151	0.00178544	0.00468822	1	0.817304	0.620662	0.382251	0.0449415		0.0072101		1	1.00788	0.763625	0.283188	0.020469			0.00590903	1	0.854578	0.677277	0.231108	0.0142464			0.00168341	1	0.517429	0.412824	0.163079	0.0223995				48.4882
O43264	1	0.576215	0.283932	0.0631074	0.0321481				1	0.567138	0.1256	0.0440348	0.0179527				1	0.667021	0.241292						1	0.593426	0.208304	0.0774083	0.0209836				1	0.737128	0.164377	0.0787651	0.0120883			0.0286952	1	0.528239	0.116603	0.0614722					45.1318
O43278	1	0.686731	0.615899	0.39822	0.226714	0.0610769	0.0295337	0.0237914	1	0.962121	0.843194	0.564647	0.26814	0.0942821	0.0610886	0.0275269	1	0.872386	0.795531	0.424856	0.165119	0.0785368	0.0824453	0.0253789	1	0.988448	0.802718	0.592934	0.221498	0.0885799	0.0360141	0.0477097	1	1.33526	0.920904	0.479449	0.230343	0.0802827	0.0561021	0.0340333	1	0.734628	0.488436	0.432334	0.174128	0.0216085		0.015134	49.3006
O43290	1	0.727158	0.750514	0.623405	0.594583	0.562944	0.511183	0.495352	1	0.921139	0.816122	0.676228	0.639373	0.619869	0.575542	0.519299	1	0.832031	0.722241	0.639671	0.584275	0.522839	0.481095	0.412277	1	0.991727	0.844398	0.704463	0.67123	0.646703	0.596952	0.522116	1	0.843345	0.786614	0.7359	0.629954	0.594631	0.569005	0.535393	1	0.990366	0.878119	0.78091	0.70498	0.641761	0.554793	0.502302
O43291	1	0.941017	0.720479	0.174533	0.177339	0.0695877	0.0416021	0.027047	1	0.787904	0.461107	0.236954	0.110065	0.0560738	0.0417788	0.0201602	1	0.804109	0.344137		0.0692177		0.0248739	0.0210306	1	0.745234	0.497019	0.170757	0.0960471	0.0491879	0.0418392	0.0362205	1	0.891765	0.358619	0.232858	0.0965872	0.0337075	0.0347564	0.0184164	1	1.34055	0.627346	0.290363	0.0424357			0.0260467	49.3953
O43292	1	0.612822	0.254202	0.0960284	0.0425709	0.0123103		0.00305711	1	0.598446	0.162596	0.0392119	0.0165276		0.00692823		1	0.640792	0.456184					0.157094	1	0.544657	0.150824	0.092693					1	0.481397	0.314159						1	0.312538	0.220882						45.2614
O43298									1	1.08397	0.544744		0.739834	0.698833	0.497288	0.368586
O43299	1	0.931872	0.589752				0.0960131		1	0.918117	0.387507		0.116933				1	1.38099	0.778144						1	0.766522	0.53349						1	0.583036	0.309668			0.0125135			1	0.939002	0.63114						48.755
O43303																																	1			0.0811081				0.0238459
O43310-2	1				0.326888			0.10058	1	0.668039	0.322036	0.236814	0.076185				1		1.08411		0.036765				1	0.772561	0.35792	0.230742	0.117188			0.0459152	1	0.559854	0.784628	0.185106					1	0.363088	0.281971	0.210789	0.172292				55.1775
O43314	1	0.688105	0.260866	0.209717	0.0858455	0.142039	0.149352	0.155778	1	0.759218	0.256917	0.196147	0.0916934	0.138801	0.117377	0.122977	1	0.91693	0.33157	0.137478	0.125036	0.107524	0.100396	0.101409	1	1.0229	0.298329	0.201498	0.183737	0.147546	0.134562	0.160694	1	0.92684	0.329416	0.118168	0.150211	0.115004	0.122424	0.123293	1	0.852127	0.279267	0.169025	0.112293	0.0936763	0.107618	0.114898	45.4581
O43318	1	0.656314	0.291439	0.100377	0.0362258	0.0417457	0.0204865	0.0358874	1	0.65939	0.357484	0.0783564	0.037258		0.0250934		1	1.47678	0.616395	0.287885	0.0739223			0.0249372	1	0.792224	0.316555		0.0318892	0.0213453	0.0229339		1	0.848004	0.341544	0.118001	0.0260378	0.0277788	0.019738	0.022635	1	0.360716	0.292963	0.10086	0.034545		0.0217757		45.6492
O43324	1	0.394164	0.110419	0.0151869	0.0331496	0.00689733	0.00253822	0.00332047	1	0.384536	0.0292068	0.0119874		0.00874324	0.00390224	0.00411804	1	0.862355	0.156179						1	0.290977	0.0483897			0.00752638	0.00546791	1.8242e-05	1	0.393858	0.0701668	0.0100643	0.00466027	0.00502981	0.00526564	0.00206669	1	0.152787	0.0211983				0.00717222		43.5387
O43353	1	1.17065	1.22302	0.936289	0.746348	0.662746	0.448959	0.0609175	1	1.06197	0.542354	0.58376	0.622315	0.60642	0.379514	0.0764754	1	0.627411	0.745129	0.627326	0.357799	0.423322	0.24473	0.0488869	1	1.04948	0.793538	0.852334	0.789087	0.784554	0.457911	0.105539	1	1.19214	1.09613	0.856949	0.918226	0.738958	0.439707	0.109159	1	0.865861	0.943035	0.792133	0.62946	0.578137	0.344179	0.0795787	61.8266
O43379-4	1	0.869124	0.46562	0.320801	0.324775		0.215382		1	0.943494	0.382029	0.153175	0.27027	1.70824			1	0.502717	1.25445	1.76844		0.179705			1	0.522337	0.401954	0.263905	0.751404	0.178511			1	0.541994	0.298254	0.155125	0.0675268				1	0.710601	0.199909	1.66261	0.398889		0.287492	0.469797	47.7164
O43390	1	0.734047	0.492099	0.104704	0.0766034	0.0412284	0.0452259	0.0439261	1	0.716334	0.391766	0.0624705	0.0353159	0.0373105	0.0323732	0.0358027	1	0.752241	0.352651	0.0510924	0.0302676	0.0163905	0.0244022	0.0257903	1	0.839573	0.505986	0.0844628	0.0504969	0.0329521	0.0399288	0.0443744	1	0.730646	0.434398	0.0795468	0.0327841	0.0221968	0.020545	0.0395521	1	0.97545	0.488424	0.0846845	0.0354166	0.0324944	0.0291842	0.0361534	47.198
O43395	1	0.707325	0.565155	0.37321	0.388557	0.345279	0.329645	0.283156	1	0.825036	0.547655	0.373561	0.366434	0.324159	0.300702	0.276337	1	0.572602	0.480607	0.362902	0.294939	0.241824	0.242095	0.192972	1	1.0397	0.627157	0.551618	0.476479	0.427778	0.393258	0.363764	1	0.875525	0.624957	0.454264	0.361972	0.302653	0.305936	0.274191	1	0.898974	0.642395	0.534263	0.429934	0.39424	0.375801	0.295985	48.6824
O43396	1	0.794685	0.57188	0.148392	0.096299	0.0417395	0.0185155	0.014554	1	0.736313	0.472888	0.143446	0.0707022	0.0302074	0.0189104	0.0121495	1	0.952638	0.602509	0.12301	0.0477536	0.0265549	0.0152587	0.0102108	1	0.90896	0.59135	0.174748	0.0723149	0.036226	0.0210083	0.0145368	1	0.886621	0.530511	0.15353	0.0685069	0.0304843	0.0179768	0.0102871	1	1.14993	0.656338	0.190584	0.0684194	0.0340373	0.016135	0.0150968	48.1432
O43399	1	0.746916	0.76111	0.676557	0.61125	0.533915	0.513454	0.519376	1	0.854782	0.924202	0.75562	0.685313	0.655123	0.684284	0.632446	1	1.01965	1.00557	0.887266	0.796112	0.778553	0.64884	0.581139	1	0.977542	0.918256	0.789878	0.691707	0.725916	0.659579	0.651014	1	0.919886	0.783819	0.703131	0.685725	0.656602	0.611732	0.563451	1	1.1332	1.12458	0.986955	0.835148	0.845414	0.815074	0.683463
O43399-2	1	0.709947	0.739752	0.600241	0.399451	0.451309	0.397829	0.339032	1	1.0955	0.872186	0.79168	0.651841	0.584236	0.491258	0.425349	1	0.947901	1.05991	0.866485	0.802943	0.61868	0.527218	0.472321	1	1.12664	0.894633	0.768332	0.662915	0.578551	0.571232	0.432145	1	0.906986	0.772912	0.601132	0.552093	0.484126	0.403546	0.345726	1	1.03253	0.905152	0.821134	0.635158	0.586631	0.515609	0.377232	54.7061
O43402	1	0.917422	0.52773						1	0.600878	0.0606549						1	1.71737	1.8776						1	0.822421	0.200096						1	1.14378	0.642409						1	0.681005	0.109874				0.0181869
O43414									1	0.716515	0.24391						1	1.11817	9.2832						1	0.792601							1	1.03803							1	0.852371	1.20679
O43427	1	0.627059	0.167525					0.0206023	1	0.488636	0.219165	0.166944					1	0.632627	0.0993434						1	0.688668	0.109142	0.42457			0.0176123		1	0.522667	0.148476	0.0631538					1	0.387024	0.159845						44.8977
O43432	1	0.548951	0.359032	0.131703	0.104767	0.0560348	0.0515952	0.0603707	1	0.728088	0.208167	0.0948185	0.0575136	0.0423633	0.0658281	0.0490816	1	0.968335	0.33005	0.0910152	0.0737092	0.0297236	0.0526189	0.0551052	1	0.825401	0.316848	0.1365	0.0617651	0.0524005	0.0790075	0.0741342	1	0.711335	0.47507	0.144802	0.0812051	0.0556866	0.0642755	0.0918047	1	0.675637	0.219947	0.095671	0.0454514	0.0554067	0.037182	0.0355302	45.3981
O43447	1	0.665963	0.365244	0.0407646	0.0290985	0.00786577	0.00237765	0.00242411	1	0.737679	0.368652	0.0469963	0.0153878	0.00654746	0.00433254	0.00250176	1	0.916625	0.452951	0.0443936	0.0123942	0.00273835	0.00223814	0.00097811	1	0.805499	0.346826	0.0385927	0.0105138	0.00414933	0.00274107	0.0017457	1	0.825954	0.376722	0.0505378	0.0175745	0.00511752	0.00213253	0.00245035	1	0.955463	0.438492	0.0577116	0.011574	0.00416206	0.00364142	0.00304788	46.033
O43464	1	0.797617	0.765557	0.643139	0.529803	0.563256	0.469122	0.213427	1	1.0659	1.09411	0.957822	0.79712	0.680573	0.584438	0.360156	1	0.826041	0.890028	0.922927	0.722475	0.745951	0.559407	0.282649	1	0.870025	0.76596	0.646361	0.575861	0.459038	0.444939	0.204818	1	0.850768	0.769062	0.6445	0.60691	0.525655	0.489898	0.287832	1	0.858076	0.859028	0.814529	0.658955	0.606263	0.477002	0.261903	58.7375
O43482	1	1.4148		0.495357	0.122315				1	2.52972	2.57782	0.918534	0.70064				1	0.000703126	0.000377907	0.000246659	0.153556				1	0.973811	1.26004	0.508919	0.307621				1	1.21378	0.587159	0.532063	0.178571	0.0864449			1		0.673457	0.229308					51.9912
O43488	1	0.785624	0.617417	0.0257871	0.019679	0.0043964	0.00187724	0.00108052	1	0.859743	0.639854	0.0170033	0.00570224	0.00339756	0.00184309	0.00128507	1	1.0281	0.808187	0.0188137	0.00370051	0.000427859	0.000906969	0.00164929	1	0.984255	0.687869	0.0303008	0.00340254	0.00121519	0.00128571	0.00199965	1	0.94234	0.687375	0.0340445	0.0062311	0.00274352	0.00164156	0.00166835	1	1.11181	0.83943	0.0490848	0.00408998	0.00178107	0.000606773	0.000508874	48.2611
O43491	1	0.754228	0.751169	0.357375	0.216521	0.171744	0.174463	0.160438	1	0.886369	0.837094	0.387089	0.1886	0.193021	0.171052	0.168314	1	1.01405	0.874344	0.336421	0.17867	0.161862	0.141028	0.12404	1	0.961907	0.83667	0.41414	0.228914	0.222676	0.218897	0.191449	1	1.01757	0.810068	0.399327	0.200993	0.186123	0.178153	0.164627	1	1.04909	0.946441	0.459524	0.188611	0.1754	0.175073	0.157563	50.1822
O43491-4	1	0.754358	0.745787	0.36314	0.23824	0.190084	0.162889	0.145084	1	0.84917	0.74361	0.387411	0.220252	0.192712	0.177907	0.149855	1	0.8752	0.874723	0.36806	0.231718	0.200043	0.125562	0.111503	1	0.994816	0.787861	0.41608	0.232588	0.236861	0.186486	0.160881	1	0.95305	0.807209	0.385589	0.224352	0.203761	0.178143	0.143727	1	1.08771	0.864732	0.494277	0.238296	0.208284	0.172146	0.122133	50.3107
O43493	1	0.678668	0.619164	0.383447	0.332858	0.230228	0.186325	0.139751	1	0.764423	0.626778	0.403246	0.328857	0.29113	0.216118	0.156344	1	0.745729	0.666635	0.48483	0.38311	0.324278	0.219619	0.171977	1	0.742792	0.523079	0.417961	0.27959	0.287316	0.176004	0.132545	1	0.96929	0.631584	0.461079	0.356291	0.298716	0.211367	0.160207	1	1.05054	0.684303	0.481624	0.45392	0.308985	0.245621	0.188005	49.7939
O43502	1	0.775298	0.568597	0.103556					1	1.29163	0.721592	0.0987577					1	0.554266	0.72482	0.602681					1	1.09781	0.44236	0.179496					1	0.468949	0.292152	0.064723					1	0.340439	0.224077	0.278324					47.9046
O43504	1	0.655915	0.730609	0.603923	0.514783	0.385295	0.268532	0.304968	1	1.05225	1.31985	0.677442	0.599357	0.473426	0.392783	0.735291	1	1.06349	0.446872	0.370991	0.384895	0.19833	0.439909	0.959955	1	0.513289	0.41073	0.21583	0.197085	0.262839	0.219695	0.338877	1	1.25029	0.84807	0.830302	0.547609	0.443408	1.2372	1.04446	1	0.658667	0.437549	0.260874	0.267664	0.199159	0.408845	0.281099	55.211
O43516	1	0.843319	0.774205	0.581829	0.574677	0.542092	0.547779	0.486871	1	1.0353	0.91768	0.837213	0.781742	0.771366	0.727777	0.651327	1	0.982815	0.896968	0.738394	0.731142	0.645083	0.65031	0.554842	1	0.888181	0.85983	0.727377	0.624008	0.591721	0.629849	0.522105	1	0.904353	0.844642	0.670057	0.725116	0.714409	0.674227	0.581752	1	1.02989	0.982997	0.824263	0.754045	0.790995	0.771429	0.612363
O43524	1	0.670086	0.492159	0.335664	0.242352	0.202241	0.251048	0.357326	1	1.09453	0.945206	0.558124	0.480872	0.307117	0.380214	0.494128	1	1.12153			0.278795	0.21462	0.251889	0.316367	1	0.673479	0.678718	0.336202	0.17794	0.224711	0.22637	0.479583	1	0.533852	0.406915	0.261861	0.195837	0.171455	0.294682	0.362336	1	0.572032	0.31345	0.514812	0.101049		0.324895	0.31185	47.0797
O43529									1	0.828981			0.27456												1	0.667154	0.599583		0.135897		0.0196793		1		0.674604						1		0.496013	0.231318				0.0523436
O43542	1	0.702385	0.359183	0.0968039					1	1.044	0.429101						1	0.620533							1	0.674716	0.431022						1	2.43386	1.38233	0.120057					1	0.925912	0.408265						46.3053
O43557
O43561	1	1.24743		1.05635	0.213026	0.785301	0.681875	0.622649																	1		1.05052		0.412766	0.463755	0.540059	0.438534	1		0.485652	0.398404	0.510498	0.298307	0.392422	0.319357
O43566	1	0.653847	0.298606	0.0678049	0.0562195	0.0213137		0.0137778	1	0.878424	0.204607	0.073188					1	0.593378	9.77498e-05						1	0.564215	0.220237	0.037364	0.0237848			0.0101043	1	2.022	0.383363	0.114896		0.198121	0.0362482		1	0.292642	0.0755159						45.6549
O43567																	1	0.726964		0.312305	0.102759	0.318219	0.648356	0.219065	1	5.75483	0.812398	1.36447	1.76251	3.45174	2.85884	1.79905									1				0.339256	0.417431	0.251159	0.182919
O43583	1	0.921295	0.934973	0.734557	0.69138	0.493561	0.37699	0.235958	1	0.784287	0.840959	0.762846	0.694781	0.481976	0.368781	0.171348	1	0.712711	0.895233	0.813546	0.609555	0.453543	0.259479	0.120627	1	0.925999	0.739442	0.857103	0.610674	0.522562	0.37915	0.175915	1	0.939886	0.820091	0.695192	0.602509	0.512808	0.321321	0.161148	1	0.925311	0.916091	0.791189	0.613752	0.432054	0.334844	0.15186	59.9115
O43592	1	0.648465	0.344015	0.0812609	0.0733327	0.0175733	0.00417785	0.00436785	1	0.57984	0.194129	0.0541351	0.0203583	0.0128492	0.00727239	0.00374142	1	0.756649	0.254416	0.0459866	0.0185447	0.00573603	0.00409576		1	0.581943	0.269769	0.0583431	0.0261095	0.00980732	0.00419175		1	0.665828	0.239506	0.0698345	0.0264326	0.0102228	0.00334113	0.00244046	1	0.340924	0.117638	0.0291751	0.0230922	0.00502377	0.00477095		45.914
O43597	1	0.657186	0.465426	1.1187	0.919937	1.41552	1.53679	1.87241	1	1.2386	0.827617	1.2086	1.5077	1.43675	1.6438	1.95599									1		0.332269	1.22795	1.16004	1.41018	1.77736	2.11038	1	0.888723	1.2974	1.3203	1.55919	1.61099	1.99141	2.47891	1	1.85491	1.99598	0.713222	1.06029	1.31185	1.85842	2.43241
O43598	1	0.809705	0.71727	0.588594	0.486362	0.261179	0.0353794	0.00949073	1	0.959748	0.847454	0.746577	0.581818	0.371897	0.0568498	0.0124621	1	0.964639	0.998537	0.854798	0.73631	0.488386	0.0980564	0.0132944	1	1.03226	0.825357	0.732117	0.646327	0.399623	0.0574387	0.0112808	1	1.00826	0.909565	0.731597	0.608834	0.430779	0.0813227	0.0143174	1	1.03014	1.01842	0.840174	0.736452	0.477497	0.102794	0.00980339	53.2861
O43609
O43615	1	0.615727	0.321134	0.113864	0.0994869	0.136148	0.12063	0.139566	1	0.665356	0.238337	0.109077	0.090732	0.128961	0.122055	0.13291	1	0.636225	0.227976	0.119785	0.103621	0.0829778	0.0886482	0.0876201	1	0.712412	0.304715	0.10676	0.117248	0.134751	0.136485	0.14046	1	0.73446	0.279539	0.107617	0.0908908	0.116845	0.116342	0.112803	1	0.774814	0.311906	0.139034	0.126662	0.121979	0.134576	0.120827	45.3247
O43617	1	0.756548	0.557036	0.348784	0.168541	0.0414314	0.0153533	0.0155468	1	0.85182	0.575432	0.388086	0.191294	0.0403932	0.0197691	0.0187193	1	0.901332	0.665787	0.360977	0.142744	0.0227622	0.00928475	0.0103342	1	0.880686	0.51902	0.370886	0.163752	0.0365773	0.0174356	0.0115216	1	0.875438	0.577347	0.3653	0.1584	0.0354197	0.0225062	0.0125344	1	1.04907	0.593864	0.443171	0.175397	0.0277339	0.0171871	0.00620312	48.8304
O43633	1	0.732212	0.753712	0.567127	0.381904	0.107612	0.0131916	0.00767913	1	0.832862	0.867733	0.670194	0.508618	0.128496	0.0189635	0.0116814	1	1.08972	1.08949	0.734172	0.509775	0.108212	0.0106675	0.00664619	1	0.958956	0.820196	0.65127	0.427077	0.100672	0.0111301	0.00949224	1	0.904964	0.775489	0.643468	0.452744	0.120874	0.0109223	0.00809118	1	1.09536	1.0335	0.882654	0.553426	0.141373	0.0159395	0.00900289	52.1332
O43639	1	0.789301	0.330012	0.116627	0.0486554	0.0146693	0.0405495	0.0225031	1	0.778123	0.30387			0.0178374	0.0344905	0.0258458	1	1.08512	0.344				0.0139972		1	0.986004	0.304191	0.069035	0.0309015	0.0411815	0.0325342	0.0357404	1	0.796016	0.275681	0.0509205		0.0183038	0.0132811	0.0313044	1	0.732962	0.096785	0.0781231		0.0225692	0.0154174	0.0121912	46.5418
O43657									1	0.43915	0.51921	0.656782	0.480701	0.645176	0.652214	0.72508									1	0.819311	1.07077	0.718518	0.815539	1.01398	0.984578	0.977926	1	0.563625	1.12836	0.794114	1.41287	1.44085	1.4243	1.21366
O43660	1	0.953765	0.991692	0.72032	0.641135	0.507848	0.377996	0.159485	1	0.909769	0.823004	0.592277	0.543618	0.416469	0.304567	0.121637	1	0.72988	0.700229	0.494739	0.450751	0.345229	0.24251	0.0985329	1	1.00928	0.939957	0.672058	0.606481	0.482525	0.337261	0.146228	1	0.966478	0.830265	0.614411	0.484751	0.360294	0.305738	0.115539	1	0.989592	0.846448	0.623702	0.509036	0.376522	0.282108	0.107753	59.3902
O43663-4	1	0.172407						0.335206	1	0.62046			0.128663	0.0564458	0.217046	0.266762	1							0.48926	1	0.383695				0.247161		0.632098	1	0.155115		0.126446			0.122708	0.304099	1						0.0882203	0.265503	41.4947
O43665-3	1	0.711064	0.746364	0.518984	0.338834	0.15859	0.107528	0.0839232	1	1.00385	0.893052	0.64072	0.431914	0.172072	0.11744	0.112251	1	0.870093	0.919533	0.680054	0.350773	0.119709	0.0900749	0.0560079	1	0.932753	0.867391	0.634575	0.353072	0.177853	0.101352	0.0866011	1	0.879075	0.769837	0.546354	0.347207	0.144596	0.095552	0.0775943	1	1.00233	0.910893	0.66155	0.348346	0.142173	0.0932626	0.0670095	51.7363
O43670	1	0.75059	0.712051	0.58215	0.530133	0.513851	0.47177	0.306592	1	0.831737	0.801108	0.745327	0.673381	0.567108	0.41139	0.29492	1	0.820693	0.772309	0.651132	0.62464	0.479499	0.416424	0.265516	1	1.02885	0.78825	0.836424	0.846628	0.646317	0.544426	0.406631	1	0.976037	0.832882	0.735029	0.608775	0.57921	0.438532	0.347138	1	1.00495	0.894741	0.831324	0.672707	0.687077	0.499103	0.328365	57.4838
O43674	1	0.537123	0.264375	0.0558937	0.0422656				1	0.640573	0.104699	0.0403131	0.0114326	0.00540023	0.00121732	0.0102137	1	0.147822	0.0760634	0.0310721	0.0169057				1	0.438201	0.143171	0.04633	0.00859565				1	0.537062	0.256789	0.0373561	0.0183555	0.00176509			1	0.281405	0.0537221	0.0167882	0.0057729				44.7432
O43676	1	0.559502	0.669414	0.211312	0.113906	0.0337479	0.015102	0.0171813	1	0.599272	0.562479	0.197299	0.0588229	0.0280754	0.0145261	0.00740073	1	0.495815	0.69294	0.269612	0.0735661	0.0313995	0.0104946	0.00430173	1	0.580583	0.627984	0.242189	0.0745158	0.0308265	0.00756794	0.00822587	1	0.571387	0.580926	0.267984	0.0955629	0.0266903	0.011223	0.0102559	1	0.514586	0.605005	0.322616	0.0716332	0.0285539	0.0154286	0.00842525	47.7657
O43678	1	0.831207	0.738318	0.351159	0.186984	0.0929028	0.0773273	0.0545353	1	0.912056	0.788079	0.323813	0.171389	0.103451	0.0821643	0.0479925	1	0.978639	0.733556	0.301726	0.136924	0.0809114	0.0683158	0.0429482	1	0.986143	0.798608	0.379307	0.165357	0.101087	0.0832806	0.0480357	1	0.968012	0.79225	0.357492	0.125013	0.0848552	0.0696771	0.0473131	1	1.12626	0.919672	0.427583	0.198651	0.106645	0.0690203	0.0428313	50.324
O43681	1	0.792727	0.712675	0.216242	0.0764028	0.017243	0.00348093	0.00329693	1	0.879131	0.735286	0.290099	0.0851905	0.0158708	0.00658737	0.00593042	1	1.01071	0.817613	0.304305	0.0670604	0.00800001	0.00227497	0.000339228	1	1.02053	0.809821	0.303869	0.0766091	0.0109243	0.00581252	0.00335395	1	0.952915	0.699006	0.294346	0.0854974	0.0165513	0.00646793	0.00430743	1	1.09219	0.900292	0.393923	0.084987	0.0103262	0.00418255	0.00338569	49.28
O43683	1	0.293418	0.267544						1	0.773343							1	0.00101266							1	1.59091	0.177102						1	0.486013							1	0.89935
O43684	1	0.772181	0.701295	0.440623	0.220429	0.0167642	0.00201901	0.000873894	1	0.954882	0.753589	0.559538	0.27533	0.0167759	0.00432376	0.00163435	1	0.808641	0.756488	0.502035	0.261466	0.0126844	0.00157568		1	0.906593	0.802139	0.622742	0.303814	0.0183231	0.00265437	0.00151649	1	0.916347	0.750301	0.50039	0.286738	0.0183744	0.00177901	0.00150165	1	0.514251	0.830146	0.588386	0.278502	0.0139901	0.00165087	0.000912094	50.4301
O43707	1	0.777501	0.798386	1.10763	1.15897	0.483861	0.0103293	0.00785895	1	0.993532	1.23761	1.97104	2.0956	0.82329	0.0241282	0.0136768	1	0.954982	0.96831	1.07556	1.64294	0.749108	0.00717355	0.00410697	1	0.887278	0.86026	1.39572	1.66948	0.660537	0.0109203	0.00664257	1	0.844818	0.766832	1.05643	1.64422	0.817063	0.0127381	0.00730085	1	1.20465	0.947785	1.1978	1.74442	0.955079	0.0128301	0.00502126	59.9843
O43708	1	0.925429							1	1.09431	0.488971						1	3.50818	1.48872						1	0.79846	0.558849						1	0.169648	0.603343						1	0.13722	0.385473
O43709	1	0.647487	0.338916	0.0628287	0.0161358	0.0333976			1	0.814144	0.377685	0.092973	0.0129215			0.00261156	1	1.92688	1.01113	0.234861					1	0.747202	0.392782	0.101885	0.0152486				1	0.705923	0.384437	0.0826111	0.0105147		0.00219657	0.00282429	1	0.364687	0.188073	0.216486			0.00243014		45.8376
O43716	1	0.727788	0.662884	0.587885	0.352155	0.474416	0.330964	0.50611	1	1.05348	0.841121	0.441085	0.365218	0.332348	0.340564	0.352765	1	0.959252	0.30641	0.241858	0.226666	0.187429	0.408244	0.505707	1	0.678123	0.452112	0.251479	0.238802	0.247856	0.181105	0.281772	1	1.07282	0.759817	0.515209	0.173783	0.219649	0.403548	0.447847	1	0.70622	0.440203	0.249176	0.218882	0.189939	0.102703	0.0829701	52.8864
O43719	1	0.714183	0.524991	0.172859	0.10429	0.0644913	0.0501087	0.0432061	1	0.858844	0.579388	0.192501	0.101824	0.0562201	0.0600064	0.0663339	1	0.849606	0.490604	0.142649	0.106202	0.070216	0.0392566	0.0504105	1	0.849402	0.514733	0.16135	0.0910173	0.0778127	0.0722429	0.0670244	1	0.876087	0.516469	0.212624	0.111977	0.0683542	0.0566371	0.0646456	1	1.03161	0.608621	0.23078	0.130159	0.0842917	0.0971992	0.102004	47.5241
O43741	1	0.668499	0.513198	0.0165447	0.0338594				1	0.579513	0.355132	0.112385					1	0.593068	1.08023						1	0.710709	0.62644	0.109622					1	0.0781857	0.452398	0.102045					1	0.162248	0.597566	0.146634					46.7882
O43747	1	0.799025	0.555918	0.177727	0.0914708	0.0170146	0.00238557	0.00211436	1	0.811594	0.570204	0.212018	0.0767581	0.01701	0.00579871	0.00263477	1	0.945053	0.563599	0.161971	0.0567051	0.00633936	0.00126926	0.014577	1	0.996241	0.584584	0.214244	0.0910997	0.0129014	0.00353137	0.000987356	1	0.905344	0.573269	0.201888	0.0829218	0.0138101	0.00297787	0.000884224	1	1.09455	0.652329	0.245742	0.0631971	0.0122032	0.0102913	0.000922535	48.1583
O43752	1	0.733667	0.713088	0.466137	0.288233	0.167001	0.110565	0.132707	1	1.20808	1.15023	0.708863	0.505702	0.223084	0.166808	0.226447	1	0.791892	0.681597	0.411534	0.397673	0.173081	0.173777	0.228141	1	0.987461	0.766903	0.511962	0.330491	0.205608	0.136707	0.172749	1	0.886291	0.751098	0.50146	0.328804	0.203828	0.160454	0.18659	1	0.675515	0.591826	0.388067	0.253005	0.135009	0.0889582	0.11962	51.0557
O43759	1	0.815323	0.651292	0.676319	0.598261	0.511758	0.421257	0.416313	1	0.859044	0.759055	0.654932	0.545784	0.497331	0.384936	0.39684	1	0.660331	0.40795	0.415609	0.302834	0.213	0.317142	0.264608	1	0.685335	0.528572	0.288483	0.354455	0.32929	0.282213	0.270315	1	0.859127	0.546771	0.573062	0.493617	0.36189	0.396852	0.372265	1	0.847296	0.620604	0.461807	0.448555	0.424256	0.380966	0.352889	59.6713
O43760	1	0.714368	0.683089	0.567324	0.458498	0.432597	0.399323	0.4298	1	0.768118	0.789464	0.67505	0.632786	0.592745	0.519874	0.447847	1	1.01332	0.84344	0.649909	0.595443	0.470118	0.438615	0.378279	1	0.883142	0.714048	0.611896	0.51389	0.543604	0.430154	0.383556	1	1.00763	0.716603	0.647404	0.596252	0.49472	0.547881	0.490202	1	1.12566	0.887761	0.807113	0.654875	0.568984	0.515594	0.401573	54.0659
O43765	1	0.802926	0.730683	0.474149	0.264954	0.15249	0.0575303	0.0499033	1	0.893578	0.829493	0.547747	0.314991	0.134113	0.0845359	0.047818	1	1.04886	0.758646	0.421288	0.212667	0.0537635	0.0498233	0.024309	1	0.925494	0.682893	0.44489	0.263733	0.100622	0.0345457	0.0274256	1	0.807138	0.804214	0.489502	0.175921	0.0774862	0.0649633	0.0386055	1	0.993982	0.810092	0.511394	0.254702	0.0848241	0.0292923	0.0129981	51.3329
O43766									1	0.803687		0.792252	0.527521	0.382874	0.173555	0.057039	1					0.0175193	0.0192332										1	2.24636	0.686658	0.368297	0.595964	0.469139	0.124159		1	0.658319	0.244799	0.0856696	0.156046	0.0758109	0.0535657
O43768	1	0.739147	0.710931	0.67035	0.610458	0.607617	0.584028	0.572663	1	0.900433	0.976817	0.676244	0.641588	0.623822	0.647338	0.724805	1	1.00155	0.760704	0.70487	0.775275	0.63982	0.759226	0.66907	1	0.785543	0.689919	0.684349	0.628704	0.643588	0.618905	0.706993	1	1.41954	1.07114	0.970388	1.00936	0.967702	1.02755	0.958591	1	0.84229	0.834126	0.824913	0.552699	0.680822	0.772664	0.648843
O43772	1	0.487798	0.531203						1	0.792878	0.248883	0.0705103					1	0.205925	0.351449						1	0.487555	0.209792						1	1.151		0.0800687					1	0.485417	0.429449
O43776	1	0.777612	0.764639	0.179658	0.0470145	0.0226307	0.0201278	0.0197422	1	0.939267	0.877801	0.254398	0.0376464	0.0159081	0.00902357	0.0232646	1	0.989366	0.928197	0.286619	0.021182	0.0092979	0.0132727	0.0269076	1	1.0833	0.858225	0.280145	0.0272671	0.0126889	0.0220741	0.028549	1	0.937495	0.825666	0.251388	0.0233587	0.0147241	0.0136976	0.0238952	1	1.12931	1.00433	0.334106	0.0217893	0.0183449	0.0177632	0.0251024	49.5319
O43790	1	1.37172	0.418122	0.198363			0.0894959	0.504116	1	1.13449		0.323072				0.0348802	1				8.44097		0.166896		1	2.97465			0.494205	1.0002											1	0.442506	0.0310277					0.00364788	47.8887
O43795	1	0.799238	0.292034	0.141291	0.0175227				1	3.85606	6.18677	0.90798													1	0.72556		0.182757		0.00334364			1	0.724589	1.6972	0.126688					1	0.287132		0.263935					46.3731
O43808	1	0.482005							1	0.234169							1								1								1	0.519736							1
O43809	1	0.917451	1.02525	0.806117	0.273799	0.0232572	0.00204456		1	1.03113	0.995899	0.970724	0.313248	0.0201522	0.0032015	0.00247127	1	1.02547	1.30059	1.15957	0.359474	0.0123517	0.000845129		1	1.02817	1.02677	0.999492	0.315796	0.0149346	0.00143389	0.000797512	1	1.14191	1.16746	1.04017	0.331622	0.0197666	0.00267639	0.00134383	1	0.646142	0.786591	1.57322	0.478555	0.0217211	0.00483179	3.78982e-06	54.3017
O43813	1	0.766301	0.661935	0.350393	0.168193	0.00813079			1	0.867614	0.660564	0.427757	0.188765	0.0095898	0.00290738	0.00199994	1	1.27382	1.00611	0.665787	0.253846	0.00932267	0.00261414		1	0.893266	0.669832	0.46465	0.200757	0.00605245		0.004241	1	0.975132	0.721886	0.449097	0.1938	0.0055336			1	0.744961	0.568138	0.361331	0.135234	0.00511212			49.5393
O43815	1	0.862871	0.67316	0.399616	0.15505	0.021379	0.0167897	0.0392529	1	0.825528	0.64813	0.398047	0.10025	0.0175784	0.014962	0.0198106	1	0.956376	0.727685	0.390083	0.0855898	0.0251224	0.00687794	0.0249059	1	0.882846	0.747909	0.463552	0.125053	0.0294695	0.0163766	0.0276201	1	0.857452	0.646671	0.401787	0.102026	0.0224161	0.0125768	0.0178826	1	1.06436	0.627294	0.426926	0.103397	0.024582	0.0126379	0.02565	50.1971
O43818	1	0.808546	0.870411	0.654559	0.503956	0.25254	0.0695738	0.0342412	1	1.00869	1.09718	0.76357	0.527225	0.286123	0.0786621	0.0509371	1	0.973293	1.03971	0.823984	0.370888	0.238417	0.0621558	0.0771552	1	1.00927	0.982483	0.746502	0.507783	0.292866	0.0763788	0.0717047	1	0.91583	1.01413	0.711956	0.411658	0.253141	0.0670057	0.0600205	1	0.95973	0.974358	0.81734	0.410083	0.257563	0.0783934	0.0949616	54.8009
O43819	1	0.66474	0.217174	0.0896248					1	0.679526	0.19339					0.00356839	1	0.238057		0.163416	0.0636301				1	0.653242	0.188314						1	0.345023	0.278609	0.0804319	0.099613	0.00631313			1	0.202514	0.341997						45.2014
O43822									1	0.330308							1								1								1	0.837203							1	1.46628
O43823	1	0.938518	0.828722	0.487869	0.509938	0.317258	0.268824	0.265954	1	0.927909	0.790072	0.475352	0.328324	0.273035	0.271487	0.254012	1	0.719651	0.666571	0.313536	0.232331	0.146289	0.171255	0.151081	1	1.47418	1.06292	0.619578	0.528881	0.423243	0.324442	0.322168	1	1.05147	0.95454	0.62448	0.440697	0.289957	0.273231	0.290879	1	1.05474	0.609187	0.418949	0.295255	0.193273	0.192619	0.203043	53.6974
O43829	1	0.418255	0.700683	0.272278	0.359839	0.443692	0.487513	0.263796	1	1.33879	1.18869	0.66037	0.918691	0.981351	0.790396	0.533202	1	0.00177147	0.163289	0.288291	0.36585	0.447656	0.351893	0.184813	1	1.34403	1.19932	0.895578	1.51186	1.47957	1.43827	0.925334	1	0.295017	0.946318	0.504084	0.470145	0.431241	0.387746	0.308314	1	1.28302	1.55674	1.3996	0.855338	0.911679	0.700739	0.687232	41.8604
O43837	1	0.696185	0.508297	0.210087	0.126981	0.0176499	0.00664699	0.00422156	1	0.686773	0.431678	0.237221	0.121912	0.0177458	0.00293032	0.00702556	1	0.79271	0.492117	0.26722	0.124291	0.0152256			1	0.823371	0.512245	0.256282	0.116573	0.015607		0.00567582	1	0.826145	0.479235	0.246601	0.12924	0.0202285	0.00603836		1	0.732163	0.398859	0.291184	0.15116	0.022198		0.00242935	47.5419
O43847	1	0.920249	0.831235	0.323347	0.0881718	0.0215674	0.0104891	0.00824095	1	0.91951	0.828099	0.338154	0.0593594	0.0168734	0.00905418	0.0081766	1	0.937808	0.72999	0.243134	0.0302937	0.00457302	0.0193251	1.07478	1	0.967823	0.736426	0.368626	0.0526773	0.00981951	0.00598038	0.0135032	1	0.970203	0.745474	0.289442	0.0486193	0.00995215	0.0054348	0.0045937	1	1.05253	0.835352	0.304418	0.028375	0.00608318	0.0127816	0.0122135	50.6437
O43852	1	0.869612	0.814451	0.677906	0.660605	0.597471	0.553274	0.48342	1	0.885148	0.817676	0.735348	0.630618	0.62131	0.649467	0.620954	1	1.01457	1.00986	0.893165	0.761257	0.738456	0.663832	0.50422	1	0.972859	0.830513	0.728676	0.673657	0.71443	0.659381	0.583434	1	0.918852	0.738943	0.660131	0.65005	0.628804	0.637069	0.537909	1	1.00504	0.965003	0.828457	0.733322	0.622265	0.5894	0.562145
O43852-2	1	1.56129	1.30156	1.26054	1.40287	1.35727	1.52522	1.44174	1	0.702187	0.7486	0.631967	0.559377	0.620452	0.643584	0.709655	1	0.31887	0.799812	0.426617	0.548573	0.639983	0.740752	0.69239	1	0.84707	0.558241	0.444056	0.539873	0.661734	0.697792	0.687604	1	1.05359	0.767122	0.748856	0.799904	0.703537	0.694725	0.800882	1	0.801684	0.698803	1.04327	0.89796	0.760357	0.913918	0.855696
O43861									1	1.24063															1
O43865	1	0.766986	0.451265	0.0690634	0.0634761	0.0191748	0.0230243	0.0148088	1	0.773111	0.48067	0.0715296	0.0289849	0.0213442	0.0183904	0.0154187	1	1.00686	0.704203	0.101902	0.0322176	0.0292646	0.0080209	0.014466	1	0.988607	0.632695	0.0899224	0.035755	0.0452148	0.0158624	0.0201867	1	0.911692	0.573344	0.127124	0.0298066	0.0152753	0.0249395	0.0228121	1	1.13944	0.766223	0.135658	0.085152	0.0736178	0.0218884	0.0163967	47.0726
O43896	1	0.869877	0.35641	0.630899	0.394965	0.225184	0.143048	0.0509971	1	0.994059	0.506835	0.423471	0.3206	0.30378	0.326736	0.0983943	1	0.733883	0.878031	0.32473	0.198246	0.277717	0.27199	0.0654133	1	0.735019	0.58506		0.184344	0.283894	0.24873	0.0892249	1	0.582632	0.260652	0.244596	0.133781	0.135636	0.104709	0.0709274	1	1.29845	0.581542	0.529894	0.433746	0.25685	0.32058	0.112614	51.2147
O43913	1	0.300067							1	0.238416							1	0.527665							1	0.367019							1	0.310606	0.0795125						1	0.34018	0.0553547
O43920	1	0.557372	0.28155	0.0786837	0.0631912	0.0176505	0.00485422	0.00494089	1	0.522397	0.239447	0.0732948	0.0365463	0.0152959	0.00492594	0.00486687	1	0.475169	0.240352	0.0484964	0.0238481	0.00648896	0.00418346		1	0.602643	0.292009	0.0905097	0.045593	0.0144667	0.00649481	0.00419852	1	0.58414	0.26108	0.0938662	0.0398786	0.0143064	0.00693585	0.00441386	1	0.13891	0.314211	0.095756	0.0334974	0.0118407	0.00553932	0.00249485	45.0615
O43924	1	0.786536	0.851182	0.563855	0.261652	0.0120383	0.00631917	0.00351861	1	0.81826	0.820534	0.620683	0.289632	0.011819	0.00822951	0.00903452	1	0.975478	0.993723	0.738101	0.278908	0.0221336	0.00154788		1	0.992953	0.937922	0.724425	0.323913	0.0159179	0.00604175	0.00687428	1	0.987991	0.857348	0.635269	0.314658	0.0190902	0.00559197	0.00468333	1	0.705257	0.685752	0.76898	0.319533	0.0147192		0.0104383	52.3858
O43929	1	0.454698	0.141237	0.0879397				0.01908	1	0.519538	0.0816306						1	0.351416				0.0281752			1	0.38782	0.0742689						1	0.351824	0.0439349		0.0189831				1	0.170732	0.0461451	0.0418071				0.0104869	43.8155
O43933									1			0.287379					1																1								1	27.455
O60216	1	0.924224	0.852948	0.181026	0.0780268	0.0447249	0.0352029	0.0372508	1	0.869446	0.790568	0.177932	0.0622278	0.0328241	0.0309453	0.0260821	1	0.848049	0.737714	0.145089	0.0421012	0.0253768	0.0179166	0.0197644	1	1.00527	0.788619	0.209618	0.0648982	0.0352508	0.0231406	0.0274048	1	0.957368	0.817284	0.220063	0.0701194	0.0325293	0.0278328	0.0258171	1	1.17083	0.937303	0.252761	0.0595401	0.0251215	0.0237937	0.0154802	49.9784
O60220																									1				0.315948
O60231	1	0.876536	0.62311	0.464111	0.311379	0.271224	0.208799	0.246434	1	1.06325	0.582454	0.587734	0.374555	0.397802	0.374441	0.277475	1	0.830045	0.390601	0.445472	0.272551	0.274194	0.266312	0.23782	1	0.986472	0.571936	0.462479	0.381688	0.351926	0.280512	0.322232	1	1.17653	0.778361	0.556226	0.419316	0.374744	0.427025	0.386812	1	0.864991	0.57098	0.404981	0.258388	0.245249	0.299812	0.234232	50.6456
O60232	1	0.736799	0.770715	0.718729	0.583308	0.45984	0.240828	0.204054	1	1.06179	1.1494	0.667763	0.544731	0.3999	0.35606	0.389218	1	1.25194	0.293757	0.514565	0.402668	0.19504	0.332625	0.538857	1	0.643139	0.534074	0.359965	0.177922	0.244582	0.212435	0.232733	1	0.830469	0.757382	0.702997	0.31225	0.286182	0.618351	0.431224	1	0.800899	0.603528	0.388127	0.257813	0.232405	0.145602	0.121261	56.9226
O60234	1	0.753404	0.722601	0.469109	0.351409	0.155997	0.0631098	0.0312908	1	0.953293	0.702104	0.579773	0.372317	0.177911	0.0647404	0.0312167	1	0.948347	0.948443	0.514552	0.374479	0.120379	0.0443715	0.0200088	1	0.919588	0.770695	0.621415	0.378545	0.135039	0.0570615	0.0200632	1	0.955228	0.782986	0.525805	0.358523	0.143111	0.0632167	0.0322537	1	1.08913	0.922608	0.709303	0.374062	0.141326	0.0638803	0.026514	51.4074
O60238									1	1.72668	1.47656	0.492142	0.571931	0.489045	0.539922	0.487835	1	1.06391	0.750191	0.838822	0.186781	0.494673	0.389201	0.386256	1	1.10594	1.30809		0.413805	0.288422	0.38357	0.421499	1			0.212186	0.119579	0.136371	0.132854	0.158109	1	0.192551	0.146423	0.361373	0.261327	0.1487	0.104526	0.134708
O60244	1	0.911435	0.132024						1	0.802216	0.256861						1	0.913345	0.499684						1	0.667119	0.249091					0.0432075	1	1.128	0.529506						1	0.526345	0.195321
O60256	1	0.93814	0.921767	0.753436	0.51451	0.0357005	0.00729508	0.00614581	1	0.863134	0.789137	0.726277	0.494922	0.0337121	0.00732611	0.00142681	1	1.10153	1.06002	0.893171	0.622629	0.0306742	0.0117522		1	0.899474	0.858967	0.719288	0.484326	0.031694	0.00506982		1	0.928127	0.858463	0.720905	0.497	0.0408907	0.00905744	0.0029822	1	0.565329	0.505534	0.915909	0.559027	0.0359064	0.00921911	0.00338898	55.2237
O60264	1	0.344644	0.108374	0.0230118	0.0262059	0.010256	0.0118322	0.0174922	1	0.372323	0.0705694	0.0146473	0.0101271	0.0121896	0.0123935	0.0160113	1	0.266137	0.0845339	0.00702814	0.00534036	0.00415574	0.00879794	0.00620394	1	0.382638	0.0915906	0.020252	0.0102544	0.0103823	0.0152556	0.0125326	1	0.366283	0.0822564	0.0229577	0.00846335	0.00861792	0.0122661	0.015974	1	0.417559	0.0652042	0.0177532	0.00783047	0.00695138	0.0108896	0.0117103	43.3481
O60271	1	0.770256	0.60348	0.335816	0.241976	0.136823	0.0575448	0.0312315	1	0.852052	0.638273	0.414519	0.261798	0.140945	0.0685937	0.03218	1	1.03108	0.689533	0.339169	0.209704	0.110617	0.0411256	0.0192633	1	0.98239	0.651183	0.364161	0.237672	0.137118	0.0543512	0.023133	1	0.962199	0.641994	0.371795	0.247606	0.141663	0.0584371	0.0275792	1	0.951376	0.647418	0.421783	0.239516	0.121796	0.0549591	0.0232296	49.5109
O60281	1	0.647837	1.95521	0.652216	0.457626	0.589301	0.545055	0.178944	1	2.55316	0.338296	0.164739	0.423213	0.382289	0.408533	0.304327	1		0.153134		0.439515	0.249215	0.561602	0.269571	1	0.962528	0.380566	0.417513	0.413962	0.338819	0.307926	0.295985	1	0.382478	0.282685	0.224026	0.329251		0.255637	0.20702	1		0.00395431	0.51344		0.186204	0.208462	0.238886	52.3483
O60287	1	0.393032							1	0.623161	4.09473	0.0680875			0.0372605	0.19477	1						0.207433		1	0.298081		0.296184			0.0343575		1	0.344364						0.107494	1	0.550176						0.0827685
O60291	1	1.09154	0.809888	0.714591	0.699716	0.721653	0.606042	0.168239	1	1.30781	1.0321	0.930295	0.794132	0.701555	0.65356	0.27232	1	0.620075	0.472384	0.564632	0.386356	0.389152	0.527314	0.203196	1	0.834043	0.817497	0.680999	0.542548	0.656628	0.691455	0.353869	1	0.983623	0.745061	0.566376	0.552908	0.535345	0.514711	0.290023	1	0.909001	0.814429	0.709471	0.416045	0.358704	0.414482	0.112618	62.8375
O60293	1	0.399927	0.17417	0.0744044	0.113228	0.153952	0.246356	0.302346	1	0.694299	0.413833	0.444125	0.408425	0.461728	0.743299	0.773417	1	0.208278	0.158789	0.19358	0.33303	0.156911	0.303573	0.357753	1	0.496149	0.218441	0.561633	0.30188	0.378493	0.595822	0.71536	1	0.87169	0.528214	0.134478	0.326094	0.334196	0.482359	0.776175	1	1.56851	0.414566	0.327048	0.174245	0.239728	0.437778	0.584373	43.9024
O60294	1	0.450291							1	0.284221	0.102498						1	1.43888							1	0.510794							1	0.552743							1	0.63702
O60306	1	0.666363	0.309605	0.0713763	0.0313277	0.00915633		0.0003499	1	0.851271	0.291973	0.0758952	0.0223715	0.0147578			1	2.18958	0.68396	0.224233	0.0217833	0.000618679	0.00890271		1	0.549701	0.280426	0.0714943	0.0326599	0.0444368		0.00519418	1	0.707807	0.287298	0.0737751	0.0183477	0.036199			1	0.231642	0.0871337	0.0332153	0.00765631	0.340661		0.0311269	45.8163
O60313-2	1	0.529938	0.180083	0.0186053	0.021682	0.00328404	0.114507	0.00239428	1	0.45494	0.0719271	0.0117353	0.00316773			0.0376828	1	0.458634	0.121718	0.0288519	0.00402165				1	0.435201	0.0875947	0.00483017	0.00337719			0.00375063	1	0.473933	0.102178	0.0159604	0.00383793		0.00181633	0.0983655	1	0.180005	0.0492714	0.00739053					44.3637
O60315	1	0.552589	0.348236	0.214191	0.159906	0.155655	0.160921	0.179459	1	0.840881	0.47578	0.298933	0.22105	0.195727	0.208938	0.234187	1	0.547411	0.294471	0.209191	0.1989	0.156182	0.180658	0.202853	1	0.692541	0.338733	0.231907	0.192299	0.181614	0.212347	0.209143	1	0.745081	0.447001	0.226195	0.206919	0.186913	0.183009	0.215524	1	0.848125	0.315308	0.217297	0.151402	0.176964	0.21544	0.204397	45.0356
O60341	1	0.73414	0.34064	0.058355	0.046235	0.00863228	0.00226691		1	0.74612	0.273234	0.0569465	0.0189774	0.00939137	0.00385735	0.00125183	1	0.667245	0.251733	0.0303052	0.0141038	0.00397223			1	0.827109	0.326168	0.0467904	0.0131532	0.0057937	0.00191101	0.000798976	1	0.797392	0.316322	0.0679196	0.0207167	0.0058554	0.00220985	0.00134577	1	0.280132	0.0961605	0.0249842	0.00760853		0.00407829		46.3025
O60346	1	1.8025	3.6725	0.917253	1.57044	1.25639	0.721784										1	1.27412	7861.94	6239.05	6771.09	502.337	963.973	179.092	1	1.99074	2.3363	2.08565	1.56731	1.0456			1	0.767044	1.95106	2.40905	2.11789	1.48676
O60353	1			0.049612	0.0268632	0.00649565	0.0252709										1	0.889474	0.806048	0.0561448					1	0.952263	0.678341				0.0158751	0.0146598									1	2.31908	1.91366	0.00651362					47.1906
O60427	1	0.567241	0.236194						1	0.684296	0.458557	0.0908114					1	1.35586	0.310399						1	0.620061	0.0482037						1	0.405348	0.247999	0.0108183			0.0933585		1	0.509899	0.165013	0.35517
O60443	1	0.738992	0.483542	0.0669308					1	4.88758	2.04726	0.284891					1	0.843452	0.316324	0.23887					1	0.860853	0.461668	0.0332079					1	0.947247	0.385021	0.0803518					1	0.736909	0.190083	0.0380944					47.1187
O60449	1	0.724543	0.52358	0.226129	0.18051	0.106485	0.0679482	0.0707415	1	0.779674	0.541135	0.28856	0.198919	0.130242	0.10558	0.0812964	1	0.886994	0.625143	0.285455	0.164432	0.0940913	0.0744316	0.0563836	1	0.894358	0.566319	0.285264	0.172106	0.0999951	0.07775	0.0720405	1	0.880137	0.587096	0.284988	0.1775	0.112369	0.0778199	0.0682464	1	0.940815	0.647494	0.344566	0.188637	0.117387	0.0843258	0.0748024	47.8225
O60476	1	0.607365	0.160131						1	0.342552	0.230675						1	1.02061							1	0.486895	0.502335	0.0696898					1	0.600756	0.504721			0.0150937			1	1.21408	0.878209
O60488	1	0.46676	0.167683	0.0310183	0.0268573	0.00600627	0.0131205	0.00395182	1	0.487663	0.114341	0.0211523	0.00643208	0.00650157	0.014768	0.0117716	1	0.592574	0.132755	0.0162523	0.0116253				1	0.428152	0.110768	0.0184741	0.00421905	0.00882409	0.00449284	0.0206048	1	0.501046	0.120646	0.0265977	0.0110854	0.00196968	0.00722373	0.0160579	1	0.156597	0.0533716	0.0119652	0.00641736	0.000325905	0.00786114	0.00824981	44.008
O60493	1	0.611852	0.294213	0.0846738	0.0648818	0.0375004	0.0298537	0.0230085	1	0.692046	0.263683	0.0954907	0.0591775	0.0433961	0.0366246	0.0262138	1	0.748432	0.286798	0.078108	0.0491241	0.0356028	0.030098	0.0201759	1	0.747111	0.280414	0.0971126	0.0553242	0.0416185	0.0339263	0.0228077	1	0.726676	0.284299	0.0959429	0.0566544	0.0421243	0.034542	0.024142	1	0.864566	0.312885	0.113141	0.0515773	0.0387181	0.0350554	0.0200139	45.3963
O60496	1	0.610168	0.284692	0.0594194	0.0541262	0.0305239	0.0293728		1	0.634768	0.274369	0.0917667	0.0675168	0.0285074	0.0354316	0.0336134	1	1.0166	0.479665			0.0487151	0.0314875	0.0335924	1	0.728349	0.295691	0.0379783	0.0400189	0.00678744	0.0277404	0.0217358	1	0.594323	0.243097	0.0958573		0.0101202	0.0301336	0.0224134	1	1.19641	0.15904	0.080606		0.0385062	0.0219326	0.040258	45.3059
O60499	1	1.09831	0.954354	0.379729	0.392269	0.279033	0.326589	0.487665	1	0.969591	0.494059	0.373172	0.279626	0.210274	0.281294	0.283731	1	1.21671	0.41286	0.30182	0.221041	0.296314	0.761629	0.529643	1	0.892983	0.49388	0.29879	0.290728	0.163781	0.20837	0.238283	1	0.75047	0.504684	0.321086	0.203185	0.196024	0.208484	0.259082	1	0.746257	0.502764	0.276053	0.22799	0.212262	0.230878	0.357695	50.1948
O60502	1	0.72592	0.540093	0.123698	0.0592237	0.0145959	0.00313373	0.00816898	1	0.867264	0.57595	0.151369	0.035016	0.0146229	0.00668771	0.00558182	1	0.948962	0.701999	0.131154	0.025885				1	0.913051	0.599232	0.161546	0.0273404	0.00711663			1	0.900919	0.600939	0.164318	0.0352495	0.00999307	0.00418799	0.0172082	1	0.50828	0.312055	0.14873	0.0113045	0.0568147	0.00609067		47.5294
O60504									1	5.99168		4.07285					1		4.72312						1	0.822652	0.357243	0.467741	0.118256			0.0784229	1	1.82736	0.645882	0.331958				1.05297	1		0.3705	1.58502				0.0252119
O60506-3	1	0.806777	0.684513	0.319335	0.145566	0.0639905	0.0505095	0.0429952	1	0.833766	0.659506	0.283539	0.102252	0.0496656	0.0374259	0.0324483	1	0.878719	0.697186	0.249749	0.0666424	0.0318157	0.0238182	0.026525	1	0.950162	0.74012	0.397914	0.13304	0.0528715	0.0438013	0.0347369	1	0.936562	0.774652	0.336727	0.0975041	0.0470521	0.0406631	0.0379614	1	1.13142	0.781397	0.371302	0.0912661	0.0444789	0.0347532	0.0280627	49.6711
O60508	1	0.908946	1.08582	0.604128	0.493669	0.375835	0.295312	0.346691	1	0.644461	0.575721	0.296249	0.174055	0.18678	0.169857	0.210673	1	0.725248	0.988577	0.648657	0.243887	0.17549	0.224596	0.258991	1	0.872015	0.68753	0.510994	0.412505	0.39585	0.321595	0.340508	1	0.91147	1.14224	0.600197	0.315873	0.442737	0.441495	0.464403	1	0.797302	0.583973	0.482561	0.19835	0.211694	0.168999	0.253435	52.5574
O60512									1	605.519	2474.3														1	8.66419	8.6935						1	11.9308	3.74845						1		0.531874
O60518	1	0.185787							1	3.56685	7.80856	1.70058					1		3.12964						1	0.669777							1	0.43873		0.300941					1	0.484667	0.388056
O60524	1	0.473715	0.445304	0.200725	0.126211	0.200661	0.181549	0.200012	1	0.992061	0.562513	0.290779	0.293254	0.321221	0.502244	0.454254	1	0.724218	0.553089	0.268672	0.247605	0.324455	0.360264	0.338755	1	0.883408	0.656139	0.386245	0.159626	0.523994	0.572175	0.49515	1	0.67553	0.37578	0.202828	0.22479	0.262778	0.287656	0.333376	1	0.761313	0.674416	0.320266	0.354781	0.384122	0.481499	0.432343	44.9368
O60547	1	0.752562	0.59166	0.259723	0.0555685				1	0.810686	0.547346	0.230674	0.069173				1	0.909425	0.688858	0.109274	0.0651422				1	0.888573	0.579628	0.241887	0.0707238				1	0.956666	0.536364	0.264022	0.0614761				1	0.915823	0.63025	0.255174	0.0468466				48.4361
O60563	1	0.722703	0.412335	0.22304	0.197626	0.23817	0.225733	0.212684	1	0.565687	0.448411	0.143339	0.137988	0.149973	0.148077	0.15248	1	0.695858	0.356853	0.143563	0.162504	0.14006	0.141911	0.138717	1	1.00953	0.689245	0.240763	0.232819	0.246681	0.233965	0.270622	1	0.940811	0.682975	0.275099	0.247905	0.192649	0.219191	0.214534	1	0.917767	0.548423	0.162749	0.243099	0.172146	0.198562	0.176684	46.4858
O60566	1	0.859311	0.405081	0.165867	0.0483319		0.0528257	0.0461831	1	0.744805	0.227715	0.0512022	0.023596	0.0211045			1	0.758838	0.35822						1	0.760635	0.270934	0.0543505	0.0349355		0.0324645	0.0221448	1	0.679997	0.238385	0.0517024			0.0287539	0.0220122	1	0.473404	0.110349	0.0361227					47.2967
O60568	1	0.821745	0.53526	0.0603426	0.0267539	0.00522133	0.00189838	0.00152026	1	0.92487	0.547898	0.0531602	0.0132388	0.00487733	0.00207708	0.00131676	1	0.860359	0.590303	0.0427993	0.00442144	8.74264e-05	0.00145439		1	0.892251	0.56696	0.0796736	0.00895883	0.00165923			1	0.962648	0.58596	0.0770622	0.0113071	0.00378767			1	0.223084	0.117416	0.0205918	0.00536828	0.00116394	0.00143809		47.8283
O60573	1	0.714073	0.452399	0.0992834	0.0286213	0.00423537			1	0.954042	0.426849	0.131696	0.015482	0.003299		0.0011144	1	0.275731	0.174991	0.125941				0.00559891	1	0.822291	0.47298	0.118705	0.0072786				1	0.94494	0.51205	0.16761	0.0218793	0.00342709			1	0.798287	0.449943	0.151715	0.0154473				46.8687
O60583	1	0.758768		0.184268	0.279536	0.16601	0.114044	0.11629	1	1.00342	1.10631	0.1913	0.167799	0.0812492	0.0946054	0.0901073									1	0.652925		0.289756	0.0661691	0.070311	0.115314	0.0640847	1	1.76135	0.458071	0.320169	0.208526	0.158809	0.0873004	0.110655	1	0.0484551		0.021677	0.0232632	0.0358812	0.0487153	0.0423554	46.5952
O60603	1	0.696334	0.37204	0.132946	0.0888402	0.0417106	0.0129689		1	0.729201	0.358121	0.113565	0.0518807	0.0176401	0.0125867		1	0.919755	0.303549	0.161956	0.143415				1	0.728353	0.327673	0.0834226	0.0297652		0.0292549		1	0.895426	0.461719	0.133709	0.0485921	0.0192334			1	0.296209	0.195933	0.150641	0.106103				46.3954
O60610	1	0.732404	0.363167	0.0798336	0.0566776	0.0152296	0.00638015	0.00512618	1	0.815872	0.32228	0.089802	0.0363334	0.0130285	0.00676616	0.00526918	1	0.906653	0.343643	0.0645826	0.0253705	0.00680677	0.00318573	0.00401296	1	0.955411	0.346334	0.0791742	0.0304331	0.00993805	0.00569551	0.00704321	1	0.892684	0.345092	0.0929039	0.0343782	0.0119243	0.00547365	0.0045533	1	1.04358	0.360466	0.0976352	0.0326332	0.00855075	0.00609734	0.00412652	46.4431
O60613	1	0.798775	0.662624	0.153719	0.0755764	0.0299036	0.0158395	0.00640327	1	0.843639	0.73782	0.22644	0.0957191	0.0298609	0.0146617	0.0141738	1	0.802884	0.584216	0.199396	0.11281	0.0234395	0.0130238	0.0111876	1	0.987376	0.796528	0.142331	0.0670813	0.0278476	0.0207808	0.0172413	1	0.928785	0.714182	0.253145	0.0889762	0.0251568	0.0138557	0.0126702	1	1.00699	0.74801	0.297711	0.171872	0.0293237	0.0146239	0.0217185	48.7682
O60637	1	1.17969	0.601772	0.849481	0.799736	0.690188	0.498408	0.467851	1	1.67982	1.79289	1.2878	1.20852	1.03417	0.867962	0.680847	1	0.871788	0.740619	0.688145	0.730042	0.762459	0.578807	0.360259	1	1.12458	0.929049	0.811985	0.681983	0.612512	0.550428	0.409059	1	1.36721	1.25697	0.76026	0.86399	0.775024	0.669829	0.543883	1	0.914905	0.636777	0.971749	0.870538	0.782187	0.664468	0.524079	66.2916
O60645	1	0.661975	0.194991		0.0440925				1	0.481427	1.10358		0.397439				1	0.398996		0.000104123		0.0507546			1	0.488759	0.140923	0.313484					1	0.457236							1	0.115735	0.265205			0.0143195			45.1565
O60664	1	0.748962	0.756856	0.644618	0.551748	0.415101	0.320125	0.284092	1	0.893486	0.864055	0.761832	0.675493	0.486287	0.362262	0.31289	1	0.951673	0.947502	0.776779	0.660698	0.424457	0.259908	0.220896	1	0.961254	0.865874	0.766644	0.688141	0.482239	0.344474	0.328758	1	0.97931	0.856999	0.721932	0.648118	0.46496	0.315869	0.269772	1	1.17681	1.08595	0.931383	0.73596	0.491201	0.359767	0.295766	56.8336
O60671	1	0.672753	0.616343	0.356066	0.161709	0.029848			1	0.907829	0.704171	0.466232	0.168685	0.0394448	0.00815361		1	0.801979	0.954533	0.301169	0.0533982				1	0.944467	0.650918	0.51926	0.202827				1	0.925902	0.762931	0.428591	0.159733	0.0267065	0.0140056		1	0.426906	0.584145	0.491588	0.187906		0.041011		48.818
O60678	1	0.787003	0.390016	0.0439716	0.017851	0.00266623			1	0.732708	0.441446	0.0195292		0.00199259			1	0.852503	0.239131						1	0.941888	0.507456	0.0326263					1	0.857452	0.873718	0.0494394	0.0774124				1	0.483599	0.195206						46.7909
O60684	1	0.690378	0.270092	0.0615749	0.0770612	0.048793	0.0319218	0.0501503	1	0.608877	0.120294	0.052076	0.0520533	0.0696499	0.0318474	0.0411274	1	0.607853	0.134892		0.0541433	0.0301372	0.0371897	0.0195433	1	0.765636	0.161078	0.0508871	0.0382364	0.0269248	0.0351808	0.0446588	1	0.693727	0.155014	0.0482939	0.0541718	0.0300467	0.0267655	0.0340624	1	0.385942	0.0944497	0.047216	0.0493997		0.0422566	0.03821	45.6425
O60701	1	0.584229	0.212919	0.0291323	0.0164705	0.0039969	0.00301886	0.00270471	1	0.682046	0.210999	0.0336694	0.00603556	0.00141691	0.000866458	0.00440833	1	0.687718	0.237695	0.0250488	0.00589683		0.00280568	3.41904e-05	1	0.730024	0.207472	0.0437775	0.00539258	0.00076013		0.00361468	1	0.72875	0.223182	0.0418563	0.00691137	0.00257351	0.00179958	0.00272051	1	0.253751	0.0712639	0.0192181	0.0043629			0.00379286	44.8756
O60704	1	0.349226															1								1	1.03401	1.27571						1	1.2251	0.525893
O60711	1	0.777038	0.826791	0.401415	0.220225	0.0953486	0.0533168	0.0695064	1	0.94942	0.798166	0.549728	0.267823	0.111857	0.0655123	0.163687	1	0.741329	0.706397	0.314156	0.0879334		0.0490735	0.239587	1	0.852187	0.825782	0.605905	0.300793	0.0928774	0.104153	0.143631	1	0.874739	0.916481	0.400472	0.328813	0.166596	0.0749513	0.154249	1	0.711931	0.589233	0.526806	0.257745	0.146542	0.0507558	0.127914	51.1177
O60716	1	0.585769	0.372355	0.259214	0.0577112	0.0715122	0.0554701	0.0576978	1	0.457256		0.0757799	0.0475512	0.0473072	0.0184044	0.0280621	1	0.912978					0.0451035	0.131757	1	0.772522	0.1877		0.214391	0.0608348	0.074346	0.0911542	1	0.498903	0.0862695	0.0611404	0.0676677	0.0379332	0.0771596	0.0940263	1	0.107129	0.080337				0.029572	0.0132346	46.0627
O60749	1	0.678633	0.328201	0.0632933	0.0530203	0.0118617	0.00266747	0.00307341	1	0.769044	0.304208	0.0700502	0.0280857	0.00943094	0.00505571	0.00318681	1	0.849702	0.382936	0.0493401	0.0198617	0.00501944	0.00150631	0.00236683	1	0.852989	0.339613	0.0639819	0.0216856	0.00466934	0.00261907	0.00207527	1	0.839079	0.330439	0.0698218	0.0261168	0.00781203	0.00267135	0.00162003	1	0.957279	0.368999	0.0706898	0.0216499	0.00527837	0.00377378	0.00152976	45.9614
O60762	1	0.702538	0.310154	0.0625711	0.0647272	0.00592393			1	0.636092	0.168191	0.0492207	0.0133029	0.00767782	0.00165139		1	3.46753	0.809172	0.190452				8.79867e-05	1	0.506041	0.169785	0.03316	0.0118209	0.00237186	0.00778172		1	0.620129	0.209389	0.0560016	0.0246548	0.00793211	0.0016393	3.51152e-06	1	0.129979	0.0497228	0.0222478	0.00196317	2.9395e-06	0.00225338		45.9718
O60763	1	0.566913	0.240136	0.0481657	0.0518596	0.0145724	0.00442429	0.00420372	1	0.573001	0.162935	0.043876	0.0180388	0.0101514	0.0052249	0.00384203	1	0.628996	0.153232	0.0291844	0.0111848	0.00363885	0.00200291	0.00178593	1	0.646436	0.176413	0.0363349	0.0147002	0.00676457	0.0037106	0.00292209	1	0.626327	0.167953	0.0469988	0.0197265	0.0074998	0.00219106	0.00190672	1	0.743868	0.178244	0.0323493	0.0133257	0.00496873	0.00376457	0.00329661	44.8866
O60783	1				1.97585				1	2.55182							1	1.47881	1.83189					7.7841e-05	1	0.73847							1							0.24809	1
O60784	1	0.956078	0.603688	0.145085	0.0475026	0.0271579	0.023391	0.0321692	1	0.874122	0.746511	0.174387	0.0428986	0.0208479	0.0234842	0.0254092	1	0.93758	0.682841	0.170564	0.0255322				1	0.848884	0.691349	0.102242	0.0271572	0.0196006	0.0258987	0.00747756	1	0.940725	0.700613	0.138118	0.0638238	0.0151829	0.0201684	0.0154361	1	0.902238	0.416547	0.139618	0.0324545		0.141537		48.6841
O60814	1	0.719503	0.558163	0.241823	0.270066	0.218299	0.311381	0.772115	1	0.602277	0.408435	0.212029	0.188282	0.193902	0.272174	0.529915	1	0.80424	0.638047	0.274043	0.261093	0.131129	0.204536	0.454955	1	0.608595	0.505486	0.271704	0.18586	0.24601	0.427795	0.773713	1	0.830761	0.481058	0.31653	0.245883	0.211576	0.189944	0.464149	1	1.18177	0.580038	0.321923	0.220503	0.267358	0.268514	0.453693	47.3123
O60826	1	0.708802	0.488997	0.241288	0.0889785	0.158776	0.0980558	0.0977178	1	1.69188	0.334373		0.237817	0.117537	0.057019		1	1.09046	0.279809		0.230879	0.140946	0.0712466		1	1.25672	0.464175	0.579242	0.456861	0.277433	0.0645784	0.0148382	1	0.786558	0.301857	0.150415	0.162517	0.0746384	0.0425102		1	0.52344	0.0412619	0.0163615	0.0573846	0.311529	0.0703593		47.3529
O60828	1	0.974249	1.00755	1.00515	1.00784	0.900921	0.878013	0.839471	1	0.960425	1.05578	0.999099	0.943493	0.961241	0.880628	0.822508	1	0.912105	0.806348	0.859447	0.77624	0.681301	0.645834	0.599084	1	0.977789	1.18375	1.15692	0.972326	0.974384	0.919231	0.906527	1	0.926761	1.03	1.06471	0.913669	0.831702	0.782501	0.746095	1	0.967207	0.938434	0.993997	0.775258	0.771397	0.672254	0.576618
O60830	1	0.521078	0.275725	0.0309911	0.0256974				1	0.512091	0.170336	0.0304306	0.0128192				1	1.15756	0.229274						1	0.639052	0.201957	0.0439039	0.00720256				1	0.604981	0.0797133	0.0431982	0.0129142				1	0.680811	0.14539						44.7418
O60831	1	0.79265	0.643366	0.444965	0.473985	0.455394	0.538392	0.646329	1	0.760383	0.787776	0.586253	0.490968	0.50165	0.591408	0.534028	1	0.926976	0.893207	0.784965	0.648646	0.679367	0.917232	0.619192	1	0.972239	0.717944	0.643462	0.418689	0.500186	0.422594	0.386106	1	0.872406	0.825685	0.669254	0.615709	0.547658	0.503898	0.71953	1	0.774596	0.788478	0.561999	0.670167	0.6942	0.827144	0.651351
O60832	1	0.838072	0.593151	0.363358	0.363098	0.45293	0.480197	0.252549	1	0.806365	0.558374	0.361938	0.333608	0.423979	0.442538	0.238172	1	0.675475	0.575421	0.354267	0.269795	0.343636	0.342259	0.202672	1	0.780564	0.586265	0.371798	0.354397	0.47745	0.497472	0.245869	1	0.846527	0.624995	0.400744	0.33999	0.411527	0.405933	0.245206	1	0.993763	0.668515	0.437053	0.30654	0.412139	0.430416	0.227052	49.1591
O60841	1	0.691454	0.522548	0.252165	0.212306	0.253212	0.272305	0.231403	1	0.864612	0.532556	0.251299	0.281423	0.293833	0.303376	0.294265	1	0.98247	0.540118	0.299903	0.262153	0.261945	0.239706	0.216761	1	0.89736	0.660459	0.273732	0.301676	0.343216	0.358256	0.328445	1	0.858637	0.534826	0.233621	0.249613	0.268687	0.278704	0.305936	1	0.992131	0.633684	0.327163	0.313838	0.348605	0.355981	0.363526	47.2591
O60858									1	1.94384	0.7851	0.233498					1	0.32201	0.627221						1		0.522936						1	0.520641	0.462052	0.0782286					1	0.586903	0.188312
O60861	1	0.446475	0.106173	0.0228591	0.0239145	0.00230813	0.0106009		1	1.18913	0.304657						1	0.42449							1	0.342911	0.156876						1	0.751342	0.0991669	0.0430905					1	0.575418				0.00455937			43.7851
O60869	1	0.68713	0.805529	0.707985	0.599584	0.642306	0.595161	0.55754	1	0.883288	0.797306	0.84517	0.774553	0.670137	0.622398	0.535822	1	0.958012	0.95896	0.803535	0.877554	0.580625	0.616635	0.485942	1	0.985933	0.894848	0.744095	0.838161	0.681233	0.627027	0.527728	1	1.06175	0.902385	0.787895	0.758297	0.726586	0.682884	0.543769	1	1.00164	1.10865	0.95628	0.877473	0.818288	0.782564	0.539354
O60870	1	0.411023	0.227832	0.0468825	0.0339425	0.0509995	0.0389234	0.0488154	1	0.776807	0.236743	0.107827	0.170488		0.0384182	0.0403201	1	0.680717	0.190712			0.121231	0.0476117	0.0329645	1	1.173	0.274106	0.0614425	0.0419434	0.0874128	0.0538929	0.0343417	1	1.25157	0.21874	0.0737456	0.148037	0.141098	0.0598876	0.0371349	1	0.323358	0.0655725				0.0195407	0.019904	43.7224
O60879	1	0.381869	0.125165	0.0247895					1	0.471433	0.097802	0.0395826		0.67311	0.014971	0.0272281	1	0.501315	0.395996						1	0.713674	0.169017						1	0.526135	0.15747	0.0831875			0.0131714	0.0237513	1	0.353216	0.187802						43.5015
O60884	1	0.713719	0.588024	0.170928	0.101683	0.0240316	0.013744	0.0164601	1	0.721619	0.420045	0.181695	0.0631084	0.0141134	0.00636546	0.0143598	1	0.814184	0.559224	0.197383	0.0619437	0.00431121	0.00304271	0.0057222	1	0.723783	0.436529	0.170287	0.0558181	0.00999438	0.00670892	0.0152422	1	0.833936	0.469948	0.180791	0.0660504	0.0109235	0.00467447	0.00863042	1	0.916626	0.529904	0.237093	0.0588844	0.00899114	0.00919624	0.0223741	47.9525
O60885	1	0.694301	0.413503	0.250108	0.216051	0.20171	0.18887	0.207455	1	0.71042	0.426231	0.262392	0.218015	0.185911	0.166048	0.183208	1	0.607109	0.422004	0.179804	0.152735	0.127123	0.12131	0.129167	1	0.734218	0.434107	0.274591	0.21771	0.209188	0.205005	0.219082	1	0.829248	0.46153	0.244853	0.189913	0.178278	0.165594	0.174601	1	0.869683	0.466909	0.288411	0.186692	0.153202	0.165045	0.170007	46.4949
O60888	1	0.801199	0.741533	0.642445	0.538496	0.457542	0.266889	0.328378	1	1.13261	1.5477	0.816057	0.923631	0.579003	0.385648	0.891651	1	0.919053	0.474641	0.340545	0.366047	0.199626	0.413606	0.963926	1	0.393262	0.229363	0.205398	0.214821	0.248212	0.158212	0.231013	1	1.05635	0.896738	1.23878	0.744477	0.54895	1.39711	1.11529	1	0.586439	0.495495	0.380301	0.384556	0.213589	0.310625	0.221468	56.7369
O60902									1	0.874718	0.128075				0.0249658	0.0426624	1																1	0.617336	0.148885	0.408403			0.0247744		1
O60925	1	0.459828	0.564234	0.42239	0.424355	0.284559	0.0905574	0.172022	1	0.68801	1.82879	0.790037	1.12201	0.549321	0.25066	0.602766	1	2.07767	0.682484	0.414143	0.620274	0.109076	0.205706	0.771628	1	0.251479	0.197529	0.201012	0.146041	0.0780453	0.0610179	0.0720632	1	1.16769	1.43943	1.60026	1.15619	0.678503	1.60689	1.08919	1	1.33751	0.391699	0.801007	1.00076	0.471438	0.516099	0.104314	49.3118
O60927	1	0.861343	0.907967	0.542053	0.544087	0.461932	0.519708	0.467882	1	0.959512	1.18107	0.78751	0.843396	0.740082	0.664621	0.795865	1	1.17327	0.786959	1.04052	0.987294	0.595214	0.752511	0.634124	1	0.70231	0.7561	0.573479	0.539675	0.499093	0.43617	0.496077	1	0.965634	0.882122	0.796706	0.686154	0.662362	0.77487	0.61788	1	1.09209	0.688359	0.746107	0.432441	0.366506	0.443923	0.414585	55.5229
O60934	1	0.492147	0.237636	0.0954015	0.0689576	0.0590282	0.0542734	0.0608313	1	0.656925	0.237767	0.122127	0.0714848	0.0576637	0.0564958	0.060914	1	0.418866	0.184356	0.0788886	0.0662709	0.0471936	0.0502741	0.0492259	1	0.670004	0.240424	0.134237	0.0610588	0.0778779	0.0594682	0.0703027	1	0.920604	0.353878	0.142947	0.0801198	0.0761672	0.0741817	0.0839539	1	0.700946	0.217662	0.111725	0.0697131	0.0535644	0.0618838	0.0637388	44.2946
O60941																									1	0.28813			0.0827245
O60942	1	0.589327	0.153495		0.0250437				1	0.574994	0.196258		0.088671				1	0.404945	0.75873				0.0118671		1	0.538979	0.139783			0.00691539			1	0.427306	0.408822	0.0333045					1	0.559496	0.1124						44.6338
O75027	1	0.614669	0.388734	0.112638	0.101573	0.0143376			1	0.779393	0.255035	0.170806	0.0751808			0.0740532	1	1.07373	0.389799	0.287197	0.0975987				1	0.494678	0.258117	0.147503	0.0825314	0.0179036			1	0.69668	0.461718	0.200463	0.0794475				1	0.642669	0.358085	0.209293	0.08718				46.0241
O75044	1	0.588225	0.303865						1	0.536181	0.278538	0.0218918		0.0472955	0.0554334	0.00640619	1	0.411299	0.258516					1.23895e-05	1	0.612159	0.206617					0.129895	1	0.543217	0.253567	0.032491					1	0.251216	0.0825673
O75063	1	0.736629	0.0922283						1	0.720583	0.443913						1	0.662959	0.11615						1	0.825408	0.104108						1	1.49402	0.301835						1	0.107889
O75064	1	0.894984	0.545769	0.0872998	0.0189611				1	0.83039	0.629093	0.044603		0.0606009	0.00746661	0.00830117	1	0.914074	0.645964	0.107032					1	0.963414	0.541703	0.0757782					1	0.804577	0.534852	0.114658					1	0.531637	0.375991	0.0652445					48.1738
O75071	1	0.651772	0.763646	0.480588	0.550961	0.476809	0.757241	0.934436	1	1.32514	0.790027	0.790016	0.885747	0.77739	1.08812	1.32496	1	1.67731	0.131454	0.726505	0.808883	0.807971	0.87481	1.24522	1	0.993297	0.92882	0.693749	0.564397	0.729463	0.888123	0.954117	1	5.08601	2.63441	2.50898	2.47608	2.25567	3.44831	4.52544	1	0.731446	0.373688	0.236157	0.447663	0.379949	0.475752	0.723482
O75081	1	0.969548	6.08465	7.30209	3.82708	0.627216	0.183693		1	0.198067	0.054518	0.850307	0.19525	0.0989302	0.0161885	0.0402694	1	0.743148	1.27834	2.90792	2.3763	0.153609		0.000272854	1	0.0935931	0.114492	0.0359429	0.867462	0.115888	0.0359766	0.0593036	1	1.33624	0.871131				0.247047	0.321678	1	1.60705	0.339699	0.227394	0.346528	0.169571	0.000121852	0.000188923	60.152
O75083	1	0.786081	0.640325	0.172891	0.0507155	0.0101565	0.0017582	0.00141053	1	0.858862	0.676039	0.195833	0.0298096	0.00811774	0.00342496	0.0017352	1	0.964407	0.780381	0.196491	0.0237531	0.002686	0.000865132	0.000551356	1	1.00312	0.701778	0.238305	0.0272373	0.00387123	0.0015214	0.000793535	1	0.944048	0.683631	0.216367	0.0309302	0.00549539	0.00192695	0.000975945	1	1.12666	0.85763	0.284016	0.0274987	0.00325518	0.00157176	0.000426859	48.6083
O75113	1	0.820571	0.659335						1	1.13214	0.656844						1	0.681216	0.204278						1	0.656196	0.53037						1	0.930089	0.278807	0.28238					1	0.621773	0.183647
O75116	1	0.929565	0.462055	0.064411	0.0810787	0.0182739	0.0412633		1	0.884984	0.254675	0.0438715	0.0328829	0.0117082		0.0132989	1	0.875143	0.313322					0.0125294	1	0.81651	0.321875	0.0548585	0.029025	0.043588	0.00578227	0.0041138	1	0.882766	0.309515	0.0491796	0.0235611		0.00913783	0.0116582	1	0.348003	0.168311	0.0226155				0.0109941	47.7282
O75122	1	0.678153	0.312224	0.131776	0.0789822	0.0895949	0.075095	0.0921432	1	0.632431	0.193131	0.0941369	0.054889	0.0489773	0.0552497	0.062371	1	0.602358	0.273863	0.0524102	0.0587834	0.0617911	0.0485271	0.0635182	1	0.767537	0.260929	0.120982	0.0806855	0.0792765	0.0988267	0.108036	1	0.665923	0.225419	0.0765933	0.0614028	0.0420133	0.058995	0.0617422	1	0.559907	0.200074	0.113075	0.0534697	0.0578555	0.0547797	0.0555533	45.7934
O75122-3	1	0.619766	0.316055	0.179068	0.107298	0.0770349	0.121888	0.144575	1	0.632055	0.299838	0.136122	0.108268	0.0853285	0.11656	0.162342	1	0.478851	0.290373	0.0658908	0.0683538	0.119302	0.106403	0.172526	1	0.631414	0.386593	0.234203	0.125472	0.166	0.177339	0.216152	1	0.544812	0.330044	0.135622	0.102251	0.0951429	0.109284	0.16134	1	0.687387	0.231979	0.103639	0.104468	0.0823216	0.133248	0.151661	45.4533
O75131	1	0.771638	0.530996	0.0268626	0.015723				1	0.747107	0.589822				0.00147385		1	0.546774	0.343528						1	0.929344	0.505814						1	1.12099	0.840037	0.0364735					1	0.436997	0.219276	0.0236409					47.5121
O75140	1	1.01	0.452869						1	0.423286	2.4937	0.731607	2.35621		1.60351		1	3.00895	2.67524	1.64961					1	0.0892851		0.390875					1	0.642827	0.537916						1	0.375169							47.9344
O75143	1	0.819924	0.839157	0.668342	0.6386	0.586066	0.533847	0.239701	1	0.884011	0.67528	0.632868	0.61897	0.617607	0.456628	0.22426	1	0.994736	0.693093	0.659401	0.615275	0.597699	0.48188	0.176889	1	0.955958	0.70792	0.608033	0.637406	0.614191	0.49597	0.210476	1	1.03056	0.853563	0.663699	0.646841	0.637543	0.499719	0.206521	1	0.830261	0.690019	0.61526	0.553797	0.545838	0.42366	0.181753	61.1549
O75144	1	0.92287	0.631946	0.54563	0.525948	0.485852	0.48392	0.519652	1	1.40755	1.15423	0.902867	1.08307	0.829526	0.738983	1.11953	1	2.25804	3.19667	2.4451	2.31342	2.72938	2.57	3.31221	1	0.448485	0.729541	0.659803	0.654351	0.647706	0.651198	0.643813	1	1.84038	0.881391	0.85569	0.685858	0.617948	0.693916	0.716877	1	0.721178	0.736551	1.14459	0.465926	0.413674	0.499355	0.610958
O75150	1	0.646508	0.182423	0.0491076	0.0565846	0.0392054	0.0446036	0.0543045	1	0.63021	0.119668	0.0438447	0.0274472	0.0238791	0.0277004	0.0392964	1	0.63314	0.110227	0.0298464	0.0271434	0.0133496	0.0133169	0.0211917	1	0.768809	0.142175	0.055538	0.0367913	0.0321445	0.0499128	0.062141	1	0.659207	0.127116	0.0462341	0.0267323	0.0238089	0.0249274	0.0381339	1	0.788161	0.108163	0.0383146	0.0191536	0.0188182	0.0232161	0.0295174	45.0093
O75151																									1		0.703756	0.69458	0.980474	1.17111	1.18007	1.26691	1	0.4565	0.429187	0.575922	0.436743	0.616688	0.684269	0.704262	1		0.139289	0.0903376	0.257382	0.342907	0.0719319	0.155497
O75152	1	0.70654	0.523098	0.338392	0.265982	0.228159	0.241062	0.244267	1	0.791551	0.488407	0.248268	0.212983	0.206749	0.229937	0.230542	1	0.657817	0.443691	0.248547	0.171861	0.151847	0.173532	0.166342	1	0.87754	0.602167	0.374714	0.30091	0.282893	0.28976	0.270651	1	0.822642	0.498864	0.280317	0.221513	0.19589	0.226919	0.221915	1	0.790071	0.488303	0.262104	0.195353	0.165488	0.200733	0.203702	47.9066
O75153	1	0.720608	0.306229	0.0394727	0.0328404	0.0077903	0.00154732	0.00365654	1	0.757891	0.259901	0.0403796	0.011533	0.00456852	0.00270036	0.0015505	1	0.878624	0.278544	0.0329022	0.00950428				1	0.84084	0.268458	0.036322	0.010168	0.00298787	0.00312619	0.000405697	1	0.843127	0.273363	0.0432548	0.0130423	0.00440167	0.00114462	0.000940831	1	0.239726	0.0831613	0.0134492	0.00685199	0.00295553	0.000727495		46.0362
O75155									1	1.58206						0.134158	1	1.16729			6.41594				1			2.1678					1	0.268984					0.419731		1	0.384297
O75157	1	0.482405	0.571348	0.365378	0.601569	0.46259	0.497884	0.416267	1	0.70503	1.16233	1.06944	0.814006	0.713662	0.892574	0.812961	1		2.57174	1.33903	1.18902	1.32488	1.19226	1.2513	1	2.56018	2.21835	2.27503	1.91928	1.2724	2.19311	1.92348	1	1.34703	0.663619	0.745233	0.725252	0.884985	0.78305	0.767491									42.1286
O75164	1	0.828051	0.569575	0.287818	0.182776	0.100577	0.0333526	0.0294321	1	0.919747	0.563841	0.249838	0.161263	0.0902827	0.0390429	0.0655691	1	0.627985	0.381925	0.149444	0.146958	0.0562615	0.0316543	0.0921985	1	0.89393	0.571298	0.466948	0.231743	0.104083	0.0429502	0.114763	1	0.683243	0.537528	0.239532	0.181536	0.0951123	0.0273584	0.0728929	1	0.690177	0.426229	0.257976	0.230172	0.0555173	0.0437411	0.0729387	48.964
O75165	1	0.477207	0.122624	0.00691404	0.0135551			4.73704e-05	1	0.462697	0.0813479	0.010059		0.0493775		0.00759273	1	0.378177	0.185809	0.0434736		0.0124819	1.55184e-05		1	0.419094	0.0830338	0.0221577			3.64119e-05	0.000109631	1	0.448131	0.0998598	0.0184156				7.10606e-05	1	0.0730919	0.0431958	0.0108209					43.9717
O75167	1	0.803823	0.945517	0.736122	0.648843	0.481657	0.444468	0.374139	1	0.947162	0.840378	0.71393	0.623038	0.551436	0.528591	0.472874	1	0.843643	1.11434	0.873614	0.814864	0.585875	0.517812	0.506938	1	1.07234	1.04519	0.975394	0.82704	0.715265	0.587967	0.540201	1	0.783707	0.78259	0.76208	0.722961	0.557992	0.521888	0.488745	1	0.910412	0.820552	0.776409	0.642053	0.499685	0.458298	0.397716	61.013
O75170	1	0.616821	0.550706	0.385517	0.382254	0.419953	0.439034	0.472703	1	0.79229	0.82225	0.496213	0.465854	0.429453	0.476541	0.455815	1	1.01689	0.754001	0.501357	0.545541	0.518676	0.53044	0.658153	1	1.02829	0.7093	0.362203	0.372783	0.419716	0.443366	0.499557	1	0.937365	0.761247	0.480822	0.435093	0.368073	0.486878	0.550903	1	1.02238	0.74439	0.720632	0.516747	0.413652	0.5108	0.553698	46.2118
O75175	1	0.675961	0.427663	0.315058	0.206152	0.122135	0.113876	0.106127	1	0.747673	0.427836	0.294711	0.208502	0.12743	0.0964855	0.0991958	1	0.747139	0.485485	0.315356	0.219624	0.129668	0.0866819	0.077098	1	0.829316	0.461144	0.345423	0.219652	0.133811	0.121262	0.106693	1	0.836975	0.442057	0.275158	0.20856	0.111942	0.092389	0.0885193	1	0.863981	0.479975	0.303194	0.245481	0.13094	0.100416	0.0961917	47.221
O75179	1	0.786077	0.551418	0.353641	0.312369	0.302563	0.317055	0.303816	1	0.88361	0.463621	0.303257	0.275983	0.282397	0.231463	0.263084	1	0.712305	0.665861	0.405847	0.345455	0.315615	0.262191	0.233143	1	0.868952	0.452869	0.3569	0.287367	0.300613	0.281623	0.269411	1	0.749678	0.523768	0.3112	0.286829	0.239487	0.229348	0.25205	1	0.806652	0.515303	0.272174	0.270146	0.244007	0.225967	0.224389	48.4825
O75182									1							0.12742	1																1	1.83907	0.310894			0.493909			1	0.463858		1.00464
O75190	1	0.620784	0.474896	0.186654	0.135743	0.10275	0.129608	0.189815	1	0.757591	0.501985	0.20057	0.166676	0.114285	0.156396	0.264168	1	0.862707	0.270964	0.14206	0.243303	0.0682781	0.109259	0.183732	1	0.712578	0.377172	0.209659	0.124196	0.152437	0.179111	0.314462	1	0.655121	0.353189	0.197863	0.11122	0.111772	0.155049	0.23877	1	0.485412	0.324666	0.199585	0.138088	0.0978209	0.116499	0.169521	46.4703
O75191	1	0.65598	0.0818217	0.0914157					1	0.339207	0.346724					0.220634	1	0.242611	0.339299			0.297985			1	1.02887							1	1.3514	0.661326						1	0.415197	0.108519	0.0968701				0.0133432	44.1222
O75208	1	0.894812	0.590892	0.404953	0.153452	0.0319336	0.0161906		1	1.02406	0.805336	0.507455	0.220064	0.0312944	0.00486824	0.00493455	1	1.29322	1.51422	0.545147	0.152938				1	0.922178	0.679734	0.312786	0.105574	0.0165611	0.0106092	0.00465345	1	0.9728	0.924957	0.446397	0.158024	0.0122481	0.00590912		1	0.319982	0.413406	0.196839	0.0398391				49.8234
O75223	1	0.731076	0.754262	0.581392	0.285642	0.0367427	0.0136944	0.0118125	1	0.822021	0.856513	0.701383	0.338209	0.0325944	0.0162342	0.0115633	1	1.1671	1.19014	0.918235	0.43132	0.0403007	0.019562	0.00666246	1	1.0556	0.904351	0.816789	0.366908	0.0663827	0.0138061	0.0104654	1	0.977393	0.868736	0.718357	0.379638	0.0308428	0.0132166	0.0100049	1	1.05951	1.05791	0.921703	0.414511	0.0322808	0.0153589	0.0106943	51.7531
O75251	1	0.614901	0.272586	0.0407552	0.0250353	0.00674583		0.00263087	1	0.578872	0.198712	0.0562269	0.0149709	0.00148128	0.00144726	0.00126519	1	0.625808	0.536978	0.127783	0.0135551				1	0.663635	0.226479	0.071384	0.00817397	0.00143375			1	0.696228	0.237845	0.0805643	0.00900733	0.00176377	0.000926775	0.00127569	1	0.360085	0.119562	0.0300923	0.00450985				45.3147
O75298	1	0.912804	0.809184	0.484902	0.459809	0.270194	0.209627	0.168104	1	1.40778	0.799503	0.706667	0.641945	0.394392	0.338593	0.258101	1	0.479929	0.624553	0.442877	0.544792	0.303864	0.312785	0.191938	1	0.822492	0.84228	0.592565	0.439327	0.376192	0.353514	0.285208	1	0.701983	0.609113	0.602318	0.3776	0.3285	0.327683	0.234873	1	0.685796	0.574384	0.706264	0.406935	0.333918	0.349177	0.187775	53.3845
O75306	1	0.73001	0.435412	0.175023	0.107345	0.0231911	0.00268818	0.00157045	1	0.730832	0.369814	0.170403	0.0774364	0.0145484	0.00409226	0.00235528	1	0.668151	0.347982	0.150806	0.0611931	0.00884028	0.00123698		1	0.767448	0.389171	0.181868	0.0789744	0.0109904	0.00202112	0.000800519	1	0.783327	0.42798	0.191427	0.0773849	0.0142802	0.00261596	0.00118953	1	0.506544	0.452425	0.216707	0.0788346	0.0132229	0.00281969	0.000555397	47.1365
O75312	1	0.820371	0.755248	0.426526	0.26038	0.151853	0.117025	0.104943	1	0.872387	0.784662	0.442188	0.253127	0.155871	0.128023	0.128308	1	1.03756	0.960653	0.432435	0.242487	0.119672	0.096771	0.0838021	1	0.970992	0.776954	0.462082	0.229203	0.138386	0.110168	0.103646	1	0.952896	0.786422	0.443471	0.253018	0.149053	0.130203	0.11312	1	1.04337	0.889243	0.554622	0.261971	0.124714	0.11505	0.103671	51.1132
O75323	1	0.771573	0.683294	0.155827	0.0280838	0.00320041			1	0.852722	0.646377	0.286937	0.0147207	0.00181353	0.00236215		1	0.491426	2.29354	0.182255	0.103374				1	0.87048	0.59664	0.386349	0.0147351				1	0.932781	0.72551	0.354429	0.0161501	0.0018679			1	0.341435	0.372177	0.501029	0.0325083				48.82
O75330	1	0.774019	0.571085	0.19984	0.184907	0.146102	0.148541	0.145377	1	0.965082	0.51025	0.27926	0.35681	0.239602	0.121402	0.122351	1	0.558556	0.485599	0.381452	0.280924	0.239772	0.187391	0.149923	1	0.62559	0.460386	0.27012	0.152703	0.150842	0.183156	0.163919	1	0.966839	0.491611	0.274821	0.230305	0.14779	0.114372	0.123653	1	0.947068	0.49509	0.437568	0.0406016	0.247397	0.229286	0.0998222	48.0775
O75340	1	0.697151	0.358166	0.0740486	0.0571634	0.0154127	0.00586117	0.00639547	1	0.692888	0.297227	0.0891689	0.0363459	0.0152805	0.00800201	0.00715045	1	0.841371	0.369541	0.0651723	0.028883	0.00399852	0.00378306	0.0022964	1	0.761292	0.354597	0.0781383	0.0236802	0.00994324	0.00476847	0.00467299	1	0.764439	0.354293	0.103744	0.0364504	0.0131915	0.00665775	0.00352709	1	0.843154	0.360266	0.097968	0.0203398	0.00643421	0.00462145	0.00162089	46.2293
O75347	1	0.831798	0.699681	0.530734	0.639883	0.511516	0.418885	0.374183	1	0.841823	0.954446	0.613819	0.617872	0.566188	0.460918	0.479547	1	0.985553	0.867566	0.661386	0.709555	0.405075	0.384064	0.3188	1	0.834515	0.672784	0.713662	0.600737	0.420488	0.434636	0.303653	1	1.22222	1.07901	0.774883	0.984467	0.831747	0.715211	0.522443	1	1.13654	0.930176	0.837807	0.682005	0.606786	0.621133	0.42895	57.9392
O75348	1	0.858708	0.612951	0.18701	0.125046	0.0787503	0.0654761	0.0778311	1	0.829155	0.618518	0.213741	0.111513	0.0878109	0.0605076	0.0828419	1	0.853905	0.55079	0.203573	0.106213	0.0600024	0.0519962	0.0546787	1	0.68807	0.557933	0.204552	0.10335	0.0723616	0.0565111	0.0650767	1	1.03681	0.747381	0.273815	0.157236	0.104695	0.0836611	0.0897667	1	0.978711	0.607608	0.275794	0.120611	0.0900492	0.0724671	0.0728419	48.6873
O75351	1	0.664327	0.223213	0.0396042	0.0343186	0.0118933	0.00688908	0.0080177	1	0.71512	0.172971	0.0390198	0.0168707	0.0121145	0.00822494	0.00756695	1	0.804925	0.171376	0.0355112	0.0146549	0.00449748	0.00390374	0.00541674	1	0.806942	0.172078	0.0347824	0.0111513	0.00776744	0.00718325	0.00659194	1	0.73594	0.175367	0.0418993	0.0223227	0.00936066	0.00939016	0.00796485	1	0.839875	0.199696	0.0439984	0.0150512	0.00539335	0.00701973	0.0170265	45.348
O75352	1	0.69385	0.545247	0.420597	0.291818	0.251771	0.181571	0.180978	1	0.736168	0.682841	0.464443	0.368427	0.258909	0.196595	0.108685	1	0.929278	0.465198	0.428422	0.303172	0.20752	0.170684	0.130127	1	0.827596	0.519257	0.362488	0.30836	0.196395	0.150203	0.116091	1	0.800883	0.566696	0.383164	0.257586	0.192728	0.141528	0.131756	1	0.642877	0.420773	0.473632	0.339627	0.252016	0.145581	0.0830434	49.1512
O75362	1	0.805945	0.471756	0.210161	0.170568	0.117796	0.105095	0.184979	1	0.656571	0.323326	0.085856	0.0376832	0.0903101		0.0674892									1	0.862643	0.322424	0.261351	0.181586	0.180596	0.139049	0.134038	1	0.685945	0.319077	0.101012	0.138162	0.0989227	0.051632	0.10617	1	0.549727	0.385648	0.0801656	0.0656923	0.116497	0.0675531	0.0848007	47.5145
O75367	1	0.72121	0.676515	0.541098	0.398536	0.171428	0.0591007	0.0233552	1	0.908573	0.726684	0.55443	0.448523	0.149472	0.061028	0.0203204	1	0.792883	0.744643	0.536698	0.424771	0.161296	0.0515831	0.0175425	1	1.09243	0.862163	0.692891	0.554936	0.210273	0.0653531	0.0330177	1	0.949805	0.764076	0.638844	0.493711	0.175196	0.0630939	0.0319742	1	0.985168	0.757526	0.690658	0.526669	0.165568	0.0651146	0.0307407	51.6398
O75368	1	0.785555	0.7976	0.708744	0.620233	0.473337	0.442598	0.44759	1	1.29635	0.840985	0.860965	0.720294	0.495694	0.422927	0.414278	1	0.764849	0.738084	0.625059	0.493236	0.261614	0.291487	0.276979	1	0.965203	0.916161	0.840071	0.742348	0.478572	0.465143	0.41437	1	1.2087	1.10286	0.743055	0.58753	0.420708	0.427501	0.387142	1	0.933241	0.959023	0.711756	0.497824	0.326809	0.271465	0.261112	61.1759
O75369-8	1	0.772925	0.603091	0.153138	0.11411	0.0480977	0.0256585	0.0240607	1	0.842974	0.599747	0.149686	0.06698	0.0276772	0.0139546	0.0117417	1	0.881874	0.610286	0.125144	0.0504659	0.0195673	0.00807345	0.00804684	1	0.972653	0.656918	0.187385	0.0840621	0.0412307	0.0222585	0.0229023	1	0.915205	0.613367	0.163589	0.0669543	0.0261442	0.0116731	0.0117141	1	1.08958	0.726755	0.193039	0.0649041	0.0241315	0.0112375	0.0106662	48.272
O75376	1	0.828758	0.644563	0.397171	0.28482	0.224301	0.229364	0.293169	1	0.810974	0.577174	0.378313	0.251858	0.177112	0.164723	0.215095	1	0.682465	0.589152	0.368792	0.215363	0.152633	0.144006	0.192541	1	0.929015	0.623473	0.410071	0.281918	0.2316	0.225978	0.271714	1	0.84654	0.628018	0.341304	0.249794	0.174683	0.16507	0.221182	1	0.957864	0.598572	0.423458	0.246472	0.172123	0.184081	0.254176	49.8786
O75379	1	0.285981	0.39823	0.23106	0.270177	0.343547	0.362052	0.330885	1	1.56795	1.41018	1.17396	1.03815	1.48308	1.35148	1.18208	1	1.72873	0.543203	0.677065	0.952078	0.927522	0.855814	0.836936	1	0.837109	0.815584	1.08943	0.826553	1.00592	1.01783	0.944008	1	0.873574	0.581825	0.532783	0.522119	0.50839	0.343644	0.415792	1	0.833478	0.447172	0.464769	0.558516	0.479531	0.535884	0.488263	41.5921
O75380	1	0.747874	0.672016	0.509324	0.480214	0.366001	0.30136	0.238889	1	0.853101	0.70092	0.506254	0.43752	0.396128	0.309847	0.239318	1	0.929057	1.06658	0.617977	0.548968	0.477258	0.325768	0.236425	1	0.776474	0.636505	0.623667	0.477917	0.4262	0.30398	0.227452	1	1.0188	0.841684	0.649949	0.546966	0.43184	0.367387	0.281102	1	1.14793	0.903995	0.709341	0.574571	0.407079	0.37775	0.275477	53.3334
O75381	1	0.763911	0.70704	0.570916	0.436	0.377336	0.366492	0.38386	1	0.985821	0.776141	0.512451	0.396788	0.342855	0.353195	0.353075	1	0.898733	0.748867	0.412324	0.443338	0.38902	0.613733	0.738428	1	0.723833	0.729336	0.459256	0.359424	0.330835	0.39905	0.475091	1	1.13725	0.729056	0.503384	0.382461	0.333721	0.403108	0.491751	1	0.745693	0.809818	0.416122	0.316332	0.32593	0.520434	0.679836	53.6693
O75390	1	0.723576	0.595297	0.167838	0.0351647	0.00775672	0.00123394	0.00139501	1	0.864084	0.643375	0.218101	0.0260872	0.00635588	0.00260743	0.00140424	1	0.938712	0.746826	0.249398	0.0260597	0.00233285	0.000614968	0.0328247	1	0.936629	0.672374	0.275642	0.0248665	0.00290536	0.00101546	0.000530072	1	0.931992	0.662148	0.242814	0.0277938	0.00425303	0.00136263	0.000833678	1	1.05662	0.808574	0.333303	0.0273682	0.00229933	0.000945775	0.00906689	47.9728
O75391	1	0.799419	0.757862	0.623201	0.54877	0.435584	0.392518	0.335657	1	0.989425	0.836112	0.708673	0.629975	0.548232	0.466007	0.446084	1	0.891295	0.841337	0.713246	0.563616	0.459057	0.363669	0.328488	1	0.92834	0.821338	0.765007	0.577713	0.477952	0.444189	0.379758	1	0.968171	0.884656	0.681649	0.574496	0.48607	0.43837	0.37909	1	0.985487	0.869916	0.737163	0.585342	0.419919	0.396306	0.322753	57.176
O75396	1	0.719973	0.495243	0.127783	0.0583595	0.013799	0.00323985	0.00363326	1	0.787128	0.499265	0.14016	0.0446873	0.0118098	0.00522874	0.00445139	1	0.870209	0.613289	0.198036	0.0580536	0.00912413	0.00332704	0.00289069	1	0.874102	0.550645	0.225741	0.0652647	0.0115433	0.00450965	0.00328467	1	0.910175	0.56679	0.206986	0.0567446	0.0135455	0.00444844	0.00289437	1	1.05934	0.684066	0.27427	0.0676502	0.0125431	0.00429243	0.00206032	47.2395
O75400	1	0.76415	0.522265	0.278668	0.23227	0.176405	0.170403	0.166358	1	0.733792	0.350846	0.173305	0.161578	0.124071	0.122938	0.142826	1	0.76398	0.302479	0.123586	0.123005	0.111298	0.101489	0.110385	1	0.779186	0.514456	0.273589	0.18192	0.183296	0.190942	0.184362	1	0.803458	0.38198	0.199885	0.158904	0.129124	0.124598	0.147984	1	0.809771	0.331057	0.214948	0.139933	0.118558	0.121784	0.126979	48.0246
O75410	1	0.86721	0.763598	0.716035	0.570839	0.461179	0.445008	0.459612	1	0.980263	0.927675	0.707066	0.578347	0.463154	0.446862	0.434151	1	0.908002	0.872641	0.789545	0.578757	0.483729	0.413535	0.420841	1	0.94258	0.713264	0.615452	0.491798	0.428878	0.380843	0.418658	1	0.986308	0.714707	0.607697	0.488785	0.393546	0.335932	0.378468	1	0.813949	0.797562	0.716334	0.511932	0.409355	0.368316	0.35525	60.0206
O75414	1	0.78577	0.803123	0.631609	0.539934	0.368982	0.136029	0.00882453	1	0.999617	0.923564	0.798139	0.710862	0.496601	0.188889	0.0107808	1	0.887708	0.918626	0.803523	0.693357	0.48567	0.190945		1	1.02874	0.893019	0.811763	0.662815	0.453974	0.170635		1	0.944841	0.838859	0.692032	0.575797	0.445215	0.163558	0.00260739	1	1.52182	1.19631	0.772	0.684996	0.479179	0.187152	0.00723649	54.9715
O75419	1	0.527169	0.198259	0.0239225	0.0338261		0.117825		1	0.729726	0.190959	0.107671					1	1.75899	0.000282791						1	0.525768	0.13836	0.0230792					1	1.06503	0.874144	0.0647169					1	0.268829	0.191541						44.3214
O75420									1	0.10411				0.0323529	0.0282045										1	4.45586				0.156329	0.105903	0.197192	1	1.85535						0.168833	1	0.767544	0.136116					0.253907
O75427	1	0.647999	0.246565	0.0496613	0.0847187	0.036266	0.042322	0.048705	1	0.706833	0.213801	0.0388059	0.0358565	0.0300994	0.0277509	0.0278723	1	0.679349	0.124995		0.0391256	0.0259888	0.0298244	0.0346965	1	0.71014	0.166533	0.0556045	0.0691645	0.0526364	0.0356068	0.0455245	1	0.433474	0.191062	0.0544476	0.0274122	0.027991	0.0301215	0.0356469	1	0.504817	0.278612	0.126665	0.0492168	0.0302262	0.0409375	0.0239646	45.2905
O75431	1	0.514062	0.142522	0.0245271	0.0533237				1	0.479894	0.13106						1	0.253738	0.0135628						1	0.441188	0.18308						1	0.285348	0.162901	0.0378439					1	0.39669	0.0152125	0.142146					44.153
O75436	1	0.744271	0.703653	0.396602	0.154578	0.0152131	0.00528448	0.00325435	1	0.765931	0.772331	0.471681	0.169433	0.0125669	0.00709422	0.00502406	1	1.04149	0.92635	0.572784	0.163073	0.00684858	0.00264205	0.0015456	1	0.974642	0.795538	0.555093	0.177498	0.0102799	0.00443854	0.00445883	1	0.908409	0.761356	0.488152	0.179373	0.0112384	0.00438395	0.00410019	1	1.11078	1.00994	0.681067	0.203911	0.0112808	0.00356201	0.00346651	49.9273
O75438	1	0.544109	0.558863	0.313102	0.332209	0.235173	0.150949	0.150623	1	0.774663	0.832281	0.451116	0.348504	0.236817	0.201267	0.221134	1	0.658728	0.448369	0.268183	0.216599	0.0911861	0.153012	0.245276	1	0.302486	0.205928	0.200661	0.196209	0.143086	0.132298	0.147641	1	0.413811	0.510973	0.457429	0.297778	0.208084	0.32804	0.273611	1	0.367025	0.333836	0.247691	0.227883	0.155021	0.228014	0.164166	47.8463
O75439	1	0.625352	0.242972	0.0305125	0.0239856	0.00286564			1	0.686708	0.237941	0.0381926	0.0140704	0.00402647	0.0014869	0.00107737	1	3.2129	1.28415	0.0950634	0.0227404	0.0114707			1	0.781842	0.303704	0.0337776	0.00953716	0.00541178	0.0013453		1	0.753684	0.28459	0.0341514	0.0137754	0.00446387	0.00156335		1	0.246809	0.0811368	0.0251155	0.00630824	0.00680197			45.2315
O75446	1	0.494458	0.47161	0.126903	0.105207	0.142875	0.110549	0.0847455	1	0.767745	0.6378	0.330116	0.26438	0.194033	0.127545	0.0982395	1	0.84072	0.384505	0.253734	0.145684	0.095627	0.073609	0.0496817	1	0.994982	0.646621	0.408548	0.319178	0.228704	0.179102	0.111086	1	0.790807	0.674627	0.391527	0.279333	0.208382	0.146492	0.108525	1	0.873899	0.56192	0.338478	0.189245	0.142237	0.109199	0.0671693	45.573
O75448	1	0.777893	0.475747	0.0565647	0.0335928				1	0.9001	0.413476	0.0568018					1	0.953449	0.605286						1	0.814797	0.500148	0.049038					1	1.03163	0.714695	0.109886	0.0209431				1	0.525475	0.346096	0.0544473			0.014794		47.2487
O75449	1	0.657985	0.143048	0.0361682	0.00916644				1	1.00652	0.235747	0.0478052				0.0704303	1	0.674497	0.742465	0.0564466			0.0731463	0.0606967	1	1.08743	0.184852	0.0431005	0.0563906	0.153597	0.083218	0.0227508	1	0.502781	0.162856	0.0503419		0.0295073			1	0.347381	0.270003	0.0283423	0.0724196				44.9866
O75475	1	0.781225	0.519475	0.38923	0.285136	0.199853	0.149168	0.105268	1	0.712976	0.661059	0.362132	0.29436	0.233653	0.19493	0.138087	1	0.855362	0.646491	0.342166	0.208429	0.198114	0.156127	0.140954	1	0.805371	0.641251	0.381997	0.276076	0.217821	0.185429	0.17165	1	0.846572	0.715081	0.418958	0.297114	0.235982	0.216028	0.193523	1	1.06244	0.79102	0.446194	0.317193	0.260178	0.231015	0.190211	49.2274
O75477	1	0.63448	0.17892		0.024193	0.0269375		0.0844048	1	0.427791	0.0614944	0.0226133	0.0120255		0.011057	0.0246135	1	0.699064						0.0240267	1	0.250419	0.0416318		0.00564465		0.0137796	0.0278493	1	0.365309	0.0914552	0.0339156	0.0221683	0.0104967	0.0117107	0.0241457	1	0.428753	0.0812527				0.0135929		44.9377
O75487	1	0.800997	0.787381	0.47999	0.227028	0.083568	0.0411893	0.0355235	1	0.961616	0.852823	0.668396	0.268382	0.117391	0.0456733	0.0377153	1	1.14858	1.18054	0.997486	0.357162	0.142564	0.0942996	0.105404	1	0.699881	0.688018	0.58882	0.233619	0.0524445	0.0601614	0.0318645	1	0.877931	0.923205	0.736642	0.265804	0.0763214	0.0393109	0.0437429	1	0.766286	0.85539	0.780246	0.221314	0.0667096	0.0693464	0.0715508	51.4447
O75489	1	0.702147	0.433722	0.182393	0.132969	0.0355537	0.0103011	0.00795962	1	0.671213	0.390593	0.185608	0.10441	0.0314652	0.0160409	0.0111073	1	0.677652	0.392446	0.170606	0.0731584	0.0205519	0.00706345	0.00427158	1	0.784954	0.421492	0.195252	0.103593	0.0271317	0.0102566	0.0106874	1	0.798389	0.429002	0.214308	0.1044	0.0284185	0.0121111	0.00831508	1	0.910969	0.487029	0.245692	0.111892	0.0299945	0.0113517	0.00696251	47.0333
O75494	1	0.724111	0.378725	0.126575	0.200483	0.304306	0.447474	0.332764	1	0.706369	0.26929	0.112597	0.0781426	0.242544	0.391964	0.396677	1	0.582351	0.280104	0.0910085	0.056742	0.133307	0.305033	0.366452	1	0.525591	0.260422	0.0829256	0.0874075	0.236574	0.368173	0.29477	1	0.735414	0.250326	0.132906	0.0906109	0.210541	0.442198	0.472336	1	0.942571	0.286309	0.124367	0.0711796	0.183722	0.482453	0.507666	45.7473
O75496	1	0.745754	0.58873	0.688858	0.694216	0.567413	0.603691	0.521479	1	0.971868	0.550673	0.801405	0.754357	0.728712	0.647837	0.585724	1	0.847183	0.824238	0.748869	0.897292	0.784349	0.68274	0.551421	1	1.20313	0.833711	0.969364	0.836842	0.943542	0.936873	0.770604	1	0.901519	0.658758	0.639621	0.646287	0.601146	0.525159	0.474944	1	0.752631	0.782613	0.80366	0.764716	0.611253	0.638182	0.482473
O75503	1	0.683394	0.591736	0.193806	0.0342791	0.0242364	0.0327358	0.0257882	1	1.11695	0.710763	0.246974	0.0808546	0.0446193	0.0280944	0.0394048	1	0.565554	0.663038	0.166383	0.0579728			0.0198464	1	0.893746	0.574483	0.148454	0.076936	0.0273008	0.0218832	0.00996776	1	1.10075	0.758092	0.307005	0.104848		0.0169297		1	0.703117	0.440331	0.153963		0.0222585			47.8132
O75521	1	0.741424	0.389948	0.0995499	0.0494326				1	0.828011	0.489189	0.113145	0.0271389				1	1.12617	0.640642	0.525321					1	0.917563	0.523488	0.139625					1	1.19734	0.587162	0.168055	0.127941				1	0.535758	0.256031	0.211339	0.0446935				46.6756
O75528	1	1.04311	1.27039	0.445773	0.750109	0.735529	0.875814	1.24683	1	0.7021	0.797731	0.57295	1.06826	1.28788	0.814658	1.15208	1		1.20225	1.15814	0.699057	1.4171	1.53202	1.60691	1	0.729535	0.428068	0.28503	0.820342	0.960249	0.674864	0.806365	1	0.431123	0.424407	0.349985	0.564346	0.519449	0.571765	0.7398	1	0.871819	0.889198	0.909824	1.47453	1.76748	1.76956	2.31116
O75530	1	0.771971	0.240737	0.0201565	0.0655368	0.0742903		0.0860926	1	0.616114	0.267196	0.00934448					1	0.628894	0.400608						1	0.772976	0.265847	0.0883084		0.0742157		0.0120372	1	0.691245	0.422191	0.0472686			0.0975854		1	0.786119	0.0391642						45.8326
O75531	1	1.65045	1.86448	3.11058	1.82233	1.78272	1.20071	1.67779	1	5.46718	10.1277	7.53242	5.33152	4.29237	4.02582	6.05753																									1	0.140883	0.0224021	0.0270968	0.136686	0.144589	0.298886	0.28586
O75533	1	0.797362	0.569257	0.201946	0.192942	0.17354	0.163757	0.15685	1	0.900992	0.530652	0.167154	0.157537	0.142555	0.126335	0.121781	1	0.741799	0.505504	0.12843	0.11219	0.103018	0.0939803	0.0916548	1	0.882125	0.568443	0.224489	0.20105	0.189226	0.168152	0.154654	1	0.888825	0.600964	0.182967	0.129296	0.129341	0.133206	0.116036	1	0.999768	0.616391	0.191655	0.15509	0.134991	0.11181	0.106469	48.1408
O75534	1	0.601711	0.292409	0.0683896	0.0548594	0.0187918	0.008246	0.0092758	1	0.684661	0.25547	0.0708927	0.0293495	0.013123	0.0103438	0.00829473	1	0.69014	0.234329	0.0473372	0.0354554	0.0213567	0.0121818	0.00944105	1	0.700681	0.251021	0.073668	0.0294194	0.0190854	0.0174883	0.00839917	1	0.6506	0.245293	0.072771	0.031418	0.0115559	0.0112552	0.00887013	1	0.828209	0.241034	0.066513	0.0264794	0.0142888	0.0203686	0.00970466	45.3512
O75554	1	0.829618	0.742651	0.801651	0.783309	0.67131	0.861515	0.896576	1	1.10919	1.29356	1.01647	0.959151	1.05767	1.35724	1.65501	1	0.694893	0.944115	1.11113	0.941741	1.02604	1.04615	1.24096	1	0.890103	0.971592	0.878333	0.916465	1.04386	1.12954	1.32088	1	1.04397	0.785122	0.814306	1.0821	1.019	1.25323	1.3108	1	0.936368	1.03964	0.997513	1.18481	1.13845	1.71485	1.90761
O75558	1	0.489961	0.579418						1	0.52861	0.541474						1								1		1.33768						1	0.455807							1	1.18528		0.169387
O75563	1	0.56963	0.291203	0.0731166	0.0558497	0.0151966	0.0109476	0.0119717	1	0.634771	0.251946	0.0558247	0.0301556	0.0118162	0.0166328	0.0107012	1	0.572023	0.166199	0.0547589				0.0188343	1	0.723212	0.270095	0.0625596	0.0190079	0.0179987	0.0193447		1	0.628838	0.231799	0.0798735	0.0396603	0.00666177	0.00885663	0.0164695	1	0.660139	0.182819	0.0764724	0.0316579				45.1644
O75569	1	1.65652	0.618956	0.222174	0.127728		0.0821791		1	2.02054	0.446391	0.285348		0.058199			1	1.62438	1.00866						1	0.641931	0.184363	0.0881355		0.0350108			1	5.57896	2.24512	0.76602		0.0792182	0.09637	0.137202	1	0.637229	0.151597	0.0107077					48.2037
O75575	1	0.859358	0.870357	0.871537	1.17181	0.648806	0.909385	1.17032	1	1.48437	0.684914	0.765577	0.68106	0.732968	0.862692	1.43332	1			0.31089	0.254528	0.133386	0.389882	0.439371	1		1.08539	0.61533	1.79185	1.66323	1.67629	2.08808	1		0.305369	0.347981	0.464012	0.397116	0.596055	0.632181	1		0.76702		0.871122	0.464149	0.662634	1.21735
O75582	1	0.544195	0.635268	0.57142		0.0498222			1	1.12893	0.354148	0.486387	0.238721	0.0419311			1	0.47674			7.44927e-05				1	0.788418	0.816919	0.725785	0.420256				1	2.42697	0.588826	2.14043	0.838973	0.172459			1	1.01296	0.756388	0.712936					49.8886
O75586	1	1.17261	0.45035						1	1.82383	0.171845					0.0423229	1	0.137971	0.141336		0.04815			0.0126329	1	0.559132	0.174911						1	0.923408	0.161726	0.074975					1	1.03998	0.289495						47.9612
O75592	1	0.769266	0.257192	0.29324	0.216474	0.0537953	0.114722	0.255573	1	0.681589	0.731837	0.376646	0.436109	0.278822	0.226801	0.231535	1	0.443845			0.349555	0.0177817	0.157563	0.337224	1	0.253765	0.538752	0.412538	0.312708	0.252394	0.319905	0.23759	1	0.960787	0.875318	0.548672	0.18846	0.129886	0.137282	0.215435	1	0.473142	0.288359		0.554418	0.384148	0.346049	0.463593	45.7629
O75607	1	0.534504	0.63675	0.325004	0.330612	0.385514	0.374602	0.354595	1	0.695617	0.590637	0.375647	0.359571	0.4081	0.302178	0.233767	1	0.847087	0.550517	0.787946	0.421866	0.4454	0.378412	0.319189	1	0.875829	0.708878	0.361627	0.481707	0.416817	0.416119	0.322343	1	0.677309	0.746908	0.538319	0.392083	0.418447	0.359049	0.371378	1	0.782294	0.91651	0.813925	0.718198	0.571409	0.466783	0.442845	47.0534
O75608	1	0.869315	0.717561	0.542648	0.322417	0.0291745	0.000222401	0.000955764	1	1.10398	0.771775	0.714304	0.429372	0.0192939	0.00251149	0.0017276	1	0.971061	0.832045	0.614794	0.339477	0.0161233	0.000540937	0.000436684	1	0.825312	0.763429	0.693477	0.444699	0.0253628	0.00175964	6.53847e-05	1	0.920308	0.756211	0.614408	0.355522	0.0361193	0.00141043	0.000909213	1	1.00389	0.911107	0.701721	0.35482	0.0210181	0.00149657	0.0157285	51.8439
O75616	1	0.831162							1	0.129656							1								1								1	0.34266							1	0.113086
O75629	1	0.562647	0.663838	0.754529	0.939631	0.946752	1.19727	1.56521	1	0.923044	0.783273	0.744648	0.99445	1.07705	1.11449	1.36263	1	1.04091	0.934208	0.979174	1.20658	1.38722	1.49456	1.82113	1	1.10062	0.909879	1.0443	1.26255	1.61267	1.18824	1.11556	1	0.877065	0.860665	0.904284	1.01035	1.01357	1.23652	1.30486	1	1.14543	0.915851	0.802548	1.15167	1.15511	1.50215	1.75939
O75643	1	0.793795	0.56798	0.095661	0.0542481	0.044824	0.0638801	0.0554261	1	0.760315	0.537595	0.0737674	0.0870795	0.0584193	0.0598662	0.0592648	1	0.801663	0.549922	0.0764066	0.071787	0.0564919	0.0544124	0.0644308	1	0.930646	0.585664	0.110251	0.0668199	0.050344	0.0449658	0.0672967	1	0.824328	0.51408	0.101906	0.0536274	0.0583546	0.0588729	0.0633634	1	1.03677	0.667267	0.119885	0.0870276	0.0653499	0.0725728	0.0726447	47.9328
O75648	1	1.73745															1								1								1	2.15406							1	0.184384		0.355605
O75663	1	0.715555	0.524258	0.0549369	0.0291279	0.00716636	0.00091309	0.000101725	1	0.825506	0.542311	0.062136	0.017026	0.0063721	0.00270276	0.0027988	1	0.960072	0.626049	0.0458229	0.0116887	0.00176995	0.000332866	7.43469e-06	1	0.952376	0.595702	0.0674345	0.0125382	0.00363782	0.00153368		1	0.902058	0.56849	0.082298	0.0156037	0.00443975	0.00171275	0.00109069	1	0.171784	0.124825	0.0804853	0.0173126	0.00460887	0.0012514		47.2012
O75665	1			0.103797	0.868979	0.749729		0.503175
O75683																									1			0.625068	0.489255	0.638709	0.918355	0.954241
O75688	1	0.796845	0.623793	0.110075	0.0329247	0.0130718	0.00518956	0.0040429	1	0.816744	0.6793	0.109984	0.0290896	0.0112993	0.00214719	0.0107885	1	0.935549	0.72946	0.0917249	0.013731				1	0.968118	0.704148	0.144784	0.0205238	0.00882297	0.00336517	0.00851111	1	0.916653	0.639205	0.142646	0.0212918	0.00437067	0.00307549	0.00274435	1	0.405404	0.273923	0.0845634	0.019913	0.00270846			48.3929
O75689	1	0.696872	0.567302	0.0419372		0.0485264			1	1.00826	0.570674	0.0619214					1	0.805267	0.913002	0.135891		0.0454056			1	0.854454	0.668185	0.103032	0.0802645				1	1.0947	0.53459	0.104283					1	0.821832	0.744483	0.0861198	0.0283889			0.0183435	47.341
O75691	1								1	0.48991	2.62494						1	0.380385	0.650415						1	0.501271							1	0.559008							1	0.88122
O75694	1	0.398849	0.121896		0.0119363		0.0541459		1	0.887606	0.138845	0.0134912	0.0986278	0.00860759		0.0530275	1	0.66566	0.182307			0.0369282			1	1.10677	0.224397	0.628417			0.0161998	0.0691698	1	0.660111	0.221538	0.0225354	0.00396624				1	0.447161	0.0626248	0.0129188					43.5584
O75695	1	0.730816	0.499161	0.0662938	0.0307352	0.0108105	0.00217878	0.00301439	1	0.811462	0.504005	0.0649441	0.0175091	0.00482285	0.00595658	0.00398397	1	2.41872	1.70482	0.100005					1	0.92878	0.63026	0.0844022	0.012297	0.00289072	0.00502063	0.00896555	1	0.959455	0.58512	0.0841328	0.0162629		0.0025164	0.00487431	1	0.383544	0.261429	0.0416465	0.0154091				47.1591
O75717	1	0.803425	0.388189	0.106025	0.062879	0.0915602	0.115561	0.105676	1	0.948234	0.570221	0.126081	0.128963	0.139355	0.152239	0.156623	1	0.770422	0.413445	0.062513	0.0781779	0.0648933	0.0859651	0.101421	1	1.05117	0.488007	0.0940556	0.148633	0.151949	0.11898	0.18612	1	0.909145	0.466733	0.0904918	0.0769962	0.103365	0.106772	0.136272	1	0.93398	0.464287	0.0989722	0.0866964	0.0473301	0.100703	0.106761	46.7921
O75718	1	0.469741	0.17203	0.0256141	0.0313905	0.00842042	0.00175158	0.0043578	1	0.570488	0.134311	0.0237827	0.00888486	0.00523297	0.00342272	0.00730291	1	0.510952	0.147889	0.0215163	0.00873831				1	0.510988	0.141969	0.0200022	0.00465544	0.00296917	0.00327875	0.0104195	1	0.553223	0.149569	0.0406943	0.00966434	0.00227062			1	0.222531	0.0822223	0.0170738	0.00663771		0.00118659		44.0413
O75746	1	0.673139	0.272814	0.0470616	0.0440098	0.0107377			1	0.644686	0.132148	0.0263637	0.0117867	0.00793991			1	1.18328	0.382376						1	0.479581	0.144363	0.0208679		0.00839445		0.00165776	1	1.09986	0.667659	0.163228	0.04478	0.021994			1	0.370487	0.178578	0.0198753					45.6191
O75771									1	1.79687																															1	1.78262
O75781	1	0.69972	0.604449	0.527542	0.602456	0.59416	0.625156	0.628559	1	1.12235	1.0048	0.760364	0.874921	1.01647	1.19727	1.17965	1	0.96441	0.753137	1.1187	0.867779	0.755301	1.07973	1.13366	1	0.778615	0.603686	0.495091	0.528387	0.838317	0.921097	0.955766	1	0.808764	0.457663	0.564497	0.641325	0.672534	0.750557	0.833506	1	0.748089	0.68824	0.70583	0.643649	0.75654	0.847736	0.846066
O75787	1	0.701756	0.394226	0.189965	0.0996863	0.234374	0.15028	0.161908	1	0.753843	0.381156	0.116022	0.210549	0.136557	0.0990908	0.179876	1	0.652379	0.193626		0.0266205		0.0548699	0.139375	1	0.545659	0.20393	0.0773719	0.0996696	0.0669984	0.043584	0.069144	1	0.63235	0.287742	0.143218	0.107217	0.0602807	0.161003	0.167231	1	0.770947	0.111529	0.0248665	0.0400959		0.0355691	0.05172	46.3025
O75792	1	0.754661	0.468256	0.165103	0.0501898	0.0163229	0.00545347	0.00437737	1	0.759559	0.405024	0.175799	0.0392024	0.0116165	0.00633201	0.00350329	1	0.781016	0.36998	0.124647	0.0294442	0.0624891		0.0324353	1	0.892464	0.447637	0.192083	0.0485953	0.0059451	0.00616007		1	0.749486	0.3944	0.160401	0.0411065	0.00728971	0.00578456	0.00124036	1	0.451297	0.181045	0.0729615	0.0336139	0.0202017	0.0414571		47.3488
O75794	1	0.502207	0.195744	0.0240732	0.0284607				1	0.529964	0.129244	0.0328842		0.00721815			1	0.615725	0.157046	0.0769029	0.0709999				1	0.520547	0.135543	0.018321	0.00700423				1	0.473221	0.320788	0.0533609	0.0156639				1	0.307153	0.114861	0.0333266	0.0257686	0.00955477			44.2554
O75817	1	1.17523	1.03976	0.5722	0.393509	0.268997	0.130708	0.0338038	1	1.15444	0.988139	0.590671	0.336951	0.177699	0.0901976	0.0166634	1	0.69698	0.485689	0.317225	0.190635	0.105751	0.0265849	0.00373825	1	0.832986	0.518939	0.300548	0.18714	0.140989	0.0537058		1	0.89474	0.550951	0.467728	0.281591	0.154343	0.0552255		1	0.500333	0.385612	0.400384	0.221153	0.131397	0.03905	0.00913785	54.1702
O75818	1	0.698803	0.690043	0.393872	0.371641	0.279114	0.236898	0.159911	1	1.08112	0.845578	0.522831	0.462902	0.342097	0.25577	0.144847	1	0.602342	0.643618	0.354614	0.267835	0.181909	0.167203	0.102701	1	1.12667	0.727487	0.502296	0.486241	0.335719	0.260564	0.183208	1	0.869199	0.852393	0.513257	0.372831	0.236611	0.21467	0.138342	1	0.729294	0.581405	0.491793	0.256151	0.202044	0.213718	0.134397	50.8487
O75821	1	0.839802	0.625607	0.26256	0.152518	0.0703893	0.0487411	0.04361	1	0.898405	0.643327	0.29536	0.134908	0.0662219	0.0535112	0.0494775	1	1.03416	0.728705	0.271516	0.127501	0.0636509	0.0431725	0.0337007	1	0.906032	0.653513	0.31939	0.135273	0.0721786	0.0552061	0.0485964	1	0.926551	0.62807	0.292075	0.138829	0.0674217	0.0519519	0.0450513	1	1.23996	0.898481	0.408487	0.155763	0.0615506	0.0569529	0.0580443	49.1154
O75822	1	0.728088	0.610734	0.229324	0.138148	0.0587216	0.041564	0.0425067	1	0.834422	0.730238	0.288378	0.121091	0.0630319	0.053518	0.0491078	1	1.04564	0.797936	0.303434	0.120882	0.0596421	0.0444246	0.031834	1	0.949081	0.713426	0.278428	0.0945093	0.0644228	0.0441125	0.0397597	1	0.932407	0.677334	0.307381	0.130533	0.0576177	0.0525374	0.0403017	1	1.12883	0.905261	0.408001	0.134896	0.0726833	0.0565985	0.0412446	48.4418
O75832	1	0.886376	0.651552	0.0563222	0.0393578	0.00979745	0.00729146		1	0.963144	0.45774	0.0441314	0.0237585	0.010786	0.0037471	0.00354738	1	0.867109	0.531055	0.0303557		0.00147915			1	0.926532	0.285369	0.0506483	0.0170516	0.00206173	0.00363273		1	0.895619	0.540078	0.0437654	0.0153517	0.00379809	0.00394801	0.00197905	1	0.29113	0.168662	0.0188678	0.0228696		0.00189385		48.6994
O75843	1	0.598866	0.355148	0.0693002	0.0533792	0.00594642		0.500108	1	0.629961	0.205817	0.0689532					1	1.33035	0.46701						1	0.453597	0.265498	0.08959	0.0175993				1	5.57158	2.27302	0.585358	0.232066				1	0.531524	0.2403	0.0954484					45.1057
O75844	1	0.728662	0.544448	0.0477699	0.0308428	0.00869375	0.00247052	0.00192796	1	0.777756	0.57077	0.0608417	0.0191218	0.0068599	0.00366097	0.00280878	1	1.01096	0.894091	0.146666	0.018331	0.00458483	0.00221559	0.00106217	1	0.925035	0.651927	0.114528	0.0172294	0.00435918	0.00207057	0.00189624	1	0.961601	0.694354	0.127799	0.0179663	0.00493639	0.00206064	0.00132272	1	1.05964	0.84465	0.208363	0.0203443	0.00425695	0.00212903	0.00117725	47.387
O75874	1	0.745329	0.749783	0.3627	0.0519219	0.0073992	0.000958181	0.00121834	1	0.841149	0.820721	0.501728	0.0554508	0.00578138	0.00307636	0.00178885	1	1.02314	1.00863	0.70242	0.147259	0.0016678	0.000715967	0.000446386	1	1.00403	0.878005	0.513406	0.036697	0.00342777	0.00118748	0.00110268	1	0.955011	0.817563	0.485458	0.0481443	0.00397939	0.00168249	0.00103713	1	1.13728	1.04926	0.697837	0.0740186	0.00187963	0.000997221	0.000490646	49.954
O75879	1	0.559385	0.375643	0.134746	0.113996		0.0120683		1	0.77215	0.145668		0.0269065	0.0777727	0.219914		1	1.35214							1	0.794158	0.33541	0.272073	0.0642086	0.0370891			1	0.655325	0.341319	0.013099				0.041007	1	0.356132	0.0664807				0.0107487		45.6561
O75880	1	0.649527	0.408113	0.230856	0.117277	0.0458503	0.0159686	0.00238119	1	0.79374	0.590765	0.375817	0.240332	0.0931835	0.0346187	0.0093147	1	0.649143	0.45587	0.283029	0.176708	0.0766788	0.0242313	0.00715276	1	0.816117	0.484616	0.330567	0.197628	0.0822544	0.0186431	0.00522382	1	0.928351	0.534975	0.315167	0.191777	0.0915906	0.0442141	0.00722242	1	0.788433	0.509315	0.34739	0.219745	0.0956286	0.0553021	0.00862202	46.7832
O75882	1	0.698208	0.709191	0.531571	0.49497	0.39903	0.299296	0.196623	1	0.998773	1.06061	0.848747	0.69098	0.57692	0.438627	0.290323	1	0.678536	0.666047	0.694754	0.560395	0.521221	0.352804	0.226065	1	1.24994	1.07433	0.875501	0.722594	0.557378	0.439175	0.281822	1	0.957077	0.775285	0.693991	0.612334	0.498109	0.363758	0.252757	1	1.15295	1.14496	1.06132	0.785851	0.658869	0.54201	0.298272	54.4329
O75884	1	1.48139	0.7903						1	1.63664	0.605499	0.0648666					1	0.702494	0.667228						1	0.957271	0.632358	0.17327					1	1.26644	0.746266	0.253327					1	0.773427	0.528023	0.0780786					48.2547
O75886	1	0.748181	0.545895	0.11894	0.0539037	0.0228561	0.0205642	0.0209229	1	0.827234	0.526559	0.130226	0.0647775	0.0273392	0.0213431	0.0210688	1	0.972624	0.637031	0.144207	0.0516763	0.0253623	0.0236274	0.0152147	1	1.00939	0.599763	0.148732	0.037578	0.0428295	0.0417754	0.0205633	1	0.869202	0.525102	0.115211	0.0700826	0.0318161	0.0235763	0.0194452	1	0.991584	0.56883	0.151876	0.0296729	0.0249867	0.0182977	0.0128676	47.6641
O75896	1	0.697728	0.5839	0.403327	0.169735	0.0761696	0.0548963	0.114461	1	0.94422	0.889207	0.607221	0.364962	0.0559529	0.0746965	0.0988443	1	0.872123	0.936177	0.605447	0.232599			0.0338647	1	0.980994	0.795184	0.595977	0.30116	0.0705181	0.064212	0.128378	1	0.969256	0.770988	0.508577	0.310841		0.0563017	0.0657371	1	0.594704	0.752777	0.541859	0.202145			0.0695419	49.0231
O75909	1	0.734404	0.609645	0.197379	0.0797689	0.0134393	0.00292915	0.00936886	1	0.795429	0.674868	0.251172	0.0633534	0.00983046	0.00937668	0.00474717	1	0.841613	0.68782	0.201351	0.0245125	0.00643373	0.00468729	0.00945242	1	0.909705	0.663192	0.282914	0.0538692	0.0121594	0.0041449		1	0.870463	0.673247	0.278118	0.047178	0.0120192	0.00464181		1	0.613931	0.309361	0.200168	0.0517754	0.00996873	0.0059395		48.2566
O75915	1	0.687941	0.53284	0.339359	0.2823	0.218459	0.22518	0.191106	1	0.845223	0.624352	0.489209	0.387353	0.296192	0.270168	0.250695	1	0.867229	0.661938	0.525388	0.379358	0.293619	0.254045	0.196041	1	0.949127	0.713476	0.525538	0.402051	0.341977	0.316413	0.253054	1	0.817073	0.635771	0.450251	0.365774	0.278315	0.263775	0.241055	1	0.952745	0.719722	0.553323	0.386408	0.356631	0.296333	0.24682	48.1263
O75923	1	0.673934	0.300299		0.217618		0.00780621	0.00648255	1	0.692843	0.184588		0.0691206				1	0.873832	0.317788	2.22554			0.0184104		1	1.15439	0.393176	0.0616798			0.274276		1	0.721173	0.217816						1	0.453435	0.136927		0.201604	0.018148			45.8822
O75925	1	0.538366	0.497064	0.0438173	0.0340977	0.0213795		0.0848433	1	0.684277	0.267046						1	2.46394	0.605939			0.47638			1	1.72432	0.488768	0.0721325					1	0.877294	1.559	0.798987					1	0.335665	0.0361307	0.0429184					45.9401
O75934	1	0.895174	0.509526	0.129008	0.0627845				1	1.10657	0.789292	0.131135	0.033786		0.0010608		1	0.687543	0.1805	0.0279316	0.0100723				1	0.577076	0.356771	0.0887109	0.0155345				1	1.08821	0.674607	0.164056	0.0407726		0.0111855		1	0.658817	0.210809	0.0503721	0.0109107				48.002
O75935	1	0.755907	0.349006	0.0271396	0.0273904	0.00797041			1	1.04494	0.606519	0.0284846		0.00866995			1	0.989074	0.319869		0.0101981				1	0.582402	0.155797						1	1.03638	0.372905		0.0356575	0.00747632		0.016505	1	0.345953	0.13933	0.0517734					46.4065
O75937	1	0.816862	0.713697	0.34682	0.194108	0.128514	0.113665	0.133985	1	0.946904	0.755281	0.37163	0.186331	0.118912	0.118477	0.124246	1	0.925129	0.798642	0.337535	0.152839	0.0845203	0.0848805	0.0890015	1	0.942674	0.795631	0.417901	0.210894	0.128997	0.125203	0.127774	1	0.931418	0.741069	0.369427	0.162439	0.109071	0.110015	0.114771	1	1.10144	0.911049	0.49137	0.177706	0.102811	0.109526	0.107823	50.0216
O75940	1	0.843491	0.814465	0.587786	0.546616	0.321531	0.242068	0.251735	1	0.670426	0.78246	0.499223	0.458942	0.448464	0.422001	0.430376	1	0.835251	0.868312	0.745727	0.76049	0.637945	0.457481	0.474969	1	1.16794	0.877054	0.723141	0.565391	0.603518	0.363435	0.377002	1	0.930171	0.692433	0.640713	0.574411	0.476921	0.431727	0.474917	1	1.14424	1.12463	1.04829	0.711319	0.653446	0.4898	0.607174	55.3808
O75943									1	0.889476															1								1	0.953587							1
O75947	1	0.888167	0.588327	0.283598	0.207997	0.122342	0.0612851	0.0443169	1	1.00434	0.608832	0.240381	0.135428	0.0874018	0.0642994	0.0632737	1	0.716722	0.430099	0.142729	0.0708991	0.0334472	0.0348879	0.0501854	1	0.727249	0.463726	0.169362	0.0919645	0.0580316	0.0317429	0.0264096	1	0.872179	0.556623	0.235342	0.101707	0.0595085	0.0787923	0.0550836	1	1.01847	0.576632	0.217855	0.100031	0.0578811	0.038277	0.0199153	49.2073
O75955	1	0.456984	0.41754		0.0657476				1	0.635241	0.400113	0.325492	0.131914	0.0237017		0.0342422	1		0.0249977	0.0150283	0.0952706			0.00910474	1	1.33023	0.892969	0.417431	0.1513				1	4.35832		2.53578	0.621046			0.762214	1	0.0987176	0.15303	0.151727	0.648034	0.320541			45.1422
O75964	1	0.586265	0.281545	0.0665707	0.069295	0.0173758	0.00514559	0.00678402	1	0.655673	0.182131	0.0589988	0.0226641	0.0116785	0.00876912	0.00692893	1	0.50744	0.174072	0.0398938	0.0136743	0.00369244	0.00343149	0.00220421	1	0.560464	0.194952	0.0545083	0.0180401	0.00990243	0.00639092	0.00557354	1	0.662145	0.248398	0.0722185	0.0263225	0.0130856	0.00744537	0.00575106	1	0.787229	0.205173	0.0618146	0.0212273	0.0089588	0.0057551	0.00421063	45.2094
O75976	1	0.811216	0.661068	0.402069	0.354958	0.273491	0.246853	0.226851	1	0.908081	0.657321	0.488409	0.379474	0.301526	0.270686	0.248098	1	0.878377	0.724428	0.437678	0.348819	0.259152	0.21862	0.174372	1	0.892059	0.645469	0.457346	0.362539	0.28246	0.244657	0.224184	1	0.852249	0.653259	0.429541	0.337794	0.271557	0.225732	0.204829	1	0.971929	0.706082	0.510701	0.356903	0.279854	0.241279	0.207591	50.5285
O75995	1	0.649027	0.673644	0.555701	0.493618	0.402098	0.367654	0.307548	1	1.06859	1.04093	0.951022	0.759355	0.588778	0.439542	0.413705	1	0.916829	0.892063	0.851564	0.71353	0.461254	0.387617	0.331802	1	0.991593	0.812477	0.724319	0.659078	0.487954	0.3647	0.296444	1	0.911027	0.865767	0.722578	0.582551	0.436012	0.3835	0.331153	1	1.05855	0.999684	0.905259	0.723034	0.518768	0.454233	0.397149	54.0188
O76003	1	0.734618	0.698626	0.290105	0.0893955	0.0214737	0.0070256	0.00599564	1	0.884306	0.731595	0.330611	0.0782167	0.0185036	0.00834478	0.00623997	1	1.02775	0.845833	0.298334	0.0580644	0.0101877	0.00531434	0.00445199	1	1.01293	0.796575	0.38197	0.0811952	0.0140878	0.00637515	0.00629685	1	0.925542	0.716251	0.333572	0.0787502	0.018031	0.00681661	0.00608713	1	1.14043	0.929113	0.453761	0.0816981	0.0157852	0.00771482	0.00492739	49.2351
O76009
O76011
O76021	1	0.696838	0.619033	0.494345	0.536338	0.477187	0.482024	0.361902	1	0.613414	0.442151	0.377472	0.407827	0.378376	0.321284	0.228836	1	0.652314	0.531414	0.342372	0.270163	0.278407	0.289124	0.196488	1	1.20686	0.78474	0.832553	0.730299	0.603341	0.68725	0.525408	1	0.762344	0.702463	0.558277	0.435625	0.431856	0.3602	0.302007	1	0.883007	0.56121	0.455215	0.31685	0.430007	0.3892	0.321322	52.345
O76031	1	0.685059	0.374225	0.0858852	0.0790252	0.0187917	0.0256052	0.0223944	1	0.638455	0.227024	0.0602973	0.029609	0.0201867	0.0282887	0.0222153	1	0.682697	0.205991	0.0451539	0.0400855		0.0302163	0.0233848	1	0.748566	0.254604	0.0545306	0.0196958	0.0425942	0.0248351	0.0153391	1	0.78592	0.384301	0.0812803	0.0346945	0.0199289	0.0334037	0.0256949	1	0.481371	0.228068	0.0768062	0.0559642	0.0514444	0.0468734	0.0165035	46.2511
O76041-2	1	0.553231	0.660623	0.558236	0.614179	0.369534	0.381683	0.26451	1	0.630903	1.00926	0.402807	0.421699	0.402167	0.318674	0.310123	1		1.90972		1.2871	1.75569	1.52223	1.52461	1	0.799226	0.575984	0.570966	0.464289	0.40819	0.365091	0.364556	1	1.3415	1.78867	1.42846	1.30433	1.31843	1.0797	0.844498									55.2767
O76071	1	0.737414	0.65135	0.345151	0.232574	0.0835879	0.0221128		1	0.857143	0.573836	0.398809	0.254562	0.0889182	0.0314736		1	0.970954	0.728106	0.342537	0.222991	0.0897951	0.0299221		1	0.976748	0.694635	0.438681	0.257231	0.112903	0.0388481		1	0.8543	0.625216	0.383891	0.23555	0.0935244	0.0358379	0.00524044	1	1.26977	0.944812	0.628964	0.401831	0.11213	0.0342097		49.5626
O76075									1	2.7315															1	0.760095	0.974982	0.625905					1	1.28168	0.635037	0.939773					1	0.409371	0.216518	0.779977
O76094	1	0.439671	0.0996097	0.0469696	0.052876	0.0898818	0.120874	0.0936427	1	0.443779	0.0808421	0.0695297	0.0633137	0.0568901	0.0687231	0.101802	1	0.474706	0.0520101	0.0360188	0.0370982	0.0437032	0.0462256	0.0778439	1	0.543688	0.0806219	0.0480944	0.0374154	0.0893503	0.112664	0.103091	1	0.480097	0.0683903	0.0304276	0.0296388	0.0465039	0.0640397	0.078929	1	0.577094	0.0662138	0.0447201	0.0686572	0.0719014	0.0873423	0.14945	43.78
O94760	1	0.747295	0.762215	0.567513	0.391318	0.0982874	0.00986229	0.00746067	1	0.913846	0.936895	0.753515	0.524667	0.112604	0.00982862	0.00446221	1	0.992325	1.11804	0.934553	0.611057	0.13246	0.0108908		1	0.918196	0.889666	0.825949	0.557962	0.109853	0.00609547	0.00492347	1	0.888198	0.791794	0.705145	0.509582	0.120245	0.0122699	0.00435406	1	0.386589	0.991127	0.816442	0.549428	0.116011	0.0169459	0.00136426	52.2825
O94761	1	0.635428	0.489593	0.429998	0.429984	0.394996	0.441684	0.370469	1	1.04957	0.804351	0.589878	0.430019	0.553408	0.465115	0.561799	1	1.08894	0.746114	0.503384	0.420602	0.522982	0.5106	0.445025	1	0.915718	0.513017	0.424458	0.298742	0.411683	0.408021	0.354398	1	0.883801	0.669582	0.372931	0.486295	0.36497	0.45646	0.460653	1	0.523658	0.405352	0.328054	0.253571	0.350937	0.374518	0.29495	45.9504
O94762																									1					0.128157		0.344512
O94763	1	0.708655	0.718974	0.555396	0.333708	0.24428	0.26042	0.32321	1	0.78275	0.674922	0.628654	0.306429	0.266955	0.269015	0.31602	1	0.856363	0.744344	0.694263	0.373057	0.292866	0.301553	0.323375	1	0.678146	0.687553	0.641542	0.3121	0.264147	0.294183	0.361045	1	0.85748	0.876261	0.630151	0.337837	0.302757	0.238888	0.333371	1	0.873426	0.60763	0.78625	0.359294	0.254187	0.327499	0.298509	51.8687
O94766	1	1.20259	0.445215		0.35421	0.150635		0.000139659	1	1.02355	0.595862	0.090933		0.087779	0.0257487		1	0.861356	0.409266	0.0941867	0.193867		0.0189997		1	0.716174	0.626539	0.0538769				0.0141134	1	0.757638	0.453499	0.0713688		0.00721084			1	0.516291	0.417509	0.0297654			0.01365		47.9453
O94768									1	0.154356				0.113151											1								1	0.283667							1	0.844907
O94776	1	0.741635	0.460324	0.122364	0.0808708	0.0578369	0.0427821	0.0172566	1	0.851264	0.418126	0.122346	0.0737149	0.0627075	0.0672686	0.028961	1	0.724626	0.405792	0.0924504	0.0528018	0.0667276	0.0467806	0.0213941	1	0.906583	0.503902	0.139851	0.105204	0.082817	0.0652807	0.0202348	1	0.917659	0.491237	0.146557	0.0486111	0.0825419	0.0668025	0.0258388	1	1.00873	0.496645	0.160117	0.0973529	0.089256	0.0585299	0.023778	47.1017
O94782	1	1.11294		1.20824	0.603105	0.238285	0.14824	0.482084	1	0.43629	0.822673	0.499915	0.172075	0.0677649	0.0710817	0.119153	1	1915.32	6203.6	3734.44	1840.05				1		1.67219	1.04637		0.3521	0.289855	0.430367	1	0.455047	0.659874	0.910598	0.255321		0.12068	0.237809	1	2.78882	0.783962	3.48563	1.81151	0.111908			56.1415
O94804	1	0.612324	0.137378	0.0613784	0.0734812	0.0677478	0.0752853	0.081507	1	0.720716	0.131897	0.0727078	0.0757107	0.0745118	0.0763641	0.0996108	1	0.757707	0.106915	0.0493289	0.0418435	0.0343362	0.0465309	0.0593804	1	0.918748	0.164135	0.0900069	0.0831254	0.0746367	0.109572	0.108938	1	0.835343	0.128068	0.060437	0.0623556	0.0641254	0.0702725	0.0846588	1	0.827756	0.0778132	0.0523232	0.0417954	0.0460633	0.0713447	0.0657303	44.6052
O94806	1	0.700718							1	0.841722							1	1.00571							1	0.622302							1	0.572902							1	0.676644
O94818	1		0.730167	0.326439	0.160793	0.139462	0.0561067	0.0058716	1	0.722066	0.432658	0.21997	0.12603	0.0934089	0.0533075	0.104961	1				0.202291	0.140168	0.0607567	0.0836159	1	0.91162	0.667427	0.36362	0.195782	0.128324	0.0680489	0.19809	1	0.876916	0.711782	0.34847		0.128687	0.0600305	0.158941	1	1.77511	1.4605		0.35456		0.00325008	0.00760917	50.2996
O94819	1	0.74081	0.607947	0.292817	0.0714141	0.00483535			1	0.938792	0.769732	0.382113	0.113442				1	0.983276	0.845197	0.520441	0.0861182	0.0121201			1	1.05514	0.807057	0.373079	0.0979163	0.00381745	0.0015328		1	0.964876	0.668378	0.350412	0.113984				1	0.754328	0.654785	0.367625	0.0952174			0.00353496	48.6186
O94822	1	0.730608	0.460092	0.106361	0.11729	0.067263			1	1.06319	0.201097	0.152073	0.0580895		0.014196		1	1.02172							1	0.57956	0.233817	0.0707378	0.0525463	0.0183888		0.00790243	1	0.378297	0.387914			0.0198021			1	0.082852	0.109516						46.9799
O94826	1	0.719733	0.293636	0.0307941	0.0248193	0.00687074	0.002267	0.00476706	1	0.771399	0.275125	0.0249972	0.00993398	0.00446319	0.00330898	0.00301335	1	0.805544	0.317998	0.0201737	0.00801504		0.00295344	0.00722477	1	0.942397	0.348992	0.0265681	0.00642398	0.00405423	0.00384456	0.00845281	1	0.864823	0.321601	0.0298847	0.0106075	0.00376726	0.00231449	0.00206755	1	0.329402	0.336895	0.0291717	0.00764466	2.43962e-06	0.00348008	0.0105545	45.9602
O94829	1		1.15758						1	0.669448																							1	0.357681					0.712919		1	0.292381
O94830	1	0.616896	1.03583	0.0511631					1	0.892748	0.844446	0.139751	0.534272				1	0.607025	1.21263						1	1.08598	1.12736	0.469636					1	1.35526	1.31037	0.23092					1	1.00206	0.405747						51.3926
O94842	1	0.907891	0.615566	0.554362	0.413899	0.302489	0.228667	0.186485	1	0.845448	0.773499	0.409697	0.340183	0.225372	0.182412	0.156433	1	0.803469	0.494184	0.336053	0.197842	0.123141	0.157661	0.138318	1	0.89828	0.753631	0.534268	0.382087	0.24129	0.193852	0.199646	1	0.896779	0.632568	0.373465	0.239962	0.164218	0.149786	0.12801	1	0.61632	0.600945	0.475049	0.298173	0.184345	0.171823	0.130833	52.7324
O94855	1	0.771369	0.630532	0.0711669	0.0191817	0.0025477			1	0.850939	0.657212	0.0642929	0.00924585		0.000713135		1	0.984042	0.692961	0.0651431	0.00618056				1	1.01586	0.751251	0.0890823					1	0.918966	0.698778	0.149738	0.0106222				1	0.625958	0.415364	0.0751194					48.2808
O94864									1	0.323924	0.237769	0.445025	0.318395	0.107159	0.0508385										1			0.137226	0.258159	0.0896868	0.0386403	0.0425575	1	0.876972	0.667398	0.495905	0.510927	0.239859	0.117276	0.0659976	1			0.0569545	0.510691	0.10405	0.068955
O94868	1	6.4223	0.303633			0.10443			1								1	0.752935															1		8.16671			0.0509293			1
O94874	1	0.454516	0.146306	0.023278	0.0229387	0.00205496		0.000101217	1	0.504627	0.0952717	0.0223965	0.00528724	0.00210289	0.00169211	0.0116763	1	1.72797	0.405123	0.0658132		3.18697e-05	0.190344		1	0.446194	0.133124	0.0184882	0.0054017	0.0272789		9.84689e-05	1	0.478525	0.112705	0.0149821	0.0125329	0.00104265	0.022276	0.00916882	1	0.136643	0.0306691	0.00851055					43.8863
O94876																																	1			1.69398	0.640316		0.299395	0.328074
O94880	1	1.64174	1.28776	1.53346	1.40958	0.445576	0.658361	0.441425	1	1.19331	1.05141	1.26376	0.848333	0.990085	0.901534	0.76182	1	0.189658	0.280341	0.646226	1.31378	1.08264	0.84049	0.686163	1	0.302541	0.900951	0.730399	0.416915	0.568009	0.56439	0.443309	1	0.640919	0.732445	0.526464	0.558781	0.51066	0.378154	0.297412	1	0.235468	0.501105	0.52829	0.909703	0.683396	0.654752	0.680707
O94886	1	0.356094	0.351954	0.0646167	0.0439925	0.009563	0.00200357	0.000979236	1	0.596961	0.428718	0.08957	0.032461	0.0109445	0.00422247	0.0022475	1	0.786258	0.555502	0.0781743	0.024118	0.00543699	0.00164892	0.000629664	1	0.804236	0.353556	0.0844093	0.0236319	0.00625108	0.00243804	0.0010255	1	1.11745	0.521498	0.112971	0.0368793	0.0104211	0.00333677	0.00145949	1	1.27956	0.606304	0.129863	0.0309652	0.00777112	0.00365268	0.00129297	44.1251
O94888	1	0.777553	0.708454	0.446684	0.282995	0.104524	0.0584423	0.0444532	1	0.93553	0.793272	0.493259	0.284165	0.109963	0.068344	0.0504427	1	0.876478	0.803368	0.489424	0.258859	0.0790945	0.0488532	0.030908	1	1.03121	0.88174	0.572426	0.283338	0.117885	0.0616269	0.0518637	1	0.924384	0.706005	0.471236	0.273667	0.100053	0.0573254	0.048389	1	1.08039	0.89362	0.579296	0.283159	0.0944753	0.0610113	0.0403687	50.9023
O94889	1	0.802239				0.0208546																			1	1.60577	0.930796	0.254706					1	1.30099	0.52216						1
O94898									1	0.12505	0.573223	0.0806916					1		0.785222						1				0.1711	0.2906	0.557863	0.14138	1			0.129688					1	1.78087	5.65527				2.74015
O94901									1	0.305628																							1	0.102022
O94903	1	0.638602	0.217753	0.0379485	0.0328063	0.0153778	0.00641086	0.00695182	1	0.697084	0.183496	0.0529887	0.0216319	0.010517	0.00783276	0.0083321	1	0.748576	0.183055	0.0329941	0.0146216	0.0125912	0.00785247	0.00741698	1	0.772885	0.199077	0.048479	0.0228057	0.0093392	0.00902311	0.01139	1	0.738902	0.233105	0.0538687	0.0240966	0.0145684	0.0110852	0.0110519	1	0.798073	0.182183	0.0435464	0.0193392	0.00936823	0.00915029	0.00686166	45.1858
O94905									1	0.828162															1								1								1
O94906	1	0.60136	0.286794	0.24006	0.1573	0.182199	0.153274	0.14469	1	0.515091	0.180375	0.0817403	0.119086	0.111942	0.0792693	0.07979	1	0.478556	0.134447	0.104652	0.123543	0.077566	0.0446338	0.0666502	1	0.43975	0.200419	0.167105	0.14354	0.124468	0.124126	0.104125	1	0.414603	0.177155	0.1129	0.0921506	0.0838524	0.0590792	0.0859695	1	0.637189	0.150984	0.163484	0.135765	0.133273	0.106444	0.078961	45.0422
O94913	1	0.67519	0.698596	0.235603	0.208952	0.135998	0.117216	0.119831	1	0.677553	0.548874	0.240795	0.162365	0.0923086	0.0724679	0.054816	1	0.659752	0.474361	0.273097	0.111846	0.0624733	0.0569341	0.0595526	1	1.01894	0.530233	0.383793	0.20731	0.129512	0.128984	0.139604	1	0.704062	0.541806	0.325694	0.172438	0.0971458	0.0868766	0.107975	1	0.826308	0.600231	0.405506	0.130849	0.0878535	0.117869	0.129054	48.838
O94915	1	0.679405	0.37112	0.176038	0.113756	0.0630302	0.0644063	0.0416695	1	0.705131	0.211729	0.192223	0.0516948	0.0405797	0.0405472	0.0831858	1	0.96052	0.293443	0.116303	0.0764791	0.0531345	0.0756156	0.0705719	1	0.80154	0.22346	0.123491	0.0685304	0.063309	0.0980724	0.135464	1	0.644599	0.172225	0.0791299	0.0803194	0.0558955	0.0238503	0.0367083	1	1.01682	0.252856	0.1087	0.102223	0.0335675	0.035403	0.086355	46.3492
O94919																	1	0.346051			0.418339	0.165236	0.210238	0.425257																	1	1.43635	1.78411		0.117796		1.32676	1.38693
O94925	1	0.569881	0.228467	0.032722	0.0323352	0.00676259	0.00324541	0.00382818	1	0.622445	0.17598	0.0332499	0.0114827	0.00622579	0.00290913	0.00296003	1	0.517407	0.119754	0.0228408	0.0112151	0.00191365	0.00144143	0.00173626	1	0.540505	0.187539	0.0262946	0.00701262	0.00280424	0.00227771	0.00189071	1	0.581121	0.185542	0.0383046	0.013455	0.00465831	0.00247406	0.00190099	1	0.679922	0.181024	0.0338357	0.0134766	0.00355178	0.00165221	0.00237649	44.8522
O94925-3	1	0.485994	0.282711						1	0.524524	0.0479595						1	0.407198							1	0.587621	0.199632						1	0.675419	0.243133						1	0.58825	0.0789346
O94927	1	0.502811	0.0711915						1	0.872783	0.232342						1	0.704837	0.0767366						1	0.491976	0.0362526				0.00677894		1	0.604723	0.118252					0.0118939	1	0.370667	0.114016
O94953	1	0.813935	0.37184	0.158019	0.170927		0.113457	0.142724	1	0.691801	0.568768	0.286383	0.120008	0.117223	0.0994128	0.0945673	1	0.475547	0.17673	0.000711819	0.0395324	0.0277571	0.0221757	0.0613036	1	0.444074	0.378706	0.146486	0.181174	0.14237	0.123905	0.189804	1	0.616543	0.328306	0.160277	0.0756314	0.0339085	0.0922155	0.0841437	1	0.509488	0.138937	0.0504704	0.0915743	0.0414905	0.0714388	0.0823743	46.7357
O94964	1	0.889082	1.00913	0.599178	0.534901	0.3032	0.0277057		1	2.10411	0.993901	1.33221	1.21771	0.647059	0.0451185		1	1.05772	1.14863	0.8879	0.76641	0.417209	0.0694982		1	0.832603	0.850909	0.674706	0.569287	0.359188	0.0232174		1	1.91487	1.86085	1.51923	1.21133	0.722513	0.119765		1	0.772076	0.813376	0.0332497	0.639613	0.300119	0.0869958		55.4116
O94966-6	1	0.716963	0.40389	0.090022	0.0440973	0.0106108	0.0148448		1	0.858253	0.405164	0.101305	0.0281687	0.0133347	0.00588939	0.0050503	1	1.11007	0.48165	0.142245	0.00827595				1	0.889859	0.425995	0.0866745	0.0193454	0.00295998			1	0.93492	0.449051	0.110262	0.0361514		0.00803122		1	0.288679	0.14142	0.0383341	0.00839934			2.76251e-06	46.6083
O94967	1	0.884332	0.583641	0.427671	0.224922	0.0792913			1	0.729845	0.670598	0.521004	0.192023	0.0374827			1	0.813497	0.762293	0.437773	0.191377				1	0.979193	0.821391	0.536119	0.207132	0.0681443			1	0.717405	0.432675	0.345563	0.166044		0.151981		1	1.46695	1.26102	0.698102	0.18768	0.0213907			50.1802
O94973	1	0.812888	0.62063	0.157312	0.0631652	0.0136866			1	0.856398	0.652896	0.162632	0.0465426	0.0113027	0.0041393	0.00237159	1	0.951741	0.67291	0.147671	0.0448619	0.00319901	0.000784906	2.90019e-05	1	0.965973	0.638297	0.212159	0.0584792	0.00728322		0.00862439	1	0.927741	0.614786	0.171858	0.0490411	0.00752785	0.00218514		1	0.360783	0.206636	0.0703887	0.0484793	0.0134467			48.5455
O94979	1	0.706877	0.432315	0.0903925	0.0538946	0.0151013	0.00802175	0.0039933	1	0.802071	0.401874	0.085256	0.0340745	0.00983886	0.00655396	0.00696987	1	0.844775	0.394487	0.0625932	0.0191124	0.00364491	0.00363274	0.0106919	1	0.882348	0.436795	0.0870719	0.031723	0.00924239	0.00707612	0.014575	1	0.866871	0.373254	0.085066	0.0301194	0.0082204	0.00579914	0.0119859	1	0.954664	0.45018	0.0996696	0.0243165	0.00571062	0.00744877	0.00880351	46.7185
O94992	1	0.806332	0.61173	0.503912	0.514814	0.499335	0.482004	0.479558	1	0.914366	0.797047	0.686836	0.626143	0.560501	0.537023	0.614038	1	0.913045	0.865878	0.611669	0.572297	0.445362	0.472741	0.503685	1	0.909347	0.767491	0.584926	0.563947	0.522504	0.473584	0.48057	1	0.9188	0.877816	0.65819	0.609536	0.556622	0.609654	0.577727	1	0.915567	0.82176	0.752416	0.629892	0.496196	0.513036	0.500415	54.8469
O95057									1	1.65605	0.483012	0.251229					1					8.82399e-05		4.35262e-05	1	0.59145		0.494707					1	0.279851		0.745031					1
O95059	1	0.660911	0.441783	0.416868	0.304006	0.283448	0.278516	0.192752	1	0.778183	0.574071	0.39442	0.355625	0.282681	0.260407	0.163644	1	0.629539	0.679491	0.420204	0.320037	0.185222	0.31923	0.264544	1	0.833638	0.737915	0.414324	0.300737	0.256762	0.322971	0.193892	1	0.904217	0.841775	0.503005	0.323562	0.287459	0.292344	0.26801	1	0.825186	0.514447	0.555536	0.237476	0.248302	0.304059	0.296461	47.2808
O95067	1	0.631998	0.341825	0.114954	0.186482	0.171047	0.233	0.166486	1	0.722614	0.244099	0.106623	0.129504	0.142124	0.145192	0.151447	1	0.636756	0.402614			0.112495	0.125808	0.120745	1	0.524175	0.226954	0.239549	0.149591	0.0840281	0.174256	0.178131	1	0.727431	0.333276	0.0501853	0.160013	0.15194	0.136226	0.163712	1	0.542973	0.341396				0.116036	0.0950175	45.3536
O95071	1	1.15994	0.894933	0.332224	0.170254	0.0903622		0.0214718	1	0.923163	0.4152	0.213037	0.0720286		0.0256882	0.0107334	1	0.432045	0.319693	0.178877	0.0226266	0.0117041	0.0253471		1	0.890794	0.459293	0.19301	0.0301507	0.0236969	0.032373	0.0194183	1	0.842416	0.54041	0.22711	0.0770333			0.0160011	1	0.573746	0.310857	0.254006	0.0497309	0.0234272	0.0245268		50.9477
O95104	1	0.914352	0.840422	0.296329	0.174116	0.141951	0.20414	0.140544	1	0.51865	0.503096	0.182703	0.103799	0.112182	0.0560062	0.0410537	1	1.01357	1.0229	0.314754	0.205401	0.287856	0.174561	0.106783	1	0.979792	0.978122	0.357408	0.202736	0.121273	0.0913754	0.17211	1	0.877001	0.970011	0.328526	0.235789	0.0586122	0.0960656	0.116096	1	1.05282	1.19282	0.498309	0.237174	0.288306	0.258019	0.120285	50.2949
O95139	1	0.56453	0.376354	0.0748972	0.0730806	0.0178993	0.00790113	0.00627393	1	0.651804	0.337887	0.126981	0.0415068	0.0208663	0.0107359	0.00685681	1	0.379091	0.49419	0.148971	0.108101	0.0454607	0.0279847	0.00968604	1	0.553866	0.534974	0.272696	0.0972573	0.035057	0.0176995	0.0118827	1	0.599729	0.515456	0.255716	0.102212	0.0242586	0.0123952	0.0108352	1	0.530741	0.525094	0.29042	0.110847	0.0471793	0.0294428	0.0190968	45.6055
O95140	1	0.522504	0.203359						1	0.933463	0.413579						1	0.194376	0.225925						1	0.618796	0.198785						1	0.663837	0.254031	0.0698383					1	0.628038	0.177862
O95149	1	0.897056	0.421848						1	0.210295	0.283346	0.0268864					1	1.19647	1.54078						1	0.949327	0.378912	0.0393898					1	0.931193	0.397365	0.0163994					1	0.853158	0.528158	0.0148972				0.0120094
O95153	1	1.36773	0.475286	0.688939		0.00253399	0.00639353	0.0135416	1	0.604425		0.832331	0.139373	0.0279713	0.00963704	0.00180784									1					0.0118569	0.0246494	0.0342025	1	0.750777		2.79162	0.0658058	0.00960917	0.0475861	0.196449	1		0.0213027	0.0947011			0.0563496	0.0044371	52.1197
O95155	1	0.918847	0.36608	0.182999	0.17214	0.0719065	0.0320035	1.09142	1	1.09943	0.465595	0.0990559	0.187166	0.0263784	0.00247292	0.0488706	1	0.626193	0.369052		0.165305	0.17232	0.0783874	0.0241108	1	0.860946	0.365324	0.0241882	0.00656736	0.0240466	0.0285521	0.0168264	1	0.907617	0.466157	0.0908821	0.0230257	0.0428412		0.0222104	1	0.312752	0.235523		0.0918445	0.0782453	0.0586259	0.016286	46.5364
O95159	1	0.775156	0.436695	0.193839	0.078655	0.0303919	0.0230734	0.0457233	1	1.13968	0.54391	0.119188	0.0485757			0.0576717	1	0.995467	0.59221					0.0650558	1	0.476407	0.494875	0.11594	0.0626833	0.0592698	0.0693524	0.056194	1	0.864626	0.519964	0.119437	0.0627899	0.0184086	0.0352674	0.0190379	1	0.507638	0.346975	0.10218				0.00462439	47.3111
O95163	1	0.775526	0.564061	0.0889904	0.0495364	0.0112983	0.0192387		1	0.828692	0.530843	0.12688	0.0202626				1	0.937103	0.510523	0.332581	0.301335				1	0.84163	0.51134	0.111333	0.0182963		0.0154193		1	0.735521	0.511712	0.136346	0.0190055	0.0118061			1	0.423127	0.298963	0.0876953	0.0230341				47.8436
O95166	1	0.810192	0.520902	0.282377	0.186823	0.0522689	0.00978396	0.00264848	1	0.845692	0.408778	0.330393	0.168867	0.0446541	0.00653195	0.00493192	1	0.754513	0.586092	0.327065	0.181303	0.0617739		0.00371338	1	0.861913	0.544717	0.327179	0.19537	0.0453724	0.00691003	0.00544479	1	0.813075	0.503973	0.288343	0.173323	0.0459658	0.00411407	0.00653048	1	0.538803	0.401013	0.335079	0.172688	0.0463291	0.00747555	0.00521735	48.5911
O95167	1	0.879171	0.436324	0.115118	0.0731128	0.0356844		0.0110301	1	1.0397	0.504994	0.0957641	0.0249522		0.0149922	0.0109662	1	0.322408	0.403234	0.142256			0.0362664	0.0449278	1	0.384495	0.189326	0.078163		0.0206782	0.00611737	0.00619115	1	0.96637	0.49376	0.110432		0.0209872	0.0255679	0.00708676	1	0.145758	0.0372557	0.07437			0.00728761		47.4957
O95168	1	0.570843	0.167395	0.0209415	0.0211773	0.00726406		0.00137137	1	0.577768	0.128944	0.0287145	0.0167737	0.0187928			1	0.447663	0.118795						1	0.503467	0.172499	0.0361491	0.00518982				1	0.525699	0.177401	0.0639599	0.00475791				1	0.546915	0.150795	0.0191748					44.6195
O95169	1	0.73506	0.504797	0.280772	0.299357	0.185325	0.123754	0.161096	1	0.857146	0.566973	0.280281	0.220974	0.16113	0.130865	0.221835	1	0.329863	0.30107	0.142754	0.121768	0.0659448	0.10569	0.16737	1	0.240266	0.284269	0.126477	0.101121	0.088453	0.0744671	0.120407	1	0.843544	0.693313	0.328782	0.296942	0.141456	0.319415	0.28069	1	0.359831	0.222911	0.120974	0.0874916	0.0492645	0.0750932	0.0902692	47.9851
O95182	1	0.619696	0.268002	0.101504	0.0968689	0.090034	0.123506	0.14543	1	0.61533	0.243052	0.125345	0.0650091	0.0685092	0.0923258	0.126418	1	0.43504	0.240755	0.0910862	0.0529148	0.0595836	0.0871176	0.122148	1	0.558237	0.270182	0.12316	0.0857938	0.0933769	0.104073	0.139715	1	0.65891	0.258008	0.137952	0.0701186	0.0611074	0.0992366	0.128774	1	0.690911	0.229936	0.120476	0.0703792	0.0800739	0.111479	0.146469	45.0887
O95185	1	0.612127	0.139546						1	0.40859	0.270623						1	3.69125							1	0.827463	0.32351	0.0345949					1	1.87706	1.19445	0.145726					1	0.497517
O95197	1	0.772407	0.817088	0.491416	0.415209	0.406598	0.334252	0.240174	1	0.900159	0.54616	0.593609	0.500557	0.393701	0.342747	0.257685	1	0.806634	0.68999	0.499414	0.422176	0.348249	0.30129	0.188797	1	1.03747	0.74624	0.543104	0.68372	0.584626	0.434406	0.357612	1	1.00142	0.808366	0.663581	0.512472	0.444043	0.404766	0.303924	1	0.960691	0.657834	0.593771	0.499607	0.41424	0.334778	0.250714	53.7501
O95202	1	0.561396	0.340998	0.101658	0.0892576	0.0392228	0.0259784	0.0325583	1	0.641451	0.290883	0.100764	0.0552047	0.0344639	0.0251692	0.0246405	1	0.585759	0.250098	0.077088	0.0323545	0.0158697	0.0171484	0.015053	1	0.679324	0.313993	0.103345	0.0579188	0.0368498	0.034462	0.0351803	1	0.675131	0.294995	0.116413	0.0565418	0.0314349	0.0218793	0.0281084	1	0.753216	0.347245	0.114978	0.0583823	0.0313706	0.0277598	0.0325838	45.3798
O95208-2																																	1	0.685413	0.233103	0.607886	0.435173	0.240564	0.184414	0.203692	1		1.55137	2.34179	0.867009		0.617117
O95210									1	0.771229	0.23969						1								1								1	0.559294	0.52888						1	2.01648	1.19374			8.69377e-05
O95218	1	1.19467	1.02345	0.876724	0.62989	0.561192	0.462066	0.498839	1	0.866882	1.07532	0.600292	0.435994	0.518058	0.685351	0.6459	1	0.96043	1.05664	0.69891	0.661739	0.657644	0.512069	0.375104	1	0.360569	0.548156	0.416974	0.372417	0.544244	0.40542	0.325352	1	0.823335	0.571618	0.493206	0.511082	0.494683	0.62011	0.480741	1	0.969238	1.0885	0.715114	0.714715	0.506553	0.628129	0.610172	63.4701
O95219	1	0.557927	0.146997		0.902741	0.2502			1	0.651732	0.167641						1	0.289866			0.402928				1	0.554329	0.055341						1	0.364502							1	0.338479							44.1328
O95229	1	0.886991	0.580724	0.461389	0.443467	0.317302	0.278668	0.23244	1	0.939557	0.67906	0.45867	0.380952	0.304637	0.264976	0.256196	1	0.615539	0.423361	0.37683	0.33708	0.158051	0.211945	0.210021	1	0.863187	0.583152	0.487856	0.367207	0.231938	0.226482	0.22425	1	1.10204	0.834968	0.522738	0.546978	0.435969	0.301309	0.329789	1	0.809907	0.623994	0.515958	0.35028	0.246415	0.277277	0.232858	51.112
O95232	1	0.922529	0.957877	0.659851	0.492574	0.199616	0.137594	0.147215	1	1.60995	1.15865	0.911971	0.597554	0.254292	0.180358	0.2004	1	0.895565	0.785395	0.587807	0.326187	0.0745406	0.0883079	0.0797647	1	0.845186	0.74121	0.628388	0.359205	0.158349	0.0918863	0.113563	1	0.984582	0.930423	0.741086	0.462431	0.19115	0.142204	0.151734	1	1.00407	0.799133	0.765674	0.388818	0.114084	0.0790001	0.0943663	54.9797
O95235
O95239	1	0.100976	2.39279	0.0736296	0.0801415	0.154918	0.19439	0.14736	1	0.265797			0.0929329	0.0645567	0.0928425	0.186565	1	0.463743				0.0670939	0.383337	0.529368	1	0.709726			0.217105	0.230468	0.541032	0.409601	1	0.252453	0.0281686	0.0440409	0.0396868	0.108363	0.163464	0.141286	1	0.672529		1.00892	0.123467	0.232489	0.613368	0.52609	50.3086
O95243-2	1	0.327398	0.320674		0.0945102	0.331467	0.513005	0.431068	1	1.05657	0.318668	0.494669	0.17796	0.734905	0.990971	1.70333	1	0.584501	0.000949949			0.123531	0.342937	1.11517	1	0.597662	0.271737	0.0335584	0.109819	0.359357	0.29927	0.843761	1	0.716814	0.46201	0.0798572	0.160346	0.24837	0.356117	0.75137	1	1.68302	0.294035		0.655956	1.47431	1.48638	2.25696	41.6772
O95249	1	0.597713	0.342385	0.126693	0.0843085	0.0386146	0.0260973	0.0171409	1	0.713476	0.331948	0.136213	0.0675876	0.0365605	0.0273358	0.0182187	1	0.72323	0.30861	0.124328	0.0698104	0.0350836	0.0284315	0.0198702	1	0.782409	0.364091	0.145261	0.0856592	0.0480892	0.0296329	0.0203619	1	0.731957	0.375219	0.167945	0.0750415	0.0382114	0.0245793	0.017687	1	0.674997	0.333515	0.171663	0.0792124	0.0358078	0.0309377	0.0184247	45.676
O95251	1	1.28876	0.927825	0.886353	0.758264	0.613699	0.565858	0.592518	1	0.844247	0.835433	0.632044	0.542219	0.589751	0.698932	0.679284	1	0.508709	0.692067	0.294328	0.530698	0.469455	0.49887	0.569872	1	0.683528	0.734054	0.435939	0.468653	0.54101	0.626886	0.58193	1	0.670068	0.407878	0.505774	0.483749	0.515612	0.505465	0.585318	1	0.798564	0.624423	0.589032	0.462347	0.604283	0.722335	0.657645
O95260	1	1.0231	0.863917	0.224229					1	0.762226	0.712717	0.220176	0.0146891				1	0.12129	1.00289	0.660974					1	0.956589	0.73229	0.286389			0.0639366	0.0715933	1	1.083	1.22817	0.826162	0.000938531			0.0217683	1	0.482624	0.367088	0.125157				1.15246e-05	48.4188
O95273	1	1.08438	0.739736	0.282753	0.139623	0.043556			1	0.928874	0.453369	0.231184	0.0759101	0.0227124	0.0144084		1	1.82743	0.597266	0.249576	0.18513		0.550619		1	1.00516	0.423165	0.28148	0.0696695	0.353849			1	0.949576	0.53379	0.24023	0.0818212		0.0208377		1	0.800239	1.16394	0.289181					50.0202
O95292	1	0.781806	0.787447	0.508859	0.325131	0.170409	0.148533	0.157197	1	0.844776	0.787723	0.5422	0.341397	0.176684	0.155394	0.156861	1	0.87278	0.795391	0.589208	0.333014	0.194947	0.141366	0.140415	1	0.997426	0.818375	0.582995	0.313342	0.178535	0.159919	0.159372	1	0.793934	0.759058	0.528364	0.307768	0.184701	0.139338	0.138532	1	0.919961	0.767063	0.567494	0.362732	0.1751	0.143736	0.123091	52.0981
O95295	1	0.752603			0.310597	0.164947		0.159432																	1							0.0901652																	49.4726
O95298	1	0.61472	0.270398	0.0485262	0.0389395	0.0137095			1	0.684008	0.226023	0.0384013	0.00851918	0.00293264	0.003155		1	1.64568	0.611153	0.138262	0.0330315			0.00191289	1	0.511474	0.24258	0.0366613	0.00546612	0.00460007		0.00164418	1	0.703056	0.283679	0.0708303	0.0205953	0.00514873	0.00191508	0.00174408	1	0.198841	0.284826	0.0296459	0.00350011	0.00590225			45.2877
O95299	1	0.632073	0.108591	0.0123501	0.0302584	0.0056324			1	0.794261	0.128041	0.0949513	0.0173871	0.148672	0.0511659	0.0221038	1	0.299827	0.0993694	0.0353907		0.0421582	0.0879413		1	0.405125	0.0484072	0.0126503	0.0389804			0.372245	1	0.689023	0.117711	0.0368669	0.0102624	0.0537468			1	0.312292	0.0238472						44.7322
O95302	1	0.623621	0.525037		0.0767888				1	0.57103	0.645552	0.620289	0.113282			0.0127959	1	0.574446	0.487301	0.266149	0.0502113				1	1.01657	0.439407	0.331361	0.0444774	0.0106829			1	1.20244	0.570057	0.356374	0.13613	0.0258089	0.0180334		1	0.628979	0.102956	0.171426			0.0290677	0.0107706	47.2967
O95319	1	0.751978	0.596666	0.14503	0.0442953	0.0091976	0.00556975	0.00419077	1	0.823882	0.588848	0.133597	0.0189227	0.00708116	0.00481572	0.00302464	1	0.840747	0.569512	0.119602	0.0168023	0.00535096	0.00118222	0.00140424	1	0.965695	0.708396	0.2033	0.0276147	0.00573977	0.0065111	0.00601973	1	0.918458	0.640415	0.165173	0.0223881	0.00655412	0.00388751	0.00424089	1	0.924429	0.663533	0.177679	0.0228402	0.0059178	0.00214364	0.00230964	48.0709
O95336	1	0.773339	0.769659	0.719747	0.583544	0.390701	0.0581816	0.00331396	1	0.964716	0.904835	0.800375	0.687063	0.414115	0.0730293	0.00461804	1	1.04187	0.886475	0.695742	0.582309	0.27098	0.0573279	0.00410327	1	0.920429	0.791482	0.672614	0.558301	0.34508	0.054217	0.00294524	1	0.94897	0.846049	0.722597	0.552063	0.334522	0.0773811	0.00542149	1	1.0314	0.9638	0.757342	0.629497	0.331624	0.054415	0.00322166	55.6296
O95340	1	0.769661	0.389553	0.0233838	0.00850493				1	0.88255	0.484069	0.172666	0.187122	0.00698242		0.0161212	1	0.767279	0.513012	0.0284847				0.00828069	1	0.853861	0.435889	0.0539997				0.00311149	1	0.965611	0.496034	0.0533395	0.165058			0.00170848	1	0.54442	0.262391	0.0430673				0.00291917	46.6749
O95347	1	0.57549	0.249047	0.0409884	0.0392369	0.015864	0.0146727	0.0285559	1	0.610534	0.149994	0.0325022	0.0108498	0.00796753	0.0123698	0.0155646	1	0.571903	0.157696	0.0232065	0.00763391	0.00324942	0.00605558	0.008705	1	0.576592	0.174026	0.0244239	0.00900777	0.00739379	0.015801	0.0218249	1	0.607069	0.181942	0.0384312	0.0133048	0.0092428	0.00765254	0.013822	1	0.715959	0.159792	0.0346913	0.00501677	0.00744679	0.00725643	0.00921883	44.9441
O95352	1	0.74173	0.474403	0.0542972	0.0421137	0.00527956	0.00263436	0.000455994	1	0.793024	0.445824	0.0410135	0.0112312	0.00400627	0.000814715	0.000829481	1	0.938046	0.534352	0.0268879	0.00707734			3.74355e-06	1	0.965563	0.469066	0.0391516	0.00922505	0.00153202		0.00213037	1	0.895486	0.478669	0.0476485	0.012383	0.00271106	0.000739389		1	0.252245	0.167632	0.00907762	0.0060233	0.000837276			47.0544
O95365
O95372	1	0.698545	0.663696	0.410125	0.0956299	0.00428329			1	0.788807	0.741737	0.470385	0.157906	0.00895521		0.0010546	1	0.898854	0.502143	0.529855	0.161192				1	0.751259	0.514539	0.406519	0.128792			0.0170031	1	1.00893	0.757809	0.486679	0.140987	0.0200161	0.00171365		1	0.487933	0.414365	0.253581	0.101142	0.0486461			49.3535
O95373	1	0.660257	0.41334	0.139125	0.099011	0.0292065	0.00850008	0.00625366	1	0.671122	0.345247	0.144774	0.0667708	0.0207376	0.0115243	0.00823172	1	0.802556	0.375149	0.139526	0.0530117	0.00605241	0.0123427	0.0185662	1	0.73629	0.362403	0.138877	0.0586359	0.0141592	0.00700975	0.0100472	1	0.752556	0.377715	0.152011	0.0669838	0.0183375	0.00628892	0.00742109	1	0.92536	0.434278	0.187837	0.0628496	0.0137687	0.0111291	0.0158954	46.5251
O95376	1	0.699084	0.566428	0.187703	0.0279981	0.0109206			1	0.842282	0.679252	0.193415	0.0144463				1	0.775084	0.688679	0.0853498					1	0.848317	0.688284	0.171628	0.00830381				1	0.840088	1.11596	0.404578	0.0389894	0.00846735			1	0.72826	0.473518	0.226225	0.0261586				47.7077
O95379									1	1.19632	0.570966	0.478638	0.347836	0.0713545	0.0591787	0.0667167	1	0.445053	0.644831	0.522906	0.22582	0.0985448	0.0284322	0.0317404	1	1.91613	1.38487	1.08939	0.670222	0.225926	0.178294	0.146636	1	0.882041	0.822993	0.620701	0.386354	0.105465	0.0489935	0.05243	1	0.550428	0.688929	0.396484	0.162164	0.111604
O95379-3	1	0.779326	0.666307	0.341762	0.160031	0.0704541	0.0391799	0.0196618	1	0.814415	0.715163	0.385772	0.2087	0.0856089	0.0575732	0.0443989	1	1.0749	0.91726	0.477288	0.220535	0.0824861	0.0564581	0.0384901	1	1.10961	0.821984	0.468546	0.219173	0.0904318	0.0502092	0.0372943	1	1.05134	0.79826	0.44826	0.214057	0.0932938	0.0637114	0.049756	1	1.07501	0.931759	0.575148	0.255971	0.0918674	0.0664639	0.0498672	49.62
O95391	1	1.62065	0.938359	1.06091	1.34084	1.14364	1.44421	1.16582	1	0.929249	0.382821	0.380749	0.45026	0.534203	0.529523	0.548044	1	1.34986	0.285638	0.422932	0.30928	0.406422	0.449473	0.493675	1	0.986436	0.638686	0.598078	0.621493	0.630933	0.816269	0.939512	1	1.26573	0.392174	0.384723	0.471506	0.573874	0.61653	0.723481	1	1.73199	0.459067	0.436718	0.385764	0.345047	0.466701	0.566911
O95394	1	0.759884	0.522965	0.0508304	0.0336705	0.00870137	0.000900393	0.00205213	1	0.819859	0.543173	0.0628503	0.0125822	0.0101766	0.00186826		1	0.895011	0.592364	0.0500473	0.0287545		0.00162185		1	0.943393	0.544954	0.0639153	0.0139961			0.0251208	1	0.789198	0.560048	0.0806569	0.0148942	0.00510783	0.00314701	0.00635402	1	0.379282	0.291874	0.0648053	0.0251551			0.00330316	47.4314
O95396	1	0.769652	0.200992	0.101271					1	0.773738	0.577382						1	0.317534	0.089168						1	0.564406	0.241597	0.236475					1	0.451863	0.417172	0.253683		0.0618729	0.0808402		1	0.334738	0.143794	0.0951544		0.0176399			45.5819
O95400	1	0.757419	0.450179	0.212686	0.182533	0.104189	0.119959	0.102075	1	0.775734	0.358158	0.144974	0.165349	0.133578	0.152988	0.159858	1	0.836702	0.35985	0.181811	0.172826	0.086311	0.165853	0.197684	1	0.818957	0.353638	0.156908	0.115349	0.11575	0.1081	0.127605	1	0.757596	0.300764	0.197988	0.131631	0.128329	0.176061	0.156872	1	0.93519	0.337314	0.180761	0.155546	0.119119	0.151212	0.153179	47.266
O95402									1	0.4895	0.288055	0.25265	0.170542	0.120619	0.177187	0.137567	1		0.244806		0.312193	0.360239	0.319349	0.424393									1	1.2479			0.0787274	0.136585	0.176858	0.104525
O95425	1	0.61666	0.556072	0.644894	0.640449	0.61626	0.665004	0.664549	1	0.608543	0.570985	0.532883	0.487905	0.514112	0.530077	0.606739	1	0.465826	0.638851	0.556924	0.540922	0.649187	0.585276	0.700706	1	1.44277	1.27912	1.34856	1.83571	1.57352	1.54726	1.63424	1	0.823665	0.8304	0.735285	0.77395	0.797757	0.627177	0.792297	1	0.595102	0.809445	0.566103	0.654281	0.687434	0.524019	0.738187
O95429	1	0.730391	0.627028	0.377945	0.252139	0.238555	0.222398	0.285043	1	1.02711	0.766865	0.421906	0.245835	0.251564	0.31425	0.367959	1	0.822901	0.510378	0.207697	0.132777	0.0621405	0.179146	0.204853	1	0.700063	0.563901	0.340494	0.155397	0.18098	0.190469	0.206636	1	1.15237	0.970292	0.420169	0.247012	0.261475	0.366859	0.37717	1	0.737185	0.534881	0.336052	0.129753	0.146609	0.176684	0.174306	49.2071
O95433	1	0.717737	0.495112	0.103953	0.0733917	0.024285	0.00841059	0.00642904	1	0.758851	0.470566	0.110177	0.0450156	0.0215913	0.0122994	0.00769694	1	0.872702	0.517782	0.0876414	0.0331471	0.00957762	0.00516947	0.00334469	1	0.945622	0.521504	0.114382	0.0443407	0.0159264	0.00946632	0.00627493	1	0.873609	0.484665	0.116158	0.04789	0.0190311	0.00947015	0.00587343	1	1.05151	0.583461	0.126564	0.0413913	0.0139959	0.00808553	0.00434029	47.1801
O95453	1	0.674953	0.421836	0.0614138	0.0397873	0.0411208	0.0451848	0.042928	1	0.831059	0.506429	0.0508539	0.0548351	0.0545823	0.0485326	0.0487037	1	0.852052	0.437072	0.0515499	0.0413539	0.0614931		0.0206598	1	0.860139	0.488727	0.0560273	0.0253407	0.0353798	0.0354943	0.0393606	1	0.979443	0.454381	0.0832216	0.0503096	0.0422911	0.0533998	0.0443363	1	0.418404	0.374545	0.0809078		0.0221629	0.0382814	0.0572348	46.3696
O95456	1	0.697729	0.788621	0.625926	0.52127	0.185919	0.021276	0.00134289	1	0.910376	0.882964	0.777713	0.687237	0.23278	0.0332128	0.00255715	1	0.859107	1.01535	0.917874	0.655748	0.234417	0.0265756		1	1.02348	0.901149	0.847717	0.609621	0.182443	0.0234212	0.00111471	1	0.944189	0.812912	0.700982	0.617316	0.19799	0.0353409	0.00146858	1	0.1956	1.01165	1.01404	0.79388	0.260216	0.0444824	0.00335329	53.5555
O95466-2	1	0.570594	0.175262	0.0535842	0.0431142			0.00502239	1	0.450845	0.11024	0.0085692	0.0193982	0.0129883	0.0183774	0.0188419	1	0.496859	0.0793995						1	0.467057	0.157037	0.052316	0.0147799	0.00591542			1	0.535899	0.109942	0.0366391	0.0248371				1	0.17708	0.046248	0.00776702	0.0160717	0.00513015			44.6202
O95470	1	0.301904							1	0.459296							1								1	0.667016							1	0.368286							1	0.128521
O95478	1	0.872857	0.457883		0.651193	0.580261	0.494993	0.621014	1	0.897237	0.822958	0.611681	0.432944	0.182606	0.534814	0.252275	1	0.992598		0.75673	0.284601	0.564971	0.498332	0.430557	1	0.918542	0.476071	0.711799	0.436442	0.730631	0.67627	0.620097	1	0.729807	0.49161	0.495163	0.375735	0.482985	0.430629	0.447871	1	7.63137	0.0990389		0.233619	0.809673	0.618451	0.710429
O95479	1	0.789549	0.652878	0.0584528	0.0375037	0.00691383			1	0.897449	0.700488	0.0655932	0.0131747	0.003544	0.00149548		1	0.82408	1.18848	0.0720695	0.0133875	0.019225			1	0.976733	0.70753	0.0708815	0.0108379	0.00310486		0.0351226	1	0.966374	0.672734	0.0847995	0.01459	0.00282767			1	0.722734	0.419558	0.063997	0.00474911	0.0328663	0.00224061		48.5594
O95486	1	0.743507	0.159183	0.00598414	0.0155915	0.00377549			1	2.27184	0.382287	0.128535					1	0.802479	0.221227					8.56349e-06	1	0.845768	0.164947						1	0.712051	0.147129	0.012719					1	0.359302	0.0691938						45.4665
O95487	1	0.664771	0.3071	0.126586	0.0827342	0.109041	0.164265	0.197405	1	0.699324	0.18099	0.0466414	0.0883295	0.114177	0.0899331	0.100365	1	0.491276	0.063812	0.169251	0.0499297	0.0800336	0.0792129	0.122088	1	0.597286	0.238289	0.180733	0.0913707	0.139958	0.139515	0.230689	1	0.948377	0.174709	0.2044	0.172097	0.144652	0.130568	0.209186	1	0.552819	0.165689	0.0507007	0.0857373	0.0860677	0.111679	0.113475	45.4989
O95490	1	0.814625	0.50553	0.161737	0.155246		0.0457423	0.11416	1	0.845283	0.332216	0.151582	0.0658722	0.0427559	0.0557768	0.106927	1	1.15043	0.744968		0.249859	0.348406	0.699938	0.0694829	1	0.619568	0.295281	0.15028	0.064133	0.0323667	0.0379732	0.0548227	1	0.563008	0.290977	0.1451	0.0617485	0.135604	0.0370589	0.0390881	1	0.533569	0.312066	0.908202	0.274688		0.0679201	0.037516	47.7487
O95544	1	0.577368	0.60669	0.61795	0.581573	0.537364	0.51652	0.384766	1	1.01167	0.997269	0.950712	0.83627	0.79677	0.81098	0.498393	1	1.35084	1.35079	1.15209	1.14038	1.18767	1.10081	0.657099	1	1.00398	0.83514	0.769271	0.685076	0.717128	0.719752	0.502498	1	0.972531	0.824677	0.72526	0.668323	0.70238	0.655777	0.470248	1	0.707506	0.898042	0.996516	0.903911	0.988984	0.809056	0.479572
O95551	1	0.744859	0.397807	0.0865564	0.0487561			0.0103973	1	0.802423	0.384584	0.110154	0.0216061				1	0.507126	0.618656	0.264707	0.0603873				1	0.968325	0.383232	0.13281	0.0215174				1	0.831761	0.845156	0.265222	0.0975829				1	0.415547	0.17417	0.0765265	0.031461				46.7051
O95562	1	0.711877	0.770827	0.71355	0.657233	0.593348	0.571024	0.642342	1	0.784017	0.981803	0.728675	0.699682	0.650037	0.593473	0.577221	1	1.14534	1.01245	0.922322	0.742147	0.655162	0.626632	0.739429	1	1.08153	0.94945	0.811241	0.679646	0.654409	0.692801	0.795047	1	0.975394	0.828154	0.700762	0.662725	0.615076	0.586917	0.612945	1	1.07701	1.00578	0.814425	0.85137	0.792768	0.744053	0.732191
O95563	1	0.581023	0.250909	0.0400403	0.0302945	0.0143498	0.0101669	0.00418795	1	0.548024	0.197097	0.054939	0.0296896	0.0128622	0.0103984	0.00654026	1	0.570693	0.172392	0.025884	0.0239672	0.00635741	0.00570795	0.00188567	1	0.503025	0.221999	0.0535378	0.0232929	0.0134955	0.0055594	0.00129592	1	0.636715	0.252022	0.0666691	0.0265175	0.00996728	0.0071561	0.00426137	1	0.705057	0.216664	0.0786435	0.0239074	0.0143551	0.00646867	0.00413552	45.0106
O95571	1	0.736055	0.696075	0.491893	0.349634	0.185658	0.0188839	0.00278382	1	0.881391	0.834352	0.637677	0.469564	0.220934	0.0247626	0.00387543	1	1.03159	0.942882	0.701416	0.52561	0.267113	0.0334984	0.00160457	1	1.05433	0.893738	0.758233	0.496455	0.230718	0.0287802	0.00228659	1	0.878623	0.794064	0.588497	0.431505	0.218434	0.0286385	0.00316321	1	1.12254	0.932673	0.81691	0.533667	0.284484	0.0428061	0.00236405	51.2845
O95573	1	0.627712	0.215959	0.0452458	0.0382051	0.0070882	0.0032866	0.00166474	1	0.601976	0.140529	0.0350236	0.0144911	0.00734352	0.00288173	0.00352787	1	0.759754	0.172313	0.0274167	0.013923	0.00510137	0.000774826		1	0.764587	0.201132	0.0463131	0.0136212	0.00501744	0.00374256	0.00673478	1	0.652361	0.184838	0.0476965	0.0162504	0.0056689	0.00260369	0.00472376	1	0.217784	0.172663	0.0438493	0.00216075	0.00491774	0.00282134	0.00350484	45.1334
O95602	1	0.658931	0.465967	0.137383	0.0626084	0.027528	0.0714622	0.0664517	1	0.568994	0.233421	0.0767922	0.0840283	0.0339585	0.0634493		1	0.379173	0.0869711		0.0378081	0.0231984	0.0121029		1	0.758743	0.271553	0.14528	0.0486265	0.13962	0.114405	0.0417595	1	0.609304	0.251598	0.0966241	0.0417117	0.0177613	0.0169316	0.0158268	1	0.559814	0.0972882	0.35438		0.00824784			46.6906
O95613	1			0.217802	0.15445	0.226945	0.121755	0.0413616	1	0.77291	0.587361	0.59602	0.620334	0.631144	0.2519	0.0965025	1	0.745813	0.617741	0.71731	0.633052	0.670477	0.312643	0.13176	1	0.840736		0.581063	0.688487	0.639191	0.423352	0.162399	1	1.21449		0.716069		0.751833	0.353766	0.150397	1	0.0937236		10.5461	0.0202929		0.0080867	1.42447	47.853
O95619	1	0.912716	0.930846	0.249288	0.142612				1	0.74272	0.740604	0.302231					1	0.947141	0.719931	0.269997	0.0259243			0.295232	1	0.902217	0.778201	0.407719	0.00771245				1	0.871378	0.710867	0.256348	0.0502148				1	0.74962	0.608942	0.225417	0.0514008	0.610074			50.4583
O95625	1	0.667168	0.550912	0.28701	0.224672	0.2028	0.250639	0.175857	1	1.00692	0.772079	0.542573	0.265738	0.240045	0.268768	0.169879	1	0.701879	0.228206	0.329309	0.140663	0.116957	0.0607297	0.0437341	1	0.467755	0.306138	0.266954	0.262773	0.136723	0.178225	0.117041	1	0.440602	0.201113	0.184745	0.0942711	0.0877806	0.0817241	0.0757989	1	0.49659	0.515247	0.403278	0.0643375	0.177102	0.103104	0.113785	47.7122
O95628	1	0.926454	0.798385	0.683068	0.401864	0.134578	0.0314918		1	0.90476	0.73953	0.698371	0.479853	0.0836789	0.0194631		1	0.838359	0.869316	0.508656	0.36433	0.0718903			1	0.93914	0.865594	0.773031	0.487423	0.121777	0.013884		1	0.644295	0.693587	0.569604	0.390707	0.0839785	0.0293012	0.00327302	1	1.0142	0.374535	0.773802	0.563618	0.0994188	0.0131495		53.9394
O95630	1	0.78433	0.666968	0.171556	0.128696	0.0770018	0.0587845	0.0201172	1	0.879341	0.589969	0.168999	0.116607	0.0855402	0.0403482	0.0136315	1	0.952894	0.67883	0.0899635	0.112441	0.0805736	0.0460197	0.0167172	1	0.861978	0.719155	0.207153	0.135633	0.0776886	0.0609118	0.0203425	1	0.936232	0.587693	0.128558	0.0885604	0.0682066	0.0398208	0.0121394	1	0.933501	0.612057	0.135643	0.0984773	0.0707225	0.0400245	0.0114538	48.7935
O95639	1	0.76178	0.389261	0.113308	0.0669622	0.047869	0.0535969	0.0570633	1	0.639948	0.371425	0.118571	0.056595	0.0345487	0.0318485	0.0652743	1	0.490602	0.24999	0.0686618	0.0158447		0.0274994	0.0455565	1	0.712593	0.319755	0.110752	0.0722389	0.0353568	0.0505728	0.0543834	1	0.624545	0.341407	0.110434	0.0514005	0.023736	0.0311626	0.0500625	1	0.222819	0.116457	0.122271		0.0139202	0.0519822	0.0667067	46.7074
O95644																	1					0.742366	0.603319		1	1.31754					0.308063		1	2.30778	2.96769			3.45133	3.24313
O95670	1	0.627716	0.500783	0.159913	0.180715	0.100585	0.126565	0.180981	1	0.788173	0.706352	0.263852	0.183801	0.170744	0.202618	0.265334	1	1.11308	0.769918	0.322975	0.241647	0.175263	0.233176	0.324504	1	0.873223	0.734359	0.377513	0.167724	0.185737	0.193367	0.251841	1	0.797803	0.584746	0.314258	0.238243	0.173457	0.175136	0.24946	1	1.28543	0.742817	0.37893	0.268614	0.249471	0.303818	0.370957	46.6552
O95671	1	0.680259	0.346603	0.0855361	0.0518768	0.00559487			1	0.697072	0.31127	0.0647344	0.0163322	0.00627871	0.0035451		1	0.410521	0.482834	0.048075	0.0222774				1	0.74653	0.343592	0.0706742	0.0157359	0.00432282			1	0.738208	0.326025	0.0736351	0.0232134			0.000898094	1	0.297669	0.125324	0.0856999	0.0115981				46.1063
O95674	1	0.520889	0.247049		0.0257851				1	0.708064	2.33851	0.160037	0.0528498				1	0.382117							1	0.31659	0.211766		0.0156854				1	0.421021	0.758428						1	0.167765	0.148612		0.0749749				44.5698
O95684	1	0.700745	0.547227	0.391942	0.351304	0.244979	0.198031	0.174023	1	0.868322	0.751791	0.560281	0.440273	0.293349	0.253387	0.21505	1	0.934139	0.730571	0.446663	0.403709	0.269893	0.228288	0.178209	1	0.908038	0.784276	0.471488	0.365504	0.28116	0.233349	0.196708	1	0.818262	0.697852	0.501649	0.379966	0.289899	0.212652	0.176018	1	0.992022	0.845897	0.620819	0.463222	0.334785	0.258421	0.196312	49.2298
O95685	1	0.693723	0.635417														1								1	0.731688	0.44396						1	0.556926	0.347659						1	1.36168	0.314587
O95696	1	2.38397				1.73637	1.36826	1.05899	1	1.90918				0.200595	0.383435		1						178.16		1				1.04121		0.395468	0.28363	1	0.225779					0.0251424
O95707	1	1.48748	0.387787					1.08797	1	0.646664	0.34426			0.182882	0.179653	0.215287	1	0.671713	0.266515				0.131125	0.207438	1	0.564804	0.200382				0.142562	0.224584	1	0.872376	0.508789	0.155688	0.0850114		0.153632	0.224836	1	0.186923	0.170881			0.0247305	0.0599442	0.0952589
O95714									1	3.92082				0.666947	0.982932		1	1.05664	0.53983	0.282512	0.131095		0.162181	0.25349	1	1.41351	0.153763	0.0721292					1	8.46672							1			2.47725	2.2099			0.165746
O95716	1	0.894495	0.68041	0.52224	0.321059	0.140487	0.0397461	0.00543383	1	0.748206	0.704169	0.476456	0.352212	0.111168	0.0301647	0.018511	1	0.805677	0.860796	0.779696	0.452405	0.0982574	0.000204126		1	1.06212	1.00037	0.665052	0.515504	0.101632	0.0694569	0.024323	1	0.991644	0.83727	0.562458	0.386429	0.124419	0.0251006		1	0.635493	0.450223	0.620254	0.432688	0.146807	0.0257608	1.10907e-05	51.7966
O95718	1	0.419591	0.217123	0.0197451	0.00706127				1	0.697937	0.142683	0.0184616		0.0014102			1	185.693	39.7313						1	0.646414	0.1543	0.0209062		0.00169974		0.000608571	1	0.99514	0.570085			0.596952			1	0.015377	0.414556			0.00618708			43.7768
O95721	1	0.710988	0.780698	0.628568	0.587956	0.532468	0.55894	0.471819	1	0.832175	0.882462	0.770063	0.626722	0.598777	0.607045	0.576219	1	0.914297	1.02944	0.829944	0.739177	0.709397	0.619516	0.529646	1	0.970116	0.85113	0.706115	0.613322	0.573645	0.588856	0.507035	1	0.974794	0.826808	0.666754	0.570403	0.604233	0.609048	0.529051	1	1.1456	1.01695	0.847034	0.801294	0.668264	0.743377	0.586487
O95747	1	0.607031	0.350818	0.110082	0.077085	0.0424159	0.0427853	0.0478064	1	0.615627	0.253221	0.0848645	0.0463609	0.0358515	0.0370794	0.0442978	1	0.656382	0.26534	0.0742544	0.044746	0.0267463	0.0288728	0.0520828	1	0.612555	0.305225	0.0903757	0.0507261	0.0448268	0.0412626	0.0633975	1	0.590342	0.224033	0.0838059	0.0503364	0.0341113	0.0343364	0.0472155	1	0.677031	0.242222	0.104862	0.0534233	0.0330963	0.031094	0.0588914	45.6839
O95749	1	0.871964	0.852681	0.439588	0.0727871			0.605805	1	1.04847	0.849426	0.563261	0.132527	0.00406946	0.00322275		1	2.79173	1.09383	1.07105	0.491926	0.0160123		0.296999	1	0.887685	0.757439	0.570316	0.090497	0.00271022			1	0.947098	0.842418	0.547886	0.143618	0.00481516			1	0.369361	0.525555	0.233162	0.0549278				50.767
O95757	1	0.781956	0.43463	0.106689	0.0852376	0.0434042	0.0317438	0.0322484	1	0.839737	0.442921	0.10171	0.0556065	0.0381198	0.0243879	0.0274713	1	0.98105	0.441082	0.0740704	0.0529234	0.0388957	0.0261295	0.0152485	1	0.936184	0.435775	0.0972481	0.0562246	0.0631409	0.0372946	0.0447598	1	0.960366	0.464732	0.10315	0.0597576	0.0500117	0.0303971	0.0317199	1	1.06509	0.482785	0.112172	0.0584442	0.0353079	0.0275701	0.0301838	47.0933
O95758	1	0.649315	0.323891	0.0466324	0.0284727	0.00767276			1	0.766022	0.209709	0.0362085	0.0236353	0.0041824		0.000310074	1	0.293346	0.415932	1.15902	0.110776				1	0.745747	0.255796	0.111003	0.0321843	0.00325232	0.00208438		1	0.718758	0.197459	0.0822849	0.0231206	0.00400311			1	0.376093	0.0591258	0.289629	0.0954709		0.00405908		45.7517
O95772	1	0.569242	0.473847	0.243382	0.249396	0.14343	0.128322	0.0947993	1	1.15176	0.526386	0.433544	0.315675	0.25151	0.223426	0.158877	1	0.895585	0.936283	0.509477	0.458328	0.429394	0.362282	0.186485	1	0.609427	0.548675	0.239241	0.176912	0.164699	0.127502	0.115801	1	0.704416	0.406326	0.264841	0.193603	0.17134	0.142514	0.0983174	1	1.08241	0.8356	0.363259	0.458277	0.295069	0.299055	0.247442	46.6751
O95777	1	0.978049	0.937102	0.721997	0.757019	0.674999	0.583763	0.386072	1	1.07102	1.02327	0.889261	0.741726	0.73516	0.645024	0.431672	1	0.896121	0.957847	0.809349	0.660048	0.616039	0.468519	0.282365	1	1.02546	0.964336	0.849359	0.734035	0.806027	0.646007	0.397402	1	1.01601	0.965006	0.718396	0.65852	0.635777	0.553837	0.338416	1	1.1947	1.1444	0.923957	0.798742	0.705543	0.575327	0.419254	65.4154
O95782	1	0.881712	0.683085	0.243226	0.11186	0.0233383	0.0563041	0.000831452	1	0.858967	0.627483	0.231669	0.0955114	0.0089823	0.000867757	0.0011195	1	1.02115	0.737529	0.229127	0.0508662	0.00787019		0.00141672	1	1.00083	0.716379	0.313059	0.104284	0.0115226		0.00161272	1	0.938338	0.643535	0.256211	0.101127	0.0117443	0.0400823		1	0.412587	0.299664	0.159333	0.0509323	0.0127919		2.45289e-05	49.4563
O95785-3	1	0.946701	0.670829	0.554745	0.545993	0.485335	0.474776	0.308221	1	0.926028	0.828047	0.568392	0.567442	0.565067	0.478626	0.315269	1	0.600139	0.569481	0.558292	0.477556	0.413072	0.420158	0.333731	1	0.894539	0.954348	0.739857	0.745999	0.650813	0.623891	0.426221	1	0.964999	0.882403	0.707751	0.54037	0.543703	0.518597	0.43711	1	0.812357	0.864698	0.694097	0.588695	0.612755	0.494698	0.41976	55.0875
O95786	1	0.297462							1	0.10679	0.31829						1	0.420575							1	1.38147							1	0.536399							1	0.5614
O95793	1	0.555814	0.653159	0.405276	0.480642	0.483488	0.347332	0.29987	1	1.31101	1.45561	0.675647	0.685781	0.723685	0.73669	0.729723	1	1.46397	0.951748	0.533894	0.62165	0.478243	0.678235	0.720899	1	0.455696	0.298217	0.357655	0.337722	0.535078	0.401901	0.394368	1	1.26456	1.00451	1.07839	0.826183	1.07486	1.69094	1.277	1	0.446213	0.463282	0.337834	0.28843	0.230739	0.337324	0.252341	49.7461
O95801	1	0.656851	0.27527	0.0420632	0.0242455	0.00358666			1	0.703297	0.181086	0.0213683	0.0119402		0.00533132	0.0031814	1	0.688441	0.140837	0.0164438					1	0.757868	0.202211	0.020095		0.0234913	0.00532411	0.0043331	1	0.714265	0.217923	0.0273905			0.00360869		1	0.326034	0.101941		0.00308101				45.5607
O95816	1	0.895145	0.732448	0.536618	0.249166	0.089256	0.0483671	0.0470791	1	0.890633	0.604437	0.537633	0.204955	0.0843652	0.055931	0.0463995	1	0.823178	0.752046	0.539372	0.151582	0.0592674	0.0364431	0.0227287	1	0.818471	0.592764	0.531337	0.199157	0.079318	0.0388091	0.0280287	1	0.893792	0.680917	0.561352	0.230485	0.0908784	0.0582257	0.0382015	1	1.0939	0.600258	0.70314	0.210454	0.0869501	0.0477698	0.0330147	51.8218
O95817	1	1.01777	0.904263	0.697962	0.669242	0.792086	0.895796	0.97099	1	0.99773	0.729152	0.699521	0.583786	0.661743	0.758121	0.751803	1	0.838012	0.758899	0.630923	0.496284	0.597349	0.734982	0.731892	1	0.98209	0.76676	0.693158	0.563519	0.676834	0.792279	0.792164	1	0.947527	0.937472	0.740752	0.596396	0.662524	0.744895	0.844723	1	0.822711	0.772433	0.649085	0.555935	0.569467	0.706203	0.74954
O95819-6	1	0.963404	0.288035	0.131976	0.157366	0.131113	0.187623	0.290086	1	0.735796	0.703776	0.217758	0.12491	0.095384	0.185425	0.135041	1	0.493994	0.110588	0.190718	0.206152	0.16501	0.16991	0.19549	1	1.05989	0.738441	0.224159	0.161613	0.235558	0.245907	0.303576	1	0.736901	0.461898	0.179485	0.136059	0.100725	0.116675	0.0994067	1	0.78568	0.372446	0.278596	0.133373	0.0711545	0.183577	0.160066	46.7701
O95822	1	0.920586	0.430887	0.0682566					1	0.997463	0.277195			0.0144243			1	0.223376	0.32681						1	1.28692	0.443934	0.0517138	0.0194535	0.026246			1	1.08491	0.46811						1	0.248676	0.357281	0.056608					47.5586
O95825	1	0.783113	0.801286	0.658777	0.572313	0.338054		0.00417122	1	0.865295	0.909701	0.838618	0.73418	0.330094			1	0.994253	1.13202	1.1858	1.00914	0.42857			1	0.962302	0.912231	0.809452	0.634922	0.308533	0.0116819		1	0.86992	0.798622	0.69654	0.672892	0.35918	0.0106931		1	1.01942	0.827639	0.611565	0.653584	0.36592			55.4183
O95831	1	0.70236	0.56652	0.310982	0.260424	0.186194	0.096886	0.00680257	1	0.777889	0.529635	0.352999	0.27344	0.193511	0.0986052	0.00687546	1	0.745327	0.534967	0.311657	0.24029	0.159117	0.0770794	0.00369924	1	0.877611	0.577419	0.392512	0.291404	0.211397	0.115032	0.00547269	1	0.799465	0.530856	0.354313	0.264336	0.183732	0.0991874	0.00752135	1	0.969107	0.634362	0.425386	0.282848	0.204808	0.113387	0.00781785	48.9925
O95834	1	0.812455	0.792465	0.295571	0.0250146	0.796715			1	0.766361	0.744099	0.334414	0.0197067			0.124147	1	0.886137	0.944646	0.51766	0.00769796				1	1.0476	0.854478	0.425637	0.0107054				1	0.6007	0.667569	0.32834	0.0146431				1	1.43729	1.24739	0.692262					48.3998
O95835	1	0.35159	0.386428	0.334078	0.172758	0.181578	0.166522	0.269831	1	1.13441	0.480433	0.775982	0.51864	0.542329	0.337529	0.534866	1		0.479226		0.275619	0.347978	0.427876	0.562966	1	0.524343	0.663524	0.443135	0.587163	0.551821	0.472705	0.471736	1	0.849294	0.715075	0.371004	0.325743	0.361088	0.392532	0.404652	1	0.969565	0.316153	0.259012	0.225479	0.261706	0.324059	0.225777	43.2168
O95848	1	1.55517	1.55776	1.43422	0.715143				1	1.26963	0.907453	0.854404	0.394734				1	0.683748	1.75637	1.49292	0.572163				1	1.18102	1.06928	0.948091	0.491819				1	0.431575	0.342031	0.283437	0.146701				1	0.272429	0.744797	0.836786	0.285175				56.2062
O95861	1	0.780878	0.765558	0.520333	0.339358	0.035641	0.00418817	0.00213932	1	0.861111	0.860264	0.67562	0.517981	0.0452229	0.0025353	0.00102734	1	1.10951	1.03601	0.764362	0.569256	0.0824574	0.0117908	0.0634879	1	0.888531	0.841598	0.686475	0.487881	0.0447004	0.00152844	0.00113387	1	0.946421	0.80736	0.73342	0.506197	0.0648018	0.00193436	0.00152347	1	1.09847	0.898767	0.843049	0.507606	0.0797825	0.00304802		51.7997
O95864	1	0.593021	0.25102	0.029245	0.0376316	0.0135796	0.0164075	0.00228752	1	0.610768	0.178951	0.0357231	0.0134773	0.00754845	0.00400749	0.00339884	1	1.22305	0.359312	0.0903721	0.0207778				1	0.577984	0.187808	0.0216173	0.00952099	0.00295489			1	0.630774	0.214234	0.0458924	0.0116382	0.00789517	0.00472499	0.00220002	1	0.326658	0.116176	0.0140046	0.00460769				45.065
O95865	1	0.806295	0.819218	0.557762	0.313085	0.0276045	0.00365124	0.00371103	1	0.800059	0.820414	0.619414	0.347034	0.0194743	0.00618342	0.00356228	1	1.03519	0.942301	0.683969	0.376127	0.0133962	0.00304469	0.00307955	1	1.0329	0.901956	0.696718	0.353298	0.0177552	0.00359262	0.0023809	1	0.98706	0.850395	0.569861	0.343218	0.0229885	0.00256176	0.0038534	1	0.802966	0.876234	0.737186	0.368832	0.0166861		0.00231174	52.377
O95870	1	0.29702							1	0.480113							1	0.12762							1	0.188445							1	0.484004						0.157973	1	0.106686	0.151369
O95881	1	0.829935	0.749083	0.520443	0.270972	0.105786	0.0839021	0.0688269	1	0.966796	0.867085	0.618525	0.304034	0.13519	0.112786	0.100659	1	0.864866	0.841152	0.468624	0.217774	0.0649169	0.0672309	0.0444552	1	0.918863	0.768506	0.528373	0.249741	0.0971859	0.0786386	0.0543006	1	0.966626	0.842565	0.565405	0.264381	0.101277	0.0860981	0.0843059	1	1.08153	0.936178	0.684683	0.269621	0.0959385	0.069701	0.058633	51.7805
O95905	1	0.460137	0.148124		0.0232199	0.00673508			1	3.60149	0.960903						1	3.11961	0.316685						1	0.433522	0.176932						1	0.929312	1.10643		0.0386794				1	0.244498	0.254221						43.8976
O95926	1	1.32441	1.19598	1.17856	1.60443	1.40584	1.15271	1.24487	1	0.859858	0.839671	0.809442	1.12629	0.938189	0.817955	0.976068	1	1.00179	1.05893	0.873749	1.28286	0.925674	1.0163	1.25145	1	1.11492	0.992969	0.922996	1.24032	1.1292	1.10877	1.09175	1	0.824201	0.491481	0.649067	0.857356	0.72106	0.66178	0.753855	1	1.20471	0.946485	1.14057	1.58668	1.27281	1.4405	1.29854
O95983	1	0.700373	0.31555	0.0375386	0.0666748	0.0546536	0.0355498	0.0451135	1	0.700915	0.312033	0.0567201	0.0362783	0.0413324	0.0389724	0.081977	1	0.637557	0.256627	0.040144	0.0199384	0.0123325	0.0253636	0.0340144	1	0.736025	0.308767	0.0505237	0.0227952	0.0297468	0.0355764	0.0399705	1	0.789778	0.306864	0.0709895	0.0472112	0.033864	0.0769083	0.0615327	1	0.780822	0.293303	0.0503594	0.0215392	0.0239153	0.0576944	0.0291706	45.8981
O95985	1	1.06613	1.08077	0.748432	0.352363		0.020826		1	1.15303	1.05499	0.836367	0.411912	0.139575			1	0.910198	0.672131	0.672887	0.371196				1	0.973881	0.69265	0.547215	0.348437			0.0953605	1	0.866407	0.803014	0.543008	0.32807			0.00691999	1	0.811865	0.626169	0.684518	0.364769				54.5496
O95989	1	0.755178	0.678028	0.506939	0.259273	0.0210044	0.00445748	0.00224259	1	0.856142	0.841303	0.614011	0.322132	0.0134921	0.003494	0.00215277	1	0.991043	1.03976	0.730073	0.238628	0.0174068			1	0.998241	0.812581	0.634011	0.282954	0.0154918	0.00239308	0.00149739	1	0.91741	0.825612	0.582457	0.309202	0.0222696	0.00472233		1	0.622963	0.552267	0.44268	0.194805	0.0289195	0.00360867		50.6973
O95997	1	0.616586	0.457157	0.444443	0.581983	0.361181	0.210255	0.610418	1	0.493962	0.361309	0.215607	0.247409	0.199889	0.226211	0.220902	1	0.534674		0.307955	0.294913	0.327779	0.477917	0.605993	1	1.89533	0.369602	0.615582	0.353289	0.42538	0.467667	0.666908	1	0.624166	0.427571	0.302914	0.250033	0.201622	0.308369	0.37988	1	0.252079	0.298458	0.23471	0.34405	0.300261	0.26466	0.515747	45.1356
O95999	1	0.759337	0.664514	0.512086	0.348057	0.326702	0.282422	0.267725	1	0.919792	0.969684	0.603973	0.514843	0.417111	0.407765	0.339345	1	1.12757	0.814323	0.601969	0.567342	0.460478	0.341002	0.314728	1	0.940888	0.750449	0.553981	0.390591	0.40165	0.352253	0.301209	1	0.953819	0.718059	0.556551	0.459903	0.355454	0.328844	0.296906	1	1.03681	0.825188	0.647535	0.509666	0.444447	0.426273	0.34883	51.5972
O96000	1	0.546065	0.292563	0.0720145	0.0619172	0.028424	0.0274962	0.037524	1	0.596494	0.28061	0.0732476	0.036676	0.0203454	0.0246821	0.0262537	1	0.430283	0.247202	0.0579603	0.0145799	0.00804145	0.0137556	0.0185055	1	0.53092	0.285237	0.0792321	0.0318476	0.0183276	0.0281104	0.0372624	1	0.56749	0.284015	0.0897788	0.0433507	0.0153703	0.0214537	0.0309337	1	0.606179	0.274701	0.107289	0.0300372	0.0306576	0.0164697	0.0232359	44.9744
O96005	1	0.599447	0.304331	0.0649654	0.0451472	0.0125252	0.00716263	0.00220879	1	0.542838	0.221719	0.0441033	0.0209497	0.00695403	0.00652414	0.00337808	1	0.714853	0.218321	0.0466838	0.016129	0.00657523	0.00323491		1	0.668215	0.232149	0.0411173	0.016976	0.00572833	0.00433733		1	0.68344	0.22484	0.0454241	0.0130705	0.011585	0.00657029	0.00382135	1	0.386022	0.155488	0.0239052	0.0229217	0.00368793	0.00198074		45.4064
O96006	1	1.21139	0.385977						1	1.26586	0.329112	0.969408					1	2.11954							1	0.87845	0.255875						1	1.27059	0.592599						1	0.483987	0.250848						47.8992
O96007																																	1		1.26007	1.10666	0.75614	0.9633	1.18894	1.5986
O96008	1	0.796882	0.74525	0.559612	0.39828	0.114327	0.00946223	0.00854822	1	0.867079	0.818473	0.666806	0.446112	0.137362	0.0233759	0.00620403	1	0.941198	1.11842	1.06454	0.76529	0.41203	0.0975576	0.0242934	1	1.07446	0.894933	1.00001	0.611202	0.300089	0.0409618	0.013815	1	1.01818	0.886643	0.763901	0.579155	0.274156	0.0566318	0.00784531	1	0.868208	0.829786	0.795493	0.599045	0.324073	0.0815508	0.022154	52.3623
O96011	1	0.394633	0.147307						1	0.414434	0.123509	0.0219781					1	0.440317							1	0.550614	0.0630083		0.00246135				1	0.566657	0.15334	0.0198465		0.00667143			1	0.192479	0.0624658	0.047069
O96013	1	0.404134	0.257906	0.270215	0.244206	0.191273	0.235078	0.237877	1	0.627553	0.303128	0.358295	0.289121	0.307222	0.311061	0.26913	1	0.742934	0.218477	0.221149	0.497826	0.429747	0.348396	0.276949	1	0.714935	0.373846	0.410444	0.536713	0.659268	0.55189	0.469136	1	0.472001	0.260372	0.31252	0.361548	0.303635	0.287926	0.268617	1	0.396561	0.2088	0.174449	0.240171	0.210895	0.202909	0.185297	43.585
O96017	1	0.660887	0.331976	0.0820766	0.0410059	0.0139835			1	0.737434	0.410217	0.102802	0.059888	0.0337781	0.013332		1	0.812602	0.462336	0.1114	0.0667273	0.0228419	0.0176132		1	0.859701	0.494588	0.095305	0.0496245	0.0292754	0.0162765		1	0.792177	0.407772	0.107949	0.0558437	0.0274299	0.0131833		1	0.497178	0.386425	0.116188	0.0650313	0.00890781	0.0573532		45.9097
O96018									1																								1								1
O96019	1	0.670199	0.585276	0.227118	0.128049	0.0390491	0.00376478	0.0024859	1	0.709253	0.620581	0.250609	0.109379	0.0347888	0.00518908	0.00161986	1	0.816071	0.626451	0.266072	0.0859969	0.0232123	0.00158967	0.00493184	1	0.811416	0.664119	0.337466	0.116159	0.0392138	0.00198698	0.00128868	1	0.784019	0.602787	0.292219	0.10761	0.0331912	0.00379549	0.00173243	1	0.876478	0.676013	0.386137	0.109236	0.032379	0.00359386	0.000774632	47.9572
O96028									1			0.444943	0.440328	0.623639	0.642269	0.60338									1		0.539607	0.255289	0.299798	0.237789	0.183463	0.194517									1	0.425293			1.12442	0.35981	0.664854	0.305129
P00167	1	1.05218	0.818392	0.71091	0.540021	0.427768	0.282191	0.331977	1	1.01708	0.939629	0.61277	0.526122	0.324951	0.272982	0.278095	1	0.902932	0.618865	0.422898	0.294438	0.138939	0.216488	0.232539	1	0.733727	0.59356	0.331971	0.290435	0.233635	0.160618	0.184065	1	0.931979	0.730797	0.51603	0.344754	0.21508	0.281799	0.249971	1	0.879836	0.6486	0.411577	0.314581	0.148471	0.128719	0.0908863	56.7282
P00338	1	0.779824	0.79757	0.671801	0.63852	0.464862	0.183324	0.0185514	1	0.810537	0.819097	0.801211	0.717027	0.506322	0.219016	0.0225816	1	1.05746	1.04175	0.865366	0.804511	0.490405	0.185094	0.0142688	1	0.973675	0.894454	0.866906	0.791585	0.54562	0.250279	0.0206638	1	0.959432	0.875784	0.75014	0.722118	0.532248	0.2275	0.0209984	1	1.35134	1.21275	1.07627	0.853991	0.609373	0.267607	0.0208265	56.4859
P00367	1	0.811184	0.790604	0.681365	0.634053	0.194967	0.00159113	0.00154892	1	0.878116	0.801969	0.8031	0.722725	0.268939	0.00330438	0.00191973	1	0.972753	0.960364	0.838478	0.784742	0.396359	0.000866714	0.000778862	1	0.999682	0.903911	0.854697	0.785245	0.312047	0.00178127	0.00139871	1	0.958236	0.858495	0.749643	0.711609	0.337889	0.00178274	0.00140336	1	1.1587	1.06231	0.985547	0.811499	0.443913	0.00223841	0.00111308	55.1743
P00374	1	0.405883	0.170983	0.0241739	0.0405007	0.00374766	0.0010167	0.00215207	1	0.435032	0.0999179	0.0237501	0.0108142	0.0044142	0.00260577	0.00178451	1	0.524441	0.148433	0.0296305				0.00229634	1	0.423673	0.138221	0.0224499	0.00621983	0.00488566		0.00166686	1	0.425779	0.142195	0.037448	0.0135544	0.00310704	0.00380865	0.000493809	1	0.144652	0.0562138	0.0297394	0.00670614	0.00148493		0.00356036	43.6441
P00387	1	0.756555	0.718769	0.331935	0.0529772	0.00751612	0.0020525	0.00299022	1	0.816906	0.827168	0.408656	0.0562139	0.00617266	0.0039243	0.00525145	1	0.899325	0.829059	0.462451	0.0586159	0.00235223	0.00175718	0.00104235	1	1.04587	0.855366	0.521365	0.0617198	0.003425	0.00263539	0.00196127	1	0.922876	0.78146	0.467618	0.060751	0.00404631	0.00199115	0.00130196	1	1.14026	0.994093	0.669845	0.076654	0.00284224	0.00309371	0.00272585	49.6213
P00390	1	0.803096	0.818745	0.679931	0.6895	0.662704	0.639296	0.590502	1	0.895372	0.940797	0.871342	0.82449	0.808254	0.77951	0.695314	1	1.03883	1.04935	0.922576	0.894236	0.794886	0.704288	0.623085	1	0.984401	0.896744	0.853331	0.806831	0.767444	0.700159	0.608861	1	0.947762	0.836977	0.769265	0.764058	0.744086	0.71444	0.614496	1	1.10574	1.07529	0.94033	0.839679	0.820676	0.786405	0.702344
P00395	1	0.777832	0.741592	0.538642	0.194273				1	0.642735	0.82506	0.55076	0.264444				1	0.975376	1.16334	0.794019	0.376585				1	1.2085	0.889651	0.880981	0.400323				1	0.655923	0.883882	0.757603	0.341396	0.124579			1	0.966957	1.00152	1.08161	0.438577				51.4442
P00403	1	0.817251	0.782794	0.563957	0.290595	0.0144987	0.00276408	0.00199582	1	0.835321	0.782066	0.577723	0.286763	0.0116527	0.00438191	0.00396106	1	0.989792	0.944258	0.680774	0.298285	0.00613703	0.00183491	0.000988698	1	0.97349	0.883457	0.736241	0.323682	0.00674779	0.00203632	0.00146302	1	0.933237	0.812592	0.642198	0.297839	0.00883578	0.00270048	0.00239168	1	1.06757	0.903604	0.650175	0.293786	0.00845913	0.00414919	0.000555292	52.1301
P00441	1	0.75973	0.59339	0.388625	0.438399	0.668963	0.784111	0.860666	1	0.913261	0.582159	0.914442	0.971203	0.829518	0.717227	0.717688	1	0.952479	0.827291	0.852464	0.875285	0.591597	0.744685	0.682346	1	1.62545	0.832456	2.09146	2.10426	1.12536	1.29616	1.67664	1	0.896384	1.10663	0.618843	0.754033	0.651674	0.611739	0.747109	1	0.91667	0.736275	0.878781	0.706861	0.787542	0.765729	0.4915
P00491	1	0.806882	0.787515	0.705888	0.734064	0.698927	0.619241	0.228583	1	0.85675	0.855326	0.875767	0.820258	0.806646	0.705623	0.240543	1	1.04355	0.985869	0.979076	0.947729	0.853654	0.704874	0.233765	1	0.96575	0.852319	0.880634	0.84055	0.810811	0.719653	0.236907	1	0.919249	0.843208	0.764344	0.789257	0.768155	0.671103	0.233952	1	1.10492	1.07362	1.04002	0.934522	0.894963	0.804445	0.280837	64.1084
P00492	1	0.805741	0.774711	0.708603	0.708457	0.697849	0.771633	0.930622	1	0.845644	0.854898	0.830549	0.840364	0.816546	0.861326	0.943702	1	0.952545	0.952137	0.929414	0.889701	0.873159	0.832859	0.923126	1	0.946807	0.941247	0.889781	0.867786	0.881485	0.900608	1.05383	1	0.909493	0.881107	0.782302	0.820004	0.816996	0.822378	0.881963	1	1.11798	1.0048	0.963775	0.905589	0.920923	0.935046	1.01422
P00505	1	0.812652	0.794555	0.678511	0.636973	0.60639	0.563469	0.421686	1	0.937825	0.865099	0.839579	0.754484	0.726873	0.654444	0.481575	1	0.997355	0.988386	0.838195	0.754687	0.659904	0.581366	0.364521	1	1.04202	0.906279	0.856461	0.784673	0.763009	0.704237	0.490292	1	0.987508	0.894789	0.734955	0.727658	0.708587	0.668205	0.466425	1	1.12603	1.06721	0.946867	0.827302	0.715838	0.667525	0.478271	65.3551
P00558	1	0.787968	0.768087	0.170627	0.0571309	0.016873	0.00561979	0.00513152	1	0.872553	0.825203	0.207253	0.0342972	0.0121898	0.0062841	0.00505879	1	1.01644	0.997465	0.249195	0.0279877	0.00749556	0.00295482	0.00316101	1	1.03099	0.83013	0.290742	0.0283741	0.00859351	0.00516053	0.00509895	1	0.942893	0.814972	0.273581	0.0328991	0.0101138	0.00503884	0.00411321	1	1.18875	1.04871	0.395237	0.0308699	0.00911479	0.0044737	0.00377829	49.5533
P00568	1	0.715812	0.61246	0.132545	0.0424341	0.0151089	0.0141668	0.0219532	1	0.832012	0.636535	0.160106	0.0358029	0.0221648	0.0214126	0.0289488	1	0.898509	0.744712	0.142852	0.023451	0.00807826	0.0223018	0.0205017	1	0.943197	0.643621	0.203491	0.0288623	0.016277	0.019995	0.0257131	1	0.907008	0.658002	0.168928	0.0418987	0.019761	0.0197581	0.026133	1	0.935305	0.717799	0.212026	0.033193	0.00683928	0.0216185	0.0215985	47.949
P00746	1	0.71915	0.274681	0.0176296	0.0217339	0.00599044	0.000685245	0.000925353	1	0.813411	0.243058	0.00712812	0.00320201	0.0030784	0.00185928	0.00154001	1	0.807199	0.251533	0.0084911	0.00339026		0.000455299		1	0.852064	0.264154	0.00578488	0.00242918	0.00203354	0.000275134		1	0.827413	0.255525	0.0229507	0.00398965	0.00111174	0.00120615	0.00138001	1	0.185176	0.0391386	0.0258925				0.287495	45.8546
P00813	1	0.738544	0.805852	0.625926	0.555473	0.406966	0.129127	0.00899944	1	0.988628	0.912922	0.852955	0.745817	0.527633	0.194062	0.0219321	1	1.32409	1.56807	1.40307	1.19348	0.8806	0.338803	0.00195668	1	1.10927	0.918207	0.875867	0.722723	0.495331	0.182255	0.00651821	1	0.915916	0.836906	0.739246	0.69944	0.485213	0.194543	0.0124042	1	1.07432	1.0453	0.985878	0.856735	0.563035	0.258647	0.00872027	55.0219
P00846	1	0.578226	0.351868	0.130583	0.100441	0.0456754	0.0247415	0.0276934	1	0.591961	0.270262	0.105104	0.0511526	0.0305234	0.0236688	0.0217134	1	0.582779	0.269429	0.0906719	0.0405016	0.0153406	0.0139984	0.0122576	1	0.605527	0.297279	0.103953	0.0463666	0.0217686	0.0142757	0.016462	1	0.643821	0.296987	0.109019	0.0537255	0.0199712	0.0153131	0.0152719	1	0.721584	0.31666	0.120962	0.0456936	0.0243678	0.0177531	0.0116987	45.6163
P00918	1	0.780072	0.736797	0.254168	0.0485975	0.0128511	0.00459845	0.00407201	1	0.85012	0.793322	0.274766	0.0296325	0.0100607	0.00542204	0.00306032	1	1.01402	0.90462	0.287792	0.0217071	0.0047189	0.00229645	0.0014596	1	0.983801	0.784362	0.336936	0.0241729	0.00752292	0.00352339	0.00261336	1	0.936002	0.78533	0.312971	0.0278409	0.00850968	0.00403184	0.00238359	1	1.13217	0.968862	0.409166	0.0277255	0.00720721	0.00414661	0.00215212	49.5396
P00966	1	0.685834	0.235584	0.0872881	0.0540392	0.0120484	0.000840556	0.000850862	1	0.781354	0.236688	0.109999	0.0578493	0.0137975	0.00219011	0.00116903	1	0.881504	0.2818	0.0949553	0.0479242	0.00971484			1	0.897102	0.259966	0.121386	0.0682203	0.0156938	0.000526609	0.000467507	1	0.826726	0.253512	0.103989	0.0575209	0.014804	0.00108648	0.000329813	1	0.26977	0.142001	0.12076	0.0578042	0.0147264	0.000672788	0.000200925	45.5614
P01019	1	0.704154	0.733551	0.602432	0.344196	0.0302533	0.00806002	0.0279648	1	0.835727	0.814117	0.677229	0.449057	0.0426413	0.0204418	0.0168974	1	1.51485	1.28137	1.13432	0.755009	0.0331035	0.027824		1	0.87883	0.825088	0.71107	0.425756	0.0318882	0.0175184	0.00931996	1	0.890074	0.797937	0.640982	0.437761	0.0407803	0.0149465	0.0171922	1	0.564683	0.877746	0.8113	0.509259	0.0535921	0.0152178	0.0274076	51.8158
P01023	1	0.668999	0.856111	0.758554	0.943835	0.943574	0.650414	0.330151	1	1.08581	0.49241	0.69649	0.641808	0.842301	0.779379	0.421255									1	0.924291	0.774145	0.508993	0.745475	0.800708	0.707273	0.427913	1	1.6458	0.854148	1.07475	0.751168	0.984242	0.923973	0.476015	1	0.847874	0.838773	1.1581	0.81514	0.594927	0.765858	0.329545	65.8803
P01024	1	0.294936	0.350418	0.167714	0.117902				1	0.248321	0.455189	0.171517													1	1.06657	0.462066	0.903957	0.381377	0.070902			1		0.822834	1.05771	0.519281			0.0319913	1			0.0931381	0.17612				43.0451
P01033	1	0.575077	0.606913	0.401002	0.238861	0.275605	0.150538	0.0129254	1	0.45427	0.696078	0.479813	0.369319	0.362661	0.160538	0.0374577	1	0.853112	0.910223	0.613759	0.539591	0.698575	0.255535		1	1.17329	0.81423	0.636934	0.438363	0.417839	0.184303	0.038693	1	0.868952	0.670962	0.406322	0.30327	0.330152	0.148198	0.0258948	1	2.84944	2.03429	1.42903	1.17465	1.3353	0.77742	0.131357	49.2975
P01034	1	0.649151	0.729513	0.592593	0.496449	0.429886	0.297964	0.0694724	1	1.07104	0.809362	0.687791	0.618228	0.575198	0.344103	0.0977059	1	1.00412	1.09768	0.809959	0.711345	0.549835	0.36637	0.0764437	1	1.04173	0.837053	0.758004	0.657421	0.588479	0.344773	0.0984975	1	1.0907	0.828702	0.717109	0.651887	0.569185	0.382909	0.0934824	1	1.11149	0.911172	0.822008	0.679861	0.591043	0.368867	0.0797792	54.3936
P01040	1	0.55431	0.606446	0.485779	0.474667	0.284054	0.160936	0.120821	1	0.848397	1.10801	0.726218	0.519533	0.386979	0.286731	0.280582	1	1.09081	0.473275	0.461719	0.372255	0.245617	0.244895	0.236154	1	0.737853	0.619054	0.475488	0.335269	0.338951	0.200972	0.211523	1	0.952932	0.692219	0.755352	0.411964	0.378937	0.412821	0.273156	1	0.869381	0.721644	0.587858	0.384978	0.286319	0.188803	0.137174	51.0493
P01111	1	0.738424	0.716671	0.594364	0.447237	0.188966	0.0188391	0.010251	1	0.887375	0.843257	0.732484	0.548418	0.230418	0.0219119	0.0107099	1	0.931099	0.879214	0.754742	0.588216	0.266679	0.024595	0.00786811	1	0.925571	0.781416	0.69123	0.496237	0.202343	0.0180044	0.00622779	1	0.964261	0.813039	0.698057	0.499626	0.229556	0.0144062	0.00812064	1	1.17416	0.965763	0.844647	0.650678	0.295176	0.0197947	0.0117421	52.5811
P01112	1	0.324794	0.715885	0.540485		0.254156																			1				0.62529	0.162028																			50.5014
P01116-2	1	0.798211	0.66752	0.417781	0.210126	0.0396761	0.00180264		1	0.954127	0.667061	0.498736	0.291031	0.0552186	0.0167846	0.00252012	1	0.841851	0.73666	0.485289	0.274675	0.0642539	0.00483636	0.00528111	1	0.85259	0.722312	0.429165	0.223355	0.0428547	0.000732323	0.0181834	1	0.863613	0.654824	0.449996	0.239468	0.0382222	0.00288091	0.00476903	1	0.217701	0.73841	0.552471	0.292393	0.0647381	0.0220895	0.0123952	50.1809
P01130	1	0.786856	0.663724	0.578104	0.517173	0.260734	0.149001	0.065579	1	0.812096	0.682033	0.656605	0.51717	0.329468	0.159719	0.0842857	1	0.725039	0.800913	0.70561	0.565998	0.351232	0.141628	0.0289513	1	0.934792	0.754293	0.663205	0.506572	0.298488	0.137945	0.0480633	1	0.698031	0.736434	0.484087	0.409868	0.301399	0.118714	0.0625231	1	0.822431	0.563886	0.657121	0.474963	0.248287	0.130889	0.0465861	53.2666
P01137	1	0.757231	0.632696	0.447116	0.411583	0.314523	0.224974	0.0697599	1	0.998062	0.747531	0.592402	0.523759	0.403902	0.224633	0.0864261	1	0.806868	0.868572	0.698337	0.632127	0.447099	0.262755	0.0882557	1	1.07405	0.77282	0.585195	0.581337	0.394708	0.254655	0.0857584	1	0.997937	0.801298	0.564096	0.56196	0.431722	0.254058	0.0817642	1	1.04002	0.737892	0.661234	0.584071	0.49305	0.302117	0.102301	51.9655
P01730	1	0.778398	0.637191	0.366179	0.160996	0.0244585	0.0103089		1	0.882576	0.611852	0.385273	0.169113	0.0124794	0.00687194	0.00475094	1	0.946581	0.817143	0.497697	0.198748	0.0168349		0.00624155	1	0.885771	0.664138	0.464644	0.21103	0.0230315			1	0.928519	0.693931	0.441582	0.196839	0.0205873	0.00518728	0.0113298	1	0.52164	0.426908	0.208806	0.143719	0.0227238	0.00963904	0.00274378	49.494
P01857									1		0.0425081				0.0363237	0.0839417
P01876									1		0.193001	0.0739542		0.240484		0.0626501																	1		0.3881	0.883863
P01892	1	0.791129	0.687634	0.498872	0.43585	0.350594	0.202066	0.0670512	1	0.908939	0.776324	0.552975	0.453367	0.336408	0.205965	0.0635082	1	0.938409	0.831055	0.621329	0.470807	0.370637	0.187398	0.0537228	1	0.946557	0.770578	0.55606	0.406912	0.350053	0.216826	0.0594687	1	0.899642	0.760272	0.520257	0.390718	0.337607	0.222185	0.0604519	1	0.973291	0.757279	0.587084	0.387414	0.323244	0.219927	0.0550786	53.0008
P01903	1	0.807298	0.76182	0.627461	0.553357	0.534526	0.495693	0.478816	1	0.969026	0.744293	0.627562	0.64998	0.580358	0.594664	0.452108	1	0.948815	0.888669	0.8715	0.831312	0.703566	0.689494	0.602111	1	0.988584	0.907027	0.759877	0.659991	0.639312	0.652374	0.56549	1	1.0777	0.921458	0.844088	0.755439	0.703874	0.771712	0.667367	1	0.878452	0.837906	0.83368	0.696033	0.681418	0.665417	0.594895	63.5924
P01911	1	0.881404	0.894471	0.713449	0.66077	0.572012	0.516293	0.440595	1	0.883192	0.845532	0.737938	0.700654	0.629379	0.576698	0.448193	1	1.16218	1.08719	0.922	0.773356	0.68544	0.577712	0.497828	1	1.00294	0.86223	0.788116	0.628054	0.627773	0.629236	0.508856	1	0.685457	0.615976	0.519916	0.430341	0.43126	0.361984	0.317375	1	1.19822	1.02654	1.13816	0.787797	0.88913	0.858124	0.619353	64.119
P02042	1	0.745276	0.770073	0.740194	0.510875	0.34315	0.217721	0.162295	1	0.962577	1.1853	0.822261	0.702911	0.463281	0.327305	0.235995	1	1.31868	0.883172	0.758595	0.536157	0.306087	0.352084	0.300569	1	0.882276	0.80395	0.639989	0.514562	0.311211	0.224475	0.178598	1	1.06219	0.934806	0.936097	0.528434	0.38363	0.336766	0.294612	1	0.865558	0.852662	0.802669	0.593962	0.373428	0.265289	0.20216	55.6461
P02458	1	5.59291		1.54759	3.00465	0.656373	1.62307	0.700969																																	1	1.59549			0.465921
P02533	1	0.432764	1.05457	0.198078	0.0926537	0.778696	0.0615043	0.127971	1	0.174831	1.12559	0.371096	0.0664038	0.0818392	0.601764	0.23702	1	0.970014	0.589703	0.160874	0.757852	0.247132	0.137248	0.0478312	1	1.21924	2.00793	0.270765	0.351311	1.79248	0.209619	0.048209	1	0.284596	0.700853	1.55372	0.611905	0.0450864	0.0668775	0.0590242	1	2.44125	2.24972	4.46116	0.658438	0.793814	0.193142	0.431446	51.0232
P02538	1	0.28902	0.831585	0.160948	0.110428	0.658911	0.0520447	0.163357	1	0.132207	0.936971	0.31975	0.0385845	0.079814	0.662401	0.192261	1	1.21055	0.61756	0.16478	0.695949	0.257774	0.131082	0.0513781	1	0.958173	2.11976	0.257228	0.247342	3.57903	0.199778	0.0891449	1	0.256712	0.80805	1.87625	0.635233	0.045058	0.0757597	0.0699843	1	2.17689	2.02969	5.53236	1.03099	1.20448	0.30575	0.539847	46.9515
P02545	1	0.812612	2.13599	1.96275	1.31574	0.152299	0.0627138	0.0697477	1	0.866895	1.94313	1.64722	1.04852	0.0872204	0.040081	0.0390029	1	0.955864	2.01582	2.18995	1.01357	0.0628759	0.0288964	0.0268411	1	1.07742	2.32518	2.40925	1.36882	0.119833	0.0610907	0.060127	1	0.906571	2.17688	2.15712	1.1479	0.0859548	0.0337908	0.0348781	1	1.07549	2.28239	2.45287	1.13931	0.0735828	0.0290768	0.0299113	59.4848
P02647									1	0.172173	0.544273	0.332133	0.276694	0.429024	0.795745	1.1288									1	1.19207	0.406538	0.421241	0.258615	0.691047	2.07573	2.78599	1		1.36082	1.52499	0.887126	1.22237	0.940036	4.72666
P02649	1	0.742239	0.741666	0.661802	0.551369	0.245032	0.120856	0.0889019	1	0.879103	0.80779	0.776981	0.731858	0.285195	0.131849	0.0898679	1	0.902672	0.814795	0.842924	0.581347	0.225214	0.117749	0.0741138	1	1.00761	0.89019	0.7556	0.64542	0.262283	0.131906	0.0765523	1	1.03782	0.880118	0.745903	0.692704	0.304411	0.138502	0.105825	1	0.913421	0.921691	0.893035	0.701266	0.215719	0.104283	0.0865738	54.2618
P02655	1	0.646062	0.791339	0.588586	0.433055	0.473936	0.207175	0.226589	1	1.15093	3.67038	1.33434	1.06094	0.659623	0.478239	0.838158	1	1.30255	0.800309	0.627365	0.433685	0.18314	0.243932	0.75968	1	0.541408	0.453384	0.256454	0.183689	0.146785	0.0770322	0.166586	1	2.02222	1.22786	1.20477	0.335713	0.309697	0.853045	0.691392	1	0.503389	0.637505	0.410355	0.285299	0.127459	0.0720694	0.0651953	54.7699
P02686	1	0.779978	0.714457	0.596947	0.568111	0.522803	0.465578	0.434612	1	0.831303	0.74001	0.479276	0.520701	0.493028	0.419052	0.412407	1	1.13416	0.8387	0.625613	0.516261	0.374152	0.406226	0.345523	1	0.885304	0.679153	0.545098	0.505562	0.499202	0.441305	0.43541	1	0.919304	0.822122	0.52148	0.473313	0.428599	0.456413	0.390532	1	1.10537	0.481824	0.65373	0.494381	0.370237	0.424666	0.313037	59.7474
P02750	1	0.739996	0.753293	0.724597	0.610566	0.654509	0.637318	0.564938	1	1.50572	0.854611	1.07866	0.963255	0.963488	1.00425	0.859147	1	1.27799	1.31431	0.889465	1.08426	0.939736	1.05775	0.704833	1	0.982227	0.628107	0.825949	0.827482	0.850445	0.888586	0.786296	1	0.942846	1.17305	1.07261	0.936092	0.987976	0.974799	0.887924	1	0.949535	0.698044	0.79195	0.788421	0.717748	0.911334	0.801594
P02763	1	1.59046	1.82961	1.59119	1.63594	1.60714	1.5212	1.31801	1	0.821562	0.907228	0.77403	0.731934	0.750895	0.768785	0.651997	1	0.826394	0.915677	0.866755	0.814528	0.850044	0.691672	0.579325	1	1.0071	0.684415	0.673391	0.74663	0.758067	0.538178	0.552496	1	1.10567	0.943661	0.864464	0.783365	0.820642	0.786759	0.640042	1	0.885771	1.00209	1.03233	0.91823	0.921387	0.823661	0.655622
P02765	1	0.627973	0.748837	0.038177	0.196243	0.042118	0.0675589	0.0331799	1			0.272539	0.134664		0.11085	0.143947																									1		1.77682	1.89833	1.14214	0.889084	1.22333	1.77031	48.1586
P02768	1	0.488949	0.802293	0.383555	0.335213	0.251083	0.215377	0.106784	1	0.391807	0.385834	0.314114	0.290516	0.21945	0.184681	0.0822032	1	2.92332	1.63959	0.87816	0.715537	0.465411	0.3325	0.128232	1	1.03859	0.749854	0.648334	0.67906	0.411873	0.306476	0.147937	1	0.878531	0.852486	1.18935	0.535273	0.447005	0.32556	0.138153	1	1.22254	1.03992	1.11322	0.718953	0.605556	0.526983	0.2234	50.6165
P02786	1	0.836572	0.791389	0.688991	0.675851	0.640317	0.412467	0.0460793	1	0.919999	0.835677	0.809371	0.761894	0.682839	0.43348	0.0494725	1	0.929846	0.912169	0.783644	0.751041	0.614014	0.335103	0.0267474	1	0.980444	0.852939	0.830713	0.808254	0.702111	0.401642	0.038344	1	0.9384	0.854179	0.728003	0.719147	0.659135	0.388711	0.0387251	1	1.0864	0.996604	0.901322	0.775059	0.682741	0.505989	0.097933	59.2491
P02788	1	0.990969	1.04407	0.839633	0.685887	0.565455	0.504175	0.365352	1	0.311202	0.32317	0.338416	0.300042	0.302865	0.196679	0.141511	1	0.810275	1.14621	1.24216	1.44186	1.01843	0.605092	0.33944	1	1.25106	0.974864	0.932867	0.841402	0.813565	0.621128	0.342135	1	0.926019	0.701863	1.08821	0.649388	0.550282	0.42714	0.289282	1	0.820639	1.17425	1.22887	1.17455	1.32954	0.830984	0.679977	61.9013
P02792	1	0.953386	0.913137	0.732894	0.765547	0.692818	0.465917	0.570488	1	1.06859	0.942865	0.784342	0.728337	0.602873	0.58583	0.640266	1	0.897204	0.850798	0.605883	0.526885	0.342407	0.481193	0.548871	1	0.800994	0.71024	0.50705	0.508748	0.454913	0.386027	0.417286	1	0.997229	0.951259	0.7553	0.640855	0.471478	0.62906	0.543179	1	1.01596	0.899453	0.75794	0.573644	0.468216	0.455543	0.355898
P02794	1	0.942229	0.787229	0.569028	0.62312	0.558562	0.41961	0.458923	1	0.95549	0.855066	0.594457	0.528228	0.490002	0.498374	0.611096	1	0.967415	1.05122	0.675861	0.619369	0.426533	0.563539	0.585351	1	0.668663	0.626903	0.382452	0.326406	0.31891	0.377151	0.324479	1	0.914722	0.810382	0.578941	0.632281	0.555753	0.713959	0.524413	1	1.06046	0.790595	0.57224	0.515246	0.413713	0.603105	0.51316	60.3498
P03886	1	0.471178	0.230438	0.0259024	0.029653	0.0107194	0.00323028	0.00556617	1	0.481466	0.19373	0.0518071	0.0243608	0.0121799	0.00737653	0.00795996	1	0.451349	0.0728917	0.0219604	0.0195956				1	0.483659	0.195701	0.0331654		0.00539924			1	0.498492	0.201946	0.0387547			0.00387761		1	0.314425	0.111554	0.0195602	0.00942225				44.2531
P03905	1	0.462855	0.352983	0.120009	0.0544653	0.0324954		0.00385853	1	0.450524	0.296819	0.147785	0.0658225	0.0158892	0.00835523		1	0.237871	0.276809	0.143445	0.0245316				1	0.237684	0.132733	0.100544	0.0628269	0.0168598			1	0.457368	0.262008	0.128374	0.053566	0.017322			1	0.111365	0.169261	0.18024	0.0670965				44.9156
P03915	1	0.464997	0.221249	0.0254317	0.0141025				1	0.48747	0.215357	0.0351794	0.00488367				1	0.751772	0.29527						1	0.509739	0.151307	0.00875918	0.00500532				1	0.568686	0.346463	0.0210942	0.0348991				1	0.441919	0.0875907						44.1161
P04004
P04040	1	0.835535	0.817188	0.6708	0.633669	0.583382	0.366254	0.0175791	1	0.886141	0.85157	0.812954	0.727046	0.634874	0.41247	0.0159087	1	0.985564	0.99872	0.805711	0.740686	0.606685	0.346783	0.0106935	1	0.995035	0.906254	0.822318	0.747861	0.658222	0.433622	0.017877	1	0.969028	0.863599	0.760737	0.715616	0.655262	0.426693	0.0214389	1	1.21261	1.07892	0.972885	0.813042	0.688434	0.482522	0.0137442	58.1656
P04049	1	0.80895	0.201355					0.00664955	1	0.88985	8.83194					1.65147	1							0.0338539	1	0.551058				1.10583	0.98128		1	1.23471		10.4076					1	0.540344							45.9496
P04062	1	0.790369	0.496843	0.0723209	0.0390142	0.0194631	0.0567511	0.00197704	1	0.777852	0.551773	0.0811917			0.00578986		1	1.0092	0.611342	0.172938	0.0635943				1	0.94353	0.590411	0.104314	0.0215026	0.0235821			1	0.940374	0.665054	0.136195	0.0252939	0.0127148	0.00300226		1	0.286937	0.275123	0.0967059	0.0159374				47.4499
P04066	1	0.882354	0.804956	0.755401	0.578781	0.278892	0.00595576	0.0224039	1	0.834157	0.829986	0.857343	0.814625	0.305241			1	0.501903	0.534952	0.482233	0.447186	0.227538	0.00780074		1	1.06822	1.0982	0.992487	0.930301	0.360928	0.0164117		1	0.901505	0.905627	0.736437	0.783893	0.295961			1	0.25943	0.198463	0.317926	0.436792	0.056527			55.8612
P04075	1	0.850075	0.816652	0.632279	0.627043	0.555215	0.341679	0.0288489	1	0.881442	0.76925	0.774476	0.696254	0.569053	0.341868	0.0302571	1	0.99733	0.905948	0.718487	0.663319	0.450453	0.250624	0.0167262	1	1.06467	0.903845	0.943003	0.802867	0.62465	0.411285	0.0298374	1	1.02103	0.915332	0.711971	0.708506	0.611563	0.382496	0.0307872	1	1.34798	1.16977	1.05409	0.793767	0.640129	0.417881	0.0321853	57.6393
P04080	1	0.847188	0.812222	0.683097	0.578575	0.451489	0.258044	0.118537	1	0.875469	0.927624	0.734669	0.56597	0.418378	0.253005	0.133892	1	0.998334	0.836618	0.721327	0.561626	0.320905	0.210747	0.100307	1	0.999663	0.909481	0.718422	0.683433	0.479537	0.284777	0.15948	1	0.968626	0.833378	0.71792	0.596863	0.430835	0.292776	0.135613	1	1.09044	1.04914	0.833541	0.65204	0.41299	0.265294	0.112548	56.8866
P04083	1	0.722493	0.457111	0.0284455	0.0194263	0.00711887	0.0028188	0.00276275	1	0.768304	0.447238	0.0260195	0.00817501	0.0059824	0.00354497	0.00261283	1	0.998876	0.514754	0.0130643	0.00339705		0.000494215	0.00243952	1	0.987166	0.472196	0.022454	0.00456309	0.00373734	0.00188565	0.00373508	1	0.931818	0.470678	0.0332235	0.00723655	0.00251625	0.00292157	0.00296037	1	0.37732	0.538577	0.023589	0.00968026	0.00289046	0.000536537	0.00218967	46.7998
P04114	1	0.731942	0.821922	0.489337	0.428667	0.361726	0.121247		1	0.852092	0.365587	0.209243	0.242419	0.106671	0.0500685		1	6.39867	1.85378			0.317471			1	0.384566	0.851089		0.317423	0.281058	0.0920019	0.0459932	1		0.534946	0.510613	0.448342	0.183979	0.068078		1			0.450746					53.4207
P04150	1	0.910181	0.564048	0.510735	0.415534	0.369775	0.453294	0.512224	1	0.67965	0.368069	0.279045	0.291776	0.246752	0.289872	0.337094	1	0.714072	0.493468	0.253688	0.235135	0.27679	0.31256	0.343964	1	0.759432	0.46665	0.340305	0.314683	0.319294	0.347602	0.36704	1	0.637006	0.33769	0.311521	0.233854	0.237392	0.263899	0.32072	1	0.912624	0.693661	0.47398	0.377445	0.313991	0.437909	0.517007	49.6958
P04179	1	0.711711	0.722722	0.591631	0.57718	0.576679	0.547211	0.535558	1	0.8518	0.780058	0.696573	0.664682	0.653134	0.607447	0.537492	1	0.832101	0.8221	0.659976	0.612817	0.562256	0.497212	0.443412	1	1.06145	0.868331	0.832929	0.788328	0.744199	0.677796	0.619901	1	0.916874	0.84626	0.684669	0.577043	0.61842	0.566121	0.531384	1	1.09491	1.03802	0.864508	0.770828	0.691847	0.61849	0.570848
P04181	1	0.600318	0.220789	0.0564884	0.0345681	0.0135219	0.00423084	0.00264895	1	0.629104	0.197694	0.0398371	0.0201927	0.0104484	0.00430143	0.00830094	1	0.675434	0.172032	0.025231	0.012632	0.00614797	0.00213665		1	0.684016	0.205066	0.0416973	0.01257	0.00584334	0.00228723	0.0015245	1	0.660187	0.227099	0.0423749	0.0216109	0.00820536	0.00447366	0.0019371	1	0.236442	0.219709	0.0336891	0.00840527	0.00666273	0.00300561	0.0113989	45.0076
P04183	1	0.854332	0.766264	0.596741	0.62814	0.569409	0.569535	0.487553	1	0.861827	0.759867	0.79717	0.75754	0.668781	0.65201	0.656467	1	1.16333	1.20698	1.01709	0.919646	0.881828	0.679511	0.64285	1	1.10222	0.837695	0.990124	0.775845	0.745378	0.684043	0.63486	1	0.839006	0.768597	0.630122	0.771079	0.64134	0.76672	0.743625	1	0.947463	0.851403	0.825147	0.781577	0.727607	0.722482	0.80067
P04222	1	0.721285	0.618469	0.395623	0.325307	0.166139	0.0513171	0.0164213	1	0.687744	0.56038	0.499347	0.382013	0.167504	0.0499834	0.0163478	1	0.893967	0.78485	0.538671	0.389773	0.161761	0.0438971	0.0163283	1	1.02197	0.771207	0.570545	0.409886	0.191106	0.0647281	0.0181405	1	0.90586	0.646114	0.486296	0.394573	0.181574	0.0517532	0.0156604	1	0.881311	0.763541	0.628511	0.43691	0.189004	0.0572745	0.0141651	50.0402
P04233-2	1	0.658749	0.577504	0.334133	0.280684	0.202975	0.161952	0.134249	1	0.694841	0.676901	0.409491	0.301913	0.207993	0.180167	0.149433	1	0.868418	0.574732	0.387852	0.243372	0.161495	0.141409	0.134028	1	0.759515	0.539655	0.377525	0.25951	0.171922	0.155771	0.157037	1	0.93654	0.626192	0.428779	0.310331	0.212922	0.180644	0.154079	1	0.816579	0.645444	0.462108	0.250614	0.177758	0.17192	0.139165	48.6528
P04259	1	0.385574	0.604178	0.171161	0.178337	0.472887	0.0173077	0.120696	1	0.195063	1.13192	0.395052	0.0278052	0.188533	0.442349	0.241611	1	1.84583	1.1534	0.268965	0.909899	0.231485	0.184943	0.0485917	1	0.964368	0.846047	0.217845	0.165883	1.39757	0.0960247	0.0593404	1	0.703777	0.560506	1.33963	0.482421	0.110466	0.0500982	0.0553775	1	1.81321	2.21527	2.04053	0.419252	0.541901	0.166344	0.200482	45.8774
P04264	1	0.436155	0.990778	0.194153	0.169623	0.98522	0.0924398	0.167637	1	0.122551	1.01497	0.410734	0.0761527	0.0890742	0.379607	0.34113	1	0.715517	0.682241	0.246937	0.547247	0.342499	0.206739	0.0784	1	0.844448	1.89125	0.263123	0.485339	1.64351	0.339192	0.0898787	1	0.500618	2.09176	0.773981	0.533029	0.144347	0.182807	0.120593	1	2.40041	2.39533	1.10805	0.629453	0.731703	0.190067	0.362502	52.2651
P04350	1	0.794511	0.540832	0.258921	0.145429	0.0236372	0.00646223	0.00569099	1	1.39909	0.733463	0.437306	0.258017	0.0302597	0.0136989	0.013757	1	0.671585	0.580448	0.342855	0.198246	0.0126254	0.00273142	0.0045097	1	0.785972	0.926798	0.601915	0.286803	0.0231496	0.0155756	0.00555944	1	0.560151	0.593877	0.304567	0.190611	0.0199497	0.00520784	0.00605235	1	0.787125	0.862419	0.592709	0.240117	0.0199236	0.00501906	0.00157339	48.4307
P04406	1	0.849521	0.808054	0.633959	0.495115	0.14922	0.00886946	0.011355	1	0.909903	0.804109	0.72382	0.547622	0.149092	0.00914761	0.00831639	1	0.902868	0.918847	0.726228	0.572897	0.155454	0.00514193	0.00396428	1	0.869182	0.753249	0.746971	0.565845	0.165933	0.00722845	0.00656919	1	0.966984	0.861806	0.673482	0.560662	0.197583	0.00817622	0.00699582	1	1.31503	1.06934	0.91124	0.632851	0.214942	0.00872583	0.00597674	53.9978
P04406-2	1	1.44957	1.63591	0.756073	0.733759	0.380335			1	0.458747	0.633825	0.357819	0.225239	0.0378992			1	3.04148	0.139882	0.565765	0.932144	0.565444			1	1.14928	1.10145	0.749529	0.346102	0.107863			1	0.953922	1.00415	0.387143	0.4454	0.117025			1	7.04308	1.2813	0.888044	0.365104	0.204121			58.2914
P04424	1	0.836269	0.785164	0.616313	0.432449	0.0183375			1	0.939199	0.88337	0.818735	0.611225	0.0190923			1	1.12403	0.996702	0.78639	0.554588	0.0349758			1	0.98371	0.889259	0.774436	0.556671	0.0204167			1	0.923228	0.791155	0.703399	0.544167	0.026208			1	1.05537	0.792198	0.792055	0.550086	0.05767			53.1628
P04632	1	0.788933	0.681989	0.530217	0.395088	0.251727	0.0761093	0.00963421	1	0.879136	0.780735	0.652574	0.499739	0.261207	0.074773	0.00928131	1	1.01031	0.884293	0.661941	0.503892	0.224308	0.0622363	0.0035813	1	0.945808	0.780414	0.643633	0.472023	0.255766	0.0726428	0.00704343	1	0.926714	0.824391	0.626494	0.464712	0.257515	0.0862475	0.00617064	1	1.00065	0.861835	0.684567	0.497563	0.252513	0.0451307	0.0041324	52.1535
P04792	1	0.785894	0.565487	0.22598	0.168546	0.0734647	0.0569633	0.132051	1	0.775311	0.435215	0.211685	0.11705	0.0600194	0.0563227	0.133591	1	0.880377	0.514573	0.200438	0.102134	0.0426816	0.0373732	0.0994673	1	0.782599	0.455154	0.212638	0.113605	0.048316	0.0444778	0.126395	1	0.828614	0.496263	0.226538	0.110559	0.0505119	0.0443389	0.123522	1	1.11677	0.530789	0.251901	0.102467	0.0432114	0.0428473	0.109837	48.2825
P04818	1	0.462262	0.183693	0.0301161	0.0306507	0.00635143	0.00336871	0.00294723	1	0.475548	0.131972	0.0342852	0.0144276	0.00826709	0.00727744	0.00678112	1	0.546985	0.150305	0.0232793	0.0090724	0.00432652	0.00452702	0.00703474	1	0.543666	0.150533	0.0295133	0.00952536	0.00461971	0.00593114	0.00871463	1	0.565769	0.146438	0.0384039	0.0169835	0.00958461	0.00653701	0.00711434	1	0.624724	0.145214	0.0328175	0.0145351	0.0058688	0.00610547	0.00458787	44.0327
P04839	1	0.55832	0.197116						1	0.614537	0.209391	0.077858	0.0256864				1	1.65476	1.15998	0.297372					1	0.734446	0.265582	0.0736007	0.0328132	0.0169553			1	0.839723	0.6499	0.133095	0.0699074				1	0.418489	0.260697	0.0741063	0.0275105
P04843	1	0.652404	0.3463	0.0743208	0.0660233	0.0167453	0.00346825	0.00363073	1	0.64904	0.260834	0.0671236	0.0246437	0.0112552	0.00587961	0.0039534	1	0.759767	0.29697	0.0488875	0.018085	0.00465416	0.00187272	0.00137258	1	0.723081	0.284515	0.0594685	0.0176955	0.00633465	0.00260831	0.00216261	1	0.726283	0.289497	0.0796482	0.0281408	0.00959585	0.00339093	0.00197194	1	0.975518	0.352876	0.0905404	0.0228992	0.00666115	0.00297705	0.00202661	45.9352
P04844	1	0.684185	0.394099	0.090281	0.0705395	0.0215038	0.00496644	0.00606803	1	0.685436	0.337079	0.0944536	0.0337366	0.0142318	0.00762558	0.00584129	1	0.931516	0.417701	0.0907753	0.0283004	0.00779724	0.0040565	0.00243363	1	0.828963	0.384696	0.0921973	0.0280518	0.00824201	0.00493733	0.00427113	1	0.842931	0.372225	0.104534	0.0345274	0.0107998	0.00407798	0.00328865	1	1.07013	0.458053	0.132123	0.0358904	0.00993014	0.00444354	0.00319729	46.3973
P04899	1	0.684622	0.291382	0.0414095	0.0341081	0.0088074	0.00173981	0.00350817	1	0.714585	0.250465	0.0370949	0.0139792	0.00625828	0.00294981	0.00285517	1	0.79666	0.32218	0.0311979	0.0113316	0.00330275	0.00136276	0.000961977	1	0.818165	0.281832	0.0407689	0.0106344	0.00293068	0.00189293	0.00224136	1	0.824956	0.308556	0.0535872	0.0175882	0.0063243	0.00214477	0.00165513	1	0.971019	0.366947	0.0543969	0.0119283	0.00485422	0.00217861	0.00244672	45.7802
P04908	1	0.975232	1.03621	0.875571	1.61629	1.55902	1.90519	12.1155	1	0.487357	0.286394	0.146719	0.308328	0.404354	1.36501	3.2472	1	1.31645	0.391629	0.218959	0.258081	0.517212	1.39217	6.50803	1	0.406482	0.601557	0.41088	0.296916	0.723688	1.34332	4.64894	1	0.788736	0.523012	0.430103	0.606798	0.715112	2.17435	5.98855	1	0.905817	0.259191	0.14445	0.118118	0.345942	0.949905	3.17819
P05023	1	0.567921	0.224618	0.0425545	0.0305891	0.00821983	0.00219933	0.00258543	1	0.608884	0.188952	0.0405868	0.0136705	0.00712947	0.00319136	0.00307693	1	0.991433	0.363549	0.0415191	0.0106518	0.00256393	0.00131501	0.00107142	1	0.819019	0.240591	0.0432954	0.00983482	0.00325222	0.00187346	0.0013014	1	0.781413	0.239158	0.049277	0.0160189	0.00482736	0.00203087	0.00142197	1	1.05178	0.329848	0.0628717	0.0124382	0.00304162	0.00216102	0.00183724	44.834
P05026																	1								1		0.526299		0.342406		0.366732	0.177408									1
P05067	1	0.668677	0.553856	0.356329	0.250017	0.12913	0.101307	0.0877098	1	1.05617	0.673418	0.424366	0.295169	0.159283	0.107865	0.0928466	1	0.870934	0.604709	0.382289	0.245814	0.108929	0.0876705	0.0699059	1	0.893172	0.705732	0.445562	0.285791	0.161171	0.107332	0.130096	1	0.873299	0.580681	0.327331	0.255147	0.139933	0.086975	0.0744885	1	0.850526	0.607587	0.394974	0.261728	0.123034	0.101956	0.0882354	48.7144
P05089	1	0.783472	0.580995	0.406523	0.381559	0.555801	0.117918	0.0631357	1	0.386185	0.603619	0.430811	0.327382	0.304259	0.296916	0.0974854	1	1.09076	0.712902	0.761671	0.741563	1.26366	0.359306	0.0554964	1	0.996924	1.11375	0.511768	0.677413	1.46214	0.236119	0.0175455	1	0.995661	1.19519	0.81506	0.704146	0.610717	0.218002	0.031271	1	0.938235	0.952646	0.734374	0.588936	0.535108	0.2562	0.0292814	52.0382
P05091	1	0.719793	0.537337	0.13556	0.0467255	0.00579864	0.00103214	0.00240791	1	0.747875	0.589868	0.144044	0.0282908	0.00416429	0.00224302	0.00151066	1	0.935798	0.611822	0.153989	0.0191445	0.00280533		0.00176407	1	0.816677	0.595674	0.174897	0.0220698	0.00196542	0.000843712	0.000474931	1	0.883455	0.626671	0.200537	0.02706	0.0031984	0.00147672	0.000430767	1	0.262842	0.667872	0.223852	0.0212764	0.0040801	0.000932074	0.00158365	47.501
P05107	1	0.792429	0.739136	0.533243	0.447855	0.312593	0.220565	0.144448	1	0.83686	0.737771	0.627203	0.485755	0.346851	0.242966	0.155748	1	0.904696	0.823946	0.589892	0.450408	0.265754	0.156493	0.101132	1	0.96679	0.776947	0.710392	0.514548	0.343963	0.244947	0.148017	1	0.932228	0.775477	0.582027	0.493354	0.324208	0.234504	0.14277	1	1.13675	0.964088	0.773158	0.513573	0.323911	0.219718	0.154458	53.6883
P05109	1	0.936053	0.724644	0.544919	0.492208	0.35801	0.262398	0.268765	1	1.27417	0.935693	0.70524	0.515779	0.364781	0.32493	0.3798	1	0.949393	0.538324	0.354135	0.269534	0.115599	0.174353	0.188334	1	0.695116	0.617296	0.379465	0.389608	0.279616	0.286871	0.241357	1	0.956525	0.853147	0.556383	0.543064	0.302923	0.475375	0.332802	1	0.94021	0.660627	0.430149	0.278984	0.150097	0.232311	0.146205	54.031
P05114	1	0.818949	0.567564	0.639546	0.411857	0.349986	0.302672	0.327722	1	0.983336	0.791363	0.43433	0.395327	0.450656	0.378164	0.387272	1	1.06878	1.42871	0.67451	0.620986	0.677936	0.492786	0.399392	1	0.5359	0.703922	0.422682	0.408977	0.428995	0.346099	0.30351	1	0.702763	0.648832	0.574812	0.564017	0.511152	0.433084	0.386376	1	0.827011	0.965687	0.504908	0.532688	0.498775	0.463058	0.465786	52.8943
P05141	1	0.678421	0.355313	0.100555	0.0953876	0.0299531	0.010868	0.0104382	1	0.591641	0.233864	0.0744884	0.0367916	0.0203974	0.012857	0.0097668	1	0.658279	0.273584	0.0682344	0.0288734	0.0105567	0.00565224	0.00376748	1	0.644751	0.273394	0.0820647	0.0345139	0.0145703	0.00936195	0.00740675	1	0.672323	0.266651	0.0894959	0.0406685	0.0174286	0.00867871	0.00595419	1	0.886834	0.310437	0.0950357	0.0379853	0.0156666	0.00941032	0.00718115	46.1593
P05161	1	0.712971	0.337953	0.0379382	0.0284607				1	0.571322	0.269444	0.0283375					1	0.557021	0.14051						1	0.853123	0.290889	0.0492092					1	0.709764	0.209263	0.0819132	0.00280715				1	0.987753	0.392904	0.0414696					46.147
P05164	1	0.677088	0.481719	0.25055	0.160281	0.131616	0.149515	0.243976	1	0.620437	0.361367	0.243194	0.148243	0.111387	0.117732	0.163984	1	0.711887	0.491741	0.241375	0.164684	0.105489	0.120637	0.155729	1	0.736208	0.500723	0.290072	0.176839	0.177244	0.184062	0.244171	1	0.800723	0.549587	0.326431	0.163089	0.120953	0.155775	0.185954	1	0.965628	0.553878	0.376575	0.162723	0.134981	0.148547	0.204293	46.9823
P05165	1	0.8835	0.846958	0.0696794	0.0342779	0.00792322		0.00460993	1	0.82957	0.742072	0.100842	0.017275	0.00986258			1	1.03336	0.875907	0.109021	0.0190178				1	1.00078	0.860913	0.129273	0.015871		0.00263555		1	0.955347	0.873373	0.161774	0.0202045				1	0.503746	0.462081	0.100658	0.0164526	0.0127404			49.464
P05166	1	1.00558	0.985394	0.600611	0.3038	0.0390512	0.014103	0.101486	1	0.747074	0.801991	0.57027	0.261747	0.0248449	0.0146956		1	1.05022	1.08692	0.640833	0.314465	0.0300297	0.00870191	0.027616	1	0.949579	0.841387	0.618557	0.256562	0.0262559	0.0103417	0.0909765	1	0.911588	0.79924	0.61657	0.28195	0.0219637	0.00763275	0.00909326	1	0.789921	1.01203	0.915245	0.355417	0.0265864	0.014021	0.0138801	53.2694
P05198	1	0.833646	0.697932	0.347235	0.107507	0.0275326	0.0512877	0.0492889	1	0.771786	0.689707	0.362548	0.0853032	0.0297003	0.0372972	0.0467019	1	0.919892	0.799024	0.370201	0.077946	0.025133	0.0274409	0.0369072	1	0.920985	0.771436	0.415329	0.0993078	0.0383579	0.0420252	0.0647842	1	0.927901	0.683481	0.371118	0.0856432	0.0284146	0.0333951	0.0475956	1	1.03848	0.841004	0.453745	0.0929387	0.035843	0.0333031	0.0409689	49.8908
P05204	1	59.2311	91.6667	85.6436	85.5194	78.4539	70.7917	67.5108	1	0.821703	0.273682	0.638751	1.01251	0.428112	0.0908075	0.113864	1	0.778348	0.200795	0.408024	0.217836	0.100107	0.242261	0.260079	1	447.237	121.192	996.931	429.593	148.96	119.526	207.513	1	0.336803	1.47762	0.353194	0.274664	0.123896	0.0614282	0.149525	1	0.191245	0.397089	0.367923	0.131183	0.12316	0.120953	0.100423
P05362	1	0.734196		0.229005	0.456716	0.171937	0.579241	0.827491	1	1.34063		0.322091		0.557023	0.910144	1.45716	1				0.53165	0.326942	0.611576	0.875579	1	1.41735	0.895294		0.260534	0.438917	0.766984	1.12109	1	0.627879	0.457161	0.313626	0.153627	0.201211	0.36018	0.569605	1	0.747858	0.409395	0.403765	0.306107	0.331593	0.443752	0.306924	44.521
P05386	1	0.879016	0.622045	0.567374	0.748871	0.749357	0.554647	0.874125	1	0.93504	0.52504	0.350132	0.59026	0.764613	0.769861	0.916964	1	0.832946	0.468431	0.392964	0.332511	0.665598	0.864894	1.3784	1	0.5523	0.427282	0.252518	0.232684	0.448861	0.508659	0.678776	1	0.873296	0.473374	0.469713	0.557148	0.644931	1.11496	1.22821	1	0.951475	0.43293	0.395558	0.498892	0.788515	0.60276	0.814999
P05387	1	1.03944	0.670969	0.675341	1.33071	2.07699	1.90171	2.30945	1	1.14481	0.798396	0.774565	1.12978	1.79145	2.30386	2.48813	1	0.782178	0.455645	0.413473	0.684861	0.733218	1.50442	1.48731	1	0.602749	0.413854	0.322847	0.618179	1.04896	1.14977	1.30566	1	1.02585	0.637235	0.646966	0.842005	1.44369	2.53936	2.22007	1	0.899968	0.586894	0.535278	0.615637	1.14619	1.26544	1.14962
P05388	1	0.823432	0.521374	0.24252	0.426278	0.264459	0.111223	0.0852164	1	0.728279	0.311787	0.203469	0.224159	0.219564	0.117375	0.0841355	1	0.887531	0.451307	0.211988	0.225136	0.175074	0.0786559	0.0492815	1	0.654736	0.36292	0.190464	0.234527	0.174933	0.101529	0.0709965	1	0.729511	0.378198	0.201302	0.223136	0.208368	0.0976313	0.0668441	1	0.967149	0.419228	0.216246	0.20728	0.184524	0.0999012	0.0696869	48.7629
P05412									1	1.32384	1.40611	0.197977	0.153983	0.325703	0.4071	0.403154	1	0.27057	39.5753			0.632757	1.08634	0.345838	1	1.14129		0.272627		0.101276	0.132448	0.0478465	1	0.914256		0.225118		0.102682	0.228318	0.130224	1	0.119504	7.89746			0.0529938	0.0651301	0.0358571
P05413	1	0.704264	0.757687	1.03275	0.421597	0.0998066	0.0154562	0.0066795	1	0.886809	0.901235	0.782264	0.527162	0.0820554	0.0144076	0.0232424	1	1.04923	1.02977	0.851384	0.623495	0.0628269	0.0478196	0.0202926	1	0.97473	0.84432	0.724993	0.500865	0.0833549	0.0235148	0.0138898	1	0.898027	0.74289	0.661152	0.497235	0.0866133	0.0195689	0.144445	1	1.06543	1.01009	0.864484	0.565581	0.0770973	0.015028	0.11758	55.7282
P05423	1	3.46302	0.158245	0.629491	0.895946	0.570492	0.253271	0.650223	1	1.71121	0.408369	1.52816	0.255316	0.234201	0.430579	0.413401	1	0.0293301			0.0379194	0.0359182	0.119792	0.10781	1	0.859381	0.650911		0.299053	0.231412	0.260237	0.272548	1	2.21254	0.300195	0.186291	0.281493	0.272305	0.450608	0.579647	1	0.13299	0.0430174	0.234532		0.102236	0.137936	0.150151
P05455	1	0.754523	0.711235	0.381254	0.179301	0.0307307	0.0271047	0.0355403	1	0.842391	0.754857	0.431939	0.201167	0.0232159	0.0213208	0.0264918	1	0.90555	0.806962	0.374678	0.14042	0.0265518	0.0336435	0.0311578	1	0.918483	0.729187	0.493817	0.196665	0.0292033	0.0330488	0.0427344	1	0.92377	0.764842	0.434921	0.175426	0.022897	0.0180452	0.0288465	1	1.14709	0.964554	0.580817	0.199974	0.0377887	0.04038	0.049724	50.0177
P05534	1	0.749483	0.645405	0.467553	0.431519	0.336182	0.212835	0.0891844	1	0.879057	0.722412	0.642583	0.516489	0.391625	0.227245	0.104532	1	0.99331	0.889848	0.588082	0.491362	0.337044	0.180212	0.0723133	1	1.03653	0.813665	0.660748	0.556574	0.398192	0.267916	0.110601	1	0.913301	0.74049	0.540355	0.462366	0.357578	0.217302	0.0916996	1	1.21005	0.98441	0.755599	0.513638	0.390507	0.24774	0.0942206	52.3508
P05556	1	0.741059	0.742414	0.545352	0.558061	0.516483	0.48371	0.428772	1	0.841953	0.752353	0.732345	0.648494	0.574083	0.496791	0.462899	1	1.00692	0.91239	0.685119	0.658467	0.547869	0.408211	0.358349	1	0.951143	0.785305	0.736715	0.685564	0.56162	0.508635	0.411979	1	1.00182	0.884482	0.71558	0.684004	0.593121	0.544987	0.466574	1	1.20495	1.01005	0.927709	0.693743	0.579748	0.540682	0.488184	59.0453
P05771	1	0.699519	0.403973		0.0172681				1	0.401133	0.418868	0.0207595					1	0.841504	0.608455						1	0.811692	0.56017						1	1.09084	0.615388						1	0.420348	0.228946						46.6094
P06132	1	0.757805	0.751972	0.712276	0.61855	0.519542	0.246554	0.00902394	1	0.895272	0.864254	0.86915	0.842135	0.640237	0.315009	0.0130888	1	0.98235	0.923408	0.954854	0.871871	0.688583	0.325326	0.0108971	1	1.04226	0.979653	0.896075	0.885359	0.740103	0.373568	0.0165706	1	0.903136	0.861346	0.765369	0.746973	0.610315	0.319454	0.0231615	1	1.01845	0.919527	0.990022	0.854465	0.726515	0.360597	0.0184316	56.7972
P06213	1	0.690526	0.332775	0.105749	0.0802253	0.0358504	0.0353946	0.0369369	1	0.611653	0.167759	0.0561097	0.0270863	0.0294001	0.0252477	0.0257612	1	0.516651	0.13042	0.0471715	0.021241		0.0207336	0.0150214	1	0.614116	0.139839	0.0519449	0.0298221	0.0328289	0.0258921	0.0169699	1	0.640782	0.141761	0.0653275	0.0345031	0.0315207	0.0155045	0.0298762	1	0.188739	0.0950962	0.0527651		0.0291368	0.0238396	0.0173017	46.0523
P06241									1	0.544771	0.264735						1	1.56934							1	9.44414	7.61114														1	0.594076	0.169455
P06280	1	0.649924	0.466154	0.13095	0.0644883	0.0159934	0.00504088	0.00612138	1	0.812311	0.459624	0.145807	0.046648	0.0156701	0.00963772	0.00598561	1	0.832135	0.500686	0.111336	0.0264504	0.0036339	0.00374514	0.00164854	1	0.930043	0.554057	0.18977	0.0519221	0.0185721	0.00605271	0.00353875	1	0.822444	0.434385	0.149728	0.0479178	0.0117066	0.00517476	0.00519816	1	0.496605	0.440919	0.167105	0.0366047	0.00780788	0.00534153		46.7121
P06396-2	1	0.815327	0.804142	0.545456	0.135926	0.0155228	0.00605142	0.00690128	1	0.921642	0.847144	0.712272	0.134629	0.0128882	0.00642296	0.0065871	1	1.05248	1.04467	0.735142	0.133859	0.0100517	0.00452088	0.00624386	1	0.975302	0.867936	0.706387	0.144907	0.0126077	0.00571264	0.00702912	1	0.940994	0.867224	0.663471	0.150708	0.0115187	0.00676056	0.00849027	1	1.19473	1.04854	0.873284	0.168432	0.0123142	0.0067562	0.00834558	51.7206
P06400	1	0.709493	0.41163	0.0739422	0.0368207	0.00970546	0.0228208	0.0120666	1	0.748839	0.565915	0.0769252	0.0192343	0.0122735	0.00501894	0.00587017	1	0.815399	0.388394	0.0629791	0.0106481	0.0255545	0.031188	0.0208261	1	0.858179	0.406463	0.0758855	0.0155454	0.0164419	0.0320661	0.0363581	1	0.797937	0.424743	0.0844593	0.0248731	0.00868047	0.0186132	0.0408719	1	0.968093	0.459864	0.086205	0.0192897	0.031861	0.0423746	0.0403971	46.5735
P06454	1	1.40587	1.02269	0.903157	0.706699	0.719693	0.418454	0.367359	1	1.31252	0.888877	0.726058	0.605645	0.437486	0.477331	0.271738	1	0.800248	0.788376	0.639329	0.561773	0.326888	0.281163	0.0880925	1	1.05998	0.67146	0.39776	0.699043	0.469668	0.337512	0.164695	1	0.939175	0.806403	0.549842	0.586344	0.484197	0.341658	0.198825	1	1.27295	1.10356	0.866855	0.72802	0.402241	0.297014	0.190666	62.8978
P06493	1	0.575174	0.293216	0.102493	0.0558874	0.00944861	0.00620046	0.00672745	1	0.565677	0.253204	0.118738	0.0561446	0.00876057	0.00282897	0.00364208	1	0.629204	0.273189	0.124419	0.052395	0.00728599	0.00545583	0.00654814	1	0.634926	0.281527	0.130199	0.0529239	0.00799542	0.00173756	0.0122591	1	0.600026	0.254748	0.11548	0.0550539	0.00856345	0.00292893	0.00903833	1	0.748499	0.29488	0.148991	0.0531394	0.00981542	0.00240563	0.00898521	45.27
P06576	1	1.00938	1.09952	0.981436	0.958829	0.731609	0.230709	0.0191303	1	1.08219	1.12859	1.0275	0.974104	0.726905	0.224393	0.0158618	1	1.08835	1.31162	1.13907	1.06896	0.757312	0.221837	0.0078654	1	1.1055	1.20185	1.18403	1.1312	0.81425	0.266086	0.0133485	1	1.17806	1.33711	1.14177	1.03227	0.794096	0.24408	0.0162056	1	1.51414	1.65622	1.55273	1.25869	1.04704	0.324042	0.0119378	61.7243
P06702	1	0.924314	0.630343	0.431511	0.568151	0.374652	0.313512	0.322566	1	0.865862	0.941234	0.547896	0.505984	0.421584	0.389674	0.565663	1	0.755825	0.680207	0.392674	0.390407	0.166149	0.222865	0.230718	1	0.609506	0.467423	0.362111	0.313399	0.252443	0.2743	0.212687	1	1.08046	0.95924	0.544225	0.954728	0.609759	0.694835	0.460086	1	1.27168	0.713706	0.58847	0.52522	0.344347	0.610844	0.393229	51.3531
P06703	1	0.664018	0.554565	0.223323	0.302585	0.124289	0.0484013	0.0204275	1	0.885111	1.12896	0.581953	0.449979	0.293909	0.122376	0.228143	1	0.794398	0.570459	0.445203	0.342021	0.159014	0.11199	0.116193	1	0.492496	0.358952	0.27468	0.191361	0.14577	0.113479	0.0483896	1	1.22081	0.957249	0.73685	1.87492	0.495062	1.10004	0.243801	1	1.01011	0.983972	0.574885	0.453267	0.219843	1.01305	0.232676	48.2445
P06730	1	0.676243	0.468196	0.103965	0.0515035	0.0122849	0.00434195	0.004133	1	0.796538	0.46692	0.116952	0.0313116	0.0114392	0.00670595	0.00619299	1	0.863984	0.562649	0.135286	0.0210511	0.00572575	0.00339542	0.00380428	1	0.869519	0.477461	0.125525	0.0225801	0.00663992	0.00408591	0.00377692	1	0.863392	0.506995	0.13187	0.0279876	0.010584	0.00512701	0.00302995	1	0.961486	0.599334	0.177332	0.029887	0.00662293	0.00460115	0.00358455	46.7832
P06733	1	0.815581	0.769053	0.647925	0.516399	0.198489	0.0335387	0.0104435	1	0.98397	0.797298	0.807081	0.654634	0.219091	0.0350231	0.00795293	1	0.926558	0.923594	0.721738	0.594011	0.206973	0.0365662	0.00571119	1	0.980871	0.811078	0.786549	0.677774	0.222516	0.0417283	0.00812506	1	0.946712	0.888403	0.695377	0.58929	0.239922	0.0405159	0.00852125	1	1.17921	1.04477	0.900428	0.595496	0.241048	0.0498941	0.00676807	54.0538
P06737	1	0.756165	0.649275	0.20787	0.125731	0.0165218	0.000843179	0.000898081	1	0.843115	0.635317	0.217712	0.106384	0.0127948	0.00227915	0.0014463	1	0.932558	0.719699	0.196065	0.0902315	0.0089151	0.000586033	0.000388456	1	0.983119	0.68667	0.259214	0.110622	0.0103264	0.000665059	0.000654597	1	0.924691	0.659711	0.250991	0.125103	0.0178395	0.00117527	0.000929105	1	1.08296	0.799447	0.299394	0.116387	0.0141077	0.0006273	0.00100898	48.7134
P06744	1	0.796211	0.734481	0.461923	0.236118	0.0148625	0.00201177	0.00143123	1	0.885829	0.791699	0.541313	0.263458	0.012483	0.00372429	0.00198361	1	0.973529	0.8982	0.53907	0.257732	0.00679673	0.000925375	0.000442774	1	0.988126	0.784114	0.582408	0.278999	0.00826579	0.00140919	0.000871062	1	0.975021	0.809855	0.520749	0.258556	0.0119588	0.00228456	0.000900424	1	1.19881	1.04533	0.700522	0.273492	0.00991793	0.00185244	0.000715802	50.9169
P06746	1	57.4253	77.4893					1.91676	1	0.42916							1	0.00190206	0.00125485						1								1	1.32581	1.55139					0.218999	1					0.000732234
P06748	1	0.856977	0.664416	0.634816	0.600124	0.66033	0.693474	0.688878	1	0.84393	0.769354	0.634707	0.729602	0.674602	0.573435	0.515941	1	0.801368	0.70528	0.625873	0.518854	0.460136	0.446415	0.427068	1	1.00721	0.900796	0.808696	0.754664	0.70527	0.753243	0.698025	1	0.856575	0.831327	0.617132	0.589951	0.594561	0.515239	0.515672	1	0.955207	0.798404	0.699717	0.56528	0.621687	0.527506	0.4418
P06753	1	0.769447	0.747926	0.658625	0.66034	0.700799	0.707423	0.670586	1	1.04584	0.70191	0.858591	0.804186	0.713406	0.576948	0.50088	1	0.814364	0.794535	0.652625	0.594057	0.437327	0.417612	0.369808	1	1.07626	0.831875	0.93759	0.960849	0.723791	0.665735	0.587347	1	0.996774	0.995197	0.716829	0.65707	0.596825	0.539394	0.486635	1	1.06699	0.888941	0.817627	0.665067	0.537744	0.467815	0.40863
P06753-2	1	0.826487	0.841757	0.71842	0.692411	0.655784	0.542455	0.487941	1	0.93853	0.768798	0.791886	0.744242	0.644929	0.520664	0.414297	1	0.859864	0.779991	0.66667	0.612812	0.48798	0.393184	0.313315	1	1.08345	0.969087	0.926022	0.868304	0.706244	0.625337	0.488127	1	0.986638	0.9515	0.743137	0.671934	0.593282	0.48179	0.402886	1	1.1343	1.01773	0.980924	0.745056	0.666648	0.534907	0.395138	67.8267
P06753-3	1	0.729485	0.835158	0.653625	0.631696	0.613324	0.602662	0.460731	1	0.943113	0.89606	0.824207	0.717453	0.720994	0.687569	0.582544	1	0.987745	0.828336	0.815026	0.702787	0.768811	0.62219	0.466305	1	1.25563	0.985922	0.973613	0.795629	0.829371	0.729532	0.572509	1	0.991202	0.903629	0.752699	0.818529	0.715571	0.688423	0.555882	1	0.960729	1.0302	0.731047	0.876	0.783917	0.771974	0.545617
P06756	1	0.938065	0.643379	0.347601	0.320805	0.314781	0.33144	0.328527	1	0.839849	0.464671	0.298009	0.303392	0.274252	0.32084	0.323129	1	0.696694	0.489196	0.292971	0.217781	0.239142	0.259576	0.293983	1	0.920336	0.638876	0.38274	0.333548	0.307256	0.308896	0.353685	1	0.740547	0.529087	0.309057	0.280331	0.229808	0.255153	0.257055	1	0.870849	0.448448	0.311552	0.248848	0.193121	0.275258	0.283056	49.3511
P06865	1	0.718738	0.722312	0.470507	0.19981	0.0112073	0.00377103	0.00242502	1	0.829917	0.790623	0.587186	0.248698	0.013838	0.00541132	0.00383518	1	0.99977	0.974835	0.701552	0.300534	0.00625966	0.00578931		1	1.01497	0.883248	0.673576	0.268267	0.00909837	0.00400078	0.0015169	1	0.94677	0.808683	0.573915	0.265614	0.0108974	0.00318767	0.00111266	1	0.686382	0.587145	0.749569	0.307968	0.0057323	0.00110128		50.4551
P06899	1	0.800759	0.460373	0.190753	0.161595	0.0996322	0.0417207	0.0456979	1	0.646195	0.355533	0.160675	0.105178	0.0844716	0.0250023	0.0298621	1	0.476324	0.336423	0.126304	0.0874372	0.0492077	0.0134255	0.0103418	1	0.6468	0.207844	0.13684	0.0921078	0.0675365	0.0385148	0.0305048	1	0.874301	0.423784	0.196645	0.131673	0.0722218	0.0204053	0.0260857	1	0.827922	0.462531	0.185396	0.0900735	0.0743133	0.0214021	0.0142611	47.5686
P07099	1	0.826864	0.789379	0.606913	0.23231	0.0125298	0.00208699	0.00337337	1	0.849992	0.831147	0.690944	0.301524	0.0124366	0.00494241	0.00220505	1	0.880415	0.919981	0.786646	0.440613	0.0128909	0.00395719		1	1.00937	0.889409	0.760571	0.421678	0.0148401	0.00341533	0.00120329	1	0.951266	0.854192	0.687232	0.35555	0.014216	0.00345722	0.000878772	1	0.571462	0.439251	0.930609	0.489139	0.0166896	0.00502365		52.3156
P07108	1	0.581625	0.673994	0.658	0.565178	0.572385	0.252434	0.295956	1	1.075	1.52764	0.802276	0.794379	0.550248	0.452044	0.775357	1	1.20726	0.585109	0.378562	0.374676	0.235813	0.406981	0.744134	1	0.407508	0.361373	0.261249	0.301787	0.297976	0.198259	0.236943	1	1.20456	0.941603	1.09971	0.578845	0.460739	1.43278	1.04061	1	0.674518	0.638036	0.39806	0.376996	0.297495	0.223699	0.231546	56.7971
P07195	1	0.75563	0.765864	0.704937	0.66872	0.567041	0.358774	0.0880702	1	0.871973	0.882746	0.848969	0.800111	0.68657	0.445696	0.104515	1	0.991722	1.09092	0.843258	0.807187	0.623701	0.383518	0.0701636	1	0.932186	0.83793	0.797845	0.744637	0.67888	0.426711	0.0877387	1	0.9352	0.864221	0.753985	0.726493	0.660971	0.41175	0.0991186	1	1.20411	1.13773	0.995192	0.824611	0.704776	0.466407	0.0873984	58.335
P07203	1	0.733989	0.719918	0.619086	0.59625	0.494638	0.412902	0.25913	1	0.859661	0.883298	0.837961	0.737556	0.626606	0.474037	0.285266	1	1.01152	1.02509	0.921233	0.867463	0.673997	0.49968	0.29567	1	1.00693	0.920884	0.903178	0.761514	0.640002	0.529978	0.311115	1	0.968443	0.838449	0.765387	0.748355	0.633763	0.480086	0.291873	1	1.08319	1.05217	1.02164	0.862315	0.703768	0.587479	0.360507	58.0243
P07204	1	0.499003	0.79076	0.567007	0.495072	0.356714	0.344477	0.310548	1	1.25467	0.978709	0.660379	0.614774	0.625157	0.737738	0.564726	1	1.31213	1.04542	0.857884	0.841613	0.956847	0.659345		1	0.525413	0.501299	0.506395	0.515403	0.483132	0.451696	1.35611	1	0.895398	0.753091	0.453034	0.442629	0.42885	0.329693	0.889755	1	1.02061	0.570388	0.568515	0.493473	0.507364	0.448844	1.01191	54.6202
P07225	1	0.771585	0.681957	0.328262	0.187198	0.0776995	0.0630445	0.0575459	1	0.998512	0.581323	0.427996	0.186222	0.0776838	0.0590582	0.0324707	1	0.793245	0.689892	0.356783	0.144104	0.0581528	0.0216814	0.033703	1	0.850983	0.590132	0.324605	0.209295	0.0503209	0.0333737	0.0529663	1	0.880818	0.615381	0.336207	0.144591	0.054711	0.0366586	0.033828	1	1.07081	0.625726	0.440013	0.141222	0.0497997	0.029426	0.0279332	49.6756
P07237	1	0.815	0.81132	0.705125	0.659733	0.570494	0.439223	0.386141	1	0.986628	0.867247	0.811775	0.768941	0.589177	0.445173	0.361806	1	0.972906	0.96165	0.784034	0.74682	0.478231	0.324801	0.218478	1	0.989503	0.864994	0.845025	0.816626	0.618984	0.445433	0.31696	1	0.96669	0.91876	0.732658	0.702879	0.562638	0.40792	0.292465	1	1.24972	1.05664	0.949121	0.756639	0.54564	0.41424	0.282818	62.0644
P07305	1	0.814301	0.187551	0.459023	0.52903	0.72186	0.933968	0.859391	1	0.630221	0.48455	0.505181	0.619326	0.763836	0.903053	0.900013	1	0.754858	0.513563	0.395051	0.444477	0.621796	0.726862	0.923665	1	0.654614	0.580099	0.501879	0.473287	0.657204	0.85943	0.81107	1	0.767396	0.740709	0.648634	0.600049	0.768029	0.878284	0.990655	1	1.71577	1.33182	0.91728	0.888158	1.48869	1.58951	2.02754
P07311	1	0.812615	0.769527	0.63764	0.380299	0.0905683	0.0183029	0.012322	1	0.917427	0.915685	0.705943	0.449886	0.0531529	0.0221663	0.0184051	1	0.824483	0.982647	0.850506	0.44463	0.054367		0.0343801	1	0.986935	0.927967	0.783185	0.432776	0.0855387	0.00880054		1	0.973476	0.873664	0.69267	0.436316	0.0832327	0.0286947	0.00930868	1	0.617336	0.662247	0.760466	0.414607	0.0406023	0.0182099	0.0151124	53.0173
P07332	1	0.400693	0.178693		0.015469				1	0.47715	0.0618113	0.0245237				0.00140235	1	0.734204	1.45473	0.233518	0.0323669				1	0.114287	0.0860848				0.00342532		1	0.288934	0.203524	0.081711					1	0.180738	0.137778	0.412238	0.0292423	0.0142976			43.5497
P07333																	1								1		1.32072														1	0.414301
P07339	1	0.717262	0.577695	0.202442	0.161381	0.0938739	0.0311796	0.0155934	1	0.785615	0.65238	0.258821	0.177169	0.121313	0.0511769	0.00976281	1	1.00042	0.806076	0.29958	0.180696	0.14094	0.0662645	0.00701578	1	0.951825	0.724249	0.306249	0.162996	0.164338	0.0549785	0.00810014	1	0.894119	0.668742	0.280325	0.182838	0.131984	0.0541599	0.0079366	1	1.13996	0.897688	0.404607	0.211147	0.15983	0.0790602	0.0110484	48.1409
P07355	1	0.734705	0.751601	0.157235	0.0300405	0.014768	0.00198731	0.00545968	1	0.833147	0.773891	0.191399	0.0138436	0.00528943	0.0111719	0.00612941	1	1.00307	0.900357	0.223562	0.0142459	0.00502194	0.00541552	0.00189569	1	1.00941	0.820714	0.272977	0.0101289	0.027795	0.00134739	0.00107971	1	0.944802	0.78424	0.260405	0.0172111	0.00347635	0.00266642	0.00187408	1	1.08209	0.937261	0.342834	0.0103391	0.00490305	0.00160959	0.00180694	49.2598
P07384	1	0.771117	0.776631	0.595857	0.545571	0.429711	0.104557	0.00336608	1	0.851586	0.791037	0.695185	0.637978	0.434574	0.0918933	0.00272806	1	0.957045	0.927906	0.766984	0.663113	0.476652	0.0857759	0.00163761	1	0.913048	0.767344	0.723285	0.687435	0.511813	0.116242	0.00175776	1	0.947606	0.803298	0.653525	0.656118	0.461056	0.102078	0.00220743	1	1.11413	0.937352	0.848938	0.737043	0.518816	0.039472	0.000570175	54.7024
P07437	1	0.715166	0.591801	0.281074	0.132289	0.036102	0.0123251	0.0155197	1	0.767144	0.493563	0.288837	0.102687	0.0239612	0.0128666	0.0116568	1	0.7986	0.517963	0.245445	0.100076	0.011946	0.00568072	0.00545551	1	0.820921	0.559812	0.335289	0.0961149	0.0179615	0.0105914	0.00880519	1	0.819983	0.555604	0.288311	0.108566	0.0201354	0.00977817	0.00794019	1	1.19335	0.779653	0.45084	0.124872	0.0161542	0.00867096	0.00772552	48.4619
P07477	1	0.547717	0.629862	0.321146	0.164069	0.115864	0.0832168	0.062244	1	0.379662	0.530609	0.281477	0.281229	0.113546	0.0780889	0.0516636	1	1.25078	1.01223	0.435543	0.272857	0.184451	0.0819619	0.0666533	1	1.02168	0.727198	0.434698	0.214502	0.144836	0.135461	0.0852675	1	0.652811	0.47934	0.374809	0.214961	0.141691	0.0709344	0.0503726	1	2.11572	1.31097	0.852037	0.453615	0.27504	0.158135	0.111552	48.1979
P07602	1	0.760013	0.78818	0.75866	0.598771	0.670787	0.632355	0.710828	1	0.813165	1.05411	0.837359	0.809037	0.735188	0.784193	0.676028	1	1.19827	0.880008	0.932627	0.816177	0.825095	0.770278	0.719843	1	1.08434	0.856173	0.702314	0.720166	0.63283	0.594645	0.59112	1	0.920897	0.840724	0.757221	0.603719	0.61411	0.596546	0.635615	1	0.964256	0.808394	0.912078	0.773476	0.858928	0.649911	0.628084
P07686	1	0.73561	0.680211	0.283716	0.0954781	0.0220789	0.00408866	0.00443695	1	0.812873	0.735696	0.363468	0.105359	0.0273381	0.00663948	0.00271443	1	1.00525	0.852737	0.405802	0.111997	0.024283	0.00398268		1	1.00401	0.795779	0.436917	0.124548	0.0334159	0.00488857	0.00372928	1	0.941429	0.741804	0.365044	0.109401	0.0268197	0.0042169	0.00311119	1	0.510369	0.551597	0.490261	0.121963	0.0179936	0.00246087		49.0907
P07711	1	0.675359	0.647316	0.345882	0.306561	0.162422	0.0234734	0.00985908	1	0.890337	0.728956	0.516747	0.455182	0.273929	0.0320893	0.00559183	1	0.930298	0.999965	0.664545	0.583047	0.333655	0.0656536	0.0110658	1	1.04914	0.854198	0.606329	0.556035	0.300837	0.0154969	0.00323061	1	0.890407	0.718368	0.489987	0.43797	0.272066	0.0545999	0.00750429	1	0.900976	0.879976	0.630909	0.587707	0.31391	0.070548	0.00682369	49.6
P07737	1	0.842313	0.80613	0.484235	0.158429	0.0312128	0.0169373	0.0175673	1	1.00241	0.814044	0.651769	0.159133	0.0303269	0.0184644	0.0179522	1	0.929367	0.925387	0.545101	0.12667	0.0189233	0.0116899	0.0099516	1	1.01156	0.883792	0.706761	0.154061	0.0235075	0.0131313	0.0150736	1	0.987829	0.944174	0.553287	0.14167	0.0265891	0.0159564	0.0143314	1	1.34375	1.16312	0.813812	0.145594	0.023788	0.0153764	0.0138976	51.4485
P07738	1	0.623107	0.689296	0.486207	0.12314	0.26375	0.0857319		1	0.88431	0.62455	0.56951	0.29077				1	0.474673	0.671582	0.545033	0.173552				1	0.893137	0.752173	0.521451	0.102893				1	0.841066	0.528158	0.469061	0.18112				1	1.82279	0.462398	0.540639	0.194896	0.0784148			50.0454
P07741	1	0.761029	0.773426	0.692	0.580698	0.409707	0.187686	0.0333969	1	0.996706	0.874317	0.804732	0.711745	0.467543	0.261281	0.0535895	1	1.05434	0.926289	0.864944	0.73447	0.460842	0.246677	0.0407091	1	0.972684	0.852964	0.759659	0.696786	0.486314	0.260284	0.0535345	1	0.958713	0.875494	0.695402	0.579348	0.453232	0.258941	0.0692544	1	1.05514	1.03352	0.938596	0.710608	0.497789	0.238282	0.0481106	55.7839
P07814	1	0.512313	0.28015	0.150816	0.119359	0.0578717	0.00862274	0.0150573	1	0.539508	0.164569	0.105913	0.10228	0.0472104	0.00699086	0.00660104	1	0.55928	0.221689	0.112099	0.104274	0.0584015	0.00526789	0.00876879	1	0.45498	0.183574	0.124891	0.115453	0.0560227	0.0080465	0.0117707	1	0.566186	0.200819	0.11249	0.102409	0.05901	0.00708339	0.00652069	1	0.689253	0.201955	0.128626	0.113102	0.0606998	0.00769464	0.00999084	44.8323
P07858	1	0.711772	0.658614	0.221131	0.082033	0.0365844	0.00757677	0.00640429	1	0.776943	0.697071	0.32893	0.106996	0.0452252	0.0085834	0.00526236	1	1.0639	0.855878	0.401253	0.125432	0.0435284	0.00818264	0.00365822	1	1.01762	0.775986	0.426124	0.108292	0.0623199	0.00782196	0.0044954	1	0.855807	0.66527	0.344456	0.104218	0.0433309	0.00882094	0.00270655	1	1.02926	0.830831	0.478516	0.126433	0.0492194	0.00821429	0.00234046	48.5621
P07900	1	0.689798	0.444987	0.181041	0.138627	0.0555448	0.0200847	0.0151467	1	0.746494	0.394223	0.197285	0.106643	0.0485136	0.0241142	0.0152735	1	0.766523	0.385473	0.142255	0.070857	0.0263788	0.0109952	0.00624466	1	0.822424	0.409797	0.185935	0.100131	0.0406365	0.018945	0.0106578	1	0.80294	0.418992	0.18306	0.0966052	0.042792	0.0188455	0.0107253	1	1.04214	0.451766	0.21051	0.088336	0.0330144	0.0167459	0.00933637	47.0207
P07902	1	0.936588	0.723502	0.576959	0.461277	0.0470495	0.124038		1	1.21316	0.882793	0.850282	0.667582	0.0574591	0.0120721		1	0.731549	0.604297	0.905312	0.614942	0.00769193			1	1.02314	0.891038	0.83139	0.55261	0.0473353	0.00968926		1	0.924486	0.726078	0.721417	0.496045	0.0691359	0.0379203	0.0176032	1	0.724069	0.752384	0.855754	0.576279	0.0307043			53.051
P07910	1	0.685922	0.458933	0.163183	0.140702	0.102731	0.0981613	0.0973322	1	0.682261	0.393084	0.0996807	0.0735207	0.0580912	0.0641507	0.063514	1	0.744254	0.407627	0.0794041	0.0477639	0.0370729	0.0372088	0.0412116	1	0.862259	0.502935	0.172445	0.122418	0.100495	0.106851	0.0945752	1	0.780654	0.445225	0.128612	0.0823038	0.0599329	0.0634043	0.0691889	1	0.993855	0.490847	0.123263	0.0683552	0.0497175	0.0505238	0.057759	46.8145
P07919	1	13.3307	11.4135		6.71152		1.5298	3.5242	1			0.587805		0.284108	0.301724	2.54298
P07942									1																																1
P07947	1	0.543174	0.436802	0.0825463	0.0275399	0.00454888		0.00313198	1	0.749327	0.368953	0.135484	0.0120498	0.00615055	0.00082778	0.00105244	1	2.49204	1.22738	0.401473	0.0110631		0.160487	0.00788655	1	0.793511	0.657768	0.0930169	0.00736648	0.00373192			1	0.780698	0.369835	0.176354	0.053998	0.0369878		0.000769804	1	0.214002	0.105793	0.185131	0.0109436				45.7751
P07948	1	0.579397	0.154821		0.0209541	0.00408653	0.00427396	0.00501025	1	0.699765	0.104598	0.0114451				0.0026465	1	0.698708	0.330035						1	0.734325	0.188296				0.00686523		1	0.610787	0.346734	0.0823633	0.0282928	0.0333684			1	0.205181	0.0974755	0.0156825					44.6306
P07949	1	0.611234	0.389172	0.132661	0.103763	0.0610486	0.0429796	0.0370258	1	0.752136	0.289989	0.134145	0.076825	0.0404902	0.0365902	0.0318739	1	0.736312	0.309575	0.1163	0.0716494	0.040183	0.028385	0.029049	1	0.583433	0.289285	0.10918	0.0627037	0.0285297	0.0272995	0.0229915	1	0.661042	0.267772	0.139002	0.0673436	0.0363705	0.0263725	0.0251669	1	0.734033	0.257581	0.139935	0.0683837	0.0447685	0.0279722	0.0198955	45.9997
P07951	1	0.759606	0.727511	0.64398	0.641689	0.660105	0.813005	0.676329	1	0.938217	0.604935	0.716366	0.6351	0.59067	0.482569	0.532493	1	0.775857	0.749495	0.579499	0.564252	0.429068	0.372934	0.351423	1	1.05745	0.72717	0.848883	0.992355	0.674454	0.589655	0.598031	1	0.98434	0.908104	0.732801	0.655943	0.600011	0.557364	0.464679	1	1.21155	1.16024	0.941003	0.686623	0.573892	0.615626	0.542037
P07954	1	0.834098	0.75267	0.0696998	0.0330821	0.00693131	0.00190669	0.000976057	1	0.85182	0.71888	0.0806821	0.0188272	0.00487427	0.00211538	0.00200421	1	0.924023	0.930406	0.0925823	0.00927984	0.0013378	0.00151651	0.00161051	1	0.989464	0.775394	0.11588	0.01438	0.00232618	0.00178917	0.00125095	1	0.913598	0.791463	0.143015	0.0178887	0.00332938	0.00149045	0.00114375	1	0.360317	0.967554	0.199682	0.0150765	0.00215555		0.00241141	49.1531
P08047	1	0.88502	0.803898	0.652302	0.430296	0.45897	0.476029	0.49151	1	1.45344	1.08752	0.809303	0.597948	0.617039	0.548533	0.593187	1	0.9416	1.18386	0.813292	0.711739	0.578111	0.503926	0.598158	1	1.11548	0.930035	0.795195	0.577796	0.512445	0.525172	0.666345	1	0.888114	0.665796	0.4004	0.388957	0.386222	0.323927	0.417725	1	0.755743	0.777811	0.651581	0.576925	0.438806	0.44978	0.531924	56.8715
P08069	1	0.734142	0.428352	0.0982492	0.0729861	0.0426503	0.0343744	0.0494508	1	0.577596	0.216092	0.0719824	0.0448584	0.0381751	0.0312739	0.0220276	1	0.519137	0.400769				0.0154483		1	0.614182	0.226385	0.0885173	0.0622249	0.0439911	0.0243165	0.00911014	1	0.579778	0.215659	0.10386	0.0626974	0.0223624	0.0131681	0.0112796	1	0.874687		0.054279					46.7986
P08133	1	0.748775	0.522725	0.0638715	0.0440207	0.0100231	0.00187959	0.0015099	1	0.83302	0.51587	0.0631983	0.0220952	0.00798847	0.00378798	0.00234155	1	0.963115	0.581478	0.048367	0.0142347	0.00236083	0.000931065	0.000110235	1	0.972018	0.544573	0.0618224	0.0163145	0.00432117	0.00172667	0.000774554	1	0.923819	0.543675	0.0716694	0.0219804	0.00585615	0.00253173	0.0013574	1	1.09055	0.636534	0.0796901	0.0175701	0.00349548	0.00113959	0.000625446	47.3966
P08195	1	0.802885	0.695598	0.555724	0.45127	0.257795	0.179207	0.142105	1	0.872708	0.738825	0.63891	0.482643	0.291064	0.204152	0.16409	1	0.881283	0.807097	0.633058	0.459884	0.238486	0.152422	0.108671	1	0.933395	0.779767	0.657543	0.486359	0.288088	0.180452	0.136282	1	0.905698	0.75607	0.575916	0.456922	0.272797	0.186478	0.126987	1	1.06098	0.880677	0.755905	0.527713	0.283739	0.198858	0.150238	53.2407
P08236	1	0.819172	0.759402	0.630792	0.606674	0.596459	0.611477	0.666919	1	0.854286	0.662692	0.661987	0.633861	0.613335	0.620801	0.605788	1	0.858516	0.717963	0.753238	0.707802	0.718902	0.638705	0.656228	1	0.92703	0.747451	0.705167	0.705874	0.693091	0.614966	0.638546	1	0.884201	0.752675	0.622123	0.611892	0.62408	0.583858	0.556246	1	0.995541	0.667648	0.741504	0.697648	0.683649	0.657899	0.655779
P08237	1	0.854129	0.700912	0.440489	0.39298	0.248613	0.0373833	1.49333	1	0.83541	0.605383	0.553397	0.457663	0.280394	0.0633643	1.29107	1	0.874161	0.845267	0.618624	0.503616	0.321099	0.0998847	0.804802	1	1.08311	0.811136	0.671587	0.436611	0.287128	0.0942051	0.0564502	1	0.882064	0.646503	0.548912	0.433472	0.289671	0.0690885	1.03132	1	0.995059	0.70439	0.650818	0.426402	0.283221	0.0848671	0.950719
P08238	1	0.709027	0.465742	0.187091	0.137821	0.0514732	0.0205865	0.015071	1	0.794438	0.395229	0.195483	0.0961441	0.0442068	0.0233757	0.0144637	1	0.747307	0.393243	0.135208	0.063645	0.0214719	0.00967062	0.00528266	1	0.814645	0.418536	0.178495	0.0875508	0.0335006	0.0171826	0.0100403	1	0.800935	0.427403	0.182298	0.0880796	0.0374466	0.0176107	0.00911857	1	1.06685	0.487687	0.21332	0.0805022	0.0289279	0.0153518	0.00815635	47.2726
P08240	1	0.520771	0.240028	0.0951878	0.0797045	0.048368	0.0284461	0.0261532	1	0.599393	0.181273	0.0699622	0.0603552	0.0400536	0.0241646	0.0253329	1	0.551088	0.225541	0.0600308	0.0606583	0.0376089	0.02187	0.0263892	1	0.528214	0.239757	0.0973672	0.0768246	0.0710408	0.0377144	0.0366845	1	0.592075	0.222963	0.0768945	0.0417945	0.035829	0.0275303	0.0284229	1	0.585854	0.189725	0.0726859	0.0434614	0.0398897	0.0255291	0.0205482	44.5665
P08243	1	0.933253	0.576904	0.133363	0.0242742	0.00550949	0.00515983	0.00496089	1	0.794506	0.680786	0.2891	0.0152164	0.00790567	0.00413903	0.00542304	1	1.03702	0.822027	0.251622	0.00991824	0.00749651	0.0057662	0.00414597	1	0.939619	0.720575	0.270568	0.0116286	0.00383896	0.006287	0.0060121	1	0.914454	0.682615	0.250656	0.0122191	0.00463531	0.00304755	0.0180597	1	1.14091	0.826245	0.319817	0.0105143	0.00341349	0.0013552	0.00208763	48.5108
P08246	1	0.746716	0.465456	0.168236	0.0959707	0.035011	0.00894399	0.00490532	1	0.900592	0.502236	0.26028	0.104897	0.0284554	0.0127609	0.00859892	1	0.729673	0.627882	0.180176	0.0946153	0.0175368	0.00874259	0.00436477	1	0.816945	0.276347	0.238879	0.129617	0.0306098	0.0149228	0.00958596	1	0.890611	0.640712	0.297495	0.111515	0.0269074	0.0112638	0.00505696	1	0.861827	0.609378	0.252661	0.0683029	0.0346257	0.0108815	0.00536789	47.3552
P08311	1	0.59708	0.339302	0.0718875	0.133884	0.0623113	0.0520935	0.0579553	1	0.559237	0.158601	0.0446069	0.0205444	0.0332609	0.027935	0.0411262	1	0.654655	0.328929	0.0744756	0.0362325	0.0148396	0.0469465	0.0301356	1	0.52245	0.204479	0.0459157	0.0270332	0.0270858	0.0421817	0.0524166	1	0.637166	0.234124	0.155659	0.0383895	0.0462398	0.0321059	0.0362889	1	0.724487	0.220003	0.0893085	0.0199177	0.05719	0.0403333	0.0599257	45.4512
P08397	1	0.777392	0.744451	0.702902	0.608455	0.624604	0.610623	0.606323	1	0.863107	0.854955	0.820612	0.850151	0.875116	0.836662	0.782512	1	0.967858	0.806134	0.79553	0.797252	0.807052	0.739941	0.6953	1	0.843905	0.673732	0.725536	0.721003	0.745075	0.706233	0.623903	1	0.888451	0.713542	0.656249	0.639798	0.687671	0.659684	0.602655	1	0.900529	0.843179	0.695974	0.857226	0.848456	0.841837	0.738324
P08559	1	0.615621	0.164278	0.0295731	0.0274876	0.0066213	0.00415417	0.00370041	1	0.607636	0.120934	0.0244438	0.00736538	0.00559518	0.00365332	0.00299653	1	0.641997	0.159793	0.0209723	0.0078216		0.00647738	0.0157458	1	0.658577	0.144012	0.0349404	0.00869508	0.00183033	0.00133546	0.00364435	1	0.669184	0.154166	0.0434508	0.013812	0.00223492	0.00586024	0.019721	1	0.415043	0.0476291	0.022866	0.00683465				44.8563
P08567	1	0.658663	0.607811	0.0979837	0.0449892	0.0163814	0.00781289	0.00492324	1	0.89757	0.644783	0.111033	0.0419575	0.0136977	0.00803671	0.00468567	1	1.01473	0.74934	0.0953345	0.0225012	0.00860625	0.00579518	0.00243889	1	0.852256	0.57766	0.14882	0.0423474	0.0206272	0.0067684	0.00414539	1	0.997693	0.734901	0.134839	0.0397673	0.018219	0.00708121	0.00662393	1	1.12101	0.750331	0.190015	0.0317053	0.0235081	0.00401396	0.0028803	47.4961
P08574	1	0.7219	0.305553	0.0367846	0.0241683	0.00712069	0.000806383	0.00116949	1	0.770851	0.269418	0.0335202	0.0128738	0.00537946	0.00276883	0.0019028	1	0.871899	0.490225	0.0288789	0.0121577		0.000408439		1	0.903519	0.405586	0.032644	0.0124046	0.00344167	0.00053202	0.000409444	1	0.892476	0.37755	0.0474644	0.015357	0.0033229	0.000916366	0.00066616	1	0.381662	0.211536	0.0473921	0.019429	0.00415558			46.0345
P08575	1	0.691973	0.508441	0.244587	0.196435	0.118175	0.0825628	0.0678985	1	0.794765	0.467036	0.280824	0.18489	0.121697	0.0890962	0.0698258	1	0.847844	0.528015	0.285944	0.18102	0.105779	0.0686298	0.0385259	1	0.836802	0.497377	0.26668	0.182102	0.112388	0.0818062	0.0541517	1	0.827693	0.533397	0.274823	0.177286	0.116931	0.075641	0.0558721	1	1.01665	0.608546	0.357057	0.200228	0.120969	0.0842727	0.0553448	47.6743
P08579	1	0.886734	1.09796	0.550435	0.349059	0.0602577	0.0412919	0.0235117	1	0.680444	0.703126	0.564974	0.353375	0.0563863	0.0279276	0.0241145	1	0.936383	1.06994	0.816702	0.482336	0.0477726	0.0265209	0.0310012	1	1.16947	0.958337	0.894117	0.538443	0.0809239	0.0647093	0.037592	1	0.662146	0.618986	0.618739	0.363151	0.0547879	0.0334097	0.0338505	1	1.10741	1.11503	0.897792	0.492567	0.0829313	0.0360081	0.0225171	53.454
P08582	1	0.597512	0.632512	0.220885				0.0166603	1	1.36711	0.692821	0.301772													1		1.13983	0.18716					1	1.09846	1.07876	0.0819909		0.0775542	0.0286491		1	0.659226	0.278278						47.9406
P08621	1	0.800284	0.753004	0.165982	0.0862346	0.0329718	0.0263109	0.0291061	1	0.898777	0.711488	0.178756	0.0730116	0.0318891	0.0244946	0.0435757	1	0.826564	0.719302	0.173363	0.061592	0.0248557	0.0179322	0.0312675	1	0.821577	0.711919	0.182721	0.0552028	0.0234025	0.0218823	0.0251531	1	0.897192	0.755354	0.232743	0.0746591	0.0309193	0.0313654	0.035331	1	1.22803	0.877673	0.270525	0.0856702	0.0296567	0.0368914	0.0471331	49.4542
P08631	1	0.805438	0.276663	0.058337	0.0292764	0.0147191	0.00217587	0.00254921	1	0.541462	0.276714	0.0648622	0.00355361	0.00266104	0.101642	0.0120614	1	0.67461	0.440468	0.0691136	0.0259352	0.0931391	0.024752		1	1.15907	0.853473	0.12892	0.00843899	0.039935		0.0980244	1	0.620817	0.358749	0.115245	0.015718		0.0408022		1	0.520257	0.281052	0.0911209	0.00942861	0.00562966		0.123544	46.3005
P08648	1	0.780105	0.802891	0.709232	0.610463	0.50085	0.419442	0.345713	1	0.932108	0.836136	0.842925	0.716814	0.568984	0.482237	0.426916	1	0.952803	1.01761	0.866084	0.715699	0.519162	0.40282	0.344012	1	1.0287	0.993405	0.907882	0.803784	0.602291	0.495649	0.428649	1	0.96916	0.892971	0.755234	0.688184	0.550996	0.463768	0.397437	1	1.09097	0.996212	0.953879	0.747348	0.553796	0.463815	0.409132	60.1529
P08670	1	0.886763	1.18767	2.48201	1.84685	0.494475	0.307942	0.381218	1	1.07477	1.23262	2.34244	1.40961	0.349021	0.234512	0.306985	1	0.914574	1.11319	2.18727	1.01707	0.190978	0.118807	0.164823	1	1.09847	1.24722	2.88228	1.70834	0.362869	0.256715	0.304662	1	1.01052	1.28007	2.75312	1.32344	0.311649	0.191945	0.239914	1	1.14697	1.3704	2.98901	1.2913	0.291499	0.181259	0.198134	59.9886
P08708	1	0.49349	0.257454	0.101743	0.149909	0.0706117	0.0609767	0.100242	1	0.524963	0.209928	0.0755864	0.0666379	0.0432747	0.0373589	0.0588151	1	0.754037	0.287245	0.0721655	0.0428883	0.0231822	0.0285788	0.0732379	1	0.469348	0.186878	0.0635204	0.0359355	0.0348391	0.0460853	0.0919941	1	0.593242	0.201456	0.0995701	0.0549178	0.0313716	0.0430493	0.0710855	1	0.849187	0.378999	0.112959	0.0486172	0.0272245	0.033028	0.0636542	44.2796
P08727																									1					0.113335
P08754	1	0.680671	0.38203	0.0454956	0.0311614	0.00768057	0.00192107	0.00169018	1	0.697389	0.364891	0.0464822	0.0113881	0.00506794	0.00301743	0.00247344	1	0.854657	0.455776	0.0433969	0.00803352	0.00299368	0.00134967	0.00101835	1	0.805147	0.39001	0.05514	0.0120501	0.00460099	0.00183995	0.00118747	1	0.855068	0.410653	0.0644996	0.0166492	0.00438389	0.00239959	0.0016848	1	1.01358	0.526208	0.0770756	0.0119156	0.00395867	0.00206225	0.00119972	46.2068
P08758	1	0.681527	0.329789	0.0661253	0.0538647	0.017879	0.00630883	0.00716607	1	0.752806	0.317117	0.068602	0.0324081	0.014942	0.00891961	0.00789446	1	0.851114	0.324479	0.0521278	0.0193837	0.00568131	0.00416689	0.00303703	1	0.888345	0.33627	0.0640537	0.0245784	0.00988205	0.00574643	0.0059274	1	0.900104	0.337572	0.0730849	0.0303214	0.0115384	0.00709918	0.00549047	1	1.02488	0.377891	0.0792751	0.0260227	0.00893316	0.0057094	0.00419216	45.9802
P08779	1	0.0654447	0.644197	0.0599862	0.0328419	0.423283	0.00528972	0.115478	1	0.173518	1.12166	0.436447	0.0106872	0.14226	0.872575	0.180552	1	1.9861	1.01427	0.0616287	0.65756	0.194779	0.132302	0.0355287	1	1.30609	2.31558	0.211232	0.0796359	1.63411	0.0507447	0.00830449	1	0.0913433	0.243001	1.74812	0.596439		0.0117505	0.0277977	1	0.88306	0.102966	9.25053	0.371581	0.569342	0.0204905	0.25137	41.4411
P08865	1	0.832629	0.509797	0.0942371	0.0776078	0.0227352	0.00626387	0.00637183	1	0.899464	0.521259	0.105918	0.0425082	0.0215949	0.0121658	0.00862158	1	1.04913	0.711609	0.118707	0.0364574	0.0123122	0.00483691	0.00376358	1	1.02191	0.54895	0.103908	0.0320722	0.0115775	0.00639277	0.00570173	1	1.01543	0.586791	0.124679	0.0473335	0.0188578	0.00863145	0.00525014	1	1.30459	0.810555	0.16545	0.0456476	0.0153506	0.00832577	0.00444023	47.7667
P08962	1	0.854958	0.879092	0.758371	0.662286	0.621705	0.550075	0.495383	1	0.891358	0.908984	0.796062	0.690038	0.62997	0.577905	0.498746	1	0.922249	0.831689	0.696939	0.620458	0.51375	0.440832	0.377826	1	1.04979	0.876531	0.772471	0.702681	0.637299	0.571549	0.508043	1	0.905488	0.840167	0.664241	0.668502	0.605526	0.536487	0.45524	1	1.05374	1.07563	0.95372	0.792712	0.664279	0.631482	0.492653
P09001	1	0.468677	0.328527		0.0629567				1	0.697426	0.177012	0.0974982	0.0493798		0.246827		1	0.803274		0.0194706		0.0633008			1	0.531772	0.0980329	0.157293	0.207314	0.332449			1	0.450975	0.161531		0.0826694				1	0.445961	0.0971981		0.0766154				44.4225
P09012	1	0.93215	0.885315	1.19623	0.956383	0.437923	0.175132	0.109294	1	0.917381	0.846947	1.18686	1.00593	0.471127	0.193723	0.133104	1	0.895929	0.880976	1.1504	0.87387	0.408643	0.176506	0.127821	1	0.968624	1.01402	1.41098	1.09834	0.50113	0.219275	0.131151	1	0.889898	0.861633	1.09098	0.949446	0.491171	0.210455	0.142441	1	1.18271	1.10219	1.33442	1.09565	0.602022	0.284606	0.164501	59.6554
P09104	1	0.743267	0.855796	0.69004	0.591677	0.455799	0.0544357	0.0121855	1	0.829398	0.726549	0.789934	0.667951	0.417434	0.0435266	0.00851849	1	1.07163	0.832128	0.826193	0.833195	0.480793	0.104576		1	0.750129	0.736572	0.711023	0.669731	0.338062	0.0539662	0.0346643	1	1.18591	1.05865	0.834407	0.681313	0.508344	0.0881065	0.028944	1	0.951287	0.760069	0.721498	0.621505	0.330624	0.0704013	0.0113749	56.1581
P09110	1	0.708943	0.720994	0.582939	0.437319	0.123545	0.0138194	0.0161497	1	0.876166	0.716304	0.64061	0.520257	0.107694	0.012358	0.00891979	1	0.919006	0.806298	0.708916	0.589762	0.148953	0.0118754	0.00391614	1	0.797515	0.745219	0.641855	0.506126	0.150868	0.0136439	0.0119362	1	0.973056	0.814494	0.619723	0.566667	0.157624	0.0104415	0.0105316	1	0.95439	0.917188	0.747805	0.610063	0.19462	0.0130107	0.00640416	52.1758
P09132	1	1.77951	1.25367	0.231965					1	1.7468							1	0.574658							1	0.787142							1	0.699396			0.0418618				1	2.29046							51.7464
P09211	1	0.768089	0.712594	0.237446	0.0460786	0.0160016	0.0061974	0.00676141	1	0.799803	0.750425	0.366956	0.0293978	0.0129392	0.00785322	0.00640865	1	1.08302	0.949727	0.464492	0.0380188	0.0106358	0.00629057	0.00346635	1	1.0462	0.940913	0.506304	0.0317671	0.0117401	0.0074776	0.00516917	1	0.971361	0.80945	0.412832	0.0362317	0.0120993	0.00731068	0.00518443	1	1.23333	1.11155	0.618301	0.0419232	0.0134689	0.00888237	0.00521983	49.251
P09234	1	0.777358	0.694199	0.703064	0.654369	0.497942	0.401777	0.364511	1	0.982691	1.31469	0.849951	0.764011	0.652493	0.579098	0.586635	1	1.34438	0.781214	0.87464	0.728421	0.499944	0.695416	0.699508	1	0.689787	0.648895	0.634538	0.470814	0.422257	0.495822	0.514334	1	1.00031	0.82085	0.881749	0.923129	0.736583	0.870055	0.677845	1	0.84146	0.766223	0.760844	0.733722	0.699733	0.796834	0.628992	60.1299
P09382	1	0.732201	0.642324	0.34816	0.445636	0.32278	0.285059	0.206726	1	0.882975	0.588949	0.515499	0.434864	0.403026	0.306463	0.247199	1	1.06392	0.787323	0.487634	0.452677	0.299853	0.243302	0.151602	1	0.668874	0.556847	0.54524	0.443783	0.365308	0.332232	0.207396	1	1.02645	0.785349	0.46051	0.572326	0.48077	0.500833	0.33248	1	1.26808	0.856929	0.685994	0.497655	0.398511	0.386764	0.274521	50.2797
P09417	1	0.688085	0.323639	0.0201497	0.0206997	0.00222262	0.000881234	0.000898834	1	0.826797	0.333805	0.0217853	0.00855979	0.00303506	0.00142505	0.00242026	1	0.942495	0.394106	0.0150798	0.00434955			0.00140612	1	0.927544	0.363965	0.0164124	0.00405124	0.00165897		0.00111021	1	0.892578	0.361876	0.0281871	0.00725561	0.00236581	0.00142285	0.00238799	1	0.582679	0.190933	0.0186323	0.00374647	0.00210214		0.00171818	45.9177
P09429	1	0.829132	0.738075	0.481328	0.430804	0.370152	0.325814	0.299801	1	0.981776	0.699636	0.522478	0.444934	0.352352	0.299418	0.280048	1	0.901921	0.810661	0.487199	0.393956	0.270196	0.226025	0.189486	1	0.978026	0.760616	0.60426	0.48396	0.370179	0.336119	0.282812	1	0.976542	0.830409	0.52797	0.443513	0.345335	0.298651	0.247683	1	1.12678	0.898748	0.644586	0.437451	0.329474	0.293157	0.233993	52.6699
P09467	1	0.779094	0.843366	0.771581	0.739265	0.734936	0.783054	0.900894	1	1.01282	1.02425	1.10848	1.15376	1.05907	1.18346	1.26484	1	1.16388	1.24245	1.32604	1.2924	1.35279	1.33993	1.35615	1	0.803731	0.917263	0.854144	0.792142	0.753389	0.867027	1.02613	1	0.920569	0.977227	0.896519	0.969553	1.02681	1.02898	1.06707	1	1.20013	1.14748	1.17763	1.10153	1.18678	1.31852	1.39541
P09486	1	0.639102	0.399222	0.188275	0.142639	0.0851708	0.0683481	0.0595974	1	0.775626	0.443744	0.226609	0.154425	0.0925733	0.0754663	0.0677442	1	0.77719	0.343606	0.115764	0.0903075	0.0600766	0.059926	0.0427325	1	0.634534	0.387707	0.164576	0.101701	0.0846988	0.0568714	0.0538982	1	0.644289	0.374314	0.16568	0.106683	0.0676559	0.0558073	0.050992	1	0.756716	0.379442	0.212549	0.0861147	0.0732367	0.0526306	0.0349401	46.3344
P09488	1	0.645821	0.33835	0.0486488	0.034535	0.00985783	0.002845	0.00242645	1	0.750366	0.338707	0.0534378	0.0208075	0.00974498	0.00522999	0.00282859	1	0.855772	0.407096	0.05191	0.0171388	0.00691983	0.00355626	0.00157468	1	0.88204	0.377029	0.0691503	0.0168898	0.00838136	0.00564073	0.00318696	1	0.768905	0.35194	0.0621658	0.0179613	0.0071499	0.00347026	0.00215534	1	0.921997	0.41434	0.0689395	0.0179003	0.00564287	0.0043335	0.00224281	45.8081
P09493-3	1	0.595513	0.451661	0.45669	0.466289	0.36919	0.417139	0.336857	1	0.85737	0.686045	0.461904	0.443538	0.506553	0.490938	0.471521	1	0.768188	0.0146701	0.381751	0.507697	0.543445	0.481131	0.434386	1	1.25307	0.958398	1.02287	1.09551	1.03408	0.921076	0.849922	1	0.965629	0.904389	0.825955	0.724711	0.813561	0.70285	0.623936	1	1.21684	1.18842	0.733947	0.760604	0.753275	0.828285	0.711572	44.973
P09493-5	1	0.806633	1.08787	0.848316	0.913029	0.82002	0.584058	0.544104	1	1.32756	1.54205	2.26805	1.48989	1.84893	1.39318	1.04678	1	0.862828	1.00897	2.00065	2.16033	1.88129	1.25814	1.17048	1	0.765451	0.57996	0.871037	0.803925	0.776141	0.617323	0.512482	1	1.98634	1.23518	1.98429	1.59567	1.51515	1.27613	0.891077	1	8.80681	13.8537	14.3489	14.4124	15.5059	10.6159	9.89608
P09496-2	1	0.784282	0.632998	0.508599	0.467279	0.413504	0.262368	0.327766	1	1.21674	1.33308	0.828943	0.797051	0.623023	0.469293	0.498597	1	0.7836	0.588468	0.392401	0.391139	0.228324	0.248751	0.284495	1	0.66546	0.54942	0.468368	0.364097	0.287008	0.258163	0.247127	1	1.04007	0.845592	0.592183	0.585688	0.409186	0.488712	0.375156	1	1.23433	0.836834	0.70348	0.745276	0.547728	0.503773	0.213181	52.558
P09497-2	1	1.09096	0.682596	0.608943	0.781258	0.540881	0.282664	0.476683	1	0.721173	1.05598	0.452534	0.63417	0.624269	0.482912	0.570354	1	0.987021	0.634457	0.466398	0.706809	0.264626	0.328717	0.456716	1	0.503049	0.415441	0.442343	0.320154	0.198599	0.217746	0.187036	1	1.26995	1.12353	0.695675	1.04838	0.92384	0.840564	0.698357	1	1.04785	0.430192	0.563817	0.695347	0.55908	0.629711	0.210383	60.4365
P09525	1	0.744882	0.451857	0.0362517	0.0294189	0.0079243	0.00152432	0.0017755	1	0.819958	0.453897	0.0358669	0.0121524	0.00579358	0.00321743	0.0024649	1	1.01261	0.540908	0.0256087	0.00855339	0.00179234	0.000925223	0.00179589	1	0.993187	0.495784	0.0294794	0.00821657	0.00351394	0.00151356	0.00185207	1	0.934298	0.477317	0.0389547	0.0126035	0.00405543	0.00198208	0.00118713	1	1.13603	0.585815	0.0398723	0.00887416	0.00340573	0.00159172	0.00312308	46.9079
P09543	1	0.60444	0.329429	0.0878726	0.0571873	0.0084306	0.00437102	0.00557074	1	0.695939	0.268401	0.0830568	0.0291234	0.00467166	0.00283059	0.00260048	1	0.739227	0.24707	0.0563039	0.0135016	0.00366772			1	0.636161	0.273678	0.0778036	0.0246655	0.00545006	0.000890184	0.0161911	1	0.686004	0.252528	0.0810435	0.0260648	0.00479322	0.00407539	0.00170783	1	0.256747	0.0763616	0.0510235	0.0172042		0.00177321		45.6087
P09622	1	0.795488	0.840177	0.644461	0.604031	0.601	0.540635	0.501854	1	0.884147	0.809347	0.718038	0.625358	0.592767	0.542929	0.453348	1	0.889585	0.948828	0.717339	0.657929	0.518554	0.446369	0.367583	1	0.963485	0.856533	0.750078	0.736224	0.634105	0.575461	0.453287	1	0.922003	0.861085	0.695496	0.654708	0.623303	0.550492	0.44783	1	1.17085	1.08374	0.931372	0.746109	0.676763	0.616015	0.475783
P09651	1	0.89051	0.697804	0.322622	0.150788	0.056953	0.0420792	0.0498528	1	0.787804	0.544343	0.224328	0.0778769	0.0370161	0.0366237	0.0406239	1	0.754441	0.625888	0.182194	0.0566291	0.0270429	0.0243096	0.0305744	1	0.805964	0.592857	0.294463	0.0958246	0.0378609	0.0324943	0.0348677	1	0.851098	0.648352	0.27043	0.0842973	0.0358988	0.0370083	0.0354067	1	1.21828	0.905869	0.35899	0.0852516	0.0395498	0.0408354	0.0495677	49.978
P09661	1	0.897373	0.889977	0.61933	0.35608	0.0377614	0.0299636	0.0373452	1	0.930822	0.861374	0.660924	0.356629	0.0332843	0.017023	0.0249894	1	0.851282	0.873541	0.637197	0.328144	0.0255909	0.0120218	0.0168431	1	1.02462	0.935305	0.741223	0.402272	0.0396193	0.0256465	0.0377436	1	0.988539	0.94567	0.689422	0.372911	0.0365078	0.0251367	0.028494	1	1.15041	1.1182	0.888469	0.414137	0.0454056	0.0226669	0.0254013	53.448
P09668	1	0.718927	0.744182	0.594226	0.482565	0.443391	0.362068	0.208877	1	0.965871	0.705816	0.659676	0.583665	0.478741	0.417654	0.22002	1	0.798159	0.894842	0.614453	0.472899	0.450162	0.298509	0.167804	1	0.965159	0.781807	0.671919	0.575182	0.563219	0.395093	0.215398	1	1.04073	0.840599	0.649538	0.614104	0.500906	0.385455	0.232718	1	0.977317	0.74463	0.702686	0.605978	0.481183	0.351779	0.201307	55.8286
P09669	1	0.814888	0.722919	0.434984	0.225165	0.0249459	0.0105084	0.00599028	1	0.950209	0.737955	0.499978	0.256997	0.0371281	0.0167281	0.00835541	1	0.879263	0.812166	0.56713	0.274385	0.0512032	0.0249817	0.0155088	1	0.946828	0.794621	0.646201	0.29156	0.0434	0.0172059	0.010116	1	0.994681	0.794776	0.580191	0.277324	0.0426565	0.0191987	0.00890712	1	0.990283	0.797534	0.589838	0.267561	0.0617859	0.0366857	0.0189085	50.7298
P09769									1	0.126593															1	1.89807							1	0.419965							1
P09874	1	0.693033	0.285497	0.0702819	0.0630628	0.0396315	0.0455275	0.0456013	1	0.654209	0.212902	0.050715	0.0424886	0.0300533	0.0320319	0.0319724	1	0.663443	0.201835	0.0468032	0.0290027	0.0201542	0.0209954	0.0246361	1	0.829214	0.311925	0.079143	0.068065	0.0572702	0.0519349	0.0512566	1	0.778721	0.277308	0.068759	0.0410906	0.0357432	0.030696	0.0377638	1	0.886882	0.244664	0.063988	0.0413084	0.0288829	0.0311695	0.0292416	45.7457
P09884	1	0.692139	0.287691		0.0236418	0.107164	0.041574	0.0862996	1	1.04798	0.395418	0.221223		0.0398459	0.036475	0.0691752	1	0.625848	0.231494			0.0675549		0.092746	1	0.756829	0.306623				0.0552102	0.0497832	1	0.835161	0.341344	0.0861017	0.0776865	0.0495402	0.054617	0.0788595	1	0.628028	0.246442				0.065591	0.0305931	45.7359
P09917	1	0.523394	0.340225	0.0544829	0.0427048				1	0.985663	0.309595	0.162407					1	1.29933	0.293672	0.224805					1	1.07175	0.641205	0.236186					1	0.857816	0.232834	0.132917					1	0.657011	0.2063	0.148306					45.0924
P09960	1	0.777337	0.808313	0.535338	0.137324	0.0167025	0.005988	0.00449513	1	0.878991	0.878211	0.629297	0.145372	0.0172167	0.00794191	0.0040912	1	1.03864	1.0371	0.750712	0.131219	0.0209617	0.00325354	0.00644485	1	1.03266	0.954192	0.728171	0.144595	0.00842155	0.00401687	0.00487316	1	0.993896	0.908264	0.658945	0.145573	0.0120001	0.00390616	0.00239398	1	1.03356	1.02676	0.79023	0.143289	0.00584368	0.00437859	0.0020946	51.6
P09972	1	0.745704	0.764463	0.607033	0.525029	0.350436	0.0872851	0.00611012	1	0.891728	0.794046	0.729299	0.650026	0.404711	0.0887025	0.00622177	1	0.992015	1.00387	0.806479	0.687844	0.410844	0.0762754	0.0144287	1	0.946069	0.848501	0.771371	0.65542	0.408289	0.0942024	0.00576603	1	0.959732	0.82644	0.686597	0.620085	0.41914	0.0877327	0.00676772	1	1.09122	0.985186	0.888169	0.710667	0.45315	0.107109	0.00506513	54.108
P0C024	1	0.927579	0.89317	0.797833	0.817257	0.268696			1	1.06956	0.953556	1.08584	1.10327	0.301902	0.0306816		1	1.6877	2.83165	3.0876	2.41756	0.809274			1	1.1167	1.00318	1.25382	1.14696	0.319189			1	0.817348	1.00532	0.757883	0.798947	0.21113			1	0.743865	0.659992	1.04962	0.30648	0.366117			58.1896
P0C0L4									1	1.0178	1.57799	0.725657	0.533561	0.564307	0.646986	0.768591									1	1.098	0.730808	0.386734	0.282028	0.263286	0.364882	0.368145	1	1.99214	0.775192	0.600454	0.44059	0.18293	0.628711	0.611682	1	1.25052	1.31171	0.583806		0.16063	0.388223	0.456579
P0C0S5	1	0.708486	0.494641	0.239434	0.244467	0.189584	0.123669	0.13394	1	0.728665	0.34487	0.211175	0.176756	0.143376	0.105245	0.0867116	1	0.767491	0.440558	0.182723	0.163737	0.111112	0.0625011	0.0789619	1	0.851794	0.441649	0.239651	0.1776	0.156099	0.121553	0.130921	1	0.77132	0.434228	0.252025	0.213143	0.131818	0.0745312	0.0820153	1	1.04349	0.467616	0.248901	0.198649	0.166226	0.0844042	0.0627331	47.4845
P0C0S8	1	0.684564	0.350614		0.198367	0.354941	0.711793	2.01714	1	1.53614	0.0897725		0.129221	0.153662	0.186522	1.15797	1	0.12817	0.103836		0.0191023		0.0635877	0.349573	1	0.491019	0.202078	0.192831	0.274142	0.0521898	0.35368	1.17476	1	0.838594	0.839348			0.0996386	0.250013	0.856962	1	0.724352		0.0331334			0.142675	0.239583
P0CAP2	1	0.81922	0.634893	0.453146	0.456691	0.354108	0.275391	0.199233	1	0.927345	0.638448	0.713242	0.567258	0.4391	0.32486	0.287645	1	0.571837	0.710093	0.653237	0.497665	0.346479	0.308402	0.250897	1	1.01772	0.615683	0.655117	0.560329	0.459521	0.326386	0.284355	1	1.01756	0.694638	0.671748	0.61859	0.465552	0.35229	0.306776	1	0.899055	0.568934	0.602581	0.553795	0.420259	0.360288	0.288397	52.1125
P0CG12	1	0.613738	0.565925	0.503816	0.454828	0.41962	0.0851942	0.0303682	1	0.866069	0.851793	0.53287	0.519535	0.403254	0.107365	0.0291387	1	0.777904	0.493477	0.412585	0.450939	0.234695	0.071061	0.0263515	1	0.614191	0.560327	0.654198	0.498621	0.462903	0.106008	0.0284323	1	1.12375	0.8087	0.785965	0.698601	0.642117	0.145132	0.0522686	1	0.916277	0.657775	0.679448	0.443608	0.476471	0.105619	0.0197918	51.2583
P0CG13	1	3.25259							1	0.731075							1	0.466505							1	0.881101							1	0.4564	0.107093						1	0.269862
P0CG38	1	0.80279	0.773918	0.321191	0.10467	0.0122307			1	0.538605	0.628795	0.370817	0.0593797	0.0106336	0.0105853	0.0451066	1	1.02322	0.632444	0.532946	0.127025			4.96854e-06	1	3.12766	2.37411	1.98357	0.239237	0.0206741	0.108792	0.0973022	1	0.509681	0.623237	0.454441	0.237589	0.0208834	0.12743	0.0258411	1	0.170976	0.276354	0.814178	0.217984		0.217666	0.123014	50.1827
P0CG40	1	0.444381	0.747022	0.194287	0.363909	0.0720305	0.149934	0.159146	1	0.437287	0.637115	0.477185	0.444111	0.10533	0.0757328	0.222532	1	1.8868	2.19617	1.66682	0.780896	0.196805	0.18242	0.230673	1	0.890186	0.987771	0.982899	0.398333	0.196772	0.195331	0.00849836	1	1.3853	1.19697	0.942671	0.894859	0.300929	0.21837	0.0256664	1	2.08465	1.76199	1.70965	1.1472	0.406024	0.0632152	0.449392	48.053
P0CG47	1	0.476766	0.509275	0.501224	0.512798	0.947152	0.598004	0.746755	1	1.03248	0.957359	0.773174	0.699222	0.450103	0.352361	0.66546	1	0.804315	0.483149	0.237561	0.258813	0.203404	0.43769	0.635372	1	0.545652	0.353414	0.466926	0.773268	0.494683	0.330247	0.69315	1	1.05978	0.997425	0.929968	0.59135	0.468603	1.03431	1.0454	1	0.594487	0.460098	0.426438	0.334968	0.330395	0.350192	0.26733
P0DI81	1	0.865843	0.433099	0.03035	0.0436982				1	0.720898	0.513578	0.0790378	0.0414468				1	0.384117	0.270758						1	0.57632	0.267441						1	0.576368	0.108759	0.202875					1	0.148568	0.0280394						47.3649
P0DJ07	1	0.723376							1	0.546552	0.482787		0.0449628		0.0276249	0.0106633	1	1.09368	0.190596				0.0129185		1	0.397748			0.0603855		0.0327501	0.00643423	1		0.259964	0.125273	0.0194719	0.0220564	0.012059	0.0206572	1	0.600833	0.138978	0.107685		0.0627752
P0DJ93
P0DMV8	1	0.81461	0.804574	0.460789	0.117034	0.0234004	0.00985004	0.00977915	1	0.883175	0.82966	0.550662	0.119074	0.0191645	0.0101211	0.00992526	1	0.918822	0.865437	0.528091	0.108773	0.00903316	0.0041934	0.00500618	1	1.02877	0.913647	0.616307	0.119143	0.015273	0.00926456	0.0093034	1	0.977263	0.86689	0.563661	0.117422	0.0166153	0.00794196	0.00735733	1	1.2675	1.08847	0.742241	0.130946	0.01285	0.00705002	0.00570304	51.1595
P0DN76	1	0.708265	0.316188	0.0407984	0.0474567	0.0219328	0.0210546	0.0226414	1	0.71678	0.244404	0.0336943	0.0160765	0.0151254	0.0164195	0.0364785	1	0.848286	0.197039	0.0206683	0.00907449		0.0105985	0.0333098	1	1.07112	0.366369	0.030472	0.0208525	0.0228782	0.0170504	0.0474057	1	0.774214	0.253115	0.0616721	0.0161764	0.0100886	0.0375107	0.0460379	1	0.467902	0.242854	0.0259769	0.016635	0.00720473	0.00803636	0.0138578	45.9913
P0DN79	1	0.946199	0.444074	0.0911196	0.0611699	0.0187032			1	0.969105	0.501835	0.10207	0.0388616	0.0162767	0.00584152		1	0.757433	0.939548	0.185839	0.0335986	0.0207356			1	0.680058	0.435266	0.0787922	0.0365934	0.0137764	0.01008		1	0.878027	0.564505	0.141095	0.0310142	0.00696036		0.0061814	1	0.655763	0.278953	0.0826617	0.0260891			0.0877244	47.678
P0DP23	1	0.864886	0.843622	0.687405	0.448504	0.285054	0.0968857	0.0988896	1	0.990193	1.04631	0.892568	0.858933	0.528948	0.131248	0.576264	1	1.19271	0.4401	0.209363	0.351565	0.222934	0.345967	0.386875	1	0.185794	0.106526	0.0878982	0.0696976	0.160608	0.0830215	0.0949103	1	2.08598	0.88364	1.66749	0.733289	0.696357	1.91853	1.07776	1	0.432232	0.328421	0.268709	0.203174	0.0758856	0.0950379	0.18172	54.8967
P0DPB5	1	0.986004	0.637981	0.529131	0.418465	0.272747	0.369814	0.403185	1	0.621991	0.447604	0.287681	0.184117	0.210811	0.226692	0.31371	1	0.480592	0.393707	0.138229	0.0999035	0.0738569	0.105054	0.135373	1	0.756653	0.539162	0.464954	0.473101	0.281043	0.377615	0.379516	1	1.20354	0.72431	0.34359	0.354445	0.31461	0.290282	0.326411	1	0.87779	1.28818	0.576897	0.349879	0.403523	0.659451	0.673777	51.2491
P0DPB6	1	0.692961	0.275344	0.0293002	0.0464524	0.0274572	0.0331053	0.0765464	1	0.525075	0.188205	0.0373878	0.0244828	0.0210265	0.0429004	0.0555224	1	0.578612	0.0925904			0.00926894	0.0204391	0.036611	1	0.645853	0.204761	0.0428982	0.0134508	0.0175138	0.0274882	0.0719835	1	0.628654	0.204713	0.0297502	0.0130211	0.0238921	0.023588	0.0442286	1	0.318409	0.111303		0.00842355	0.0127814	0.0117611	0.0227865	45.6551
P0DPD7	1	0.417741	0.168012	0.0268866	0.0249307	0.141034	0.0370388		1	0.648151	0.0881699	0.0153016					1	0.678964	0.288093	0.121597	0.284131	0.0695853			1	0.580009	0.0961661	0.0165078			0.0364094		1	0.436027	0.217975	0.0524135		0.201031			1	0.346807	0.0295659		0.097816				43.6367
P0DPH7	1	0.675237	0.569891	0.243448	0.0830359	0.0322821	0.00692409	0.00321027	1	0.715698	0.544026	0.268909	0.103718	0.0233552	0.0110859	0.00517547	1	0.918045	0.591478	0.15988	0.0738642	0.00460386	0.00226589		1	0.805421	0.253369	0.418784	0.152921	0.0160916	0.00701009	0.00065338	1	0.996654	0.67114	0.270002	0.186475	0.0206358	0.0107182	0.0102795	1	0.0174951	0.591504	0.414254	0.110734	0.00676202	0.00197634	0.00267232	47.8705
P10074									1					0.435327																			1			0.126296	34.0083			3.1023
P10109	1	1.0511	0.971355	0.873889	0.760605	0.731252	0.581547	0.408729	1	1.35041	1.12443	1.03223	0.83247	0.738086	0.638857	0.486477	1	0.94128	0.740797	0.701885	0.681068	0.496141	0.360809	0.263557	1	1.00735	0.97174	0.792712	0.687001	0.579145	0.440102	0.359511	1	1.12316	0.907088	0.822722	0.597775	0.541576	0.447641	0.334619	1	1.07082	1.08143	0.762736	0.61686	0.47593	0.349718	0.285856	65.8066
P10124	1	0.684728	0.694914	0.72936	0.839257	0.790265	0.840715	0.842176	1	0.964498	0.660556	0.82569	0.737491	0.702056	0.624529	0.652441	1	0.98261	0.758602	0.886905	0.791158	0.65784	0.603293	0.584157	1	1.07121	0.942981	0.951744	0.963254	0.835711	0.869824	0.855767	1	1.18641	1.19567	0.8458	0.780351	0.726228	0.644781	0.670916	1	1.09544	0.90677	1.05542	0.770004	0.714455	0.643338	0.617758
P10153	1	0.755842	0.695639	0.619665	0.61105	0.590081	0.59614	0.598258	1	0.909323	0.776393	0.682912	0.680493	0.648908	0.682903	0.580024	1	0.99302	0.951473	0.697778	0.681034	0.639707	0.555222	0.498499	1	0.903644	0.840147	0.768673	0.770652	0.770726	0.698489	0.641801	1	1.02445	0.92139	0.692082	0.673185	0.750038	0.590341	0.623535	1	1.16635	0.838881	0.91209	0.682726	0.607692	0.6639	0.578113
P10155	1	0.797389	0.752162	0.59256	0.529425	0.504308	0.251067	0.036282	1	0.826144	0.748494	0.677294	0.616414	0.531453	0.259486	0.0331024	1	0.914502	0.860104	0.704441	0.590077	0.536611	0.244427	0.0246619	1	0.947976	0.784075	0.699072	0.629858	0.561357	0.279338	0.0335113	1	0.941456	0.7771	0.661206	0.606328	0.536164	0.263525	0.0317442	1	1.08324	0.928625	0.836594	0.710518	0.570782	0.315006	0.025957	55.4893
P10242
P10244	1	1.37536			0.128773	0.169878	0.128327	0.1156	1		0.0401367			0.0267882		0.12382									1	0.780042				0.0609122	0.0669177	0.0475083	1	408.415		55.79			13.6499		1	0.251282							49.6049
P10253	1	0.77808	0.740841	0.56419	0.463081	0.235837	0.0423925	0.00613566	1	0.909488	0.784223	0.687107	0.546399	0.272026	0.0596911	0.0105376	1	0.90432	0.829835	0.684746	0.587221	0.303417	0.0720619	0.0179416	1	0.914635	0.813553	0.704318	0.561061	0.306349	0.0647165	0.00909388	1	0.953432	0.847169	0.679503	0.534705	0.301127	0.0636523	0.0104736	1	1.03637	0.922023	0.786299	0.58845	0.310485	0.076542	0.00850122	52.9498
P10301	1	0.853041	0.68993	0.229226	0.168907	0.0233478			1	0.891947	0.812659	0.315107	0.122638	0.00975383			1	0.787907	0.121755	0.304815	0.221192			0.0512729	1	0.821765	0.561024	0.155649	0.0810402	0.0488272			1	0.94016	0.512575	0.286919	0.163061	0.0307281			1	0.595612	0.600668	0.0299878	0.21081				49.4571
P10398	1	0.870026	0.182473						1	0.343433	0.336424														1	0.900712							1	0.509755	0.116795						1	0.311109
P10412	1	0.581847	0.788961	0.830653	0.992887	1.76578	2.45538	2.56895	1	0.584552	0.50896	1.02115	1.66682	1.87885	1.31227	1.93548	1	0.729679	0.652988	0.741783	0.927535	1.07766	1.68254	2.34946	1	1.9415	1.11762	2.37659	2.63372	1.9969	2.35761	4.57859	1	1.24154	1.73083	1.24378	1.71424	1.77983	1.42443	2.70714	1	0.79271	0.825065	0.872279	0.739967	1.51172	1.82479	1.70626
P10415	1	0.694965	0.539209	0.370534	0.233371	0.277974	0.182365	0.109162	1	0.706531	0.364855	0.391295	0.346399	0.210096	0.138894	0.0716881	1	0.453303	0.262078	0.296812	0.22994	0.166046	0.105666	0.0464029	1	1.06761	0.712692	0.451478	0.549343	0.346473	0.237352	0.077696	1	0.616285	0.551971	0.371681	0.365414	0.268775	0.148058	0.114837	1	0.750769	0.411758	0.621327	0.211954	0.20178	0.0796453	0.0351373	48.658
P10515	1	1.55901	1.59632	0.800036	0.624504	0.0417478	0.0175702	0.00587596	1	0.996489	0.718446	0.490767	0.206171	0.0175657	0.0048527	0.00251089	1	1.36257	1.37787	0.795877	0.256031	0.0131133	0.0112608	0.00756663	1	1.13089	1.06191	0.606431	0.235473	0.0151487	0.00731332	0.00491526	1	1.21286	1.05179	0.73932	0.272093	0.0176811	0.00776278	0.00489375	1	1.67855	1.33718	0.950342	0.327171	0.0148793	0.0117913	0.0089312	56.5005
P10586	1	0.72182	0.336292	0.0630473	0.0595325	0.0335686			1	0.845556	0.397883	0.0566844	0.0344989			0.0123155	1	0.989541	0.861855				3.20228e-05		1	0.650571	0.304663	0.0373419	0.147257			0.533274	1	0.700358	0.327424	0.0912816			0.0515298		1	0.376793	0.132921	0.0438982					46.1822
P10599	1	0.900429	0.783131	0.584682	0.584957	0.510801	0.493238	0.410759	1	0.924692	0.938473	0.823774	0.715199	0.628432	0.548016	0.578583	1	1.01857	0.766567	0.798789	0.628514	0.514069	0.400151	0.31038	1	1.11705	0.880268	0.93047	0.751859	0.662882	0.585403	0.533135	1	1.01359	0.789686	0.723431	0.776898	0.648927	0.621508	0.521901	1	1.15989	1.07261	0.982576	0.781336	0.685825	0.620272	0.522977	59.3428
P10606	1	0.604055	0.705819	0.607566	0.66714	0.558213	0.364461	0.415967	1	1.45778	1.52406	0.923478	0.856605	0.728252	0.670085	0.787205	1	1.1798	0.54817	0.470128	0.502734	0.362056	0.678888	0.951375	1	0.456498	0.388639	0.413824	0.454747	0.459784	0.413043	0.497225	1	1.18242	1.0194	1.34066	0.718641	0.718325	1.52544	1.20132	1	0.59581	0.52773	0.397694	0.442864	0.465694	0.354882	0.400223	60.4041
P10619	1	0.846027	0.500366	0.0877923	0.0472483	0.0198302	0.00414507	0.00224816	1	0.914126	0.479984	0.101572	0.0385343	0.0147299	0.005834	0.00224041	1	0.797855	0.542867	0.0994501	0.0241562	0.0153246	0.00547522		1	0.893463	0.506845	0.105221	0.0418455	0.0305207	0.00243795		1	0.991711	0.624042	0.127516	0.0552972	0.0121415	0.0044664		1	0.144189	0.0693012	0.161143	0.0387117	0.0138049			47.7479
P10620	1	0.527481	0.268712	0.0974337	0.0677121	0.0164339	0.00464291	0.00564542	1	0.141947	0.177453	0.0335867	0.0147277	0.00745791	0.00856451	0.00753199	1	0.689582	0.188704	0.0518669	0.0287327		0.00337388	0.00281942	1	0.47091	0.19119	0.0456571	0.0342907	0.0150385	0.00603711	0.00622166	1	0.490429	0.230385	0.0523773	0.020106	0.00680168	0.00679721	0.00442744	1	0.615516	0.326154	0.0276294	0.0126571		0.00646871		44.8421
P10644	1	0.691754	0.491158	0.217997	0.0795099	0.00781322	0.00887295		1	0.756187	0.467435	0.228896	0.0644906	0.00549525	0.00641996	0.00554338	1	0.854626	0.502747	0.249377	0.0503139		0.00320381		1	0.804456	0.479657	0.215567	0.0495806	0.0218839	0.00289894	0.00370301	1	0.78554	0.498429	0.245179	0.0579895	0.0021036	0.0110368		1	0.536479	0.305747	0.191786	0.0669044	0.00480678		0.00595941	47.3665
P10746	1	0.633227	0.604875	0.0227999	0.0692106				1	4.09547	2.7112	0.195733					1	1.29455	0.928289						1	0.850109	0.724809	0.0382417					1	3.90498	0.361988	0.0854748					1	1.07995	0.184024	0.0496813					47.1463
P10768	1	0.739959	0.717858	0.342862	0.104964	0.00900881	0.00072138	0.000315907	1	0.846914	0.748919	0.387614	0.11345	0.00647495	0.00114947	0.000802377	1	1.03017	0.882747	0.427703	0.109356	0.00439946	0.000203059		1	0.959602	0.773528	0.430262	0.119299	0.00381922	0.00026041	0.000168813	1	0.986398	0.802253	0.42782	0.114461	0.00558202	0.000605823	0.000211264	1	0.331327	0.944279	0.543705	0.118231	0.0033575	0.000625026	1.70559e-06	49.6537
P10809	1	0.805238	0.803472	0.445607	0.169488	0.0452739	0.0163668	0.0137181	1	0.911453	0.812578	0.50218	0.132967	0.0328966	0.0165186	0.0118392	1	0.895322	0.861672	0.417351	0.0848012	0.0173746	0.00756635	0.0056706	1	1.00862	0.855887	0.587206	0.159032	0.0327469	0.0135728	0.0106875	1	0.974015	0.868683	0.50372	0.126094	0.0291367	0.013327	0.00871796	1	1.27684	1.11177	0.682789	0.12068	0.025435	0.0124873	0.00773325	51.1545
P11021	1	0.790445	0.776333	0.515054	0.298282	0.135345	0.0752922	0.057387	1	0.898346	0.773767	0.611121	0.321182	0.123399	0.0577572	0.0420156	1	0.937049	0.871055	0.562352	0.261017	0.0825184	0.0367469	0.0266624	1	0.998971	0.828636	0.664488	0.337347	0.121235	0.0653095	0.0504376	1	0.96902	0.873672	0.572084	0.291164	0.112531	0.0528192	0.0382384	1	1.20286	1.02056	0.749238	0.302341	0.110453	0.0556956	0.035078	51.9383
P11047	1	0.661498	0.236326	0.124885	0.0505379	0.0275344	0.0378558	0.0531153	1	0.777534	0.324886	0.166663	0.115932	0.0226949	0.0332454	0.0473772	1	0.617391		0.194897	0.0286717	0.0164095		0.0237628	1	1.00714	0.60305	0.0244866	0.0571959	0.0236327	0.0329897	0.0689095	1	0.55049	0.288046	0.0719319	0.0496483	0.0229904	0.0293598	0.0618307	1	0.327712	0.13372	0.0251888		0.0530216	0.0334795	0.023502	45.3996
P11049	1	0.752062	0.679925	0.499213	0.371159	0.301163	0.27121	0.24102	1	0.747543	0.717389	0.550259	0.450029	0.335328	0.307199	0.242262	1	0.944123	0.824403	0.594345	0.419457	0.321497	0.240055	0.186481	1	0.964684	0.769949	0.544159	0.367094	0.319303	0.263316	0.171128	1	0.849375	0.678419	0.460561	0.354618	0.294714	0.238743	0.185576	1	0.944887	0.84082	0.604178	0.440918	0.350732	0.267079	0.229409	51.775
P11117	1	0.654172	0.699079	0.48418	0.337361	0.197689	0.11917	0.0947492	1	0.712602	0.805536	0.717507	0.511435	0.25136	0.161162	0.119879	1	0.936943	1.09536	0.868402	0.54111	0.281471	0.140599	0.10633	1	1.21838	0.975683	1.00992	0.627107	0.315587	0.190912	0.171759	1	0.916965	0.877778	0.669916	0.545448	0.27297	0.152673	0.136851	1	0.685778	0.815592	0.649731	0.473829	0.190235	0.128068	0.101311	51.067
P11142	1	0.802324	0.768002	0.484536	0.119326	0.0314274	0.0128626	0.0112349	1	0.903034	0.747034	0.564194	0.109117	0.0246685	0.0125902	0.00980492	1	0.91249	0.850592	0.537691	0.0934098	0.0134303	0.00608154	0.00493185	1	1.00907	0.855866	0.653369	0.110957	0.0206083	0.0112142	0.00947493	1	0.95899	0.851167	0.56724	0.107775	0.0219234	0.0104651	0.0071933	1	1.22711	1.022	0.728369	0.109692	0.0183076	0.00929311	0.00621069	51.0283
P11166	1	0.676894	0.388294	0.10914	0.101123	0.0326947	0.017634	0.0175129	1	0.615552	0.30083	0.104865	0.0536782	0.0257566	0.017325	0.0161034	1	0.74131	0.295514	0.0805711	0.0264659	0.0132759	0.0127838	0.00805805	1	0.65493	0.248951	0.07282	0.0297665	0.0254678	0.0137836	0.00892974	1	0.674726	0.300259	0.103236	0.0380227	0.021444	0.0183537	0.0137314	1	0.829452	0.283067	0.0796511	0.0392803	0.0145058	0.0147372	0.012036	46.352
P11169	1	0.84184	0.929705	0.400131	0.151622	0.0792969	0.027674	0.0281508	1	0.7604	1.04627	0.490472	0.141311	0.0594094	0.0246349	0.0432612	1	1.06928	0.593075	0.413692	0.229948	0.0313487	0.0171887	0.030367	1	0.786146	0.771037	0.440661	0.122527	0.0379772	0.0102454	0.0135743	1	1.15376	0.72461	0.423631	0.153142	0.0284804	0.0349375	0.00934352	1	1.34389	0.978359	0.636172	0.121547	0.0372252	0.0291518	0.0350668	51.4323
P11171	1	0.820605	0.580337	0.357756	0.311724	0.285578	0.285887	0.245181	1	0.972267	0.694835	0.374703	0.291553	0.264803	0.259023	0.272125	1	0.886133	0.726919	0.299901	0.283937	0.229602	0.216995	0.2109	1	0.896235	0.660806	0.379693	0.304323	0.29303	0.300177	0.267156	1	0.887466	0.488656	0.286986	0.241875	0.258344	0.239294	0.212014	1	0.914527	0.672035	0.252121	0.253152	0.22925	0.25254	0.244537	49.0663
P11172	1	0.660914	0.343338	0.0797579	0.0569655	0.0162236	0.0045303	0.00200628	1	0.684174	0.305163	0.0782255	0.0317118	0.0126641	0.00680992	0.00249699	1	0.757728	0.330475	0.0587008	0.024937	0.00614075	0.00371359	0.0028176	1	0.74458	0.319938	0.0739883	0.0256366	0.00958568	0.00549616	0.00185622	1	0.755104	0.335419	0.0891005	0.0319496	0.0098326	0.00441102	0.00153452	1	0.857104	0.361366	0.0972613	0.0255129	0.00762849	0.00416536	0.00373883	45.9748
P11177	1	0.603748	0.275066	0.0425324	0.0398956	0.00697956	0.000687215	0.00193023	1	0.548491	0.146323	0.0291825	0.00744033	0.00424952	0.00148931	0.00175786	1	0.683967	0.168313	0.0327354	0.013869			0.00653272	1	0.613529	0.198188	0.0334374	0.00842664	0.00224303	0.0144045		1	0.62897	0.221846	0.0431489	0.0113724	0.002186	0.000789555		1	0.415338	0.122333	0.0285611	0.00534652				45.2657
P11182	1	0.973815	0.462578	0.200742	0.108128	0.0344301	0.0218764		1	0.763589	0.43836	0.155235	0.0467246	0.0125253	0.0128005		1	0.679376	0.507056	0.125573	0.0119261	4.63612e-05	0.00598227		1	0.670386	0.564923	0.223173	0.0734675	0.00775656	0.0237844	0.0176102	1	0.81644	0.558926	0.252288	0.0408897		0.0158093	0.0123055	1	0.341688	0.244137	0.119815	0.015556		0.00919088		47.9988
P11215	1	0.82665	0.792377	0.637507	0.47619	0.227763	0.129913	0.11521	1	0.830922	0.709384	0.620123	0.490154	0.20452	0.136752	0.10416	1	0.940059	0.961817	0.787477	0.604612	0.213957	0.123096	0.098393	1	0.958462	0.781484	0.666862	0.501729	0.203386	0.119015	0.0932557	1	0.89775	0.755539	0.651248	0.484757	0.209441	0.110987	0.100663	1	0.971268	0.857856	0.812329	0.525063	0.201266	0.121483	0.104742	54.25
P11216	1	0.828542	0.712074	0.22331	0.0769828	0.00848845			1	0.915413	0.717638	0.24363	0.0578295	0.0102262	0.00170931		1	0.770022	0.926295	0.360486	0.06012			0.00509185	1	0.958829	0.721033	0.273664	0.0457576	0.00680629			1	0.932497	0.729661	0.299066	0.0588828	0.00516218	0.00293775		1	0.542382	0.421661	0.170426	0.0612915				49.4164
P11217	1	0.806192	0.665388	0.226237	0.127643	0.0157475	0.00103849	0.000945	1	0.913281	0.739442	0.239338	0.107461	0.0131241	0.0016821	0.00151834	1	0.945281	0.765647	0.211749	0.0949536	0.0116659			1	0.943084	0.696826	0.282101	0.106165	0.00926018	0.000832846		1	0.91614	0.681761	0.266784	0.108506	0.0174518	0.00108528		1	0.340058	0.176026	0.122711	0.113356	0.043808	0.000884431		49.098
P11233	1	0.800163	0.803562	0.557672	0.391404	0.151759	0.0257239		1	0.918993	0.718144	0.638174	0.513305	0.13412	0.0376929	0.0370113	1	1.23448	1.15266	0.853081	0.749987	0.253582	0.0914321	0.0862032	1	0.86126	0.75382	0.631983	0.458642	0.0699955	0.0189628	0.0397127	1	0.905517	0.742014	0.554336	0.422726	0.126602	0.0422711	0.0434006	1	0.235749	0.729879	0.551498	0.440205	0.164253	0.0505247	0.0456741	52.8107
P11234	1	0.802076	0.765045	0.500879	0.271866	0.0770166	0.0126139	0.0256433	1	0.87589	0.725029	0.575892	0.313063	0.0784374	0.0184676	0.0209688	1	0.77529	0.758966	0.50295	0.292078	0.0598172	0.0428185	0.0402012	1	0.879454	0.756764	0.615983	0.321747	0.0685219	0.0162143	0.0259193	1	0.995499	0.830794	0.535625	0.321028	0.0840733	0.02565	0.0113476	1	0.953266	0.843335	0.630784	0.289278	0.0823876	0.0448085	0.0323595	51.5645
P11274									1																1						0.0847391	0.0407287									1
P11279	1	0.680508	0.761528	0.683263	0.648417	0.56853	0.333572	0.270239	1	0.740571	0.981402	0.836439	0.831136	0.610384	0.383501	0.293614	1	1.07152	0.877664	0.968248	0.857544	0.61081	0.337124	0.236211	1	1.11455	0.9425	0.951783	0.931298	0.663102	0.437124	0.332378	1	0.957143	0.814024	0.816268	0.719872	0.618701	0.333502	0.235441	1	1.25772	1.23191	1.21951	1.03576	0.891547	0.50136	0.346137	58.9673
P11310	1	0.72588	0.490401	0.113026	0.0371688	0.00792659	0.00233275	0.00337967	1	0.79784	0.500148	0.12879	0.0195845	0.00373113	0.00129254	0.00191176	1	0.856158	0.585683	0.121153	0.0166278	0.00175067		7.17597e-07	1	0.890368	0.531409	0.146316	0.0174436	0.00200247	0.00135436	0.00223394	1	0.85355	0.511862	0.144077	0.0209567	0.00309179	0.00157994	0.00229819	1	0.21678	0.140949	0.0508044	0.0215504		0.00166847		47.1871
P11387	1	1.23859	1.12901	0.795749	0.760426	0.667596	0.62753	0.579543	1	1.02716	1.00719	0.629695	0.62525	0.644781	0.618941	0.544034	1	1.29607	1.03798	0.650996	0.573698	0.548644	0.52441	0.513009	1	1.33814	1.28538	0.844374	0.715108	0.713877	0.770835	0.679534	1	1.26198	1.04144	0.749268	0.623457	0.580497	0.626534	0.619337	1	1.11886	0.911661	0.595263	0.585033	0.580343	0.5666	0.493798
P11388	1	1.01521	0.749765	0.685397	0.545592	0.593552	0.628813	0.666108	1	0.824764	0.736811	0.670483	0.642925	0.722992	0.684728	0.7313	1	0.88415	0.766249	0.609417	0.580677	0.612972	0.619037	0.680086	1	0.974747	0.835824	0.680573	0.732179	0.826202	0.806314	0.819451	1	0.845554	0.705288	0.635736	0.619474	0.633315	0.630737	0.712802	1	0.885098	0.767451	0.745244	0.647081	0.608767	0.700666	0.715719
P11413	1	0.655663	0.349283	0.0310896	0.0254926	0.0065699	0.000558619	0.000947286	1	0.698291	0.359085	0.0371106	0.0111883	0.00420724	0.00166634	0.0016167	1	0.858918	0.411595	0.0277195	0.00512828	0.00159072		0.00705718	1	0.892365	0.397717	0.0338213	0.00738323	0.00138175	0.000379999		1	0.823843	0.371822	0.0467682	0.0131297	0.00337577	0.00151063	0.00048264	1	0.264061	0.115473	0.0242581	0.00734374	0.00249997		0.00272764	45.8803
P11441	1	0.778748	0.706405	0.526834	0.384258	0.207734	0.0902484	0.0534992	1	1.06556	0.899699	0.714511	0.517026	0.24613	0.116534	0.0697775	1	0.989738	0.722517	0.577923	0.402854	0.149921	0.0699362	0.0405466	1	0.837651	0.746434	0.587794	0.402906	0.209072	0.0964969	0.0479451	1	1.00608	0.930423	0.643105	0.460561	0.223321	0.111051	0.0573625	1	0.99647	0.772804	0.648617	0.435625	0.166403	0.0879738	0.0355676	52.1265
P11498	1								1	0.312521					0.0346675		1								1	0.574622							1	0.121468	0.390814						1	0.518784
P11586	1	0.641664	0.151644	0.0204087	0.0227292	0.00526537	0.00278251	0.00145965	1	0.688531	0.101823	0.015213	0.00587759	0.00362187	0.0021768	0.00168838	1	0.841803	0.111413	0.00932229	0.00241061	0.00235239	0.00119195	0.00122377	1	0.825671	0.10869	0.0119496	0.00317018	0.00273749	0.00223671	0.00200263	1	0.798344	0.113634	0.0191064	0.00636839	0.00232138	0.00173362	0.00149546	1	0.989457	0.113544	0.0158877	0.00313136	0.00159576	0.00167844	0.000864535	44.9476
P11717	1	0.781758	0.673313	0.444477	0.402885	0.292761	0.191229	0.145329	1	0.825305	0.640004	0.504412	0.426382	0.315876	0.224776	0.148755	1	0.957322	0.737923	0.499578	0.430832	0.284215	0.17515	0.104645	1	0.909269	0.671223	0.49352	0.424792	0.298324	0.204298	0.131339	1	0.915798	0.675363	0.486145	0.406906	0.301107	0.201401	0.131782	1	1.00887	0.735298	0.622536	0.484007	0.337292	0.218302	0.140849	51.8639
P11766	1	0.752729	0.700333	0.407724	0.222425	0.0403484	0.0102347	0.00587954	1	0.824549	0.746865	0.489575	0.246408	0.0413238	0.0122546	0.00679634	1	1.00813	0.896055	0.529907	0.254455	0.0331108	0.00747593	0.00265009	1	1.02391	0.805674	0.531775	0.247269	0.039096	0.0108573	0.00529388	1	0.937172	0.728152	0.465589	0.232507	0.0366479	0.00904246	0.00465375	1	1.06868	0.942375	0.634718	0.274191	0.0404372	0.00957883	0.00419433	50.1901
P11802	1	0.786625	0.529427	0.215689	0.0625345	0.0155176	0.00390268		1	0.842108	0.553082	0.297332	0.0865758	0.0217192	0.00545565		1	0.829125	0.716902	0.301106	0.0703205	0.0097148	0.00330897		1	0.794816	0.461278	0.247776	0.0743866	0.0231541	0.00495532		1	0.809216	0.638229	0.294573	0.081067	0.0236346	0.0122973	0.00378499	1	0.543972	0.469251	0.206334	0.0972404	0.00768733	0.00997182	0.00129017	48.0337
P11831	1	0.79845	0.530597	0.230885					1	1.24601	0.869545	0.216179	0.0585181				1	0.67237	0.830281	0.0747298					1	0.925106	0.441393	0.254187					1	0.778901	0.575422	0.186459	0.0486375				1	0.68699	0.168951	0.21779					48.2061
P11908	1	0.861205	0.758367	0.306418	0.0691436				1	0.980437	0.655683	0.247593	0.0451187				1	1.038	0.704021	0.395782	0.0955338				1	0.826931	0.564795	0.293276	0.0337476				1	0.875113	0.674121	0.237337	0.0355288				1	0.952226	0.834191	0.616746	0.175751				50.1104
P11940	1	0.824768	0.741265	0.15092	0.0607619	0.0347199	0.0306019	0.0305869	1	0.867658	0.629568	0.128746	0.030172	0.0228098	0.0244691	0.0257243	1	0.917993	0.771623	0.123247	0.0242908	0.0149397	0.0161325	0.0161855	1	0.886254	0.708864	0.205123	0.0355064	0.0280213	0.0252573	0.0267948	1	0.947927	0.71955	0.156325	0.0316284	0.0214803	0.0232286	0.0238851	1	1.16689	0.873225	0.228703	0.0245985	0.0180013	0.0203437	0.0204922	49.3599
P12004	1	0.772318	0.682233	0.376713	0.217213	0.049956	0.0093817	0.00536159	1	0.795887	0.689921	0.413638	0.225183	0.0460874	0.0101648	0.00659423	1	0.904858	0.775584	0.411942	0.213132	0.0359257	0.00639264	0.00332649	1	1.0766	0.823553	0.520781	0.231565	0.0437905	0.00958034	0.00590749	1	0.948163	0.692833	0.42102	0.224633	0.0429085	0.00907674	0.00505084	1	1.16462	0.883861	0.58938	0.269437	0.0546533	0.0107496	0.00517122	49.9828
P12036	1		0.652353	0.262002	0.188861	0.148673	0.154392	0.142602									1				0.192605	0.131691	0.111879	0.124433																	1	0.697098				0.17907	0.164099	0.173873	49.2405
P12074	1	1.73636	0.506979	0.0587552	0.0507396	0.0140437	0.0121047	0.00410344	1	0.179751	0.33181	0.0800999	0.0169249	0.00434451	0.00342582	0.00786343	1	0.251063	0.0169169			0.00239953			1	0.260832	0.0324946	0.00732547	0.00533632			4.51698e-06	1	0.50836	0.212555	0.0589725	0.0115668	0.00217056	0.00449336	0.00459183	1	0.696413	0.121131	0.0461962	0.000253363		0.0107587	1.81512e-05	48.0057
P12081	1	0.779234	0.723644	0.314073	0.100746	0.0164446	0.00215851	0.00311331	1	0.892731	0.817296	0.399689	0.106987	0.0161674	0.00472441	0.0027427	1	0.978636	0.907996	0.422884	0.0899406	0.0140312	0.000859658		1	0.993731	0.804099	0.433083	0.102966	0.0115476	0.00214841	0.00163977	1	0.944088	0.801689	0.415657	0.107385	0.011221	0.00268795	0.00155172	1	0.679037	0.959735	0.50469	0.109848	0.0180655	0.00200007	0.00155541	49.7234
P12235	1	0.580758	0.188878	0.0475328	0.0279902	0.0103318			1	0.51014	0.141293	0.0404263	0.00961215	0.00429779			1	0.412964	0.22814						1	0.554226	0.214539	0.0422233	0.00830401				1	0.540097	0.182115	0.0478951	0.0484976				1	0.213436	0.0213758	0.0472081					44.7382
P12236	1	0.676444	0.364662	0.091398	0.0884128	0.0245286	0.0082783	0.00729713	1	0.592528	0.219712	0.0683253	0.0324665	0.0171611	0.00991479	0.00704459	1	0.633501	0.2396	0.0559313	0.0241134	0.0079502	0.00342536	0.00284839	1	0.650439	0.257988	0.0685778	0.028507	0.0118295	0.00720811	0.00501714	1	0.6752	0.268135	0.0864709	0.0362096	0.0138314	0.00629372	0.00460255	1	0.916329	0.289892	0.0884075	0.0319076	0.0122089	0.00631126	0.00486111	46.19
P12259	1	0.741873	0.67733	0.118785	0.0430692				1	0.877621	0.741868	0.125004					1	1.28233	1.03665						1	0.826605	0.652258	0.107359	0.0119008				1	1.33512	0.790614	0.14655					1	0.783203	0.583272	0.0670724					48.5335
P12268	1	0.82419	0.631371	0.209832	0.121772	0.035942	0.0207991	0.0252434	1	0.803263	0.456941	0.204252	0.0717224	0.0287508	0.0214309	0.0221449	1	0.891155	0.547241	0.167038	0.0574748	0.0177802	0.0100748	0.0118251	1	0.779428	0.485899	0.19489	0.0718687	0.0244635	0.0163827	0.0179859	1	0.866906	0.538641	0.225771	0.0813361	0.0262971	0.0166986	0.0168863	1	1.11597	0.639155	0.283384	0.07933	0.0214236	0.0147538	0.017759	48.8651
P12270	1	0.847215	0.710891	0.655107	0.564801	0.277383	0.132609	0.0922143	1	0.907595	0.749858	0.674042	0.540797	0.254556	0.11835	0.0673496	1	0.723596	0.643245	0.601332	0.391551	0.134587	0.0516052	0.0291948	1	1.08237	0.863479	0.866774	0.662787	0.250946	0.112431	0.0673638	1	0.950837	0.834008	0.771706	0.521926	0.21994	0.0851264	0.0506907	1	1.04968	0.866483	0.858052	0.554308	0.213838	0.0808664	0.0399767	54.6755
P12273
P12277	1	0.772425	0.374863	0.036423	0.0295194	0.00536582	0.00193676	0.00428794	1	0.836745	0.401733	0.038134	0.0171389	0.00642646	0.00329943	0.00527921	1	0.893332	0.482438	0.026815	0.0141431	0.000670918	0.00195004	0.00361653	1	0.951507	0.398137	0.0277212	0.00930749	0.00446224	0.00263358	0.00746229	1	0.938781	0.449275	0.0419233	0.0186489	0.00556873	0.00308807	0.00316847	1	0.300824	0.464352	0.0381251	0.0136605	0.00467125	0.00327223		46.633
P12318	1	0.799458	0.786025	0.595083	0.468391	0.158008	0.078939	0.100499	1	0.972118	0.76487	0.758526	0.502538	0.194758	0.109636	0.0879527	1	0.753635	0.858412	0.752245	0.457945	0.162168	0.098381	0.0659822	1	0.864749	0.84417	0.667111	0.478143	0.181312	0.107063	0.100881	1	1.05202	0.754999	0.57701	0.47239	0.15618	0.10224	0.0851907	1	1.14367	0.971817	0.817265	0.601308	0.211393	0.0968941	0.086164	53.4446
P12429	1	0.729695	0.608586	0.0614199	0.0232629	0.00463088			1	0.894655	0.677943	0.0823601	0.0111697		0.00108547	0.00205122	1	1.03702	1.50318	0.295067	0.0823128				1	1.00463	0.711849	0.1178	0.00637561	0.00318197			1	0.901131	0.70667	0.14593	0.00815482		0.000774632		1	0.429568	0.294459	0.137615		0.0137101			47.8463
P12532	1	0.694493	0.81296	0.293189	0.325961	0.579444	0.530603	0.262648	1	1.41906	0.826504	1.10235	1.04083	1.09324	1.06223	0.71994	1	0.303923	0.471881	0.699524	0.894011	0.910714	1.04771	0.386205	1	0.917804	0.756732	0.660053	0.665349	0.923504	0.717085	0.385858	1	0.428619	0.45077	0.558123	0.518373	0.588177	0.696244	0.440947	1	0.521319	0.466923	0.71033	0.602486	0.59633	0.684323	0.375663	51.215
P12694	1	0.657844	0.170754		0.0234964			0.00566632	1	0.633212	0.131607	0.0147311	0.00338548	0.00428199			1	0.380194	0.195124	0.0389473	0.00981431		0.00238899		1	0.748824	0.150869	0.0231563		0.00125662	0.000282609		1	0.686793	0.150347	0.0339979	0.00687086	0.0010269	0.00020941		1	0.176728	0.0713866	0.0126074					45.0932
P12724	1	0.382029	0.240069	0.473446	0.52723	0.636438	0.725351	0.583492	1	2.49856	2.56376	1.21015	2.17953	2.01542	2.2025	2.10268	1	0.498218	0.407055	0.776718	1.13371	1.36595	1.57721	1.30161	1	0.554244	0.864049	0.904202	0.994041	1.14085	1.20508	1.07871	1	0.413279	0.522666	0.623305	0.768782	0.66454	0.738868	0.631107	1		1.03004	0.996032	0.994567	1.57563	2.30868	2.06088
P12814	1	0.795777	0.793584	0.828402	0.805872	0.0967807	0.00363902	0.00198258	1	0.948051	1.02162	1.26189	1.24376	0.127975	0.00858447	0.00390971	1	0.978079	0.996453	1.02279	1.14814	0.137932	0.0024562	0.00149487	1	0.945978	0.885493	1.08559	1.07537	0.117433	0.00452031	0.00234501	1	0.915342	0.804704	0.948637	1.08761	0.161792	0.0049962	0.00232228	1	1.16432	1.05168	1.17412	1.21026	0.218422	0.00459691	0.00144524	57.4926
P12955	1	0.688253	0.656508	0.507809	0.200772	0.0649873	0.00691663	0.00109608	1	0.726512	0.700901	0.49336	0.243457	0.0781428	0.00992171	0.000882265	1	0.846198	0.832622	0.532658	0.268894	0.0588152	0.00543047		1	0.978114	1.0235	0.648184	0.274333	0.0863024	0.00912016		1	0.945479	0.815343	0.574655	0.285246	0.0918768	0.0095982	0.000660815	1	0.969926	0.412021	0.733015	0.303735	0.065182	0.00871985	0.0286057	50.086
P12956	1	0.989625	0.584992	0.135224	0.0984835	0.0268177	0.00992658	0.00904555	1	0.99807	0.474274	0.135858	0.0449744	0.0155991	0.00921987	0.00784478	1	0.938445	0.479206	0.102946	0.0310963	0.00707157	0.00496892	0.0112	1	1.22647	0.587413	0.170014	0.0487566	0.0132588	0.00917487	0.0128363	1	1.08318	0.558881	0.149726	0.0510209	0.0126222	0.00637316	0.00699773	1	1.30282	0.64555	0.166384	0.0383769	0.00954754	0.00729419	0.0152995	48.5909
P13010	1	0.780344	0.449477	0.123875	0.0940772	0.0224061	0.00489007	0.00386544	1	0.792865	0.304436	0.116555	0.0439598	0.0160363	0.00736497	0.00439244	1	0.741199	0.307851	0.0823608	0.0252598	0.00489927	0.0022306	0.00318529	1	0.86348	0.416126	0.139361	0.045888	0.0116358	0.00581191	0.00567178	1	0.884239	0.383759	0.129308	0.0456713	0.0132214	0.00455231	0.00357915	1	0.99549	0.36508	0.132397	0.0328656	0.00673145	0.0039664	0.00297043	47.2701
P13051	1	0.78055	0.383178	0.02802	0.0157741			0.0205905	1	0.973266	0.490511	0.0256556				0.0685754	1	0.725178	0.306912	0.0380673	0.0104848				1	0.703704	0.45646	0.0334586	0.0520394		0.123912		1	0.951979	0.373166	0.0427894	0.0817911	0.0692889	0.0291476		1	1.36277	0.447665		0.0203182	0.0436856	0.0357466	6.14859e-06	46.7028
P13073	1	0.826084	0.764339	0.50468	0.325481	0.0613246	0.0234442	0.0162646	1	0.820024	0.724328	0.530926	0.320989	0.0551124	0.0258324	0.0176475	1	0.953829	0.948464	0.688749	0.386225	0.069717	0.0281002	0.020806	1	1.01243	0.842297	0.694436	0.389646	0.0766226	0.0292424	0.0187015	1	0.978075	0.793433	0.587018	0.325364	0.0641348	0.0267338	0.0194373	1	1.19783	0.966622	0.687957	0.381643	0.0875492	0.0328025	0.022995	51.8344
P13164	1	0.994348	0.655474	0.997452	0.767014	0.773859	0.553047	0.532175	1	1.13557	1.01267	1.13154	0.996956	0.694514	0.550825	0.5839	1	0.693109		0.660236	0.787379	0.699093	0.619444	0.68558	1	0.928428	0.751718	0.588345	0.59037	0.409993	0.323216	0.295669	1	0.924568	1.00178	0.83361	0.628969	0.538172	0.486421	0.476502	1	0.0892952	0.599693	0.535235	0.935801	0.505809	0.484535	0.488243
P13473	1	0.769812	0.656287	0.618789	0.583704	0.627845	0.555727	0.546609	1	0.920369	0.873761	0.744788	0.639924	0.61282	0.56863	0.546562	1	0.803669	0.731239	0.62713	0.584528	0.554691	0.462187	0.419286	1	0.97572	0.770181	0.662741	0.692231	0.529823	0.54338	0.55487	1	0.940988	0.701572	0.638117	0.563826	0.520521	0.509501	0.512516	1	1.00063	0.915682	0.803025	0.764426	0.613715	0.553394	0.681542
P13473-2	1	0.713094	0.583814	0.4214	0.347288	0.282329	0.277456	0.254299	1	0.868853	0.657326	0.526906	0.390704	0.345066	0.329213	0.318405	1	0.795584	0.843574	0.506815	0.393752	0.326797	0.278639	0.250355	1	0.915022	0.716916	0.498115	0.403855	0.342445	0.322801	0.288336	1	0.889746	0.645205	0.44059	0.370317	0.318259	0.287287	0.264779	1	0.98416	0.761025	0.5843	0.454478	0.357973	0.337891	0.337362	49.5062
P13489	1	0.822568	0.775995	0.406999	0.252297	0.157162	0.124849	0.0965121	1	0.878599	0.71856	0.531869	0.264944	0.166175	0.13716	0.121019	1	0.996881	0.801793	0.443245	0.238692	0.125009	0.106714	0.0749345	1	1.04179	0.842176	0.857801	0.394829	0.263074	0.198335	0.148398	1	1.02788	0.900305	0.508851	0.342418	0.192055	0.198069	0.140531	1	1.12276	0.987814	0.737078	0.26598	0.166723	0.144218	0.130782	51.0713
P13498	1	0.667229	0.417202	0.137872	0.100739	0.0395273	0.0216275	0.0213024	1	0.724439	0.285859	0.138991	0.0777697	0.0371128	0.0270282	0.0206023	1	0.803634	0.439984	0.112436	0.0643924	0.0415607	0.0260707	0.0187328	1	0.662452	0.297347	0.120951	0.0705987	0.0396836	0.0264444	0.0238798	1	0.657476	0.349419	0.127783	0.0779968	0.0438037	0.0264583	0.0184552	1	0.969013	0.41168	0.145954	0.0781201	0.0278495	0.0296991	0.0197959	46.5454
P13612	1	0.789637	0.711017	0.426136	0.320261	0.204054	0.155443	0.139508	1	0.838101	0.691812	0.511475	0.334929	0.22896	0.180191	0.148234	1	0.946877	0.845429	0.511131	0.311499	0.185296	0.133161	0.0919953	1	0.979169	0.729769	0.488263	0.333859	0.221135	0.153278	0.12165	1	0.962621	0.744749	0.474665	0.328635	0.220591	0.163631	0.132368	1	1.11193	0.86754	0.590194	0.357119	0.196912	0.16209	0.122954	51.1003
P13639	1	0.805309	0.794447	0.559454	0.344001	0.0359287	0.00574724	0.00371258	1	0.925513	0.815193	0.665454	0.381838	0.033634	0.00739511	0.0036675	1	0.947709	0.933219	0.654198	0.382894	0.0269684	0.0029978	0.00124182	1	0.981176	0.844303	0.703293	0.400639	0.028571	0.00501955	0.00242625	1	0.976162	0.851302	0.620973	0.383092	0.0335734	0.00540319	0.00233787	1	1.23523	1.0617	0.829798	0.415727	0.0361351	0.00476375	0.00226899	52.3556
P13645	1	0.427285	1.02608	0.202373	0.141957	0.346626	0.0983717	0.128658	1	0.216173	0.766909	0.318163	0.0956697	0.0941404	0.164191	0.20584	1	0.592266	0.40938	0.229991	0.332525	0.500231	0.20374	0.0554333	1	0.943261	1.81684	0.400493	0.346232	1.97864	0.290513	0.0977125	1	0.39073	2.69728	1.08921	0.398737	0.0951345	0.210945	0.0997254	1	3.56679	3.3453	1.23885	0.9213	0.943223	0.447732	0.408909	49.7686
P13647	1	0.527537	1.2439	0.194892	0.138762	0.818728	0.0710063	0.127381	1	0.10728	0.745538	0.217067	0.0553364	0.0739231	0.331135	0.175937	1	0.606189	0.469332	0.172062	0.535483	0.251594	0.175423	0.0498279	1	0.774491	1.13642	0.336779	0.278902	1.63819	0.223551	0.0671267	1	0.397193	1.51006	1.18167	0.562947	0.0629239	0.114577	0.0677854	1	2.46273	2.38905	1.83004	0.596459	0.890444	0.190659	0.324329	53.0737
P13667	1	0.768728	0.576648	0.209652	0.130789	0.0525652	0.0247025	0.0203548	1	0.85151	0.583751	0.230192	0.113427	0.0468271	0.0245598	0.0173359	1	0.964378	0.655129	0.194276	0.0882645	0.0336083	0.0174965	0.0135839	1	0.977012	0.633459	0.249826	0.115566	0.0473481	0.0261512	0.0195779	1	0.958084	0.611433	0.221645	0.10797	0.0405621	0.0219794	0.0160318	1	1.13459	0.736572	0.276824	0.115475	0.0401091	0.0233805	0.0171485	48.3274
P13674	1	0.702849	0.310364	0.0860577	0.0592128	0.018177	0.00404656	0.00331081	1	0.771374	0.29185	0.0845123	0.0377119	0.0126386	0.00459134	0.00402095	1	0.85173	0.367745	0.0756397	0.0247017	0.00612233	0.00231984	0.00258089	1	0.872724	0.354708	0.0947532	0.0346635	0.010917	0.00529558	0.00318813	1	0.839635	0.326305	0.0903468	0.0367778	0.0111153	0.00331304	0.0016172	1	1.03859	0.387915	0.117474	0.0408934	0.00806139	0.00353611	0.0016482	46.0219
P13693	1	0.723349	0.631541	0.198753	0.0870445	0.035344	0.0276845	0.0289911	1	0.781364	0.674085	0.250314	0.0943063	0.042648	0.0314357	0.029708	1	1.01425	0.824199	0.277293	0.0755291	0.0300068	0.0206354	0.0163792	1	1.0208	0.751681	0.307885	0.0832712	0.0337428	0.0284893	0.0223677	1	0.976378	0.73436	0.272018	0.088815	0.0379409	0.0301262	0.0272793	1	1.08811	0.875018	0.388584	0.084501	0.0331004	0.0303776	0.0229674	48.3648
P13716	1	0.736836	0.766175	0.64998	0.690966	0.670786	0.747023	0.903656	1	1.0964	0.938884	1.04633	1.01448	1.01734	1.06258	1.19357	1	1.08783	1.11535	1.04174	1.13259	1.29033	1.27211	1.28197	1	1.03891	0.880978	0.848794	0.906496	0.908396	0.962333	1.09108	1	0.98594	1.03014	0.959142	0.960686	0.953451	0.971385	1.10471	1	1.02692	0.958884	0.953756	1.02299	0.983195	1.03161	1.16254
P13747	1	0.632244	0.384984	0.186615	0.163965				1	0.78443	0.198747						1	1.81573	0.000423827						1	0.454182	0.133945						1	0.55341	0.237436	2.20748					1	0.348462	0.331852						45.8866
P13796	1	0.76083	0.794327	0.701113	0.695231	0.619927	0.227888	0.0320769	1	0.868903	0.868462	0.863226	0.827391	0.709947	0.211242	0.0317098	1	1.01997	0.990638	0.856943	0.82279	0.605768	0.160263	0.0307175	1	0.967104	0.899003	0.931858	0.873758	0.741858	0.22186	0.0366104	1	0.962488	0.879917	0.785138	0.809507	0.724793	0.265854	0.0370481	1	1.32709	1.19264	1.09982	0.971316	0.787942	0.275796	0.0440122	58.1477
P13798	1	0.786474	0.765137	0.642659	0.613415	0.55635	0.243096	0.00502629	1	0.870964	0.821482	0.791405	0.729812	0.619775	0.290414	0.00469204	1	1.01824	0.951949	0.856767	0.776162	0.647106	0.317747	0.00404757	1	1.00064	0.880062	0.806324	0.76019	0.651115	0.336478	0.00465669	1	0.961802	0.836162	0.780252	0.70274	0.642872	0.310935	0.0099895	1	1.07877	0.958835	0.91978	0.789083	0.701696	0.35871	0.00650535	56.6141
P13804	1	0.703681	0.632097	0.348794	0.209704	0.0621239	0.0156018	0.00861556	1	0.83619	0.677136	0.428148	0.253184	0.0683111	0.0182294	0.00751872	1	0.950117	0.758096	0.482596	0.286651	0.0764091	0.0130819	0.00198273	1	0.924413	0.710405	0.458239	0.234502	0.0631296	0.0173396	0.00939012	1	0.897625	0.679429	0.422737	0.247001	0.0721067	0.0160587	0.00515952	1	1.03494	0.782719	0.523481	0.262939	0.0714143	0.01373	0.0025598	49.1847
P13807	1	1.15051	1.23526	0.728377	1.34614	0.0877504	0.00765011		1	0.911545	0.261708	0.252546	0.153384	0.0407673	0.0153832		1	0.3419	0.46593	0.720898	0.312117				1	0.486187	0.422518	0.143815	0.13918			0.109298	1	0.668254	0.426234	0.496577	0.382465	0.0281877		0.0628578	1	0.931498	0.398952	0.144354	0.186909				59.4198
P13861	1	0.552062	0.396963	0.111029	0.0504673	0.0101355	0.00372178	0.00284131	1	0.658285	0.326904	0.117557	0.0293597	0.00748543	0.00446508	0.00313488	1	0.653787	0.351115	0.113855	0.0182023	0.00301622		0.00201497	1	0.643303	0.36668	0.13322	0.0261369	0.00412183	0.00446441	0.00248935	1	0.684694	0.393271	0.13443	0.0358018	0.00676327	0.00254101	0.00185953	1	0.531365	0.249015	0.175971	0.0287497	0.00398591	0.00264283		45.7168
P13929	1	0.989889	1.07686	0.618537	0.62546	0.272897	0.0195254		1	0.721263	0.885627	0.745101	0.442534	0.172166	0.013148		1	0.999228	1.24627	1.48743	0.845926	0.37521	0.0347969		1	0.709813	0.639237	0.585585	0.382938	0.162428	0.00314528		1	0.916181	0.855159	0.691411	0.687224	0.292708	0.0129637		1	0.392458	0.354719	0.789961	0.46928	0.249804	0.0225014		56.1652
P13984	1	0.765927	0.683328	0.372562	0.148997	0.0693396	0.0719448	0.0745269	1	0.871903	0.750849	0.43676	0.1684	0.0642007	0.0627722	0.0631478	1	0.925308	0.762822	0.450736	0.13757	0.0659471	0.0534212	0.0482613	1	0.90941	0.729773	0.464311	0.189824	0.0946431	0.0702941	0.0756188	1	0.927822	0.744759	0.414271	0.149275	0.0688389	0.0596288	0.0623854	1	0.959002	0.797019	0.502324	0.13478	0.0736498	0.0675035	0.0736125	49.7769
P13994																																									1						0.243752	0.157184
P13995	1	0.558551	0.23417	0.0503198	0.054369	0.0184351	0.0042775	0.0135744	1	0.643698	0.222305	0.0516856	0.0256546	0.01391	0.0210855	0.0074735	1	1.16392	0.232387	0.0270203	0.0144227	0.00736774	0.00224979	0.126824	1	0.937931	0.289834	0.0664171	0.0219361	0.0110898	0.0134124	0.00901576	1	0.810989	0.272859	0.0570847	0.0341251	0.0112888	0.0232283	0.00694414	1	0.718637	0.169318	0.0453942	0.00906581	0.0432567	0.112773	0.0312974	44.8014
P14174	1	0.740424	0.793337	0.778723	0.663717	0.500154	0.351364	0.292382	1	1.0419	1.06337	0.87338	0.714107	0.670456	0.534852	0.418145	1	1.09551	0.832818	0.644735	0.551975	0.388064	0.42644	0.409562	1	0.842361	0.748924	0.762615	0.581234	0.566435	0.490969	0.420746	1	1.08316	0.940621	0.904564	0.689728	0.704968	0.856601	0.618039	1	1.01433	0.952383	0.834755	0.675173	0.585091	0.41091	0.315568	59.6368
P14314	1	0.838484	0.776518	0.575053	0.470947	0.343001	0.328523	0.317831	1	0.898726	0.865293	0.660212	0.494546	0.362398	0.340504	0.327329	1	1.02485	0.890231	0.610401	0.444648	0.284922	0.249216	0.22389	1	1.00471	0.869893	0.654835	0.46852	0.347397	0.32243	0.300689	1	0.940565	0.841175	0.580254	0.460025	0.343669	0.311188	0.282384	1	1.20672	1.04723	0.798896	0.49605	0.361049	0.340667	0.293887	54.3938
P14316	1	1.21084	0.724761	0.579979	0.348272	0.623158	0.531189	0.205462	1	1.2039	0.733752	0.445983	0.718454	0.666733	0.470652	0.228741	1	0.526064	0.629776	0.771505	0.745024	0.377276	0.741787	0.334385	1	0.537055	0.543418	0.471735	0.643548	0.654672	0.413372	0.124861	1	1.06116	1.18854	0.864678	0.732827	0.759206	0.685733	0.413272	1	0.996198	0.703481	0.359088	0.544069	0.615888	0.736939	0.232613	51.4424
P14317	1	0.733494	0.729743	0.628872	0.588233	0.566296	0.518242	0.433679	1	0.889074	0.823439	0.787241	0.728931	0.661336	0.545874	0.490659	1	1.01389	0.931016	0.79202	0.740371	0.587306	0.502883	0.40531	1	0.99922	0.925512	0.846744	0.791362	0.681949	0.62416	0.511471	1	0.998209	0.918947	0.729351	0.700107	0.64364	0.545388	0.434668	1	1.16496	1.0398	0.952516	0.745225	0.690161	0.602213	0.474553	64.3177
P14324	1	0.689961	0.169222	0.0238187	0.0227534	0.00609962	0.00121204	0.00129084	1	0.74081	0.134775	0.0218247	0.00791488	0.00421542	0.00223124	0.00139832	1	0.9535	0.239459	0.0180728	0.00526264	0.00128895	0.000732221	0.000167562	1	0.917171	0.178645	0.0182738	0.00472265	0.00152751	0.00132248	0.00105155	1	0.856964	0.173128	0.0283161	0.00937329	0.00249073	0.00112849	0.00081244	1	1.06936	0.220922	0.0299904	0.00770252	0.00221261	0.00109268	0.000402329	45.2581
P14384	1	0.840222	0.767218	0.472444	0.311541	0.109407	0.0696444	0.0617498	1	0.898657	0.753794	0.556119	0.331533	0.126981	0.0946462	0.0757328	1	0.953077	0.843707	0.625258	0.313787	0.123159	0.0600101	0.0593967	1	0.877571	0.751834	0.503967	0.33126	0.132772	0.0775188	0.0681294	1	0.881208	0.823057	0.541406	0.328717	0.137712	0.0887028	0.073035	1	0.976026	0.814438	0.628852	0.375175	0.109852	0.0726388	0.0570755	51.7793
P14406	1	0.644141	0.387115	0.144938	0.114028	0.0450882	0.0267828	0.0336989	1	0.839169	0.643924	0.136004	0.0558633	0.0504265	0.0624823	0.0710676	1	0.679913	0.198826	0.0558915	0.0330099	0.00931635	0.0258401	0.0535262	1	0.394401	0.265721	0.0835767	0.0288234	0.0200356	0.0231836	0.0391987	1	0.706227	0.353743	0.169865	0.0510453	0.0361466	0.0439794	0.0578424	1	0.676472	0.283517	0.0900098	0.0502181	0.020343	0.0354575	0.0421251	46.24
P14543	1	1.30822			0.108069				1	0.268623	0.360215				0.0393882										1		0.50274		0.176607	0.150533			1	0.199154			0.144414	0.060881			1								54.6658
P14550	1	0.69071	0.567449	0.0278587	0.0158485	0.00255647			1	0.801665	0.616884	0.0296142	0.00565291	0.00385779		0.000443169	1	1.00321	0.839158	0.03577	0.00446487				1	0.966889	0.667512	0.0404117	0.0037435				1	0.926413	0.605278	0.0548084	0.00516568	0.000984438	0.00103779		1	0.405247	0.336633	0.0375412	0.00294707				47.2656
P14598	1	0.695096	0.181762	0.0192535	0.0283359	0.0507614	0.0583499	0.041093	1	0.793098	0.154577	0.0223902	0.0197138	0.0376751	0.0304572	0.0367328	1	0.79225	0.195076	0.0117044	0.021289	0.0197422	0.037842	0.0312389	1	0.850251	0.138911	0.0199044	0.019064	0.0492153	0.0331158	0.0738045	1	0.767147	0.174518	0.0123042	0.0315889	0.0283744	0.047749	0.0415051	1	0.967257	0.223756	0.0160584	0.0261806	0.0211767	0.0518218	0.0459044	45.2488
P14618	1	0.800672	0.731303	0.574911	0.44015	0.0204546	0.0022878	0.00249255	1	0.848673	0.769714	0.699911	0.546125	0.0210838	0.00430531	0.0031819	1	0.971906	0.903304	0.720893	0.5857	0.0247407	0.000949409	0.000839455	1	1.01004	0.802651	0.783644	0.625376	0.0184198	0.00184293	0.0021533	1	0.94204	0.802349	0.677062	0.545859	0.0233163	0.00281732	0.00145599	1	1.32838	1.08445	0.966125	0.672988	0.0297774	0.0021546	0.00105114	52.3901
P14618-2	1	0.802625	0.887884	0.67494	0.530783	0.0466541			1	1.20329	1.25988	1.19463	1.01281	0.161353			1	0.915888	1.06002	0.673608	0.591258	0.117781			1	1.20762	1.0583	0.980994	0.772719	0.0981954			1	1.0324	0.855581	0.734976	0.615666	0.125102		0.000527254	1	1.32898	1.26572	1.32195	0.994863	0.201865	0.0063627		54.6306
P14621	1	0.652434	0.62557	0.372936	0.199215	0.027848	0.00969097	0.0130303	1	0.976706	0.852283	0.622874	0.339217	0.0623403	0.0212445	0.0277286	1	0.89113	0.56539	0.578608	0.201762		0.0176191		1	0.714145	0.544172	0.446309	0.264046	0.0232745		0.00500882	1	0.972433	0.945106	0.544262	0.347412	0.047321	0.0380879		1	0.678714	0.450584	0.391177	0.273719	0.0508549			48.9131
P14625	1	0.781142	0.622644	0.223124	0.152525	0.0610256	0.0292427	0.0227437	1	0.855255	0.640065	0.250473	0.120805	0.0555697	0.0352295	0.0229836	1	0.905391	0.645266	0.19738	0.0869594	0.0323481	0.0165768	0.00947454	1	0.91613	0.62781	0.242434	0.107809	0.0460602	0.0262834	0.0171294	1	0.910364	0.640352	0.249945	0.112446	0.0501431	0.025412	0.0161692	1	1.24072	0.803615	0.31812	0.110704	0.0436442	0.02507	0.0158678	48.7599
P14635	1	0.636673	0.481626	0.211327	0.0874007	0.138688	0.174145	0.142349	1	0.808449	0.515008	0.310826	0.134755	0.144437	0.161532	0.14817	1	0.876884	0.469412	0.349885	0.154115	0.171523	0.112596	0.143713	1	0.893154	0.553156	0.399168	0.165929	0.0555669	0.192001	0.159491	1	0.744392	0.508335	0.314156	0.12656	0.0524172	0.105511	0.132793	1	0.815863	0.580712	0.404531	0.163588	0.0929717	0.12253	0.141358	46.6605
P14649	1	1.33375	1.14599	1.23207	1.15873	1.05638	0.931271	0.844073	1	1.2279	0.853897	0.986096	1.09178	0.963944	1.03859	0.760764	1	1.38876	0.759319	0.608494	0.610984	0.624572	0.552775	0.412468	1	0.611978	0.679724	0.850747	0.862682	0.870887	0.620288	0.508786	1	0.696126	0.561379	0.729835	0.843433	0.756291	0.781885	0.57038	1	0.778436	0.386743	0.484462	0.655059	0.536318	0.457877	0.349009
P14678	1	0.841152	0.890539	0.963384	0.886726	0.608066	0.489159	0.324573	1	0.878497	0.882028	0.953689	0.912685	0.633515	0.482475	0.315176	1	0.876423	0.949846	1.0591	0.889921	0.557273	0.413665	0.298876	1	0.887164	0.89906	1.06875	0.988686	0.653102	0.493501	0.319053	1	0.96334	0.921325	1.02919	0.975169	0.666194	0.492242	0.328125	1	1.06202	1.05463	1.18426	0.996742	0.650264	0.505024	0.392257	63.542
[truncated: 5,360 more rows]
[truncated: 53 more columns]
