# Supplementary material for: Comparison of Quantitative Mass Spectrometric Methods for Drug Target Identification by Thermal Proteome Profiling
Source: J Proteome Res. 2023 Jul 13;22(8):2629–40. doi: 10.1021/acs.jproteome.3c00111 (PMC10407934; doi:10.1021/acs.jproteome.3c00111)
Supplement: Supplementary file 1 — pr3c00111_si_001.zip [file pr3c00111_si_001.zip › Supporting Information/Table S9.xlsx]

## Sheet: Description Table S7
Supplementary Table 7: Thermal proteome profiling of Losmapimod versus DMSO using DIA-NN
Column Name	Description
Protein_ID	Protein identifier.
norm_rel_FC_label_treatment_replicate	Normalised relative protein fold change at each corresponding temperature used for a treatment and biological replicate. Temperature and label combinations include 130L = 68°C, 129H = 64°C, 129L = 60°C, 128H = 56°C, 128L = 52°C, 127H = 48°C, 127L = 44°C, 126 = 40°C.
meltPoint_ treatment_replicate	Melting point of a protein for a treatment and biological replicate, derived from the fitted melting curve.
slope_ treatment_replicate	Slope of the fitted melting curve.
plateau_ treatment_replicate	Plateau (lower horizontal asymptote) of the fitted melting curve for a treatment and biological replicate.
R_sq_ treatment_replicate	Coefficient of determination of the melting curve for a treatment and biological replicate.
diff_meltP_Los_replicate_vs_UT_replicate	Difference between the melting points of a protein in Los vs UT for a biolgoical replicate.
min_slope_Los_replicate_vs_UT_replicate	Minimum slope of the fitted melting curves of a protein in Los vs UT for a biological replicate.
pVal_adj_Los_replicate_vs_UT_replicate	Benjamini-Hochberg corrected p-value of the melting point difference of a protein between Los vs UT for a biological replicate.
passed_filter_Los_replicate_vs_UT_replicate	Specifies whether a protein met quality criteria between Los vs UT for a biological replicate.
protein_identified_in_treatment_replicate	Specifies whether a protein was identified in a treatment for a biological replicate.
model_converged_ treatment_replicate	Specifies whether the melting curve fit succeeded for the given treatment and biological replicate.
sufficient_data_for_fit_ treatment_replicate	Specifies whether there is >2 valid fold changes in the input data for this treatment and biological replicate to fit the melting curve.

## Sheet: Table S7
Protein_ID	rel_fc_X126_UT_1	rel_fc_X127L_UT_1	rel_fc_X127H_UT_1	rel_fc_X128L_UT_1	rel_fc_X128H_UT_1	rel_fc_X129L_UT_1	rel_fc_X129H_UT_1	rel_fc_X130L_UT_1	rel_fc_X126_UT_2	rel_fc_X127L_UT_2	rel_fc_X127H_UT_2	rel_fc_X128L_UT_2	rel_fc_X128H_UT_2	rel_fc_X129L_UT_2	rel_fc_X129H_UT_2	rel_fc_X130L_UT_2	rel_fc_X126_UT_3	rel_fc_X127L_UT_3	rel_fc_X127H_UT_3	rel_fc_X128L_UT_3	rel_fc_X128H_UT_3	rel_fc_X129L_UT_3	rel_fc_X129H_UT_3	rel_fc_X130L_UT_3	rel_fc_X126_Los_1	rel_fc_X127L_Los_1	rel_fc_X127H_Los_1	rel_fc_X128L_Los_1	rel_fc_X128H_Los_1	rel_fc_X129L_Los_1	rel_fc_X129H_Los_1	rel_fc_X130L_Los_1	rel_fc_X126_Los_2	rel_fc_X127L_Los_2	rel_fc_X127H_Los_2	rel_fc_X128L_Los_2	rel_fc_X128H_Los_2	rel_fc_X129L_Los_2	rel_fc_X129H_Los_2	rel_fc_X130L_Los_2	rel_fc_X126_Los_3	rel_fc_X127L_Los_3	rel_fc_X127H_Los_3	rel_fc_X128L_Los_3	rel_fc_X128H_Los_3	rel_fc_X129L_Los_3	rel_fc_X129H_Los_3	rel_fc_X130L_Los_3	meltPoint_UT_1
A0A0B4J2D5	1	0.750727	0.727852	0.656749	0.580001	0.517577	0.48234	0.446236	1	0.767346	0.695601	0.634078	0.609485	0.544694	0.522049	0.450102	1	1.20059	0.986731	0.769423	0.738242	0.628285	0.553157	0.479941	1	0.989053	0.765797	0.657953	0.625191	0.524384	0.495126	0.451132	1	0.84483	0.766682	0.657671	0.52243	0.559884	0.463729	0.419103	1	1.09436	0.982562	0.753408	0.706435	0.607143	0.537771	0.494305	61.6852
A0A5B6	1	1.05368	1.90802	0.66774	0.134094		0.0182643	0.00709792	1	0.484491	0.892398	0.246713	0.0362489	0.0179752	0.00993773	0.00644229	1	1.52803	0.430474	0.176424	0.0587296			0.00443533	1	0.581227	0.644618	0.769864	0.101395				1	0.874061	0.722685	0.246654	0.0331238	0.0122601	0.00405998	0.00382909	1	0.681134	0.678346	0.216285	0.0303744	0.000991401	0.00720128	0.00406135	52.3384
A0AV96	1	0.497282	0.192934						1	0.400419							1	0.370841							1	0.559361		0.103203					1	0.408282	0.0939988						1	0.561009	0.401769		0.224041
A0AVT1	1	0.712345	0.386302	0.0766534	0.0496701	0.0126011	0.00216059	0.00141784	1	0.649229	0.287547	0.0733422	0.0284232	0.00914859	0.00291506	0.00161795	1	1.02266	0.391018	0.0623663	0.0201094	0.00343399	0.00189423		1	0.967097	0.376248	0.072354	0.0238373	0.0049883	0.0023466	0.00201066	1	0.813101	0.365773	0.0853811	0.0259452	0.00615083	0.00270159	0.00179698	1	1.0042	0.40559	0.0855382	0.0223444	0.00295398			46.4665
A0FGR8	1	0.635743	0.345296	0.0686137	0.0530078	0.0128873	0.00572478	0.00457194	1	0.535148	0.208852	0.0563488	0.023179	0.00584577	0.00293097	0.00129119	1	0.766037	0.260242	0.0437636	0.0126079	0.00158951	0.00643083	0.0045787	1	0.761012	0.278604	0.0496585	0.0175989	0.00378592	0.00716903	0.00742428	1	0.671956	0.265881	0.0664102	0.0188657	0.0049479	0.00330073	0.00775484	1	0.875896	0.296094	0.0723279	0.0108374	0.00678372	0.00740418	0.00460172	45.8275
A0JLT2	1	1.54447	0.618692						1	0.404928	0.339415					0.0187869	1	2.83966							1	0.507752							1	0.926443							1	0.958729							48.0929
A0JNW5	1	0.890454	0.497247				0.0866232	0.0917608	1	0.562265	0.351108		0.121886			0.0607263	1	1.22249							1	1.06002	0.599064			0.196675		0.0337299	1	0.557615	0.636905					0.0453262	1	0.466647	0.456032					0.0285646	47.9722
A0MZ66	1	0.774191	0.757531	0.250305	0.174658	0.0864411	0.0867361	0.102812	1	0.763041	0.620734	0.236294	0.152762	0.0619793	0.0380345	0.0690534	1	1.03195	0.650468	0.224702	0.116702	0.0508837	0.0374988	0.0601485	1	0.993363	0.798763	0.294915	0.175574	0.0852602	0.0738337	0.125424	1	0.912145	0.690509	0.243922	0.143551	0.0648414	0.0323879	0.0766915	1	0.93339	0.761471	0.258935	0.124666	0.0534804	0.0334771	0.0758848	49.6747
A0PJW6	1	0.400803	0.151171				0.0914791	0.0538318	1	1.29558				0.129236			1								1	0.582831				0.0646384	0.0796337	0.0661633	1	0.634738	0.152586	0.0829456					1	0.478053							43.5626
A1L0T0	1	0.715748	0.494347	0.0887293	0.0554509	0.028899	0.00745199		1	0.674786	0.366358	0.0994004	0.0388585	0.0203155	0.00891533		1	0.822045	0.357678	0.127062	0.0377406	0.010739	0.00758117		1	0.836005	0.463524	0.0938941	0.0480238	0.0210898	0.0116497		1	0.759956	0.462229	0.12244	0.0416047	0.0162077	0.00755766		1	0.901127	0.61132	0.142691	0.0491162	0.0134949	0.00640247		47.1149
A2RRP1	1	0.21487					0.0809638		1	0.613842	0.453032						1								1	0.537911							1	0.423915	0.608717						1	0.450568	0.669961
A2RTX5	1	0.757494	0.602659	0.144455	0.0739955	0.0242889	0.00581263	0.0017663	1	0.709621	0.515364	0.140176	0.0481113	0.0185466	0.00849994	0.00211289	1	1.03607	0.847391	0.185236	0.0410882	0.0135775	0.00534917		1	0.992715	0.634232	0.178275	0.0409239	0.0177743	0.00711952	0.00127535	1	0.882659	0.650899	0.178378	0.0445635	0.0178719	0.0069124	0.00123595	1	1.06595	0.763118	0.217159	0.038615	0.0130251	0.004692	0.000516997	48.1545
A2RU67									1	0.405927	0.229237	0.163289	0.194738	0.102473	0.0682386	0.0738648	1			0.329843	0.239676	0.142465	0.248868	0.10018	1		0.236302	0.232925	0.10796	0.114731	0.100121	0.0844496	1	1.46719	1.14051	0.930068	0.620504	0.377643	0.405048	0.280917	1	2.56282	0.755847	1.05386	0.351861	0.371271	0.394704	0.28865
A2RUS2	1	0.55333	0.14951		0.233254				1	0.502561	0.0557021						1	0.589529		0.180149					1	0.440666	0.0926342		0.203784				1	0.679503	0.127797						1	0.639233	0.0557628						44.048
A2VDF0	1	0.570712	0.877162	0.739508	0.437928	0.386504	0.300639	0.313208									1	1.12603			0.20014		0.430559	0.830044	1		0.335992	0.334614	0.26678	0.314342	0.346049	0.343112	1	1.25871	0.796277	0.691937	0.24157	0.227294	1.06982	1.02772	1		0.564786		0.132376	0.115669	0.205408	0.162667	56.4776
A2VDJ0									1	0.221133				0.069012	0.0637381	0.0918016									1	0.249543				0.0420211	0.0456087	0.0523676	1	0.800862		0.158172		0.207108	0.155309	0.207997	1						0.0530016	0.0996653
A3KMH1	1	0.814602	0.483144	0.0429485	0.0207655				1	0.716703	0.331306	0.0502925				0.0124532	1	0.827192	0.432291	0.0613288	0.0391389				1	0.799134	0.438907	0.0457203					1	0.798303	0.4191	0.0805976	0.0119694				1	0.87257	0.389949	0.0541854					47.4493
A3KN83	1	0.659833	0.592412	0.0419755	0.0383015	0.0748096	0.0817662	0.117272	1	0.788521	0.609827	0.038939	0.0632315	0.0591648	0.0885302	0.111057	1	0.920291	0.63406	0.0600434		0.0487445	0.053244	0.071464	1	0.986308	0.715331	0.0690467	0.0782903	0.0907138	0.114131	0.147594	1	0.984209	0.601958	0.0510436	0.0375732	0.0574872	0.0640561	0.0959136	1	1.01452	0.689508	0.0896752	0.0394196	0.0265875	0.0566691	0.0824086	47.1711
A4D126																																									1					0.024458	0.072546
A4D161-2	1	0.990371	0.840487	0.329926	0.202976	0.398975	0.410222	0.467642	1	0.476509	0.677131	0.531003		0.152747	0.33052	0.408987	1		0.464578	0.106018			0.188528	0.249634	1	0.56061	0.310664	0.219211		0.107727	0.302271	0.383343	1	0.605174	0.493393	0.269963	0.0772503	0.057481	0.240886	0.286961	1	0.394977	0.569429		0.186134	0.187563	0.269632	0.255222	48.4604
A4D1E9	1	0.116409	0.376994					0.0078503	1	0.44036							1	0.734978							1	0.474561							1	0.34142	0.184711					0.0152919	1	0.344562							41.4766
A4D1P6	1	0.863064	0.772352	0.430724	0.364578	0.247068	0.215555	0.156601	1	0.742121	0.537772	0.280081	0.215689	0.145804	0.108047	0.0812063	1	0.792528	0.546894	0.256645	0.203174	0.110342	0.101965	0.0568405	1	0.890029	0.62865	0.327059	0.279516	0.170364	0.140242	0.0942394	1	0.856365	0.594638	0.297257	0.212576	0.139841	0.110193	0.0758992	1	0.91907	0.644081	0.333375	0.200317	0.156778	0.108739	0.0728049	51.8559
A4D2B0
A5A3E0	1	0.806282	0.75923	0.39567	0.15734	0.0668529	0.0462552	0.0446788	1	0.781088	0.567505	0.377024	0.124978	0.0606891	0.0433957	0.040229	1	0.937687	0.780378	0.382337	0.151188	0.068175	0.044231	0.0430456	1	1.00908	0.789412	0.498948	0.148246	0.0685399	0.0504163	0.0513267	1	0.862242	0.742194	0.400733	0.119903	0.0629688	0.0415051	0.0413017	1	1.07666	0.80702	0.456558	0.140332	0.061009	0.0406612	0.0389753	50.586
A5PLL7	1	0.829211	0.563916	0.430768	0.358143	0.276045	0.226679	0.14436	1	1.08153	0.667471	0.57018	0.401925	0.271357	0.222753	0.16871	1	0.985619	0.532669	0.450691	0.238992	0.189029	0.186919	0.0944302	1	0.815314	0.667436	0.521874	0.461587	0.30553	0.262273	0.193665	1	0.846931	0.52568	0.318378	0.253132	0.202687	0.114347	0.101205	1	1.22774	1.20636	0.726343	0.543999	0.363938	0.226783	0.278015	50.3789
A5PLN9	1	0.934028	0.45108						1	0.51874	0.148503						1	0.900827	0.193774						1	0.738446	0.243256						1	1.26398	0.353246	0.05385					1	0.817116	0.322558
A5YKK6	1	0.618598	0.220921	0.0258053	0.0259101	0.00322478			1	0.541369	0.108777	0.0200381	0.00491591	0.0110248	0.00680392		1	0.720014	0.136029		0.00920042				1	0.685375	0.146026	0.0116041			0.00865672		1	0.637319	0.152488	0.0219427	0.00841428	0.00290704			1	0.758084	0.143815	0.0151925			0.00706668		45.0912
A6H8Y1
A6NC98	1	0.378323	0.157835	0.0633511	0.0508964	0.0387226	0.0344838	0.0542726	1	0.299981	0.0711189	0.0367727	0.0365981	0.0212726	0.0216241	0.0328253	1	0.197574	0.165588		0.0280788	0.0367	0.033371	0.0285382	1	0.330238	0.114865	0.0418042	0.0370622	0.0218792	0.0293803	0.0481213	1	0.2585	0.0806854	0.0361791	0.0172236	0.0411065	0.0162444	0.0321002	1	0.277881	0.0876481	0.0994719	0.0135663		0.0139297	0.0211707	43.4534
A6NCC3	1	0.652524	0.635757	0.261206	0.172735	0.146777	0.169726	0.226645	1	0.959648	0.497689	0.207454	0.312905	0.222062	0.215638	0.250844	1	1.99881	1.26789		0.389708	0.234658	0.324233	0.356669	1	0.710793	0.3541	0.212803	0.117617	0.117909	0.173086	0.221023	1	0.736167	0.394465	0.3341	0.240689	0.188784	0.161945	0.20324	1	0.378326	0.650484	0.257254	0.167773	0.110666	0.121821	0.133754	48.1159
A6NDG6	1	0.772743	0.835384	0.679444	0.583706	0.527483	0.450119	0.0601988	1	0.755511	0.71294	0.695411	0.620452	0.577709	0.455333	0.0790429	1	1.10483	1.00199	0.806924	0.749484	0.606551	0.475271	0.0773725	1	1.20811	0.99664	0.923563	0.805579	0.690725	0.553765	0.0768974	1	0.918854	0.824206	0.703299	0.563548	0.572851	0.451846	0.0869909	1	1.07491	1.07559	0.885924	0.731184	0.624163	0.495144	0.0991111	58.082
A6NDU8	1	0.705931	0.506324	0.0448773	0.0265799				1	0.853237	0.401392	0.0724671					1	0.878621							1	0.805182	0.378239						1	0.962444	0.440559	0.067241					1	0.648717	0.252741						47.0195
A6NED2	1	0.776778	0.540892	0.246627	0.10576				1	0.674201	0.50687	0.196464	0.0244618				1	0.624788	0.729405		0.0761334				1	0.854452	0.593327	0.106565	0.122419				1	0.583605	0.386151	0.14122					1	0.783009	0.55283	0.216229	0.0569011				48.2586
A6NFI3									1	0.861744				0.132966	0.184659	0.245653									1						0.437593	0.671359	1	1.15629					0.0646001	0.217551	1							0.153678
A6NHL2	1	0.797978	0.590693	0.233712	0.101724	0.0264031	0.0072474	0.00688859	1	0.772943	0.375357	0.215758	0.0888054	0.0134064	0.00717026	0.00510385	1	0.629821	0.49043	0.17108	0.0489086	0.00817482	0.003	0.00177819	1	0.806388	0.488089	0.251953	0.0866771	0.00969087	0.0050309	0.00436389	1	0.774667	0.618952	0.25135	0.0915733	0.0133954	0.00470134	0.00342897	1	0.99992	0.641236	0.289249	0.0607875	0.00960533	0.00512005	0.00283074	48.5856
A6NHR9	1	0.181712	0.0305302	0.0175683	0.0441624	0.0750447	0.0752965	0.0863679	1	0.185256		0.085829		0.082677	0.0455677	0.0723199	1	0.145001	0.117538	0.0641969		0.0353704	0.0244736	0.0432127	1	0.211961			0.058429	0.0500283	0.0918431	0.0995609	1	0.200087		0.0679346	0.0712185	0.0636512	0.0772903	0.0738617	1	0.182802	0.150263	0.0586044			0.0376595	0.0743212	43.6922
A6NIH7	1	0.900341	1.38839	0.229899					1	0.469804	0.665143	0.263843					1	1.78127	1.694	0.700952					1	1.01152	0.894887	0.313624					1	0.748624	0.441097	0.254767	0.043524				1	0.860027	0.500992	0.355896					51.7486
A6NJG2	1	0.385709	0.119192						1	0.451962	0.0996409						1	0.84754							1	0.320253							1	0.338533	0.0884552						1	0.236133	0.136511
A6NJT0	1			0.191422	0.190321	0.311988	0.364167	0.20589																																	1		0.461231			0.301309	0.530253	0.397414
A6NKT7	1	1.04018	0.423465	0.0519851					1	0.319973							1								1		0.0730574						1	0.789034							1								47.9352
A8CG34	1	0.828014	0.607935	0.802894	0.750909	0.580436	0.68942	0.673742	1	0.851716	0.646229	0.686657	0.653016	0.677244	0.651058	0.67949	1	1.53239	0.808846	1.35551	1.44658	1.33339	1.47086	1.73799	1	1.60336	1.14392	1.01561	1.06547	1.02152	0.996177	1.08906	1	1.3868	1.4063	1.22408	0.986938	1.05317	0.930961	1.12168	1	0.861482	1.11921	0.821877	0.844502	0.82503	0.752962	0.843271
A8K2U0
A8MVS5	1	1.34409	0.607649	0.682487	0.627285	0.502343	0.623832	0.588863	1	1.67416	1.19198	1.01524	0.896757	0.680528	0.665079	0.747721	1	1.03726	0.737242	0.802205	0.552752	0.280759	0.446918	0.452914	1	0.782566	0.806405	0.53957	0.504242	0.301426	0.350636	0.348101	1	0.94861	1.09388	0.67706	0.671733	0.534442	0.402333	0.419177	1	0.768736	0.538066	0.44186	0.391764	0.359704	0.330609	0.287495
A8MW92
A8MWD9	1	0.937588	1.0242	1.07289	0.902562	0.677211	0.527984	0.338242	1	0.716636	0.80704	0.737794	0.655794	0.436384	0.342322	0.246901	1	0.986576	0.712079	0.73177	0.605008	0.34	0.300562	0.237564	1	1.10622	0.93612	0.932192	0.766641	0.524319	0.416395	0.266293	1	0.864511	0.904579	0.77329	0.643864	0.494975	0.398632	0.290142	1	0.994253	0.965056	0.971803	0.753901	0.520372	0.421248	0.261975	63.681
A8MXV4	1	0.782933	0.745056	0.321364	0.107832	0.00374124	0.00164961	0.07829	1	0.740567	0.583416	0.346491	0.105742	0.0149599	0.00167217	0.048632	1	1.07407	0.868351	0.394583	0.103171	0.0277055			1	1.06169	0.76896	0.451114	0.116662	0.024518	0.064116		1	0.893832	0.75506	0.395851	0.0980924	0.0127646		0.000906946	1	1.00305	0.796837	0.450143	0.111428	0.0234085	0.0436133	0.0257913	49.9203
A9UHW6	1	1.12359	0.716682	0.0938383					1	1.74135	0.425178	0.19045					1	0.407681	0.675169						1	0.848054	0.30677	0.211876					1	0.755539	0.643343	0.161518	0.0240495				1	0.808885	0.577501	0.144342					48.1915
B0I1T2	1	0.708217	0.227862	0.0198708	0.0503664	0.00794714			1	0.594086	0.0686516	0.00891204					1	0.690759	0.0834407						1	0.518458	0.107505	0.00666018					1	0.615009	0.120867	0.0162044	0.00541386				1	0.768298	0.0950971						45.5683
B2RUZ4	1	0.657358	0.803663	0.720203	0.734489	0.737179	0.694903	0.588763	1	0.844121	0.762718	0.953685	0.969346	0.910174	0.805036	0.746541	1	1.43699	1.32621	2.34117	1.90188	1.7425	1.4456	1.35737	1	1.39389	1.04752	1.17755	1.34719	1.13333	1.13625	1.16675	1	1.098	0.730801	0.773731	0.812881	0.808162	0.699935	0.728014
B7ZBB8	1	0.669866	0.42637	0.0892336	0.0471748	0.0226952	0.00395331	0.00918592	1	0.599492	0.314486	0.0841554	0.0476004		0.0126423	0.00883036	1	0.940811	0.200029					0.0136235	1	0.793259	0.348822	0.0854815	0.0261326	0.00852225			1	0.806041	0.297507	0.0748508	0.0233118	0.0109947	0.0301491	0.011091	1	0.869613	0.322083	0.0352878					46.4824
C4AMC7	1	1.025	0.505194	0.218965	0.172785	0.164951	0.0960513	0.077402	1	0.672463	0.405479	0.170296	0.107875	0.0852582	0.0519488	0.0341858	1	1.55926	0.579633	0.148023	0.174596	0.0928964	0.167679	0.130904	1	0.872191	0.555797	0.207225	0.137313	0.110792	0.0670962	0.0527579	1	1.11253	0.589609	0.229537	0.170626	0.11407	0.0861335	0.0439785	1	1.10155	0.570422	0.212779	0.165959	0.11929	0.0828938	0.0565747	48.1063
C9JLW8	1	0.603653	0.63193	0.659103	0.444305	0.67355	0.805415	0.915897	1	1.0908	1.10136	0.92385	0.683921	0.722756	0.888702	0.964919	1	1.36514	0.690028	0.799577	0.551279	0.50774	0.957918	0.917539	1	0.689038	0.8163	0.746835	0.511966	0.492751	0.615219	0.825449	1	1.29875	0.843361	0.776656	0.546706	0.512883	0.736987	0.806881	1	1.02881	0.913153	0.968202	0.498486	0.691659	0.844473	0.923489
E9PAV3	1	0.776493	0.796685	0.591283	0.534507	0.429046	0.441022	0.521928	1	0.629235	0.626111	0.579113	0.465803	0.424848	0.454485	0.444175	1	1.17126	1.09133	0.769028	0.60458	0.540535	0.489473	0.432736	1	1.03309	0.897813	0.705309	0.566374	0.557391	0.538017	0.508424	1	0.880563	0.760751	0.654368	0.492658	0.455053	0.436066	0.461314	1	1.22572	1.11624	0.754226	0.684016	0.576897	0.583503	0.493661	58.5135
E9PRG8																																									1				1.86192	2.47359	2.92081	3.79495
G9CGD6	1	0.766782	0.65508	0.409889	0.25029	0.175991	0.108651	0.0699237	1	0.841712	0.547714	0.329991	0.236333	0.121327	0.0619382	0.0626512	1	0.973141	0.570524	0.350828	0.213663	0.127717	0.0589194	0.0439092	1	0.955824	0.74932	0.338006	0.303494	0.133282	0.086352	0.0692733	1	0.886005	0.663134	0.274014	0.211178	0.093694	0.0583396	0.0512357	1	0.755243	0.599776	0.262163	0.184231	0.0792068	0.0475821	0.0386155	50.3272
L0R6Q1	1	0.662281	0.673542	0.550088	0.438403	0.339646	0.229683	0.209699	1	1.14719	1.09113	0.742667	0.641299	0.438746	0.365051	0.402032	1	1.00165	0.501915	0.380117	0.390528	0.224124	0.30868	0.331782	1	0.610787	0.534616	0.438432	0.416796	0.293544	0.214519	0.239176	1	1.06107	0.920505	0.755195	0.538763	0.437772	0.530006	0.416924	1	0.720092	0.527488	0.502942	0.432842	0.245278	0.239642	0.184883	53.1072
L0R819	1	1.22903	0.985895	1.14091	0.88982	0.966587	0.956723	1.08043	1	0.668678	0.911535	0.729071	0.664121	0.656154	0.720895	0.833936	1	0.82847	0.800289	0.496377	0.494211	0.369017	0.676585	0.712773	1	0.665389	0.607202	0.528333	0.705756	0.59872	0.609162	0.770746	1	1.39878	1.46107	1.42892	1.46998	1.30881	1.61589	1.78246	1	0.744816	0.723754	0.662154	0.461266	0.477246	0.559012	0.561236
L0R8F8	1	0.671955	0.483023	0.324455	0.157264	0.0818269	0.0425709	0.0237555	1	0.784783	0.449154	0.293089	0.177655	0.0865975	0.0358798	0.039178	1	0.996823	0.477998	0.273802	0.161992	0.0550411	0.051526	0.0239092	1	0.78747	0.443595	0.327421	0.201956	0.0963927	0.0455618	0.02589	1	0.960267	0.560978	0.347282	0.194178	0.0895983	0.0673963	0.0431321	1	0.800244	0.579546	0.294858	0.140069	0.0550647	0.0462823	0.0268582	47.8799
O00115	1	0.883623	0.843084	0.818207	0.781739	0.759195	0.626288	0.665416	1	0.895962	0.952875	0.679341	0.654286	0.650066	0.705612	0.738302	1	1.08664	0.694251	0.661512	0.691616	0.64972	0.696438	0.631113	1	0.914328	0.819541	0.739298	0.657594	0.657628	0.562354	0.584974	1	0.973287	0.907615	0.784519	0.705506	0.718556	0.794129	0.722879	1	0.93238	0.721069	0.700082	0.53902	0.595849	0.576214	0.571905
O00116	1	0.640652	0.273306	0.0451269	0.0265931	0.00862234	0.00453178	0.00519948	1	0.570937	0.184122	0.0358682	0.0120214	0.00220565	0.00130802	0.00425863	1	0.805235	0.254114	0.0249279	0.00872217		0.00849332	0.00639773	1	0.811819	0.28404	0.0364641	0.00922499	0.0017809	0.00274794	0.00444708	1	0.707321	0.259912	0.0393626	0.0135748	0.0020004	0.00231196	0.00339229	1	0.880459	0.289169	0.039364	0.008183		0.0076131	0.0100026	45.4613
O00124	1	0.798145	0.168641				0.216328		1	1.13949	0.309615		0.0642271				1								1	0.232695	0.158326		0.0238533				1	0.662836	0.318273	0.0547037	0.031605				1	0.245759	0.10936						44.2795
O00139	1	0.645587	0.18553	0.0688612	0.0491056	0.0579147	0.0166935	0.0211074	1	0.570206	0.113774	0.0306425	0.0322564	0.0208267	0.011668	0.0141832	1	0.766982	0.105279	0.0279398	0.0134596	0.00269807	0.00817343	0.0184827	1	0.744448	0.135415	0.0263423	0.0276568	0.0214126	0.0138411	0.0147265	1	0.646505	0.121515	0.02595	0.0170957	0.0155102	0.0317882	0.0153483	1	0.797134	0.116815	0.0283312	0.0264561	0.00874762	0.0118881	0.010112	45.0574
O00142	1	1.52858	0.95496	0.696824	0.496069	0.390471	0.113935		1	1.14456	0.874697	0.85751	0.653661	0.425075	0.0931844	0.0205547	1	0.881052		0.535041	0.550498	0.279261	0.102739		1	0.967421	0.805345	0.512533	0.416301	0.270325	0.135894	0.0195542	1	0.538619	0.506327	0.518455	0.389641	0.218746	0.096733	0.011861	1	0.762114	0.945273	0.740969	0.638507	0.422336	0.172221		56.0491
O00148	1	0.732015	0.610909	0.207035	0.0702786	0.0207947	0.0072301	0.00519384	1	0.621351	0.455893	0.173686	0.0359822	0.0137657	0.00721333	0.00463735	1	0.777972	0.566483	0.177502	0.0266016	0.00784084	0.00281662	0.00166453	1	0.942737	0.615313	0.245229	0.0396778	0.0109718	0.00486279	0.00322442	1	0.772876	0.581468	0.237748	0.0358269	0.0127204	0.00524254	0.00314381	1	0.986664	0.695793	0.267926	0.0370923	0.00975104	0.00394046	0.00246296	48.2779
O00151	1	0.762665	0.798911	0.652498	0.584286	0.533738	0.539644	0.519859	1	0.805444	0.708252	0.721086	0.671778	0.598232	0.612741	0.526592	1	1.05314	0.920451	0.74077	0.68857	0.591675	0.564863	0.477949	1	1.00935	0.867323	0.765052	0.69622	0.62179	0.606011	0.543937	1	0.917168	0.833779	0.668319	0.631627	0.608224	0.629365	0.557759	1	0.982504	0.868506	0.695405	0.654228	0.55847	0.562979	0.465704
O00154	1	0.77619	0.830427	0.615786	0.52058	0.433899	0.128321	0.0068475	1	0.784982	0.661743	0.626135	0.565928	0.419542	0.117993	0.0110153	1	1.11256	0.979693	0.784615	0.685655	0.49218	0.143878	0.00608805	1	1.04768	0.864318	0.725758	0.669523	0.469099	0.149324	0.00731212	1	0.97178	0.891148	0.695949	0.593324	0.492861	0.138622	0.0106761	1	0.977239	0.928416	0.763816	0.596919	0.439609	0.146998	0.00628016	55.124
O00160	1	0.575848	0.302132	0.0203516	0.0245401	0.0242872	0.0268769	0.0340285	1	0.530611	0.242767	0.0196853	0.0269927	0.0222008	0.0204863	0.0279542	1	0.834989	0.354944	0.0437176	0.0352748	0.0322041	0.0239477	0.0253161	1	0.826197	0.323034	0.0261792	0.0231143	0.0289803	0.0309171	0.0399638	1	0.683769	0.293781	0.0275295	0.0234864	0.0198563	0.0244227	0.0289734	1	0.82404	0.31327	0.0289323	0.0381273	0.0269275	0.0256536	0.031	45.1502
O00161	1	0.762431	0.74332	0.679679	0.518391	0.526698	0.540835	0.543164	1	0.794279	0.683847	0.595671	0.500943	0.462151	0.467348	0.526597	1	1.07042	0.880306	0.617373	0.577091	0.515362	0.54641	0.557234	1	0.981407	0.829216	0.623554	0.599988	0.499351	0.52546	0.56289	1	0.856903	0.78025	0.588865	0.460431	0.475621	0.513108	0.548351	1	0.914972	0.771756	0.62071	0.547303	0.452381	0.406819	0.465621
O00165	1	0.812163	0.440681	0.0473066	0.0962493	0.0129298			1	0.770694	0.184317	0.0388515					1	1.06812							1	0.580309	0.132802	0.0295611	0.0285025				1	0.68008	0.21221	0.0661389					1	0.647551	0.062995						47.1828
O00170	1	0.701607	0.514475	0.113905	0.0349973	0.00682458	0.00150787	0.0025663	1	0.635201	0.419122	0.0893484	0.0198244	0.0028291	0.00117415	0.0018175	1	0.937991	0.523276	0.0773926	0.00734036	0.0075007	0.00177159	0.0112887	1	0.960933	0.552241	0.128866	0.0182618	0.00356981	0.00322582	0.00518407	1	0.802196	0.495603	0.103391	0.0137136	0.00383279	0.00252529	0.00101391	1	0.900529	0.497873	0.125541	0.0131597		0.00463988	0.00120805	47.2001
O00178	1	0.715939	0.438458	0.0962513	0.0601012	0.0418078	0.0252904	0.019239	1	0.684278	0.328149	0.0881177	0.0341968	0.0247006	0.0180159	0.0186887	1	1.01614	0.473121	0.0851111	0.0613059	0.0099847	0.0167673	0.0122688	1	0.828631	0.450913	0.15077	0.0191807	0.0161973	0.0176439	0.0170008	1	0.821077	0.413015	0.106126	0.0256371	0.0193493	0.0120904	0.0146108	1	0.799196	0.423937	0.118741	0.0281764	0.00782847	0.00962487	0.011796	46.7909
O00182	1	0.811571	0.821996	0.462434	0.251665	0.0473195	0.00537278	0.00499038	1	0.698258	0.555738	0.359081	0.137447	0.0262968	0.00601184	0.0047797	1	1.05613	0.740425	0.434531	0.149861	0.0139831	0.00298183	0.00193591	1	0.891409	0.675897	0.430572	0.178983	0.0202693	0.0080772	0.00343959	1	0.858327	0.692881	0.403924	0.141487	0.022285	0.00486594	0.00206219	1	0.945401	0.863665	0.493281	0.167851	0.0214148	0.00497329	0.00196948	51.6017
O00186	1	0.55529	0.157422	0.0250138	0.0133629	0.0024161			1	0.486472	0.108823	0.0225404	0.00868371				1	0.785858	0.103484		0.00928223				1	0.789449	0.166712	0.00800837	0.00383006				1	0.651075	0.144133	0.0229544	0.0076941				1	0.750924	0.120635	0.0177039					44.4997
O00189	1	0.488973	0.159197						1	0.508971	0.0596773						1	0.520638							1	0.659741							1	0.605405	0.134856						1	0.474975
O00193	1	0.688836	0.853442	0.485321	0.522905	0.594021	0.726278	0.733623	1	0.648791	0.553932	0.537842	0.540511	0.50139	0.530745	0.552224	1	0.839031	0.66034	0.510972	0.53012	0.506597	0.530649	0.507126	1	1.01818	0.762955	0.780195	0.674947	0.676545	0.697958	0.776905	1	1.03788	0.881136	0.653644	0.649603	0.631419	0.597785	0.653824	1	0.957	0.852129	0.667269	0.578593	0.503013	0.600812	0.585069
O00194	1	0.766701	0.520306	0.237504	0.14299	0.0386318	0.00408419	0.00292105	1	0.656858	0.327951	0.197865	0.110539	0.0256436	0.00530305	0.00344238	1	0.778932	0.411082	0.196699	0.0984586	0.0191997	0.00435921	0.00212936	1	0.770465	0.399416	0.254377	0.132472	0.0207825	0.00284893		1	0.648684	0.456475	0.214051	0.115006	0.0277754	0.00738716	0.00480177	1	0.971827	0.518793	0.250296	0.0944634	0.025732	0.0071672	0.00307496	48.1024
O00203	1	0.739288	0.375948	0.108062	0.0352656	0.00767405	0.0695231	0.0110166	1	0.628078	0.252662	0.0666688	0.0220184	0.00418448	0.00137902		1	0.945762	0.335389	0.0895498	0.0143806	0.0192971			1	0.880469	0.34375	0.127777	0.0244473	0.00524422			1	0.805535	0.335068	0.056862	0.0212705	0.00407236			1	0.958983	0.381342	0.11022	0.0168829				46.5554
O00214-2	1	0.921368	1.41201	0.661966	0.318231	0.0761876	0.020754	0.0318061	1	1.15705	0.536498	0.301809	0.108827	0.0485533	0.0151052	0.0029889	1	0.931998	1.18322	0.51255	0.221913				1	0.593753	0.484734	0.25994	0.0787682	0.0184152			1	1.26807	1.46972	0.644613	0.256637	0.0544038	0.020669		1	1.7371	1.2564	0.650846	0.204396				53.9957
O00217	1	0.60427	0.28565	0.0714289	0.0467921	0.0221132	0.00995119	0.0145237	1	0.488962	0.175633	0.0645685	0.0295869	0.0184697	0.012764	0.00789749	1	0.709502	0.233247	0.0466973	0.0112387	0.00489832	0.00771156	0.00335933	1	0.752577	0.254677	0.0589696	0.0267487	0.0101922	0.0052168	0.00580509	1	0.628561	0.237782	0.0833573	0.02205	0.0105674	0.00860155	0.00781601	1	0.767238	0.260891	0.0812676	0.0264871	0.0107828	0.00456296	0.00371506	45.3285
O00220	1	0.961975	0.650447	0.629043	0.479119	0.356321	0.446849	0.385645	1	0.594357	0.86963	0.76157	0.636181	0.52671	0.6242	0.563553	1	0.939211	0.343119	0.627176	0.754422	0.721212	0.833398	0.626339	1	1.48437	0.984509	0.438174	0.926982	0.763733	0.766834	0.70727	1	0.763878	0.592329	0.695658	0.524907	0.481994	0.547826	0.487965	1	0.977921	0.674405	0.90088	0.707607	0.534342	0.700354	0.565372	54.1571
O00221	1	0.559274	0.537997						1	0.900066	0.487626	0.0290391					1	0.795392	0.344705						1	1.01012	0.382558	0.0293044					1	0.722601	0.34604	0.0588824					1	0.801258	0.283966
O00231	1	0.874441	0.830491	0.236153	0.118062	0.0210193	0.00209281	0.0012475	1	0.702145	0.487159	0.209183	0.0576822	0.0115858	0.00270112	0.00154762	1	1.01406	0.843886	0.24833	0.0535596	0.0045635	0.000760677		1	0.981378	0.71629	0.22568	0.0524316	0.00519893	0.00149296	0.000784704	1	0.909029	0.746626	0.267677	0.0645142	0.00910169	0.00146957	0.000546454	1	1.10772	0.829121	0.327645	0.0591113	0.00526777	0.00185136		50.2087
O00232	1	0.831925	0.818727	0.234973	0.119778	0.0229366	0.0025244	0.00198294	1	0.679201	0.512893	0.209495	0.0625712	0.0129116	0.00285878	0.00157871	1	0.982022	0.801029	0.238795	0.0461488	0.00511427			1	0.960016	0.650484	0.221374	0.0557497	0.00606568	0.00119594		1	0.885995	0.705366	0.267543	0.0622905	0.0111658	0.00143473		1	1.07723	0.81764	0.304608	0.0594609	0.00762558	0.00125193		50.1329
O00233	1	0.581954	0.456172	0.707266	0.570522	0.509701	0.49062	0.375317	1	0.602459	0.395794	0.659311	0.577788	0.480446	0.418162	0.351911	1	0.805783	0.543357	0.713801	0.596593	0.518862	0.423307	0.359052	1	0.855036	0.582176	0.751004	0.70996	0.572921	0.493192	0.399682	1	0.733613	0.524386	0.700892	0.585773	0.526392	0.45581	0.360016	1	0.800466	0.553357	0.656975	0.628774	0.497926	0.430946	0.35939
O00241	1	0.842852	0.719317	0.508482	0.365988	0.276201	0.189262	0.161671	1	0.858291	0.524173	0.496193	0.378594	0.244509	0.155896	0.14076	1	1.28676	0.874098	0.579153	0.476624	0.324408	0.192041	0.144317	1	0.860514	0.665212	0.405811	0.340001	0.223032	0.151903	0.137872	1	0.707417	0.486902	0.372691	0.317915	0.184965	0.11511	0.0991519	1	0.93629	0.739491	0.573329	0.402214	0.24604	0.15469	0.134314	52.4273
O00244	1	0.828416	0.891629	0.872157	0.584282	0.706279	0.543377	0.572627	1	0.940207	0.968936	0.733092	0.609318	0.498541	0.591594	0.569908	1	1.16617	0.85544	0.687653	0.601504	0.489643	0.668946	0.622336	1	0.897493	0.820663	0.626779	0.571064	0.505103	0.42302	0.486295	1	0.95426	0.86066	0.743121	0.534914	0.502809	0.663504	0.581925	1	0.928317	0.85848	0.607239	0.528099	0.450051	0.449875	0.39732
O00255-2	1	0.973419	0.498015						1	1.34596	0.342808						1	1.33582							1	0.636454	0.127048						1	0.581248	0.248314						1	0.606279
O00257	1	1.0338	1.19058	0.613437	0.831362	0.661879	0.707232	0.726485	1	0.713549	0.596047	0.386261	0.429827	0.302318	0.355115	0.370501	1	0.49847		0.456206	0.201242	0.275995	0.216013	0.283894	1	2.05257	1.40836	1.33937	1.29939	1.05714	1.42838	1.56642	1	1.14043	1.05364	0.731405	0.61102	0.563427	0.451018	0.66253	1	0.375347	0.395469	0.371811	0.186636	0.205876	0.215609	0.221723
O00264	1	0.82192	0.723436	0.527776	0.419307	0.340075	0.304355	0.338611	1	0.790324	0.645197	0.508436	0.407511	0.355288	0.332705	0.340027	1	0.892413	0.820821	0.48842	0.375996	0.252082	0.326254	0.33453	1	0.997043	0.810645	0.573976	0.393121	0.333239	0.314424	0.349644	1	0.889442	0.773467	0.465826	0.360859	0.318644	0.31611	0.35269	1	0.960416	0.764287	0.476391	0.334338	0.25276	0.23263	0.265203	52.8222
O00267-2	1	0.838849	0.704718	0.163986	0.0925328	0.10093	0.0906314	0.0660906	1	0.657461	0.496923	0.115422	0.0608188	0.0554389	0.0493328	0.0413085	1	0.99207	0.640565	0.121024	0.0889409	0.0615427	0.0476918	0.0314997	1	0.948658	0.641973	0.174837	0.101335	0.09509	0.0729579	0.0639974	1	0.814297	0.647515	0.153678	0.060189	0.064014	0.0532303	0.0384696	1	1.17229	0.799295	0.213435	0.100793	0.0748635	0.0581744	0.0497412	49.1612
O00268	1	0.783403	0.625451	0.319614	0.213866	0.139567	0.106008	0.183944	1	0.723908	0.408704	0.193755	0.0989323	0.0902105	0.0788381	0.0999212	1	0.98163	0.658219	0.165174	0.14431		0.101459	0.0910534	1	0.917676	0.569482	0.283477	0.138932	0.122138	0.0886802	0.135497	1	1.61587	0.925581	0.451744	0.167862	0.10651	0.132321	0.164359	1	1.01834	0.645352	0.144528	0.0767271	0.109911	0.10233	0.0852205	49.1466
O00273	1	0.795896	0.83913	0.645964	0.526738	0.453233	0.462252	0.386511	1	0.777614	0.700949	0.616235	0.56363	0.455503	0.424834	0.387297	1	1.06575	0.983447	0.74483	0.652337	0.545595	0.451578	0.373015	1	1.11459	0.869877	0.758771	0.62721	0.494544	0.455069	0.381137	1	0.946113	0.821589	0.604013	0.553064	0.482505	0.435885	0.377051	1	0.994368	0.8426	0.697994	0.583222	0.451456	0.427097	0.355117	58.3833
O00287									1	0.772706		0.326102	0.466055	0.187411	0.574819	0.766977	1				0.349405	0.342299	0.491893	0.596064									1	0.955023	0.619075	0.447333	0.389748	0.657695	0.452973	0.881868	1				0.307926	0.234915	0.408233	0.450142
O00291	1	0.721912	0.437664	0.13039	0.0896713	0.0264432	0.00890027	0.0105092	1	0.68175	0.326836	0.124269	0.0575133	0.0150588	0.0100011	0.00924551	1	0.99133	0.336007	0.0722821	0.0274046	0.0174385	0.00666458	0.0247246	1	0.914153	0.473104	0.119744	0.0542101	0.0187663	0.0120871	0.0118606	1	0.868548	0.378104	0.134523	0.0514949	0.0221558	0.00927533	0.00654612	1	0.941242	0.378273	0.11207	0.0332723	0.00976966	0.0116755		46.9428
O00299	1	0.700738	0.672962	0.174762	0.063728	0.0218429	0.0090148	0.00745636	1	0.669688	0.525188	0.15846	0.0382219	0.0177905	0.010588	0.007123	1	1.06771	0.880362	0.191503	0.0379512	0.0133967	0.00660135	0.00442185	1	1.04545	0.742989	0.270215	0.0434746	0.0165204	0.00950377	0.00754186	1	0.867548	0.710854	0.218296	0.043424	0.0182546	0.0094117	0.00631453	1	1.16467	0.938512	0.295156	0.0444151	0.0160868	0.008715	0.00614416	48.4222
O00303	1	0.748216	0.366796	0.0758825	0.058189	0.0171747	0.00359881	0.00253049	1	0.660187	0.234441	0.0686291	0.0306823	0.0116676	0.00525276	0.0032914	1	1.05754	0.340432	0.0613309	0.0242958	0.0069956	0.0031467	0.001178	1	0.924716	0.304847	0.0605922	0.023324	0.00716864	0.00374308	0.00192131	1	0.843465	0.320478	0.0776017	0.0308831	0.0121696	0.00387315	0.00226206	1	1.12629	0.37821	0.091252	0.0270645	0.00635967	0.00340547	0.00203546	46.5345
O00308	1	0.863355	0.625066			0.1687	0.146735	0.167622	1	0.485663	0.164635			0.129875	0.163292	0.0918581	1	0.719567					0.0416557		1	0.500179			0.055645	0.0995156	0.115647	0.0776063	1	1.43162	0.293245				0.161019	0.615421	1	1.24183							49.5993
O00329	1	0.835017	0.36005		0.0188198				1	0.727704	0.289048						1	0.863153	0.339571						1	0.89147	0.351911						1	0.83826	0.373277	0.00765126					1	0.952788	0.383751						46.8867
O00330	1	1.23347	1.28129	0.70783	0.560894	0.0863066	0.022287	0.017293	1	0.839129	0.539504	0.414857	0.208127	0.0268734	0.0170188	0.00828534	1	1.12881	1.17649	0.625954	0.242616	0.0226216	0.0116431	0.0108933	1	1.01009	0.829643	0.516778	0.294594	0.0487985	0.020038	0.00990767	1	1.0184	0.852262	0.572003	0.232352	0.0426705	0.0135691	0.00697122	1	1.45651	1.0898	0.737616	0.330903	0.0332305	0.0149018	0.0154836	55.7899
O00391	1	0.662558	0.687671	0.428169	0.271727	0.233505	0.136335	0.0613503	1	0.841442	0.647559	0.392115	0.415046	0.346668	0.27339	0.0506782	1			0.571341	0.540684	0.285057	0.217527		1	0.876627	0.534722	0.352184	0.472717	0.409538	0.212391	0.0320053	1	0.512457	0.768927	0.492479	0.428369	0.293238	0.200443	0.0816461	1	0.61831	0.638293	0.338249	0.449864	0.390434	0.271154		50.5092
O00399	1	0.81246	0.78135	0.471994	0.357571	0.238265	0.127395	0.0223801	1	0.717876	0.639439	0.507553	0.379121	0.243858	0.112209	0.0304394	1	0.973577	0.875152	0.549564	0.445372	0.276409	0.102048	0.0109419	1	0.941037	0.792515	0.561735	0.416708	0.254878	0.111643	0.0295797	1	0.939545	0.778065	0.566447	0.399729	0.295616	0.124999	0.0260524	1	1.06657	0.798223	0.595556	0.434429	0.235075	0.121215	0.0283477	52.3634
O00400									1	0.299249															1	0.613989							1								1	1.69122		0.92714
O00401																									1				0.248541	0.310025	0.372246	0.36996	1		1.01453		0.293575	0.204851	0.378625	0.46261
O00410	1	0.705734	0.552372	0.164235	0.104446	0.0350973	0.0141981	0.010691	1	0.642684	0.406616	0.150551	0.0664204	0.0271388	0.0149666	0.00882782	1	0.998561	0.591043	0.155579	0.0606115	0.0190455	0.00871246	0.00435262	1	0.911326	0.564944	0.168311	0.0691684	0.0249135	0.013654	0.00816034	1	0.819616	0.545791	0.181261	0.0703194	0.0286074	0.0133803	0.00741791	1	1.04154	0.626344	0.207493	0.0696646	0.0222079	0.0133153	0.00746808	47.6766
O00411	1	0.487798			0.294205		0.0680514		1	0.564804	0.344403		0.0776222			0.0221203	1								1								1	0.352156		0.170168		0.0352782	0.112483	0.0223865	1								43.982
O00418	1	0.433277	0.131559						1	0.317958	0.02378					0.0197002	1	0.382783							1	0.458638	0.0327474			0.0271417	0.0255247	0.0414393	1	0.344831	0.0404194				0.0213891		1	0.326618	0.0875829				0.0105696
O00422-2	1	1.8522	1.21603	0.260252	0.596131	0.386691	0.32074	0.370693	1	2.1547	0.977685	0.394625	0.226392	0.210328	0.20957	0.24159	1	1.61262	1.1378				0.0933132	0.159301	1	0.711684	0.600971	0.268542	0.15903	0.144882	0.165204	0.171262	1	1.51941	1.18038	0.325391	0.227421	0.174863	0.191042	0.205567	1	1.74641	1.04152	0.391715	0.137727	0.118931	0.112346	0.231791
O00425	1	0.519529	0.298042	0.0514604	0.046096	0.016134	0.00920697	0.0177623	1	0.688699	0.223326	0.0512319	0.0119669	0.010816	0.00478539	0.0114454	1	0.745602	0.353535	0.0612446	0.0125523				1	0.648182	0.2469	0.0602427	0.0205986	0.00800191	0.011743	0.0105867	1	0.594093	0.220852	0.0416464	0.00718635	0.0127754	0.00873934	0.0152841	1	1.06542	0.311163	0.0601772	0.023854		0.00541302	0.00368836	44.8631
O00429-4	1	0.707368	0.25032	0.0174413	0.0211351	0.00549397	0.00387885	0.00368125	1	0.642027	0.168507	0.0143502	0.00425871	0.00443634	0.00348817	0.00401104	1	0.8929	0.200322	0.0041909	0.00231928		0.0012778	0.000999945	1	0.951368	0.222435	0.0125861	0.00426142	0.00240062	0.00295489	0.00254922	1	0.80064	0.199586	0.0215244	0.00647873	0.00286438	0.0024096	0.00258004	1	0.985926	0.239495	0.0123731	0.00348645	0.000820167	0.00126888	0.00114491	45.6857
O00442	1	0.668767	0.314634	0.0604579	0.044421	0.0108689	0.00288802	0.00244534	1	0.584816	0.209644	0.0514661	0.0202861	0.00826288	0.00507086	0.00177141	1	0.857045	0.268052	0.039704	0.0139482	0.00278943	0.00219725		1	0.800021	0.304503	0.0512324	0.0204346	0.00538444	0.00246946	0.00132829	1	0.714492	0.291978	0.060858	0.0210608	0.00591557	0.0018502	0.00148934	1	0.813405	0.288204	0.0470583	0.0145287	0.00252083	0.00211434	0.000915773	45.836
O00443
O00453	1	0.458825	0.708813	0.665172	0.621403	0.506443	0.439314	0.422778	1	0.757521	0.709968	0.741529	0.66772	0.559542	0.455921	0.45788	1	1.15993	0.979199	0.77873	0.460888	0.686548	0.603098	0.570452	1	0.871816	0.731782	0.590696	0.56334	0.544025	0.466706	0.479649	1	0.533141	0.491562	0.71121	0.700828	0.635832	0.52726	0.489156	1	0.842268	0.809596	0.732564	0.779139	0.582778	0.581595	0.535463	60.7152
O00459	1	0.773067	0.145485						1	0.676176	0.141813						1	0.589308	0.111971						1	0.849915	0.102811						1	0.856493	0.171006						1	0.876926	0.0837918
O00461	1	0.796985	0.63034	0.467611	0.417272	0.397693	0.395825	0.408259	1	0.742971	0.490815	0.429492	0.367317	0.346757	0.345407	0.34105	1	0.909378	0.630927	0.576198	0.467642	0.479764	0.472463	0.518198	1	0.955882	0.72352	0.553042	0.473272	0.462163	0.457782	0.49037	1	0.740706	0.555548	0.455645	0.357256	0.328302	0.307045	0.326693	1	0.882215	0.654667	0.500523	0.445247	0.393555	0.408882	0.47917	50.9068
O00462	1	0.849374	0.747383	0.537055	0.355274	0.0321151	0.0113778		1	0.713119	0.653753	0.566379	0.357412	0.0262836			1	1.08682	0.899984	0.650049	0.413788	0.048734			1	0.983459	0.790104	0.565782	0.370004	0.0353511			1	0.811906	0.6391	0.485458	0.320194	0.031934	0.00423121		1	0.882798	0.723784	0.560964	0.337286	0.0331509			52.0732
O00469-2	1	0.817307	0.372546	0.054298	0.052555				1	0.735178	0.206296	0.0591775					1	0.773552	0.17535	0.0628377	0.0321741				1	0.684372	0.303829						1	0.815813	0.325917	0.0698631	0.0285903				1	0.870406	0.286975	0.088528					46.8351
O00470	1	2.32603	0.795507						1	0.800187	0.554416	0.0416275					1	1.62962	0.848765						1	0.778386	0.466126						1	1.13887	0.660482	0.0400145					1	0.63209	0.638348	0.0791594
O00471	1	0.532487	0.130616	0.0452345	0.0248092				1	0.388556		0.0148736					1	0.567226							1	0.385567							1	0.356189	0.0573992						1	0.447275							44.2493
O00483	1	0.687198	0.337417	0.101577	0.117476	0.0444348	0.0244894	0.0219408	1	0.586159	0.307619	0.106221	0.0485816	0.0290196	0.0144524	0.0191209	1	0.711474	0.17137	0.044238	0.0233401	0.00499172	0.0109266	0.0157489	1	0.393608	0.1808	0.0354969	0.0359002	0.0101816	0.00788289	0.0147782	1	0.576383	0.27094	0.108432	0.0496653	0.018584	0.0232977	0.0199279	1	0.575489	0.19158	0.0837265	0.0369514	0.0149709	0.0163218	0.00974309	46.0728
O00487	1	0.858766	0.825452	0.219838	0.0749241	0.0127477	0.00155449	0.00296106	1	0.712232	0.501919	0.20585	0.0359325	0.00733982	0.00260945	0.0017679	1	1.06957	0.859993	0.24597	0.032992	0.00493044	0.00154254	0.0163449	1	0.932435	0.715752	0.219936	0.038958	0.00398914	0.00151168		1	0.874426	0.747506	0.260819	0.0440815	0.00607406	0.00278235		1	1.07415	0.826864	0.326928	0.0398958	0.00596599	0.0052683	0.0157268	50.0895
O00488									1		1.56427				0.729945	1.15952
O00499	1	0.675331	0.310114	0.120083	0.075252	0.0248491	0.010233	0.00910016	1	0.662016	0.234575	0.101106	0.0478696	0.0144401	0.00867226	0.00662108	1	0.893297	0.349147	0.0854502	0.0404177	0.0163504	0.00584823	0.00346124	1	0.861352	0.291622	0.116069	0.0509136	0.01547	0.00868298	0.00623552	1	0.784431	0.302601	0.112555	0.0481495	0.0194687	0.00860539	0.00449205	1	0.995758	0.32147	0.103633	0.0504908	0.0136087	0.00591655	0.00452061	45.9275
O00505	1	0.637742	0.259648	0.0467119	0.0441099	0.0236082	0.0185262	0.0255823	1	0.586421	0.200753	0.040917	0.0209456	0.0159399	0.0139195	0.0127376	1	0.858955	0.255163	0.025371	0.0176578	0.00972396	0.0131009	0.0197358	1	0.869892	0.250331	0.0320862	0.0213883	0.0145233	0.00787579	0.0123974	1	0.774429	0.269516	0.0538559	0.018409	0.0135053	0.0168819	0.0196705	1	0.934024	0.337594	0.0519605	0.0192577	0.0151415	0.0141428	0.0215202	45.3452
O00506	1	0.44624	0.245692	0.0432209	0.024272				1	0.477109	0.148853	0.0168842	0.00800908				1	0.701001	0.201886	0.063407	0.00747314				1	0.583281	0.159078		0.00816118				1	0.542613	0.184847	0.0401446	0.00931259				1	0.798301	0.219045	0.053642					44.0207
O00519	1	0.953478	0.611072	0.641385	0.139233				1	0.602794	0.511921	0.328461	0.138637				1		0.466405	0.575301	0.192956				1	1.20897	1.37074	0.860461	0.366741				1	1.5715	1.09663	0.814248	0.364745				1	0.851526	0.88448	0.603068	0.247881				51.5799
O00534	1	0.609016	0.749228	0.139067			0.0193395		1	1.06104	0.625314	0.154193	0.036363		0.0198609		1	0.985704	0.749026						1	0.964293	0.678073	0.196769	0.0383957	0.0239755	0.0209832		1	0.83567	0.795678	0.217194	0.119727		0.0205827		1	0.990767	0.834379	0.219609				0.0153762	48.3642
O00541	1	0.403519	0.262906	0.139323	0.096109	0.12207	0.0975653	0.0564457	1	0.385498	0.167768	0.101486	0.0611526	0.057725	0.0458335	0.0427328	1	0.415529	0.142763	0.0704436	0.0559941	0.0366599	0.0399744	0.034987	1	0.490728	0.267534	0.108451	0.118815	0.0894174	0.0798528	0.0505861	1	0.390449	0.240689	0.116405	0.0582895	0.0539615	0.0487285	0.038812	1	0.472273	0.210957	0.0822671	0.0883535	0.0491963	0.0465462	0.0359678	43.5819
O00559	1	0.795802	0.889998	0.726338	0.766296	0.670243	0.718815	0.757214	1	0.971255	0.882268	0.883858	0.901863	0.886094	1.00179	0.970089	1		1.07389	0.935135	0.609125	0.901158	0.990765	1.00803	1	0.935643	0.721796	0.659871	0.724022	0.692781	0.80126	0.871597	1	0.437809	0.623036	0.616173	0.558619	0.603175	0.623481	0.684849	1		0.66794	0.451899	0.698675	0.683401	0.703245	0.813466
O00560	1	0.781677	0.844186	0.271624	0.0779738	0.0136953	0.00278206	0.00261976	1	0.719384	0.591489	0.222575	0.0353167	0.0145924	0.00490916	0.00503554	1	1.05079	0.901089	0.266847	0.0584231	0.0471979	0.0341127	0.024827	1	1.04285	0.814459	0.298122	0.057956	0.0281515	0.0291128	0.0265561	1	0.854374	0.71102	0.297462	0.0716126	0.0368886	0.0168009	0.01646	1	1.08253	0.929003	0.376319	0.0865325	0.0493259	0.039509	0.0318995	50.3598
O00566	1	0.77943	0.716641	0.636175	0.831678	0.549439	0.437364	0.727437	1	0.759879	1.22799	0.541077	0.621124	0.553579	0.528939	0.75627	1	1.5145	0.653166	0.417865	0.438615	0.173083	0.28183	0.638138	1	0.716296	0.536254	0.455868	0.433956	0.206919	0.265281	0.27432	1	0.72878	0.852731	0.444671	0.437666	0.30072	0.310895	0.45775	1	1.0469	0.768888	0.617459	0.600593	0.440555	0.532848	0.320466
O00567	1	0.820772	0.626891	0.31244	0.436986	0.423356	0.437581	0.451415	1	0.599588	0.421055	0.32367	0.39593	0.377345	0.383461	0.360646	1	0.840939	0.503107	0.461937	0.448826	0.455422	0.391745	0.44848	1	0.846052	0.605119	0.413801	0.462217	0.411861	0.432078	0.47886	1	0.696333	0.569183	0.262717	0.409916	0.409833	0.374222	0.406722	1	0.890887	0.550826	0.480403	0.459877	0.498096	0.465428	0.44757	49.4463
O00571	1	0.536755	0.11606	0.0287391	0.0317805	0.0153861	0.0264055	0.0188646	1	0.530752	0.069957	0.022242	0.0122712	0.0111031	0.00914938	0.0130122	1	0.623121	0.0815262	0.0139719	0.025408	0.0348403	0.026441	0.0200899	1	0.707905	0.0845952	0.0171598	0.0107079	0.0103083	0.0170174	0.016685	1	0.668522	0.102174	0.0288687	0.0137744	0.0136341	0.0136296	0.0158342	1	0.789204	0.109794	0.0237409	0.00906591	0.0396137	0.026604	0.0198459	44.2613
O00584	1	0.766105	0.753548	0.580466	0.463789	0.304805	0.199837	0.165708	1	0.682918	0.689682	0.567159	0.470831	0.298063	0.214724	0.171462	1	1.06941	0.885496	0.658496	0.491765	0.280465	0.179563	0.122731	1	1.01217	0.783511	0.652855	0.488798	0.294901	0.173329	0.15255	1	0.901452	0.820888	0.600835	0.46793	0.301277	0.203645	0.163407	1	1.01427	0.948235	0.62871	0.493975	0.285279	0.184601	0.146088	54.0133
O00592	1	0.843775	0.768393	0.783088	0.499441	0.673052	0.564712	0.656567	1	0.799093	0.665832	0.618354	0.622818	0.629013	0.512648	0.6039	1	0.954712	0.901706	0.836329	0.813209	0.53301	0.575338	0.61903	1	0.771802	0.907789	0.691615	0.673492	0.677073	0.669345	0.844589	1	0.979986	0.800411	0.606551	0.596314	0.678625	0.520285	0.687093	1	1.7456	1.04183	1.00494	0.808147	0.628051	0.801292	0.84456
O00628	1	1.14043	0.920568	0.944546	0.548362	0.0978894			1	1.1454	0.534579	0.530623	0.653755	0.171762			1	1.12847		0.541096	0.662978	0.168368			1	1.09266	0.83319	0.523814	0.909373	0.146951			1	1.12527	1.08131	0.822615	0.627249	0.187196			1	0.381169	1.0798	1.11188	0.640742				56.2899
O00629	1	0.758829	0.566477	0.340904	0.0452232	0.025507	0.0253276	0.0172758	1	0.634042	0.577497	0.284683	0.0417701	0.00949324	0.00791835	0.0157734	1	0.858061	0.688496	0.263067	0.0232886	0.010928	0.00738549	0.0108356	1	0.869392	0.569896	0.333275	0.0460724	0.0210848	0.0148964	0.0121959	1	0.800487	0.786583	0.369462	0.0473926	0.0205789	0.0197327	0.0212018	1	0.949219	0.808336	0.395747	0.0372003	0.00947205	0.0188737	0.0254404	48.5972
O00635	1	0.682721	0.145482						1	0.609866	0.0528109						1	0.517789	0.0733734						1	0.785686	0.264778						1	0.736694	0.185247						1	0.55547	0.166225
O00743	1	0.820293	0.683803	0.499677	0.540302	0.524779	0.469961	0.364516	1	0.69707	0.50154	0.465907	0.498885	0.497681	0.456107	0.31389	1	0.940794	0.68734	0.540363	0.583417	0.596989	0.460413	0.340002	1	0.886606	0.608953	0.560417	0.557922	0.537565	0.466285	0.348737	1	0.787761	0.589675	0.43485	0.471892	0.495184	0.424487	0.331131	1	1.05518	0.72663	0.585587	0.607162	0.575619	0.492069	0.380167	55.0284
O00746	1	0.943491	1.23373	1.24389	1.02306	0.125043			1	0.623206	0.60673	0.82848	0.710823	0.110206			1		1.30294	0.697904	0.82889	0.244502			1	1.51151	1.47186	2.00288	1.81574	0.238815			1	1.28317	1.22981	1.14351	1.33112	0.347601			1	1.63585	0.753067	0.560489	0.699737	0.19797			59.5331
O00748	1	0.654304	0.884063	0.717096	0.37096				1	1.06303	1.11589	0.958643	0.564248				1	1.13581	0.767228	0.949547	0.446475				1	0.968783	0.894384	0.751983	0.45798				1	0.774983	0.739073	0.849255	0.478021				1	1.13355	1.01889	1.0329	0.633187				55.1545
O00754	1	0.843187	0.847256	0.667216	0.610409	0.568467	0.538952	0.547676	1	0.775603	0.657867	0.634329	0.554531	0.524447	0.517555	0.495611	1	1.01487	0.899061	0.695565	0.647857	0.585703	0.540427	0.500754	1	0.927846	0.764767	0.670494	0.648002	0.56787	0.498834	0.522031	1	0.927738	0.814498	0.631657	0.565474	0.579798	0.556759	0.529924	1	1.00165	0.876284	0.691313	0.614277	0.542938	0.536959	0.516761
O00762	1	0.831118	0.636781	0.255943	0.123001	0.0481186	0.0178025	0.0241254	1	0.883833	0.721373	0.243554	0.112138	0.0422671	0.0289838	0.0305585	1	1.0691	0.456249	0.147531	0.0454442	0.0361468	0.0207648	0.0198955	1	0.657734	0.431683	0.149489	0.0555899	0.020397	0.0111956	0.0119497	1	1.06206	0.6625	0.290189	0.0756215	0.0372119	0.0398717	0.0303594	1	0.765481	0.507281	0.160761	0.049493	0.0137065	0.0115002	0.0081524	49.1263
O00764	1	0.781499	0.832568	0.349118	0.0621708	0.00706103			1	0.816938	0.587001	0.287916	0.047576	0.00412245	0.00188611		1	1.02809	0.796515	0.336453	0.0349721	0.00351955			1	1.05673	0.838152	0.418619	0.0337028	0.00348648			1	0.893521	0.753262	0.33773	0.0429542	0.0039131			1	1.02384	0.780798	0.40972	0.0375415				50.6226
O00767	1	0.566814	0.322679	0.0714465	0.0248797	0.0159707	0.00213248	0.00314378	1	0.619754	0.222215	0.0605644	0.0197993	0.00906511	0.00475115	0.00366073	1	0.74137	0.323344	0.0776348	0.0133617			0.00377989	1	0.698674	0.348076	0.0540488	0.0135866	0.00327283	0.00316925		1	0.687223	0.225211	0.0878294	0.0166083	0.0104946	0.00275753		1	0.723889	0.170346	0.0907205	0.0108079				45.3265
O14492	1	0.757598	0.338649	0.135301	0.0693133		0.151909		1	0.669418	0.209764	0.0416217	0.0221732	0.0211505			1	1.13925							1	0.673153	0.331704	0.0612902	0.0436949	0.0215985			1	0.723516	0.306718	0.102977	0.0320462				1	0.33268	0.194973	0.127743	0.0324353				46.2843
O14497	1	0.721122	0.411366	0.239721	0.203763	0.199493	0.170853	0.155	1	0.536163	0.222445	0.144242	0.152037	0.125867	0.0982227	0.0887664	1	0.588739	0.213783	0.121029	0.148538	0.121601	0.0803947	0.0858207	1	0.715924	0.34168	0.244786	0.229827	0.171631	0.141109	0.144859	1	0.572166	0.278435	0.177718	0.156976	0.142226	0.0822675	0.0940141	1	0.647699	0.241876	0.154877	0.128324	0.102831	0.074158	0.0800932	46.6929
O14508	1	0.702048	0.586261	0.269164					1	0.888427	0.729063	0.399511	0.0292252				1	0.864447	0.816654	0.249276	0.0271568				1	0.820058	0.670948	0.395164	0.0466511				1	1.0747	0.795228	0.412224	0.0336765				1	1.16476	0.955688	0.44355					48.4126
O14521	1	0.658639	0.405518	0.149341	0.0707225	0.0316339	0.00317652	0.00614796	1	0.636241	0.47892	0.125128	0.069536	0.0217954	0.00933312	0.0050656	1	0.770564	0.219633	0.0398426	0.0135085				1	0.595742	0.252479	0.0798542	0.0192286	0.00689182	0.00345998		1	0.797459	0.386687	0.154368	0.0190738	0.00737202	0.00502121	0.00421979	1	0.661959	0.298698	0.0546757	0.0152546		0.00298024		46.4857
O14523	1	0.469514							1	2.3068		0.455551	0.140834				1								1				0.0451759	0.0391702			1	1.75333	0.652249	0.527787					1
O14524	1	0.690925	0.321247						1	0.53271	0.17538	0.100331	0.061856	0.0394808		0.00326562	1	0.449943			0.0187797				1	0.486181	0.196557	0.0909427	0.0459894	0.0226946	0.0169717		1	0.45493	0.156264						1	0.603143	0.139346			0.0213265
O14526-2	1	0.818268	0.420701	0.128364	0.133202	0.0686142	0.0218967		1	0.737959	0.27623	0.197205	0.0958111	0.0351068	0.0134586		1	0.871595	0.240169	0.09662	0.124028	0.026786	0.0113969		1	0.786468	0.354675	0.209451	0.11745	0.0423772	0.0168428		1	0.702992	0.315744	0.156776	0.100114	0.0411742	0.0107371	0.0454031	1	0.795637	0.375733	0.174051	0.0854567	0.03602	0.0147475		47.1857
O14530	1	0.884125	0.73754	0.168424	0.0440107	0.0176938	0.0104273	0.00502381	1	0.820658	0.602292	0.20738	0.0433457	0.0140335	0.00821182	0.00979378	1	1.11321	0.789327	0.261617	0.0204527	0.00532683	0.00197575		1	1.23513	0.906919	0.293344	0.0468375	0.0153811	0.00603025	0.0044687	1	0.840581	0.752403	0.209548	0.0384837	0.0137141	0.00510084	0.00376564	1	0.928502	0.766353	0.23693	0.0247304		0.0076677	0.00315254	49.4539
O14545	1	1.48395	1.47598	1.69093	1.5814	1.48273	1.42505	1.43517	1	0.665875	0.483535	0.590749	0.584119	0.390842	0.42722	0.400237	1	1.0396	0.568553	0.915514	1.03439	0.794712	0.577487	0.589878	1	0.858882	0.741818	0.771065	0.696848	0.462519	0.594738	0.640383	1	0.733552	0.923336	0.820343	0.699578	0.654626	0.537626	0.602338	1	0.685104	0.557234	0.515909	0.518525	0.370854	0.383215	0.3584
O14548	1	0.693293	0.386498	0.0562129	0.0480294	0.00877576			1	0.718584	0.240935	0.0826134	0.0247253	0.00718325	0.00415777	0.00272295	1	0.97416	0.392781						1	0.70021	0.29793	0.0710972	0.0106595	0.00391252	0.000663005	0.00290666	1	0.802945	0.390994	0.0760931	0.0317495	0.00555055	0.00240663		1	0.715325	0.308256	0.0704168	0.0101024				46.3265
O14561	1	0.710473	0.506376	0.240236	0.176305	0.0804357	0.03114	0.0279553	1	0.974349	1.21285	0.402588	0.143124	0.0853686	0.0399532	0.101132	1	0.481657	0.56568		0.0375709		0.0186214	0.0741489	1	0.391083	0.301525	0.0433353	0.0270046	0.0482756	0.0203976	0.0278439	1	0.988273	0.738812	0.382706	0.296341	0.105948	0.197993	0.125512	1	1.06626	1.18531				0.122017	0.118631	47.8258
O14562	1	0.753295	0.677026	0.361927	0.089551	0.0230217	0.0101345	0.0106157	1	0.676696	0.592939	0.299776	0.0935517	0.0152102	0.00571942	0.00713903	1	1.1125	0.818418	0.344717	0.0822891		0.00265313	0.00703026	1	0.991142	0.816576	0.405139	0.108609	0.0203293	0.0116542	0.00729166	1	1.01106	0.759428	0.369816	0.100161	0.0166738	0.0134567	0.00509471	1	1.04216	0.894371	0.459768	0.091587	0.015277	0.00587659	0.00698497	49.4873
O14578-3	1	0.895367	0.283843						1	0.779796	0.328254		0.0524594				1	0.68838	0.33616					0.0341031	1	0.644101	0.295985						1	0.776192	0.329527			0.0250451			1	0.672564	0.416675		0.0644537
O14578-4	1	0.904731	0.402081						1	0.773452	0.237113			0.0547046			1	0.971878	0.45362					0.108231	1	1.0758	0.348715						1	0.721292	0.287389						1	1.0198	0.459482
O14579	1	0.778459	0.557411	0.196755	0.0796789	0.0196269	0.00432796	0.00199691	1	0.604208	0.405578	0.148246	0.0408	0.0120052	0.00567169	0.00294897	1	1.04508	0.560237	0.163531	0.027824	0.0039981	0.00321199	0.00119016	1	0.85616	0.520441	0.170242	0.0287949	0.00797179	0.00223378	0.00175205	1	0.796317	0.49022	0.169964	0.0300593	0.00721119	0.00435564	0.00164911	1	0.881931	0.51315	0.21867	0.0401163	0.00676693			48.1297
O14602	1	0.528938	0.42502	0.117426	0.0546769	0.0147876	0.0114116	0.00693917	1	0.623178	0.2556	0.100259	0.0388691	0.00858099	0.00383538	0.00316074	1	0.874713	0.509384	0.131413	0.0230366	0.00310891			1	0.635896	0.263284	0.120299	0.04283	0.0129125	0.00248569	0.00624921	1	0.754111	0.390529	0.0973087	0.039093	0.0167975	0.00602652	0.00557071	1	1.03898	0.482136	0.127068	0.0343028	0.00336142			45.7534
O14607									1	1.0682	0.332217						1								1	0.858195	0.619588					0.149051	1	1.73193	0.2983						1	1.15065
O14617	1	0.680676	0.234686	0.0244276	0.025762	0.0562032	0.0487741	0.0694957	1	0.620221	0.184545	0.0176179	0.040528	0.0423651	0.0472071	0.0624227	1	0.947788	0.258214	0.0139727	0.0154568	0.0411215	0.0381185	0.0465666	1	0.841637	0.252566	0.0114646	0.051048	0.0585992	0.0456507	0.0756856	1	0.813536	0.258957	0.0303782	0.0376956	0.0277673	0.0385254	0.0689771	1	0.922541	0.241957	0.0404187	0.0246473	0.0211615	0.0464183	0.0550941	45.3879
O14618	1	0.804635	0.713825	0.379497	0.208618	0.0875377	0.0533826	0.0320037	1	0.715125	0.518955	0.329994	0.17639	0.0540553	0.0329936	0.027476	1	1.09689	0.666114	0.3747	0.203405	0.0589326	0.0345366	0.0211949	1	0.96914	0.751261	0.371595	0.216626	0.0721418	0.0316006	0.0305434	1	0.845833	0.662999	0.339892	0.171839	0.0695607	0.0391709	0.0327112	1	0.871301	0.762155	0.427843	0.203949	0.0582246	0.034274	0.0216177	50.3767
O14641	1	0.8744	0.582191	0.441031	0.481252	0.345667	0.354038	0.346437	1	1.07757	0.447348	0.387558	0.336344	0.2734	0.355576	0.348452	1		0.312074	0.405894	0.256889	0.212625	0.192841	0.166725	1	1.09984	0.762569	0.693572	0.394574	0.44057	0.403718	0.464742	1	0.583105	0.414481	0.232552	0.254245	0.256525	0.245713	0.232076	1	0.778076	0.455372	0.393959	0.303574	0.291166	0.206595	0.175217	50.069
O14646	1	0.855383		0.525949	0.389237	0.305437	0.229547	0.238902	1	0.390024	0.585815	0.22257	0.336078	0.156923	0.213875	0.189926	1	1.62394		1.1605	0.652706		0.513737	0.82235	1	0.291422	0.722668	0.388819	0.293424	0.145851	0.202711	0.179587	1	0.549762	0.543698	0.406037	0.25018	0.122629	0.145307	0.164799	1	0.90466		1.41178	0.848051	0.338933	0.465826	0.385487	52.5953
O14647	1	1.03161		0.693794	0.403451	0.491893	0.636829	1.21394	1	0.285049				0.355506	0.493078	0.876111	1	0.442933			0.14984	0.27049	0.31585	0.404299	1	0.800152		0.373317	0.422417	0.631489	0.754387	0.943237	1	1.43754	0.609333	0.143028	0.356446	0.187751	0.589116	0.998417	1	1.17105	0.440631	0.370755	0.151273		0.269959	0.606445
O14653	1	0.761935	0.36435	0.102419	0.0486319		0.0147442	0.00804929	1	0.794087	0.363297	0.0970409	0.0573858	0.0500961	0.0179884	0.00963016	1	0.827424	0.420871	0.0914439			0.0157091	0.0128488	1	0.983416	0.490243	0.127937	0.0392051	0.0317156	0.0263593	0.00709908	1	0.807433	0.490808	0.0896146	0.0404612	0.0226398	0.0216859	0.0283873	1	0.705293	0.312505	0.0995945	0.0231803	0.00853151		0.00301787	46.6181
O14656	1	0.727973	0.354793	0.0634574	0.0491503	0.0166135	0.00543336	0.00260167	1	0.630672	0.246056	0.0572921	0.0189588	0.0129543	0.00370428	0.00377533	1	0.819883	0.281421	0.0418087	0.0267299				1	0.868849	0.26696	0.0449639	0.0116213	0.0121229	0.00294885	0.00322512	1	0.765933	0.298383	0.0535926	0.024903	0.00698169	0.00497874	0.00120195	1	0.87146	0.342391	0.0623487	0.0206586				46.3498
O14657	1	0.605283	0.208284	0.0232315	0.0424356	0.00543074			1	0.72488	0.192516		0.0128619		0.00483591		1	0.769035	0.199357						1	0.87671	0.261233	0.044515	0.00530121				1	0.770914	0.223634	0.0211654					1	0.628646	0.2797						44.945
O14662-2	1	0.66005	0.242343	0.050855	0.01637			0.0152735	1	0.634737	0.234738	0.0630267	0.0296821	0.0307884		0.0151439	1	1.10946	0.241457					0.0193314	1	0.799349	0.283227	0.107823	0.0185164	0.0124823	0.0135748	0.00840326	1	0.956946	0.328077	0.0928369	0.0393916			0.00746717	1	0.857454	0.323609	0.0739074			0.0151892	0.0101702	45.4159
O14672	1	0.731362	0.68524	0.298234	0.12013	0.0435118	0.0252856	0.022345	1	0.722026	0.583383	0.314152	0.130729	0.0396368	0.0270671	0.0173947	1	1.0019	0.758093	0.34519	0.125873	0.0404871	0.0209621	0.011426	1	0.982306	0.730957	0.399764	0.146095	0.0429044	0.0272001	0.0155994	1	0.873023	0.622587	0.350357	0.131299	0.0419677	0.0233831	0.0173234	1	0.916365	0.775406	0.435702	0.123027	0.0410546	0.0218624	0.0176459	49.2173
O14681	1	0.680818	0.580144		0.0450431				1	0.480271	0.128151			0.011648			1	1.0982							1	0.475369	0.166954						1	0.596352	0.235274						1	0.611763	0.328801						47.9366
O14683	1	0.740395	0.498009	0.210739	0.072619	0.0480041	0.0272127	0.0209107	1	0.489196	0.364297	0.154079	0.0572418	0.0348575	0.0206879	0.0081661	1	0.920425	0.493559	0.243651	0.0481043	0.0155478	0.0120499	0.00823946	1	0.903378	0.478838	0.192256	0.0664674	0.0150671	0.0116397		1	0.747051	0.485581	0.207496	0.0812245	0.0315917	0.0171988	0.0081941	1	0.87031	0.447625	0.271882	0.0620715			0.00628462	47.6275
O14686	1	0.719961	0.736479	0.361191	0.394542	0.29856	0.233053	0.212949	1	0.706066	0.420824	0.287763	0.217953	0.213044	0.1518	0.162847	1	0.588022	0.682429	0.287953	0.287754	0.210404	0.174188	0.122386	1	0.744086	0.482361	0.25774	0.210506	0.163157	0.137954	0.116759	1	0.899352	0.504561	0.343506	0.235752	0.191926	0.155818	0.136522	1	0.939419	0.572141	0.36823	0.292464	0.215318	0.169569	0.145086	50.984
O14727	1	0.576475	0.17055						1	0.476434	0.0797363		0.273516			0.0104486	1	0.621627	0.193483						1	0.467948	0.0966638		0.153376				1	0.482786	0.101168	0.0484699					1	0.536279	0.0948968
O14732	1	0.984497	0.770414	0.571342	0.275566	0.0693805		0.0254813	1	0.633649	0.520587	0.434305	0.257055	0.0297468			1	0.98723	0.693329	0.588325	0.449195	0.133606			1	0.746754	0.455022	0.392176	0.260197	0.205462			1	0.934108	0.953599	0.849593	0.547889	0.0797676			1	0.676988	0.73827	0.57444	0.386271	0.0548843			52.4744
O14733	1	0.562733							1	0.417011							1								1	0.249419							1	0.426504	0.215354						1	0.300898
O14734	1	0.683557	0.323652	0.0620086	0.0183142				1	0.592007	0.16509	0.0416237					1	0.79322	0.159078						1	0.711461	0.266312	0.0109062					1	0.702962	0.310361	0.0219345					1	0.75303	0.210898	0.121201					45.9558
O14735	1	0.962247	0.323872			0.0245523			1	0.529167	0.15929	0.0426377					1	0.729171	0.281175						1	0.461348	0.177208	0.0425622		0.00597308			1	0.535045	0.165405	0.0447268					1	0.416555	0.18864	0.0451853					47.1858
O14737	1	0.831051	0.824799	0.677664	0.504847	0.590221	0.525826	0.611489	1	0.870812	0.823481	0.578247	0.416801	0.472786	0.541026	0.555714	1	0.990389	0.711767	0.526021	0.344301	0.346727	0.485706	0.521752	1	0.79664	0.692596	0.461795	0.382526	0.42462	0.397226	0.47193	1	0.980689	0.817859	0.621603	0.36565	0.44371	0.613267	0.575814	1	0.986297	0.830056	0.572953	0.371219	0.386391	0.396861	0.397565
O14744	1	0.794921	0.809848	0.285881	0.0486152	0.00976714	0.00139367	0.00118628	1	0.709665	0.617057	0.278448	0.0204951	0.00600324	0.00249044	0.0015502	1	1.06781	0.887899	0.377395	0.0154896	0.00247321		0.00427843	1	1.02182	0.855255	0.406062	0.0195735	0.00305351	0.000889193	0.0298254	1	0.891072	0.792329	0.371222	0.0234746	0.00506653	0.00106809	0.0237052	1	1.12234	0.975327	0.503586	0.0195269	0.00393738	0.00182207	0.00775514	50.2156
O14745	1	0.785338	0.808593	0.70787	0.586652	0.486229	0.509019	0.504563	1	0.764415	0.694643	0.698528	0.578805	0.508267	0.497656	0.490465	1	0.973106	0.865675	0.761007	0.664211	0.548561	0.488321	0.478271	1	0.983687	0.87487	0.764463	0.661693	0.565834	0.533331	0.553263	1	0.935231	0.838039	0.702727	0.607454	0.574089	0.509362	0.52697	1	1.15752	1.05143	0.832087	0.744263	0.593587	0.569586	0.597916	64.4884
O14757	1	0.791438	0.578721	0.0726359			0.0138297		1	0.812806	0.47289	0.0726638		0.00730782	0.0145908		1	1.31297	0.595237						1	0.794304	0.366018	0.071981	0.0202121		0.0275856		1	0.935952	0.534575	0.0915316			0.0454715	0.0166768	1	0.917255	0.542699	0.0961917			0.010091		47.9899
O14763																									1				0.231494	0.140797	0.198319										1		0.192412	0.630902	0.23079	0.388666	0.205064	0.192035
O14773	1	0.673596	0.418126	0.110237	0.0826788	0.0283015	0.00742028	0.0105796	1	0.551302	0.259044	0.0949989	0.0374011	0.0174775	0.00893422	0.00472496	1	0.851684	0.378073	0.07959	0.0290636	0.00601148	0.00526773	0.00419286	1	0.689438	0.352693	0.0992261	0.0376733	0.0216785	0.00553216	0.00494103	1	0.651049	0.336077	0.110591	0.0415539	0.0153558	0.00640188	0.00283745	1	0.857462	0.368574	0.107374	0.0321178	0.0135356	0.00413827	0.00548663	46.5269
O14776	1	0.726953	0.421336	0.153651	0.10578	0.067671	0.0584271	0.0551356	1	0.67316	0.316847	0.107358	0.0681866	0.0418693	0.0379512	0.0388016	1	0.869647	0.35801	0.0768709	0.0459467	0.0288208	0.0295034	0.0294526	1	0.88423	0.438366	0.15364	0.0980748	0.0596709	0.0522374	0.0509375	1	0.816682	0.36245	0.122536	0.0652935	0.0411032	0.0399189	0.0357149	1	0.996662	0.408753	0.110524	0.0573322	0.0322044	0.0350159	0.030598	46.8301
O14777	1	0.632252	0.188001	0.0332407	0.0587051	0.0668455	0.0642741	0.104779	1	0.537857	0.144223	0.0917686	0.0603301	0.0605298	0.0549526	0.0550659	1	0.65309	0.0832017	0.488698			0.0689783	0.0668276	1	0.349315	0.226469	0.0482943	0.056969	0.0524328	0.054516	0.0503152	1	0.432595	0.148893	0.0398222		0.0303368	0.0604469	0.0325172	1	0.559539	0.154511		0.0663959	0.0454752	0.0381943	0.0709247	44.8896
O14787-2	1	0.819241	0.704792	0.338401	0.219199	0.0927014	0.0311031	0.0169906	1	0.658157	0.488933	0.285224	0.160669	0.0468954	0.0285257	0.0137291	1	1.14446	0.768029	0.376677	0.161492	0.0554314	0.0202334	0.00846712	1	0.862433	0.577721	0.355058	0.183716	0.0501891	0.026558	0.014442	1	0.815652	0.581667	0.331143	0.168676	0.037611	0.0196056	0.0108219	1	0.903644	0.713225	0.374824	0.13642	0.0638929	0.0250478	0.0186441	50.1751
O14802	1	0.696762	0.134504			0.119611	0.0478423	0.033101	1	0.787284	0.369784			0.0982808	0.0334061	0.0261196	1	0.639602	0.462426		0.228784	0.0568113	0.0322928		1	0.560794	0.544896		0.211159		0.0268844	0.0183977	1	0.630398	0.31015			0.0699109	0.0349743	0.0186577	1	0.642346	0.505604	0.288632	0.22786	0.0577321	0.0323357		44.9957
O14810
O14818	1	0.845618	0.876182	0.664768	0.646921	0.551757	0.490228	0.494719	1	0.681627	0.556342	0.583081	0.521007	0.482977	0.465625	0.403826	1	0.994597	0.900002	0.726905	0.661499	0.584971	0.484885	0.409665	1	0.936415	0.780124	0.682072	0.627514	0.546052	0.483712	0.445842	1	0.867865	0.793678	0.679714	0.581984	0.572428	0.475193	0.431442	1	1.20214	0.978696	0.807711	0.701179	0.582078	0.547638	0.478664	65.2432
O14828	1	0.673901	0.460164	0.173926	0.118267	0.0530814	0.0261728	0.0241656	1	0.567379	0.277798	0.132437	0.07028	0.0375403	0.0263049	0.0197737	1	0.809077	0.413469	0.140938	0.070183	0.0303741	0.0222635	0.0175215	1	0.717968	0.356466	0.139142	0.0777137	0.0347811	0.0243568	0.0218289	1	0.683992	0.356987	0.14851	0.0686029	0.0319562	0.0216682	0.0152473	1	0.945814	0.435224	0.171825	0.0761258	0.0290435	0.0239357	0.0203182	46.9742
O14832	1	0.887646	0.650397	0.116159	0.0696731	0.0232058			1	0.817667	0.509155	0.122322	0.0528082	0.0159592	0.0043552	0.00621627	1	0.910019	0.529599	0.100592	0.0138543				1	1.09464	0.723268	0.106799					1	0.825291	0.508138	0.105741	0.0248513	0.00994052	0.00827363		1	0.998996	0.597455	0.1202	0.0312093				48.8229
O14841	1	0.829398	0.61914	0.0575896					1	0.790821	0.452402	0.0501795					1	1.02037	0.5992	0.049099					1	1.00624	0.542164	0.0501239		0.0195309			1	0.890597	0.563667	0.065794	0.0148042				1	0.969255	0.544848	0.0637119					48.4533
O14867	1	0.511002	1.05208	0.506805	0.350471	0.407541	0.269715	0.144441	1	0.600193	0.507634	0.46669	0.407245	0.368509	0.219421	0.126822	1	1.78522	0.358889	0.346359	0.511786	0.383568	0.269419	0.135641	1	0.718865	0.50498	0.720711	0.651308	0.501979	0.346699	0.205938	1	0.969988	0.804599	0.795743	0.682124	0.585777	0.329788	0.203643	1	0.805477	0.727069	0.759932	0.754715	0.653789	0.369164	0.268811	54.2603
O14874	1	0.89193	0.802616	0.609624	0.293518				1	0.748427	0.539033	0.455297	0.297172				1	1.09376	0.677576	0.497078	0.352275				1	0.508072	0.690162	0.430509	0.277476				1	0.835036	0.535929	0.377436	0.231007				1	0.744533	0.553254	0.379548	0.190786				53.0262
O14879	1	1.69228	0.838144	0.2811	0.118074	0.0689602		0.00344454	1	0.991849	0.0796934	0.0927729				0.00151276	1	1.55351	0.327586		0.123851				1	0.5742	0.275275	0.512186	0.0186086	0.00310044			1	0.675847	0.404694	0.0716013		0.0151184	0.00338797		1	0.733497	0.992112		0.11429				50.536
O14880	1	0.687644	0.556871	0.24626	0.169143	0.0855884	0.0384659	0.0200063	1	0.604779	0.411735	0.230185	0.137971	0.0747838	0.0408525	0.0207355	1	0.94998	0.758376	0.454449	0.226145	0.137103	0.0671849	0.0297992	1	0.875836	0.613063	0.403744	0.219892	0.106197	0.0627663	0.0405296	1	0.809388	0.562227	0.347882	0.188771	0.104357	0.0513895	0.0295397	1	0.923498	0.704748	0.386531	0.214551	0.123132	0.0735784	0.0391005	48.0941
O14893	1	0.47541	0.873494	0.806989	0.453115	0.175057	0.147112	0.0598805	1	1.10322	1.04173	1.22301	0.748321	0.369854	0.216203	0.176609	1	2.98903	2.02695	1.56623	0.489661	0.50204	0.390681	0.342693	1	1.84483	2.66518	1.40261	0.797831	0.452665	0.415208	0.259846	1	0.723947	0.933806	0.735358	0.351422	0.173226	0.108788	0.0742578	1	1.09877	2.99064	3.30004	1.47823	0.513263	0.489019	0.354031	54.3225
O14907	1	0.58581	0.3041	0.0437893	0.0408442				1	0.843447	0.269083	0.062315					1	1.12668	0.380567						1	1.09707	0.376572	0.048498					1	0.841737	0.20646	0.0698955					1	0.697544	0.299976	0.0866958					45.2809
O14908	1	0.935005	0.629427				0.0366061		1	0.913125	0.365133		0.225092	0.0588234	0.041342	0.0234121	1	0.972283	0.36002						1	0.972176	0.706742						1	0.627566	0.348857		0.156227	0.0742858			1	0.624445	0.301259						49.1181
O14910	1	0.674588	0.320089	0.146603	0.0329436	0.166333		0.0358463	1	0.656955	0.164822	0.0658218				0.0231776	1	0.637679	0.15874						1	0.695004	0.302107		0.0589173	0.0436989	0.0608105	0.0625739	1	0.612858	0.217643	0.0334895			0.014603	0.016115	1	0.633932	0.321649						45.8473
O14920	1	0.541972	0.169207	0.0188212	0.0107812				1	0.512613	0.0741509						1	0.744273	0.0469172						1	0.547306	0.0759656						1	0.485961	0.0997275	0.0319726	0.0205869				1	0.491705	0.0788817						44.4505
O14925	1	0.571376	0.213273	0.0368618	0.0509005	0.0197988			1	0.597439	0.0902329	0.0308421	0.0151151	0.00540638			1	0.516202	0.112187	0.0179312					1	0.436122	0.199556	0.023396	0.0060978				1	0.59726	0.15876	0.0373221	0.0125089	0.00486918			1	0.551515	0.144694	0.0249076					44.746
O14929	1	0.688945	0.296417	0.0791451	0.0610214	0.00879262	0.00248497	0.00187848	1	0.603579	0.194673	0.0701339	0.0357183	0.00563805	0.0030289	0.00152689	1	0.689999	0.222401	0.0509457	0.0201011	0.00251462	0.0010864		1	0.782392	0.301925	0.0956501	0.0417375	0.00402946	0.00290453	0.00132184	1	0.690418	0.261464	0.0776704	0.0362503	0.00550843	0.00260695	0.00114525	1	0.803182	0.284264	0.0823768	0.0332438	0.00465035	0.00123439	0.000482994	45.8748
O14933	1	0.755636	0.491477	0.116895	0.063737	0.0123127	0.0109405	0.00964119	1	0.738349	0.429085	0.0961948	0.0413311	0.017748	0.0113831	0.0139235	1	1.11076	0.532927	0.122164	0.0181555		0.0198091	0.0146731	1	0.840952	0.429767	0.0830213	0.0277111	0.00873314	0.00858894	0.00864268	1	1.02005	0.544855	0.124712	0.0414173	0.020566	0.0172664	0.0165874	1	0.826464	0.411236	0.0698961	0.0404672	0.0090431	0.00389614	0.00523488	47.3723
O14949	1	0.716035	0.310544	0.0541285	0.0400519	0.0134357	0.00541444	0.00571192	1	0.658098	0.176858	0.0392432	0.0171651	0.00895872	0.00634573	0.00374538	1	0.946951	0.419027	0.0863407	0.0276482	0.0118436	0.00910615	0.00553301	1	0.785608	0.332484	0.064664	0.0274641	0.0118523	0.00691942	0.00713928	1	0.804994	0.358492	0.0637255	0.019939	0.0113322	0.00598321	0.00510987	1	0.798332	0.359382	0.0689392	0.0285483	0.00792976	0.0041711	0.0061291	46.045
O14950	1	0.832477	0.64068	0.072978	0.0511856	0.0398341	0.0250941	0.0338367	1	0.900224	0.627729	0.0974916	0.0458578	0.0293973	0.0301243	0.0408479	1	1.40944	1.91986	0.271931	0.0637344	0.0384367	0.0480145	0.0725006	1	1.20368	1.04155	0.136531	0.0428576	0.0390529	0.0285298	0.0331277	1	1.09141	1.02566	0.182737	0.0479241	0.0323836	0.0544346	0.0512634	1	1.49682	1.44076	0.366054	0.0693681	0.0389139	0.0408308	0.0439701	48.6146
O14964	1	0.732638	0.679966	0.22155	0.101272	0.0377614	0.0271549	0.0181252	1	0.747519	0.574199	0.192496	0.0769924	0.0260527	0.0168219	0.0145887	1	1.00294	0.650706	0.180884	0.0582738	0.0163524	0.0139328	0.0156087	1	0.978676	0.674196	0.22839	0.0874077	0.0340002	0.0207038	0.0214246	1	0.909496	0.666212	0.226747	0.0770955	0.0248381	0.0144779	0.0191857	1	1.03874	0.760163	0.253881	0.0602377	0.0252855	0.0130131	0.015987	48.8369
O14965	1	0.700022	0.292246	0.0990018					1	0.664279	0.197044						1	0.735143	0.118744						1	0.647095	0.18933						1	0.853205	0.238591						1	0.729049	0.140713						45.828
O14967	1	1.18388	0.720241	0.129628	0.142877	0.0850158	0.0355779	0.0249427	1	0.720771	0.389991	0.17107	0.0796744	0.0397825	0.0255242	0.0227075	1	0.658565	0.422263	0.0893386	0.04793	0.0228363	0.0087376	0.0129985	1	0.712466	0.461604	0.146283	0.0878832	0.0393418	0.0254001	0.0189759	1	0.773822	0.411596	0.135925	0.0487413	0.0381249	0.0207751	0.0126415	1	0.847641	0.412417	0.168264	0.0614497	0.021202	0.0171921	0.0142998	48.9716
O14972	1	0.721463	0.25733		0.0176872				1	0.790166	0.216708						1	0.663582	0.268608						1	0.798103	0.278858						1	0.794452	0.259707						1	0.797278	0.243693						45.8149
O14974	1	0.629662	0.522012	0.437668	0.383845	0.342138	0.358957	0.387611	1	0.647137	0.43234	0.350789	0.30664	0.305093	0.298091	0.328923	1	1.01914	0.452441	0.352564	0.364323	0.342542	0.309893	0.359114	1	0.922442	0.61076	0.430678	0.405467	0.392656	0.401704	0.452774	1	0.810275	0.464729	0.376889	0.321509	0.344827	0.308919	0.361069	1	0.961886	0.542998	0.390499	0.334235	0.309355	0.309121	0.369408	47.1548
O14975	1	0.523653	0.129483		0.0124914				1	0.479059	0.0922478						1	0.638292	0.203635						1	0.561483	0.0828104						1	0.648816	0.145963	0.0287763					1	0.749117	0.150501	0.0279205					44.2147
O14976	1	0.731284	0.440301	0.172202	0.101106	0.0619609	0.0792276	0.0973522	1	0.668144	0.219066	0.115501	0.0962914	0.0669026	0.0546843	0.0687046	1	0.552361	0.301663	0.108025	0.0678011	0.04558	0.0665867	0.0862436	1	0.671418	0.389205	0.165237	0.0944554	0.0797463	0.0697107	0.0803119	1	0.607787	0.274196	0.116101	0.0801549	0.0507224	0.0603057	0.0650956	1	0.653873	0.248787	0.0966772	0.0703088	0.0291552	0.0502948	0.0662487	46.9653
O14979	1	0.71907	0.557068	0.331638	0.337803	0.372002	0.348342	0.343928	1	0.60619	0.385848	0.23956	0.228945	0.316461	0.331123	0.317318	1	0.842622	0.529075	0.267388	0.262231	0.319244	0.336089	0.325954	1	0.778771	0.540574	0.312007	0.278371	0.339924	0.3328	0.305093	1	0.744003	0.576032	0.330561	0.269768	0.344881	0.411387	0.387203	1	1.09197	0.622185	0.339713	0.281728	0.3388	0.406886	0.351385	48.0117
O14980	1	0.634843	0.368615	0.0937403	0.0708479	0.0182965	0.00542001	0.00396865	1	0.515307	0.202047	0.0702309	0.0286479	0.0103847	0.00448553	0.00291697	1	0.773647	0.290688	0.0774427	0.0286377	0.00574109	0.0035036	0.00500434	1	0.67912	0.282251	0.0823139	0.0319115	0.00882321	0.0035221	0.00317048	1	0.651099	0.279347	0.0935381	0.0352679	0.00934341	0.00411906	0.00249241	1	0.850343	0.329201	0.105953	0.0387491	0.00919854	0.00355219	0.0023818	46.0031
O14981	1	0.617626	0.200101		0.0310956				1	0.505733	0.0806365						1	0.528621	0.067011						1	0.48926	0.0869891					0.0783246	1	0.533967	0.102091						1	0.617943	0.0850803						44.9616
O15013	1	0.527976	0.254701		0.0654179				1	0.525364							1								1	0.236795							1	0.670381	0.0737008						1	0.229362	0.183638						44.528
O15014	1	0.720744	0.441881	0.407929	0.425931	0.347911	0.462648	0.54464	1	0.780109	0.632548	0.347042	0.325439	0.314051	0.328527	0.515891	1			0.31701	0.0996667	0.27019	0.347415	0.436785	1	1.05535	0.723804	0.558998	0.474532	0.630617	0.808948	0.952152	1	0.595615	0.285247	0.300357	0.194018	0.164785	0.28137	0.38732	1	0.477908		0.38856	0.13882	0.194774	0.310958	0.469483	45.5032
O15015	1	1.25948	0.751194	0.79382	0.68935	0.764783	0.635439	0.679111	1	0.739461	0.36379	1.20422	0.25485	0.559841	0.584863	0.53559
O15027	1	0.889355	0.614157	0.48938	0.420505	0.371871	0.370687	0.401541	1	0.98949	0.670856	0.541524	0.471904	0.438929	0.374648	0.425866	1	1.09621	0.627704	0.577252	0.514761	0.434791	0.393543	0.426786	1	0.774276	0.580809	0.390732	0.368432	0.332368	0.329266	0.34741	1	1.06048	0.71364	0.507215	0.466082	0.431229	0.372203	0.42036	1	0.784624	0.568839	0.490822	0.415641	0.384126	0.332179	0.34316	50.7715
O15031	1	0.84194	0.545662	0.222638	0.158638	0.0710529	0.0883606	0.0880212	1	0.74154	0.375	0.187219	0.105539	0.0857163	0.08218	0.0822843	1	0.825657	0.391219	0.158025	0.0944624	0.0691938	0.0565764	0.0460538	1	0.779803	0.430858	0.179555	0.137857	0.0722469	0.0652639	0.0572394	1	0.817174	0.490944	0.206386	0.123886	0.0655939	0.0639858	0.0621076	1	0.858794	0.439493	0.187133	0.115972	0.0564914	0.0633134	0.0581558	48.3316
O15040									1		0.455705	0.623683	0.908722	0.575607	0.132632
O15042	1	0.839224	0.486158	0.157067	0.11439	0.0820002	0.0783147	0.100685	1	0.618145	0.323867	0.115994	0.080874	0.068486	0.10327	0.102049	1	0.766849	0.335942	0.145599	0.128294	0.11818	0.100168	0.124059	1	0.98708	0.44973	0.151984	0.11973	0.0981752	0.105516	0.127284	1	0.824763	0.455703	0.144068	0.0915313	0.114471	0.108796	0.116106	1	1.03227	0.419032	0.143897	0.161882	0.134616	0.12193	0.139715	47.6752
O15047	1	0.791449	0.289266	0.505276	0.332586	0.264348	0.216425	0.231116	1	0.624699	0.119862	0.111204	0.113995	0.163067	0.110512	0.117677	1	0.416409			0.109216	0.3648	0.347282	0.292033	1	0.292118	0.210476	0.19601	0.152597	0.120759	0.125512	0.122248	1	0.552307	0.246341	0.144241	0.131487	0.153096	0.118036	0.163913	1	0.674227	0.103514	0.0827717	0.090874	0.168727	0.181094	0.155869	44.3168
O15056																																	1	0.815558				0.240957	0.370284	0.274785	1				0.0954392	0.0843796	0.0890686	0.0557355
O15061									1		0.376834		0.364825	0.245618	0.411597	0.104999	1						0.0441852	0.0597616	1	0.95038			0.334055	0.151498	0.0956617	0.0972986	1		1.24216	0.326521			0.0502007	0.166525
O15066	1	0.947846				0.0634839	0.027098		1	1.77395		0.810603		0.257238	0.346465	0.705049	1								1	0.436737	0.0515732			0.043947	0.0622965	0.0396446	1	0.785602						0.0700611	1	0.271367						0.0631382	50.9863
O15067	1	0.755339	0.372192	0.0250016	0.0222014	0.00496168	0.000704407	0.000688211	1	0.715185	0.288367	0.0176304	0.00459526	0.00263554	0.000920187	0.00129867	1	0.99437	0.47025	0.01227	0.00314256				1	1.00856	0.383259	0.0151681	0.00326115	0.000956851			1	0.870281	0.379376	0.0257199	0.00664662	0.00246461	0.000710535	0.00162783	1	1.0369	0.456613	0.0192436	0.00347459	0.00135615			46.5168
O15084	1	0.6923	0.371155						1	0.745158	0.249625	0.0287348					1	0.748147	0.265586						1	0.655476	0.329349	0.0241792					1	0.744755	0.385211	0.0632581					1	0.781319	0.197403		0.115019
O15085	1	0.723979	0.290908						1	0.745562							1								1	0.358166							1	0.528975	0.109835						1	0.322823
O15091	1	0.633754	0.166985						1	0.653111			0.0264006				1	0.348519							1	0.349833	0.100282						1	0.494648	0.127125	0.0102719					1	0.383227	0.127796
O15111	1	0.813199	0.301098		0.053125				1	0.493	0.073824						1	0.598215							1	0.45478	0.0912972						1	0.513606	0.136644						1	0.40326	0.0613689						46.4149
O15116	1	0.823578	0.747221	0.723485	0.635272	0.589925	0.423315	0.319063	1	1.0949	0.910316	0.847943	0.748372	0.609251	0.540517	0.385904	1	1.08618	0.603447	0.681856	0.507424	0.379928	0.416525	0.299981	1	1.10595	0.923922	0.588879	0.660025	0.596657	0.442485	0.332851	1	0.998317	0.871639	0.690937	0.540206	0.484866	0.513179	0.354653	1	1.06947	0.930507	0.664091	0.584867	0.434372	0.342266	0.21283	60.9303
O15117-2	1	0.746069	0.318722	0.187434	0.220029	0.146339	0.136672	0.192998	1	0.953348	0.480474	0.11611	0.206789	0.12429	0.11879	0.214832	1	0.843385	0.570531	0.18572	0.103298	0.0732074	0.0670912	0.130058	1	0.851602	0.53212	0.341079	0.232855	0.147639	0.208447	0.269281	1	0.968761	0.361711	0.247647	0.159801	0.0805168	0.139177	0.162532	1	0.656714	0.487707	0.270973	0.121745	0.0761638	0.115147	0.177841	46.0167
O15118	1	0.756143	0.67977	0.343964	0.246752	0.15669	0.0936914	0.107569	1	0.832001	0.587776	0.378897	0.239089	0.139183	0.123479	0.103525	1	1.2265	1.19053	0.645485	0.331843	0.119411	0.12923	0.0671351	1	0.944491	0.779623	0.435885	0.254309	0.162025	0.0938461	0.0687947	1	0.805888	0.673509	0.410809	0.218373	0.125815	0.0811327	0.0761725	1	1.23882	0.948253	0.636413	0.376567	0.152033	0.103863	0.0763432	49.863
O15120	1	0.699782	0.23962		0.0403982				1	0.547453							1	0.578059							1	0.510262	0.151468						1	0.706939	0.139712	0.0512474					1	0.478726	0.0487786						45.5767
O15121	1	0.782641	0.639224	0.0710194	0.0377114			0.00972281	1	0.870064	0.441169	0.109368				0.00433352	1	1.18998	0.52775	0.469533					1	1.03409	0.595067	0.12426	0.0136508				1	0.828347	0.629872	0.130929			0.0041469		1	0.970872	0.549154	0.0452033					48.3973
O15126	1	0.785485	0.818747	0.621393	0.498731	0.428543	0.430003	0.416852	1	0.696429	0.5449	0.564464	0.497582	0.419922	0.388981	0.364305	1	1.10512	0.915142	0.770982	0.506685	0.472773	0.453338	0.431563	1	0.752233	0.718335	0.614465	0.541972	0.447766	0.426691	0.384498	1	0.761147	0.751294	0.535222	0.424679	0.414627	0.342787	0.35639	1	0.99501	0.698768	0.70698	0.626857	0.470063	0.427301	0.400705	57.0463
O15127	1	0.83457	0.720982	0.515152	0.46413	0.377465	0.384925	0.394382	1	0.98991	0.520372	0.669335	0.563593	0.468905	0.354284	0.387055	1	0.668369	0.80595	0.373041	0.486696	0.423786	0.344868	0.261214	1	1.14217	0.88204	0.635976	0.606907	0.486632	0.33295	0.306294	1	1.01111	0.800708	0.532702	0.457904	0.396937	0.308628	0.289403	1	0.735078	0.587804	0.540813	0.383382	0.285537	0.278558	0.248588	53.188
O15143	1	0.801917	0.740921	0.460327	0.333348	0.13738	0.0058375	0.0147586	1	0.696889	0.550174	0.430483	0.280813	0.11632	0.00485401	0.00487918	1	1.01215	0.811546	0.514382	0.330354	0.143348	0.00481217	0.0129557	1	0.991388	0.757362	0.547428	0.347319	0.138716	0.0036252	0.0162099	1	0.864445	0.71264	0.458714	0.301589	0.138709	0.00476381	0.0109691	1	1.0864	0.844845	0.539091	0.350052	0.144891	0.00400203	0.00985802	51.4808
O15144	1	0.82753	0.796042	0.521842	0.396685	0.171128	0.00823931	0.00258584	1	0.709895	0.596728	0.513282	0.338292	0.13759	0.00886827	0.002281	1	0.965266	0.846329	0.55274	0.35501	0.158567	0.00689907	0.000838201	1	0.972888	0.768781	0.57667	0.428514	0.152004	0.00641516	0.00162394	1	0.873136	0.755594	0.521407	0.3444	0.15675	0.00776658	0.00152831	1	1.06444	0.918533	0.622183	0.402082	0.170347	0.00860643	0.0011607	52.6377
O15145	1	0.725525	0.667461	0.422643	0.283187	0.0560633	0.00607094	0.00419078	1	0.677759	0.669291	0.502745	0.272604	0.0658297	0.00848844	0.00468875	1	1.18638	0.847774	0.5111	0.282575	0.0609167	0.00530132	0.0023811	1	0.950952	0.761792	0.536901	0.267983	0.056397	0.00595918	0.00409379	1	0.933527	0.803664	0.540202	0.301456	0.0717314	0.00761699	0.00321492	1	1.15757	0.948106	0.676009	0.362269	0.0908136	0.00963838	0.0027465	50.1201
O15155	1	1.14978	1.06617	0.519314	0.679587	0.789876	0.868968	0.908881	1	0.666735	0.598692	0.369653	0.38562	0.508387	0.478438	0.513899	1	0.659713	0.416661	0.241572	0.375532	0.197956	0.377599	0.384201	1	0.690058	0.347061	0.423051	0.441581	0.553582	0.378628	0.437968	1	0.611127	0.619447	0.372161	0.343934	0.375564	0.405974	0.445098	1	0.74732	0.940301	0.670347	0.574247	0.686011	0.559086	0.736074
O15156	1	3.4907		0.120575	0.408161	2.00568	0.884564	1.01636	1	1.6603	0.669902	0.892538	0.690204	0.805751	0.576524	0.361433	1			0.498652	0.102838	0.369909	0.63426	0.188033	1	0.423	0.343001	0.229169	0.426877	0.227222	0.1781	0.1563	1	1.29319	0.814493	0.506723	0.496788	0.484503	0.406369	0.357988	1	0.299755	0.3996	0.238086	0.178087	0.203727	0.202402	0.165771
O15160	1	0.492505	0.181709	0.0184705	0.0335288	0.0114721	0.00568995	0.0239578	1	0.440419	0.0944883	0.0210342	0.016116	0.00996558	0.00460506		1	0.497156	0.108831	0.0183869	0.0124859	0.00616608			1	0.590631	0.14946	0.024098	0.02198	0.0101154	0.0042022	0.00170518	1	0.537478	0.142353	0.0323603	0.0169374	0.0118858	0.00489235		1	0.611294	0.125169	0.0280107	0.0132537	0.00669154			44.1889
O15162	1	0.974941	1.3497	1.17728	1.22479	1.14514	1.05305	1.10488	1	0.795049	1.09936	1.05767	1.24018	1.01848	1.02263	0.76163	1	1.33844	1.09411	1.72308	1.65412	1.51663	1.31695	1.42482	1	1.2153	1.14452	1.18274	1.08468	0.914022	0.86461	0.901336	1	1.02181	1.10234	1.2251	0.943804	1.11696	0.874461	0.946714	1	0.548014	1.02865	1.5352	1.46267	1.32853	1.15438	1.21495
O15164	1	0.617885	0.222708	0.0347829	0.0425127	0.0148293		0.0182899	1	0.595349	0.149164	0.0456069	0.0131081	0.0225993	0.0131991	0.00921612	1	0.656669	0.187421						1	0.674425	0.224947	0.0661911	0.0297253	0.00593745		0.00836166	1	0.647147	0.196639	0.071753	0.0197542	0.0065571	0.00883081	0.00424562	1	0.660377	0.179937	0.0703772					45.0713
O15173	1	0.742736	0.808598	0.527173	0.411889	0.28231	0.268313	0.270063	1	0.693898	0.647649	0.543595	0.39634	0.303539	0.289759	0.301297	1	0.997969	0.860477	0.650288	0.429441	0.322857	0.312885	0.321404	1	1.13119	0.928243	0.69732	0.471915	0.336323	0.33842	0.372637	1	0.895912	0.760826	0.603155	0.418343	0.323398	0.29265	0.327026	1	1.07376	0.960213	0.690372	0.487506	0.335888	0.350372	0.369227	53.1926
O15182									1	0.960852	0.492889	0.575284	0.738359	0.821706	1.04309	1.00058									1	0.224033			0.397831	0.490626	0.540649	0.548236	1	0.432126	0.486955	0.301346	0.319809	0.534258	0.701701	0.557813	1				0.329872	0.221658	0.352692	0.478694
O15212	1	1.5845	0.746826	0.604197	1.26121	0.683269	0.409919	0.964826	1	0.486006	0.765221	0.280714	0.69298	0.597603	0.438335	0.41832	1	1.15066	0.851297	0.726733	1.13183	0.228911	0.156912	0.418054	1	0.424482	0.323417	0.51874	0.414526	0.0907029	0.131133	0.0913404	1	1.18725	1.33638	0.541847	1.32152	1.06887	0.311837	0.512879	1	1.26654	0.410985	0.812054	0.795299	0.638631	0.725985	0.168018
O15213	1	1.65407	1.53303	0.502954	0.352175	0.451959	0.686398	0.667952	1	1.57084	1.56118	0.929225	0.680632	0.920597	0.839156	0.719543	1	1.53072	2.95482	2.20815	0.499784	1.12743	1.19782	1.15824	1	1.66621	1.59537	0.378887	0.536788	0.63503	0.611964	0.517586	1	1.39287	1.28279	0.887159	0.446819	0.71662	0.560843	0.61764	1	1.38569	1.01768	0.961823	0.365381	0.738288	0.636575	0.574905
O15226	1	0.816161	0.656103	0.557077	0.531852	0.444065	0.413654	0.434716	1	0.649697	0.433504	0.361788	0.349235	0.275433	0.260693	0.242866	1	0.518031	0.579333	0.402735	0.385333	0.298863	0.27786	0.285484	1	0.910024	0.744803	0.639482	0.597613	0.473947	0.425415	0.47845	1	0.936968	0.651492	0.529428	0.418616	0.34601	0.313991	0.339726	1	0.800398	0.651708	0.471368	0.39953	0.30171	0.264191	0.281407	54.7818
O15228	1	0.412619	0.155666	1.21811	0.91957				1	0.422777	0.0619723						1	0.58349	3.09814		0.0161448		0.0165379		1	0.486526	0.113752						1	0.405427	0.0901955	0.0235071					1	0.452976	0.125622
O15230																	1	0.963505	1.8651	1.02221	2.28519	0.55478	1.22437	0.547165	1			0.524072	1.89759	1.51206	0.965312	0.649179									1			2.75644	3.57269	1.70458	1.40349	1.63149
O15234	1	0.914147	0.729077	0.593261	0.704627	0.83194	0.744469	0.580942	1	0.713635	1.20102	0.735863	0.533806	0.564112	0.539528	0.640156	1	0.468909	0.328953	0.0574325	0.404609	0.323768	0.360108	0.399975	1	0.540103	0.288877	0.348252	0.336064	0.35262	0.292636	0.31267	1	0.571429	0.209896	0.245097	0.333608	0.350654	0.27876	0.315472	1		1.09308	0.591871	0.630615	0.51458	0.631997	0.566226
O15254	1	0.862778	0.873539	0.450189	0.121379	0.0490209	0.0149637		1	0.75672	0.717421	0.442234	0.125839	0.0474036	0.0153096		1	1.12936	0.93473	0.557668	0.138186	0.058994	0.0073368		1	0.95207	0.916758	0.574474	0.143091	0.0594915	0.0283263		1	0.919358	0.818301	0.507746	0.134401	0.0528705	0.0155191		1	1.05524	0.857502	0.606855	0.126609	0.0549807	0.0156602		51.5421
O15258	1	0.665767	0.59722	0.43716	0.35104	0.265182	0.236721	0.203482	1	0.645517	0.506789	0.440666	0.335508	0.250219	0.217546	0.169649	1	1.06854	0.736991	0.584521	0.375194	0.292451	0.251738	0.224061	1	0.939373	0.662668	0.523667	0.362069	0.272144	0.262815	0.233928	1	0.890347	0.634888	0.460054	0.350074	0.30061	0.224355	0.203711	1	1.08776	0.830787	0.555691	0.362914	0.308754	0.270139	0.25364	49.9115
O15260	1	0.738061	0.720578	0.413907	0.444852	0.373639	0.263489	0.211653	1	0.622395	0.535621	0.375443	0.314718	0.256522	0.212612	0.142567	1	0.963357	0.674444	0.371868	0.323749	0.235073	0.169398	0.0870173	1	0.84254	0.591796	0.422937	0.378046	0.273777	0.194703	0.15267	1	0.754066	0.564255	0.440949	0.351866	0.278475	0.250156	0.162568	1	0.805907	0.697269	0.469494	0.358283	0.230072	0.200111	0.133388	52.2347
O15269	1	0.660249	0.269633	0.0649507	0.0418213	0.0123869			1	0.508974	0.151971	0.0402565	0.0204003	0.00466007			1	0.762462	0.223164						1	0.633326	0.239024	0.0326493					1	0.627425	0.228163	0.0622212	0.0198998	0.0058229			1	0.867925	0.18036	0.0429937	0.0143076				45.5484
O15270	1	1.1432	0.394528						1	0.562233	0.129384						1	0.333452							1	0.583712	0.141091						1	0.574864	0.181718						1	0.630757	0.162669						47.8985
O15294	1	0.678474	0.251604	0.0233329	0.0136978	0.00923093			1	0.655606	0.186263	0.0212506	0.00798169				1	0.779531	0.191785	0.00823511					1	0.843413	0.246903	0.0197666		0.015464			1	0.768637	0.237711	0.0258314	0.00279672				1	0.903242	0.212718	0.0287042					45.5469
O15305	1	0.661392	0.572925	0.189251	0.0828812	0.0117156		0.0031206	1	0.666677	0.48645	0.182668	0.0680827	0.00488871		0.00360605	1	1.13589	0.790209	0.281274	0.0745319	0.00814557			1	1.03112	0.690206	0.251061	0.0608238	0.00615325			1	0.839117	0.623092	0.226548	0.0769918	0.00659971	0.00105792	0.00401241	1	0.942923	0.676763	0.274486	0.0797195	0.00760637	0.00116272	0.00148206	47.611
O15318	1	0.80123	0.791965	0.721261	0.494863	0.320362	0.343834	0.386983	1	0.601215	0.476949	0.39354	0.376287	0.20345	0.203178	0.203662	1	0.739924	0.795705	0.593105	0.225089	0.132095	0.208595	0.236969	1	1.0085	0.852833	0.60385	0.468968	0.234503	0.266914	0.244241	1	0.797675	0.78418	0.448183	0.33905	0.190988	0.170341	0.195388	1	0.833017	0.747801	0.959112	0.381555	0.221963	0.192206	0.238728	56.212
O15347	1	0.828264	0.831194	0.710178	0.557441	0.500444	0.532539	0.503253	1	0.831711	0.661717	0.654443	0.593423	0.489323	0.431016	0.446906	1	0.883406	0.765573	0.59986	0.524413	0.405767	0.356834	0.336763	1	1.16591	1.12531	0.930269	0.794141	0.645717	0.552264	0.570228	1	1.00185	0.964108	0.738453	0.647581	0.564711	0.484817	0.489029	1	1.0158	0.998336	0.7489	0.625069	0.483436	0.468784	0.416778	65.4625
O15353	1	0.664295	0.644808	0.413553	0.0800279	0.0575893	0.0608766	0.047899	1	0.823464	0.878682	0.557156	0.207711	0.0847684	0.0702619	0.0603772	1	0.92809	0.592612	0.168934	0.0768829	0.037061	0.0298186	0.0179281	1	0.813774	0.534999	0.276394	0.137881	0.0459454	0.0301917	0.0325142	1	0.883693	0.725476	0.379009	0.104426	0.0149388	0.0235822	0.0349769	1	0.392931	0.029373	0.294138	0.0475761	0.0227458	0.016908	0.0287456	49.0697
O15355	1	0.519825	0.369014	0.18239	0.145999	0.104985	0.094872	0.10362	1	0.514993	0.235536	0.147111	0.0982481	0.0714553	0.0730335	0.0749654	1	0.666557	0.310229	0.13614	0.0911262	0.0763876	0.0659123	0.0666835	1	0.665217	0.340886	0.175864	0.116089	0.09596	0.0912953	0.100773	1	0.580137	0.305709	0.146702	0.0942192	0.0729033	0.0720684	0.0754428	1	0.69457	0.337529	0.173481	0.106225	0.0741582	0.0777136	0.0744958	45.2082
O15357	1	0.63776	0.238724	0.0912389	0.0485626	0.0630559	0.0391582	0.0259391	1	0.632867	0.137377	0.0614941	0.0498162	0.0373934	0.027929	0.0235921	1	0.878593	0.123903	0.0343774	0.0246307	0.0184561	0.0240952	0.0170725	1	0.661586	0.145158	0.0508427	0.0467737	0.0437201	0.0314313	0.0132564	1	0.738549	0.144514	0.0465911	0.0446793	0.0287662	0.0237043	0.0270503	1	0.729071	0.139026	0.0544082	0.0316443	0.0178205	0.0201611	0.0148754	45.2474
O15370
O15371	1	0.660916	0.101555	0.0246667	0.0203104	0.019196	0.037177	0.0369006	1	0.599746	0.06426	0.0122936	0.0153835	0.0250587	0.0316534	0.0301023	1	0.826821	0.0930712	0.0220622	0.0142822	0.0150961	0.0214499	0.0281949	1	0.787596	0.0742391	0.0144904	0.0126393	0.0328948	0.0350158	0.0307449	1	0.720423	0.0850208	0.0118747	0.00675241	0.0271965	0.0259512	0.024887	1	0.97101	0.134199	0.0142642	0.00886369	0.0260997	0.0282131	0.0271253	44.8087
O15372	1	0.782975	0.527204	0.15768	0.0779567	0.0191834	0.00235877	0.00324587	1	0.68624	0.397897	0.137254	0.054043	0.0110434	0.00277605	0.00255662	1	1.05386	0.516582	0.14047	0.0484463	0.00415195	0.00148086	0.00566529	1	0.92397	0.433185	0.1603	0.0535133	0.00909304	0.00285589	0.00131239	1	0.873441	0.462246	0.1478	0.0535832	0.0103443	0.00308141	0.00485431	1	1.17982	0.666866	0.213365	0.058142	0.0078277	0.00265991	0.00326549	47.8379
O15379	1	0.802048	0.743631	0.483444	0.217455	0.0308464			1	0.763877	0.587963	0.418095	0.189599	0.0161678			1	0.899925	0.64002	0.376912	0.158455	0.00346323			1	1.01806	0.800743	0.491855	0.232706	0.0253529			1	0.763406	0.614959	0.399185	0.177156	0.0253139		0.00475159	1	0.833414	0.569533	0.497445	0.208762				51.1021
O15381	1	0.650764	0.519043	0.21438	0.118273	0.0353514	0.0210214	0.013679	1	0.56576	0.38049	0.164528	0.0837543	0.0232021	0.0145591	0.014585	1	0.635404	0.243955	0.0671361	0.0176694			0.0201795	1	0.891328	0.454006	0.229651	0.110968	0.0306424	0.0233197	0.00992073	1	0.733067	0.404653	0.181185	0.0822502	0.0296151	0.0222821	0.0122023	1	0.883024	0.384271	0.418219	0.0517991		0.00785892	0.0202469	47.3861
O15382	1	0.874061	0.828329	0.639724	0.469393	0.236642	0.0614211	0.00830142	1	0.757057	0.714628	0.652077	0.472434	0.220759	0.0538502	0.0145738	1	1.0258	0.958747	0.813203	0.567932	0.278284	0.0700025	0.00584243	1	1.07736	0.936319	0.745277	0.538259	0.259521	0.0766247	0.0121876	1	0.894843	0.791498	0.616457	0.486409	0.245081	0.0645008	0.0142185	1	0.995161	0.965314	0.773819	0.579533	0.25758	0.0757641	0.00901098	54.3486
O15391	1	0.917041	0.451971	0.339965	0.273426	0.177917	0.168044	0.0981977	1	0.872745	0.348975	0.230201	0.149823	0.0793857	0.0629471	0.0552542	1	0.595718	0.372441	0.112622	0.0236472	0.0284371	0.0377904	0.0294345	1	0.752846	0.39536	0.271733	0.2122	0.0862146	0.0572204	0.0609406	1	0.960176	0.650134	0.24238	0.119439	0.0794666	0.0726936	0.0689372	1	0.745952	0.468821	0.174656	0.0753121	0.0250878	0.0399292	0.0342891	48.2786
O15397	1	0.648576	0.2654	0.0160015	0.0313069				1	0.600136	0.14452	0.0381809					1	0.698825	0.143082	0.195433					1	0.648558	0.157293	0.0165677					1	0.676865	0.184624	0.0410253					1	0.758388	0.191615						45.4418
O15400	1	0.767782	0.814134	0.587319	0.565121	0.510127	0.482532	0.472408	1	0.736419	0.75146	0.629491	0.564979	0.51214	0.50505	0.470609	1	1.19093	1.00462	0.830129	0.732726	0.65219	0.598788	0.577106	1	0.900605	0.894122	0.737635	0.634116	0.556417	0.55142	0.596977	1	0.900129	0.817925	0.687807	0.577889	0.555865	0.494644	0.492343	1	1.0371	1.03907	0.815201	0.70496	0.617832	0.612891	0.608894	61.402
O15417	1			0.460257		0.464229	0.330835	0.273116																									1		0.428509	0.232755	0.381802	0.183951	0.293513	0.334791	1		1.72056		1.16642	0.519704	0.722087	0.873673	51.5323
O15427	1	0.696341	0.513021	0.192084	0.127548	0.0629368	0.0316852	0.0260666	1	0.530571	0.33785	0.171053	0.0875328	0.0460724	0.0317424	0.0213024	1	1.0008	0.551122	0.234278	0.106669	0.0614755	0.0329069	0.0260504	1	0.798784	0.425389	0.175814	0.0934108	0.048252	0.0291488	0.0226972	1	0.756558	0.437856	0.183137	0.0881362	0.0506445	0.0290304	0.0230905	1	0.908687	0.511133	0.224307	0.0998947	0.0475276	0.0328115	0.0281807	47.5021
O15439	1	0.66486	0.351306	0.0453293					1	0.688191	0.207519	0.0448587					1	0.834003	0.287279						1	0.75758	0.327535		0.0206511				1	0.779077	0.324506	0.0437711					1	0.805974	0.297118	0.0639515					45.9666
O15446	1	0.785205	0.65279	0.573918	0.545229	0.50649	0.586524	0.586743	1	0.89693	0.755855	0.688965	0.72614	0.67219	0.64322	0.60288	1	0.888983	0.661673	0.610567	0.574874	0.561657	0.61398	0.561676	1	0.953008	0.959887	0.727716	0.829674	0.632385	0.708822	0.781684	1	0.945126	0.928219	0.923694	0.832627	0.729987	0.734976	0.845977	1	1.00337	0.825758	0.598617	0.794649	0.820949	0.756517	0.67057
O15460	1	0.639623	0.381999	0.125839					1	0.756018	0.226947	0.059505					1	0.426669	0.182061						1	1.27482	0.630973						1	0.652876	0.212196	0.0730127					1	0.716296	0.759382						46.1086
O15479	1	0.829737	0.389693	0.10993	0.124249	0.0539578	0.0329554	0.0245044	1	0.998847	0.108056	0.0850138	0.0451458	0.0261258	0.0268595	0.0351675	1	0.839729	0.182548				0.0543289	0.0260258	1	0.382761	0.198381	0.0392634	0.033806	0.0312364	0.0389206	0.0177281	1	0.646517	0.277569	0.0502317	0.0527754	0.0366543	0.0244819	0.0267852	1	0.737156	0.200581					0.0779549	47.0208
O15498	1	0.740055	0.775151	0.593246	0.381292	0.0764633	0.00581308	0.00423956	1	0.731105	0.681728	0.559418	0.406918	0.0665137	0.00526217	0.00533183	1	1.17529	0.961309	0.746881	0.497182	0.0789401	0.0201613	0.002194	1	1.00681	0.82188	0.657275	0.450245	0.0771809	0.00668574	0.00297975	1	0.862063	0.757539	0.563409	0.372224	0.0701475	0.00475216	0.00552715	1	1.02047	1.04894	0.721134	0.487227	0.084884	0.00439228		52.4548
O15504	1	1.27312	0.729119	0.363883	0.558269	0.303497	0.208903	0.109226	1	1.21873	0.707859	0.39228	0.269269	0.139768	0.128111	0.0907786	1	0.769954	0.318553	0.396869	0.0489784	0.164819	0.236304	0.0585645	1	1.12075	0.960732	0.3116	0.326274	0.236334	0.215539	0.136641	1	1.34994	1.07517	0.439024	0.283769	0.166754	0.208216	0.0932835	1	1.04956	0.679714	0.303526	0.0610968	0.0844783	0.0845528	0.050374	49.2431
O15511	1	0.83798	0.731374	0.543833	0.436279	0.250982	0.0765397	0.0481871	1	0.824459	0.610449	0.517653	0.406082	0.226964	0.0740783	0.0466323	1	0.957038	0.898365	0.537056	0.43545	0.227209	0.068787	0.0349282	1	0.928372	0.859693	0.635873	0.485631	0.246388	0.0855581	0.0505022	1	0.86821	0.828973	0.546585	0.434519	0.262197	0.0728654	0.044368	1	1.13817	0.979705	0.651732	0.470958	0.251479	0.0844745	0.0452287	52.9887
O15514	1	1.15879	0.925337	1.1117	1.04892	0.65477	0.133809		1	1.56253	1.57265	0.924282	0.82778	0.549658	0.180822	0.0204479	1	0.785414	0.310555	0.523698	0.428913	0.187199	0.087632		1	0.62686	0.514424	0.368662	0.367957	0.27071	0.0800075		1	0.524102	0.674946	0.62164	0.458879	0.282667	0.220059	0.0111789	1	0.582191	0.464116	0.350907	0.336326	0.212297	0.0870239
O15523	1	0.807614	0.706989	0.603452	0.781959	1.11427	1.22772	1.10179	1	0.648295	0.444043	0.707426	0.789145	0.937857	0.818277	0.784302	1	1.89932	0.33549	1.14319	0.96189	1.37533	0.957561	1.31158	1	0.88226	1.20803	1.21312	1.23533	1.94426	1.7938	1.82669	1	1.29508	0.734719	0.882023	0.868345	1.74547	1.44702	1.52824	1	0.565452	0.63048	0.697317	0.520984	1.0437	0.798066	0.560067
O15525	1	0.435832	0.69214	0.468223	0.309302	0.195169	0.242244	0.23068	1	1.07508	0.542634	0.156376		0.17866	0.13611	0.227608	1	0.787455	0.475411				0.166917	0.164655	1	1.22615	0.845132		0.184671	0.239568	0.378437	0.417833	1	1.66714	1.98178	0.950265	0.342728	0.189494	0.30769	0.618822	1	0.588636	0.178075			0.0349605	0.0859845	0.172542	49.3417
O15530	1	0.756909	0.358	0.136857	0.139334	0.0857394			1	0.69954	0.100832		0.0426598		0.0301829		1	0.734227	0.132014				0.0153187		1	0.712435	0.0799636					0.0310036	1	0.807526	0.211222					0.0298441	1	0.671278	0.07803					0.0144549	46.4478
O15533	1	0.674334	0.447294	0.141433	0.0911378	0.0292053	0.0145164	0.0104989	1	0.598458	0.342488	0.137799	0.0596064	0.025396	0.0155118	0.0111212	1	0.871092	0.465351	0.156711	0.0652399	0.0262515	0.0140608	0.00930827	1	0.805204	0.448213	0.167954	0.0676815	0.026479	0.0165709	0.0129029	1	0.686371	0.402895	0.147622	0.0533297	0.0258627	0.0142247	0.009717	1	0.974106	0.529585	0.201724	0.0814433	0.0312542	0.0180248	0.0121425	46.7972
O15541	1	0.807405	0.756491	0.658607	0.558234	0.524079	0.50862	0.456914	1	0.644332	0.636759	0.62721	0.618191	0.491616	0.465283	0.463998	1	0.970243	0.813263	0.734597	0.658313	0.585283	0.468893	0.494586	1	1.13837	0.760738	0.803167	0.676275	0.593272	0.585097	0.59843	1	0.774765	0.735636	0.649598	0.523724	0.54483	0.445276	0.468528	1	0.973321	0.85285	0.844906	0.692539	0.574684	0.554266	0.568983	62.654
O15554	1	1.05052	0.271848						1	0.552849	0.103824						1	0.97606	0.116202						1	0.56638							1	0.571432	0.13382						1	0.840918	0.165112						47.8108
O43143	1	0.880738	0.916392	0.651341	0.368034	0.0400516	0.00633196	0.0572676	1	0.805887	0.750042	0.614349	0.374939	0.0307693	0.0149296	0.0330841	1	1.28222	1.0952	0.759477	0.416809	0.0343445	0.0799993	0.0800886	1	1.08809	0.935753	0.746447	0.428146	0.0368431	0.0114202	0.124778	1	1.02065	1.05318	0.756321	0.392235	0.0376065	0.0142608	0.125913	1	1.20185	1.15156	0.861074	0.443957	0.0362617	0.0917303	0.0932891	53.7757
O43148	1	0.742501	0.718641	0.397106	0.188954	0.0565106	0.0943252	0.0875543	1	0.701878	0.599028	0.3496	0.132164	0.0648976	0.0881198	0.0847055	1	1.05287	0.821214	0.473669	0.193561	0.10623	0.0892547	0.0692507	1	0.967394	0.727159	0.406269	0.167557	0.151598	0.138635	0.121722	1	0.763896	0.612961	0.37317	0.166665	0.0738224	0.077269	0.0811632	1	0.938021	0.774178	0.509133	0.184955	0.0746773	0.0892922	0.0940184	50.1435
O43149	1	1.13456	0.400299		0.0877265				1	0.757226	0.178015			0.10701		0.0203027	1	0.840135	0.265134		0.323799				1	0.604728	0.227796				0.021477		1	0.785328	0.189989	0.506337			0.0254666		1	1.16395	0.281305		0.277583		0.0448693	0.0193571	47.9119
O43156	1	0.612835	0.28321	0.0398487	0.0196467				1	0.603987	0.108973						1	0.771155	0.131333						1	0.682046	0.23412	0.0227563					1	0.658362	0.178717	0.026411	0.0164413				1	0.749367	0.216363	0.0305795	0.0142208				45.35
O43157	1	0.764127	0.582975			0.0394106			1	1.71132	0.682681						1								1	0.0808207	0.272982		0.0365766				1	0.506927	0.386411						1	0.834092				0.0798951			48.7095
O43159	1	0.553902	0.684835	0.621445	0.311097	0.709844	0.662598	0.618788	1	0.537966	0.864921	0.665656	0.705922	0.740269	0.715718	0.629975	1	0.719375	0.897338	0.809183	0.668045	0.719335	0.755737	0.765573	1	0.584375	0.936057	0.755565	0.810859	0.75826	0.676608	0.746794	1	1.1372	1.26895	1.54023	1.3439	1.49114	1.28976	1.49259	1	0.669427	0.503535	0.707924	0.552952	0.649591	0.541022	0.684775
O43164	1	2.01031	1.82605	2.13706	1.66016	1.72306	1.87857	1.80176	1	1.86204	1.26574	1.40333	1.22583	1.24216	1.24481	1.24055	1	1.13955	1.08267	0.870574	0.989508	0.989505	0.95911	0.999282	1	0.576958	0.604533	0.548716	0.705772	0.722499	0.71989	0.706105	1	0.805365	0.625286	0.576286	0.582461	0.507999	0.501902	0.478921	1	1.1324	0.556261	0.652098	0.648593	0.539674	0.621874	0.677811
O43167	1	1.56609		0.737451	0.786024	0.443574	0.501733	0.366988	1	0.402965	0.835668	0.750062	0.536828	0.31898	0.366569	0.310901									1	0.783172	0.724797	0.664233	0.635965	0.35877	0.457011	0.322615	1	0.985247	0.907551	0.416652	0.478883	0.400844	0.413863	0.281297									60.6484
O43169	1	0.72638	0.815954	0.673952	0.541691	0.514464	0.437056	0.379312	1	0.570962	0.738779	0.58739	0.578042	0.45846	0.390498	0.324351	1	1.19621	1.03953	0.789565	0.721025	0.577408	0.5322	0.452667	1	0.962845	0.918063	0.729508	0.638268	0.564482	0.470306	0.464434	1	0.884331	0.876466	0.766125	0.59738	0.560939	0.453842	0.429166	1	1.2601	1.16357	1.00162	0.886975	0.772088	0.651475	0.528099	59.7731
O43172	1	0.801875	0.615978	0.221253	0.0610032	0.0515604	0.0673254	0.0948784	1	0.696478	0.423323	0.153258	0.0342906	0.0228111	0.0395844	0.0690402	1	0.846086	0.508193	0.119281	0.0240325	0.0220153	0.038346	0.0698437	1	0.961461	0.696984	0.237993	0.0486044	0.050116	0.0566406	0.0949269	1	0.844405	0.58066	0.214716	0.037031	0.0245028	0.0472844	0.0778377	1	1.00858	0.6209	0.218959	0.031103	0.0203597	0.0425376	0.0797779	48.5983
O43175	1	0.727194	0.589827	0.270474	0.100227	0.0122518	0.00272742	0.00214432	1	0.652399	0.443973	0.243789	0.0819592	0.00811179	0.00311466	0.00238573	1	0.983989	0.577688	0.240895	0.0800862	0.00432945	0.00122018	0.00105619	1	0.943881	0.610509	0.307404	0.0839737	0.00511263	0.00209788	0.00157483	1	0.830523	0.614692	0.288953	0.0951083	0.00803412	0.00263728	0.00146571	1	1.05727	0.721842	0.352185	0.0948881	0.00537985	0.00173988	0.0010368	48.3884
O43181	1	0.763952	0.684788	0.285262	0.302926	0.258367	0.28127	0.239598	1	0.654705	0.46762	0.294779	0.258885	0.234459	0.208384	0.195344	1	0.929159	0.67806	0.419927	0.290617	0.27397	0.218929	0.256722	1	0.851502	0.597804	0.319617	0.271939	0.288048	0.261843	0.255309	1	0.839789	0.59243	0.428181	0.28595	0.267949	0.248228	0.251897	1	0.985812	0.666782	0.47267	0.32573	0.28062	0.246686	0.235358	49.3628
O43236	1	0.843984	0.904715	0.482507	0.159186				1	0.937615	0.525592	0.531419					1	0.81274							1	0.924381	0.960126	0.679796	0.1892				1	0.706515	0.872872	0.528272					1	0.895288	0.83346	0.493722	0.0922029				51.9209
O43237	1	0.730046	0.429645	0.151182	0.0966675	0.0873238	0.0801303	0.0961927	1	0.679929	0.363555	0.129491	0.101514	0.0472782	0.0448759	0.0490507	1	0.971684	0.440808	0.104153	0.0690598	0.0276937	0.0376415	0.042041	1	0.942599	0.517244	0.145285	0.113734	0.0818585	0.0588551	0.0888357	1	0.819517	0.461734	0.139004	0.0686313	0.0589348	0.0408914	0.0504389	1	1.01074	0.504347	0.159998	0.0939866	0.065434	0.0423183	0.0586896	46.8189
O43240
O43242	1	0.839672	0.800701	0.283926	0.112723	0.0146271	0.00227517	0.00167933	1	0.6964	0.491368	0.246395	0.0675436	0.010484	0.00350339	0.00156336	1	1.00396	0.803501	0.296437	0.0634558	0.00362016	0.00111423	0.000403504	1	0.922337	0.693444	0.276221	0.0708508	0.00580851	0.00189876	0.00103603	1	0.890089	0.724313	0.304302	0.0760621	0.0097977	0.00230877	0.00103122	1	1.14663	0.828969	0.359169	0.078037	0.00597274	0.00157399	0.000983338	50.2653
O43251	1	0.688093	0.515252	0.154286	0.127334	0.167891	0.193411	0.195607	1	0.463979	0.209635	0.0760764	0.0679327	0.115128	0.110126	0.102132	1	1.58037	1.14325	0.343328			0.114871	0.0997077	1	1.233	0.399304	0.431513	0.0927052	0.277041	0.255462	0.239392	1	0.480057	0.461734	0.271834	0.0697711	0.0850436	0.102856	0.106211	1	0.953026	1.03578	0.239309	0.111018		0.0771771	0.138205	46.9571
O43252	1	0.844576	0.802766	0.207958	0.0535081	0.00679898			1	0.762571	0.563644	0.193493	0.0179852	0.00666631	0.000759955	0.0126744	1	1.09609	0.898057	0.224048	0.0270756				1	1.06787	0.771183	0.284356	0.0223093				1	0.939616	0.721462	0.230158	0.0156234	0.00378834		0.019066	1	0.972613	0.815096	0.27343	0.0218243				49.9191
O43264	1	0.64487	0.277864	0.0856464	0.0412152	0.00867816			1	0.532072	0.122382	0.0346915	0.0123343				1	0.748857	0.207758						1	0.65111	0.200341	0.0713352	0.014827			0.0465243	1	0.614977	0.179505	0.0411969	0.0120244				1	0.736175	0.196848	0.0497406					45.5338
O43278	1	0.813081	0.592024	0.472221	0.218356	0.0972101	0.0254336	0.0346364	1	0.835498	0.889427	0.568119	0.230512	0.124133	0.0474828	0.0364926	1	0.993709	0.893206	0.252705	0.139213	0.0643364	0.033336	0.0223493	1	1.3074	0.952336	0.618732	0.275055	0.0974579	0.0580226	0.0198213	1	0.721295	0.774402	0.374115	0.254529	0.0696739	0.0487106	0.0299891	1	0.909332	0.481429	0.419637	0.243614	0.059229	0.0345326	0.034119	50.1787
O43290	1	0.797856	0.811503	0.672276	0.619933	0.549953	0.517634	0.512431	1	0.767046	0.667467	0.553175	0.496653	0.473187	0.465044	0.434749	1	0.934705	0.732535	0.637448	0.544336	0.511261	0.452352	0.489163	1	0.936382	0.801026	0.652801	0.577863	0.541501	0.477475	0.482535	1	0.850528	0.757298	0.654693	0.525714	0.503758	0.474521	0.476662	1	1.03491	0.872698	0.695054	0.641309	0.530286	0.468892	0.491281
O43291	1	1.11853	0.81271	0.175707	0.23938	0.162324	0.0621585	0.0616285	1	0.665917	0.165258	0.155672	0.0848734	0.0429536	0.0385756	0.0246915	1	0.392595	0.255539	0.075924	0.0757963	0.0294803	0.0371612	0.0327704	1	0.748005	0.267506	0.158979	0.104869	0.0482925	0.0344693	0.0358612	1	0.727979	0.40074	0.148271	0.0630292	0.0612281	0.0422819	0.0274777	1	0.942329	0.245566	0.197569	0.0599334	0.0620609	0.0169664	0.0430294	49.4591
O43292	1	0.56123	0.220278	0.0625796		0.00638119			1	0.515678	0.0937163		0.0388244		0.00379405		1	0.763247							1	0.310767	0.122661	0.0280822			0.0436886		1	0.51855	0.145491	0.0317301					1	0.852712	0.202792						44.7594
O43298
O43299	1	0.815633	0.422955						1	0.697929	0.277735		0.102386				1	0.933786	0.330442						1	0.894147	0.464373						1	0.863839	0.450343						1	0.709273	0.36621
O43310	1	0.791993		0.683469					1	0.429032	0.524856	0.183114	0.0355837		0.0163671	0.0581695	1		0.491614						1	0.382954	0.934074	0.317296	0.113431			0.0580496	1	0.594949	0.992711	0.574802	0.288305		0.10304		1	0.833226	0.855323	0.358856	0.151697
O43314	1	0.594756	0.23817	0.127527	0.0615035	0.134264	0.133263	0.150197	1	0.639566	0.195861	0.13518	0.101247	0.0947096	0.0978115	0.108592	1	0.957068	0.2659	0.127637	0.115922	0.098243	0.0912183	0.0781633	1	0.860387	0.265981	0.157144	0.150041	0.105694	0.119974	0.127012	1	0.899622	0.25857	0.101166	0.0988283	0.0943412	0.097846	0.102834	1	0.897887	0.264968	0.0576045	0.112683	0.104518	0.0946087	0.111433	44.7827
O43318	1	0.831884	0.377628	0.118308	0.0542431	0.0404723	0.0176922	0.0541473	1	0.735465	0.261168	0.0930059	0.0390782	0.0147345	0.0112569	0.0222591	1	0.822615	0.324142	0.0281863				0.00265298	1	0.800649	0.292974	0.0530924	0.0443449	0.0256531	0.0257958	0.030017	1	0.744453	0.231106	0.0925289	0.0399934	0.0103293	0.0167334	0.0175456	1	0.840386	0.212588	0.0548556			0.00616731	0.00675756	46.9722
O43324	1	0.358454	0.163405	0.0356109	0.0398263	0.0121423	0.00469494		1	0.364996	0.0653426	0.00946426	0.024687	0.00875805	0.00647955	0.00275033	1	0.50765	0.0466544	0.00874461			0.00583285		1	0.327117	0.0584998	0.0398388	0.0286823	0.00591714	0.00361006	0.000343467	1	0.423376	0.0817634	0.022318	0.00521057	0.00796391	0.00383707	0.00179575	1	0.507801	0.0568448				0.00266645		43.3681
O43353	1	0.712888	0.677383	0.596543	0.483502	0.472882	0.327707	0.0273851	1	1.75263	1.0828	1.4107	1.15941	1.05043	0.561741	0.111205	1	1.03201	0.922131	0.611083	0.593521	0.361734	0.239406	0.0235164	1	1.03051	0.909175	0.825166	0.697285	0.570908	0.4022	0.0627054	1	1.17214	1.09074	0.853952	0.756749	0.67806	0.347324	0.0582237	1	0.84697	0.880865	0.661732	0.616952	0.454905	0.275764	0.0399315	54.5386
O43379	1	0.674171	0.3489	0.194651		0.100673	0.115226	0.113488	1	0.690427	0.289966	0.164204	0.0347963				1	0.855986	0.380278	0.173336					1	0.841264	0.499761	0.280831	0.0644074				1	1.01774	0.553317	0.218815	0.0741916				1	0.83576	0.566289	0.195311					46.0447
O43390	1	0.691317	0.470581	0.0560284	0.0478974	0.0174055	0.00860902	0.0088081	1	0.564931	0.300297	0.036433	0.0140727	0.0100836	0.00688519	0.00619158	1	0.921221	0.372209	0.0313759	0.0107625	0.00610177	0.00374672	0.00426203	1	0.907941	0.451727	0.0646637	0.0214796	0.0131984	0.00988744	0.00742665	1	0.744931	0.382359	0.0538621	0.0168195	0.00998476	0.00715747	0.00648308	1	0.953596	0.43056	0.0594913	0.0162373	0.00911359	0.00595919	0.00466419	46.7674
O43395	1	0.697248	0.53437	0.357614	0.296502	0.272403	0.27782	0.247886	1	0.646988	0.38945	0.276093	0.257806	0.227782	0.192942	0.181498	1	0.747761	0.4453	0.290229	0.257749	0.188849	0.18685	0.159725	1	0.968543	0.617911	0.425534	0.355515	0.294627	0.303925	0.281523	1	0.795509	0.506233	0.31494	0.245859	0.214342	0.204064	0.191938	1	0.884294	0.633916	0.439531	0.339242	0.283944	0.266934	0.23394	48.0827
O43396	1	0.747586	0.572879	0.147152	0.0899396	0.035823	0.0188155	0.0126819	1	0.639686	0.371571	0.116793	0.0597255	0.0247685	0.0163629	0.0112654	1	1.02352	0.559263	0.114577	0.0563796	0.0248947	0.0124426	0.00672564	1	0.926315	0.547013	0.144326	0.0672453	0.0315548	0.0184564	0.0117484	1	0.8337	0.500983	0.140697	0.0596262	0.027866	0.01629	0.00944516	1	1.07775	0.599268	0.163884	0.0621524	0.0276295	0.0134642	0.0106536	47.9405
O43399	1	0.682769	0.785733	0.566894	0.528211	0.418839	0.37911	0.382138	1	0.628343	0.735915	0.568743	0.498628	0.436089	0.502444	0.432358	1	1.2549	1.08649	0.820186	0.75105	0.692406	0.587574	0.529841	1	1.10285	0.938083	0.723151	0.557389	0.623848	0.535839	0.531759	1	0.833328	0.739679	0.677229	0.554124	0.561817	0.512542	0.454512	1	0.935813	0.997655	0.770852	0.700582	0.620577	0.637622	0.537822	56.1261
O43399-6	1	0.754517	0.760364	0.729141	0.678067	0.578922	0.518712	0.498834	1	0.954577	0.758428	0.760312	0.677559	0.544253	0.543846	0.491759	1	1.11761	0.805165	0.918972	0.851492	0.641562	0.591579	0.616965	1	0.974659	0.797196	0.679951	0.689304	0.584853	0.55006	0.489607	1	0.818316	0.770875	0.669302	0.58291	0.505106	0.454285	0.443859	1	1.14586	0.975178	0.838422	0.742988	0.607579	0.513687	0.555523	67.7382
O43402	1	0.900955	0.261518						1	0.517159	0.111836		0.0096153				1	1.22477	0.372552						1	0.757926	0.145322	0.0431164					1	1.07742	0.316004	0.0125012					1	0.754769	0.308168	0.0782131
O43427	1	0.658822	0.291426	0.502864	0.120809				1	0.706641	0.169272						1	0.512913	1.23135						1	0.639656	0.248019	0.289865	0.14172				1	0.44536	0.236972	0.269328					1	0.472922	0.245515		0.155837				44.1728
O43432	1	0.651671	0.303834	0.134559	0.136778	0.0851446	0.137389	0.146228	1	0.705943	0.280728	0.124848	0.0794276	0.0899115	0.115271	0.109019	1	0.774351	0.239652	0.126974	0.094271	0.0933551	0.0919729	0.117523	1	0.596281	0.261426	0.134276	0.0835391	0.140574	0.13594	0.145661	1	0.708014	0.332915	0.106505	0.0681355	0.0877555	0.108746	0.113924	1	0.711051	0.259502	0.112881	0.095074	0.0696086	0.081477	0.0943021	45.478
O43447	1	0.672741	0.36585	0.0472844	0.0343389	0.00875285	0.00340201	0.00306359	1	0.639534	0.284027	0.0434055	0.0154473	0.00786052	0.00364871	0.0026679	1	0.912043	0.417054	0.0418617	0.0112888	0.00301861	0.00155372	0.00123564	1	0.829308	0.330257	0.0507678	0.0148336	0.00537188	0.00286038	0.00252234	1	0.742794	0.358717	0.0491979	0.018034	0.00618975	0.0026591	0.00264798	1	0.935964	0.402928	0.0521212	0.0130364	0.00460901	0.00265179	0.00176308	46.0874
O43464	1	0.798639	0.786821	0.567829	0.492017	0.506077	0.392987	0.218547	1	0.610975	0.621588	0.570318	0.446321	0.410711	0.333293	0.204147	1	0.973026	0.752734	0.723787	0.54039	0.51298	0.347972	0.188667	1	1.05023	0.795272	0.606386	0.549747	0.431705	0.33474	0.186485	1	0.840103	0.751893	0.57718	0.452082	0.427317	0.344161	0.18164	1	0.427959	0.954933	0.88015	0.622199	0.653272	0.426963	0.216842	56.9782
O43482	1	0.818375	0.717933	0.395981	0.110623	0.0750558																			1	1.2597	1.02616	0.574629	0.32223	0.096279			1	1.04693	0.888423	0.430348	0.1849	0.0496937			1		0.452523	0.252494					50.2611
O43488	1	0.745608	0.625624	0.0276703	0.0220327	0.0049136	0.00267959	0.00168607	1	0.701417	0.517593	0.0163617	0.00692128	0.0021547	0.00177197	0.00157604	1	1.05972	0.777011	0.0167418	0.00488917	0.000899729	0.000824619	0.00123458	1	1.0268	0.658645	0.0272817	0.0047086	0.00184401	0.00169799	0.00192765	1	0.85823	0.633552	0.031541	0.00564518	0.00244976	0.00219254	0.00164269	1	1.09371	0.802923	0.0372771	0.00394688	0.00164453	0.000682673	0.000835219	48.0509
O43491	1	0.720557	0.748413	0.363265	0.206557	0.15509	0.164818	0.172695	1	0.680863	0.627046	0.294526	0.144397	0.131515	0.138915	0.146781	1	1.0457	0.903574	0.307478	0.173835	0.15676	0.147	0.156832	1	1.00263	0.877618	0.395621	0.210034	0.189232	0.190605	0.203034	1	0.848581	0.728981	0.347938	0.157165	0.149614	0.144334	0.163922	1	1.15881	0.91176	0.442651	0.190463	0.141233	0.167838	0.184572	50.0352
O43491-4	1	0.804601	0.861469	0.41486	0.311231	0.237628	0.220475	0.226685	1	0.685048	0.572879	0.317318	0.19731	0.171734	0.157913	0.156356	1	0.992113	0.872324	0.394416	0.224945	0.22165	0.16712	0.177637	1	1.02657	0.815662	0.42175	0.276368	0.231661	0.193556	0.229146	1	0.863855	0.703556	0.38114	0.208023	0.201191	0.169889	0.173674	1	1.00288	0.831131	0.447487	0.216293	0.178737	0.160587	0.191311	51.5388
O43493-3	1	0.69516	0.622108	0.41859	0.374021	0.323768	0.277482	0.256379	1	0.637652	0.507815	0.415994	0.357778	0.31298	0.282056	0.253536	1	0.766731	0.863794	0.582478	0.536417	0.448227	0.365831	0.34824	1	0.853643	0.581733	0.529102	0.404887	0.382565	0.291781	0.294301	1	0.735984	0.587313	0.449547	0.382422	0.345445	0.27594	0.257437	1	0.929275	0.724635	0.527585	0.498584	0.368151	0.34856	0.387777	50.0652
O43502	1	0.753286	0.610936	0.121298	0.0442636				1	0.824102	0.528253	0.108276	0.0757744				1	1.04958	0.478151	0.136123					1	0.889355	0.249752	0.137411			0.341035		1	1.06393	0.373255	0.132827					1	0.800088	0.34362	0.166458					48.1127
O43504	1	0.987652	1.13653	0.781572	0.637073	0.431296	0.25628	0.257094	1	0.808907	0.933033	0.497591	0.397415	0.310959	0.236608	0.398311	1	1.42925	0.52615	0.514132	0.486873	0.329377	0.570342	0.879768	1	0.574483	0.451586	0.21485	0.154953	0.203278	0.165566	0.194628	1	1.19865	0.672427	0.665964	0.394355	0.367398	0.899995	0.590548	1	0.589911	0.548052	0.147185	0.27059	0.177335	0.312719	0.176951	58.004
O43505	1	1.08371	0.723923	0.456571	0.208917												1		0.196387						1	0.733526	0.619859	0.46069					1	1.00683	0.86127	0.620871	0.110453				1	0.87937	0.449496	0.188095					51.0683
O43516	1	0.839015	0.783925	0.608246	0.495066	0.48951	0.487658	0.457597	1	0.72497	0.700397	0.599746	0.562209	0.520069	0.507757	0.494054	1	0.994074	0.816994	0.642992	0.60299	0.546215	0.519281	0.464178	1	0.959486	0.885952	0.621595	0.57507	0.499665	0.525898	0.516379	1	0.930217	0.822625	0.620978	0.607846	0.599122	0.560393	0.556165	1	1.0661	0.787856	0.687301	0.566537	0.588788	0.582666	0.500741	58.4283
O43524									1	0.687285	0.586712	0.345257	0.323533	0.235959	0.213019	0.280591	1	1.81357	0.884251	0.712637	0.124749	0.183783	0.343977	0.410395	1	0.665481	0.562029	0.322842	0.27458	0.200881	0.262337	0.301415	1	0.922342	0.58305	0.292307	0.240953	0.228605	0.271456	0.249855	1	1.01043	0.342466	0.335567	0.135761	0.217093	0.165412	0.235637
O43529	1	0.727578	0.49047	0.418541				0.092657	1	0.946988	0.45877	0.353845					1	1.1551	1.13	0.404432					1	0.645349	0.67699	0.34828				0.0224508	1	1.01014	0.872989	0.47086	0.147078				1	1.17067	0.699871	0.346283					48.8367
O43542	1	0.82168	0.312653	0.105832					1	1.00693	0.472119	0.0567245					1	0.137229							1	0.570738	0.465911						1	0.797658	0.486694	0.145615					1	1.10714	0.503161						46.4877
O43543																	1		0.356004						1		0.771148	0.370259
O43557																																	1	1.27756	2.61065	1.90036	0.455983	0.850946	1.22232	1.25978
O43566	1	0.738068	0.27149	0.087489	0.0589619	0.0143875		0.00957286	1	0.69011	0.229181	0.071987	0.0346165				1	0.667423	0.269439						1	0.660111	0.256063	0.048922	0.0170187			0.00523787	1	0.479635	0.263371	0.0481654		0.00786436	0.0039467		1	0.887162	0.186755						45.9719
O43567									1	1.20985	0.794804	0.578113	1.03327	1.11917	0.641101	0.358807	1	0.820035			0.52282	0.336801	0.407653	0.0591779	1	1.0882	0.702337	0.575464	1.06388	1.338	0.801935	0.523928									1		0.257404	0.140017	0.289449	0.334073	0.213576	0.101817
O43583	1	0.752668	0.736012	0.641991	0.54054	0.373485	0.298337	0.188251	1	0.684641	0.631962	0.561325	0.473585	0.391056	0.277618	0.171108	1	1.06969	1.01268	0.731073	0.595473	0.450657	0.278249	0.149348	1	1.11343	0.996081	0.713202	0.578791	0.49156	0.338042	0.210854	1	0.806954	0.587123	0.576122	0.504708	0.387004	0.27286	0.163173	1	1.08766	1.04315	0.671201	0.602831	0.435823	0.312782	0.205995	55.6761
O43586	1	1.36627				0.0611356		0.0307009	1	0.251945	0.435013				0.0432129	0.0790268	1								1	0.902979	0.350388				0.0228407	0.0321476	1	0.343785				0.0453285	0.0425723	0.0162923	1	0.397766	0.246904	0.0951075			0.0196379		57.3345
O43592	1	0.636576	0.358989	0.0760703	0.0584407	0.0151408	0.00325063	0.00308237	1	0.48186	0.164991	0.0481113	0.0169907	0.0075979	0.0041464	0.00254016	1	0.842361	0.247402	0.0381033	0.0156307	0.0041086	0.000885751		1	0.681668	0.267028	0.057358	0.0207751	0.00484762	0.00370476	0.00150237	1	0.608245	0.243218	0.0653597	0.0237996	0.00726016	0.00285903	0.00163587	1	0.833134	0.244044	0.065595	0.0186427	0.00329263	0.00172845	0.00116354	45.9232
O43597	1	0.963635	0.973203	1.22098	0.976366	1.33894	1.47853	1.39973	1	1.78431	0.949529	2.27411	2.42422	2.24962	2.51728	2.4167									1	0.608486	0.597709	0.910259	1.04078	1.01226	1.14064	1.23565	1	0.576729	1.00596	1.00289	1.1662	1.23307	1.15403	1.23263	1	0.985604	1.46398	1.06124	1.27851	1.29349	1.54433	1.71842
O43598	1	0.729834	0.70935	0.50624	0.435995	0.244994	0.0308746	0.0103367	1	0.780288	0.660594	0.597408	0.502107	0.291046	0.0484241	0.0109758	1	1.09396	0.961206	0.702937	0.633032	0.385111	0.0873098	0.0112414	1	1.03545	0.81526	0.651658	0.563885	0.326486	0.0468565	0.01331	1	0.857881	0.779979	0.597533	0.489499	0.331281	0.0663323	0.00969745	1	1.0383	0.955537	0.653814	0.587593	0.335581	0.08014	0.00931528	52.0083
O43609
O43615	1	0.596527	0.319302	0.125451	0.0881079	0.138991	0.143761	0.166641	1	0.573824	0.209309	0.0997731	0.0958081	0.112393	0.117067	0.134044	1	0.669625	0.212947	0.104928	0.109211	0.0974541	0.094304	0.105092	1	0.612217	0.255777	0.109195	0.107589	0.112329	0.119662	0.134157	1	0.684054	0.25181	0.0933749	0.0725347	0.120602	0.107885	0.124422	1	0.800593	0.258573	0.106818	0.118106	0.122668	0.124522	0.131211	45.1546
O43617	1	0.76966	0.631055	0.427228	0.197489	0.0450555	0.0229181	0.018953	1	0.78305	0.44585	0.354764	0.172939	0.0421313	0.0173705	0.0143286	1	0.898563	0.57274	0.334711	0.137077	0.0133245	0.0126011	0.006848	1	0.921876	0.527521	0.367933	0.17774	0.0359192	0.0163924	0.0106483	1	0.848699	0.580942	0.363817	0.160603	0.0373497	0.0139439	0.0122577	1	1.0231	0.635505	0.412026	0.16613	0.0299103	0.0157958	0.00690218	49.8476
O43633	1	0.72669	0.80951	0.592166	0.391266	0.116556	0.0144218	0.00782219	1	0.684125	0.647627	0.552507	0.399276	0.103975	0.0144905	0.010741	1	1.13608	0.940072	0.679449	0.44477	0.112586	0.010469	0.00339756	1	1.0242	0.823326	0.62802	0.403361	0.0946236	0.010364	0.00663128	1	0.829495	0.729357	0.590407	0.379344	0.112314	0.0131922	0.00966816	1	1.11078	1.01998	0.742233	0.474206	0.129573	0.0130284	0.00613896	52.7572
O43639	1	0.804185	0.332337	0.0894647	0.0637093	0.0395697	0.0258742	0.0217472	1	0.60273	0.256241	0.026781			0.0291879	0.0177568	1	0.876591	0.253497					0.0134577	1	0.949783	0.304944	0.0721245		0.0475476	0.0351747	0.018672	1	0.804735	0.291342	0.0437568				0.027153	1	0.989365	0.282045				0.0234335	0.018542	46.5757
O43657																																	1		1.16832	1.15992	0.615604	1.24219	1.17227	0.784362
O43660	1	0.95194	1.01295	0.758125	0.703805	0.558936	0.444043	0.214686	1	0.818138	0.679551	0.537582	0.502604	0.374002	0.271446	0.130591	1	0.806605	0.62057	0.469894	0.382894	0.331779	0.250899	0.123717	1	0.97264	0.857217	0.664221	0.601384	0.446583	0.332775	0.150714	1	0.869507	0.755018	0.583072	0.446447	0.348672	0.274472	0.144762	1	0.868418	0.835674	0.516866	0.454651	0.329924	0.267719	0.133174	61.0188
O43663-4	1	0.240279		0.490848	0.515927	0.656402	0.938561	0.823819	1	0.619555		0.554292	0.526861	0.763425	0.562473	0.614431	1			0.188404	0.372345		0.475673	0.560802	1	0.378253		1.11063	1.44097	1.18275	1.40567	1.55287	1				0.512548	0.478021	0.878086	0.850203	1	0.112677			0.469986	0.286621	0.607678	0.518278
O43665	1	0.73389	0.81885	0.54261	0.294528	0.153386	0.0916157	0.0665889	1	0.774491	0.661017	0.502343	0.318945	0.139116	0.0831559	0.0717947	1	1.06379	0.92541	0.613619	0.335441	0.103519	0.057862	0.047202	1	1.03719	0.894672	0.592699	0.349937	0.144824	0.0885178	0.068915	1	0.785171	0.735461	0.479909	0.278271	0.111211	0.0534012	0.0549766	1	1.06261	0.955843	0.607228	0.318962	0.12425	0.0732569	0.0503181	52.2167
O43670	1	0.738958	0.742152	0.600506	0.543411	0.47328	0.453136	0.387242	1	0.683533	0.651042	0.556944	0.526522	0.432381	0.333436	0.312406	1	0.917058	0.73553	0.60244	0.486404	0.418339	0.369705	0.351969	1	1.03952	0.857598	0.787663	0.703584	0.535319	0.462363	0.464115	1	0.916931	0.786196	0.642634	0.557508	0.528976	0.419748	0.383544	1	0.982677	0.911149	0.767001	0.616012	0.580133	0.476751	0.41724	57.8056
O43674	1	0.501251	0.348944	0.0440657	0.0377893	0.0033237			1	0.560176	0.164855	0.0319463	0.0149706	0.00730754		0.0012068	1	0.492544	0.197768	0.0268327	0.0142625				1	0.485782	0.200305	0.0516317	0.0116653	0.00521812	0.00110079		1	0.488969	0.23595	0.0410348	0.0256468	0.00597793			1	0.576743	0.118154	0.0578219	0.0123403				45.0249
O43676	1	0.477575	0.67367	0.254387	0.13295	0.0399324	0.0164452	0.0128356	1	0.507007	0.472788	0.178383	0.0742182	0.0303703	0.0165844	0.00752449	1	0.5055	0.618119	0.230789	0.0842961	0.0236013	0.00822255		1	0.528884	0.635611	0.277209	0.0840725	0.0336736	0.0125314	0.00869338	1	0.565058	0.58513	0.275835	0.0880614	0.0304125	0.0133493	0.0113474	1	0.616464	0.65017	0.312653	0.108087	0.0386047	0.0175112	0.00920651	47.4974
O43678	1	0.818884	0.795562	0.326518	0.196453	0.100123	0.0784786	0.049771	1	0.739215	0.626264	0.257088	0.141776	0.0822761	0.0644202	0.0341361	1	0.932687	0.752422	0.296381	0.135108	0.0677639	0.0567587	0.0317858	1	0.990322	0.823173	0.359537	0.166252	0.0857195	0.0671344	0.0439861	1	0.891082	0.767933	0.321525	0.103259	0.0713383	0.0550339	0.0409898	1	1.0453	0.843815	0.309874	0.167075	0.0844995	0.0489873	0.0314603	50.5085
O43681	1	0.795598	0.701682	0.202501	0.0680313	0.0162419	0.00498428	0.00161859	1	0.750021	0.588273	0.241439	0.0648548	0.0122257	0.0060159	0.00413864	1	0.996135	0.751534	0.243184	0.0446487	0.00609343	0.00270641	0.0162036	1	1.06172	0.743992	0.24832	0.0640766	0.00891339	0.00509929	0.00176995	1	0.880489	0.66722	0.266177	0.0640887	0.0109551	0.00429057	0.0020073	1	1.03655	0.845013	0.294051	0.0499617	0.00517803	0.00378883	0.0045045	49.173
O43683	1	0.473609	0.149273						1	1.77664	0.328291						1	0.405497							1	0.42838				0.0554142			1	0.709909	0.26929						1	0.788675
O43684	1	0.777463	0.707345	0.433049	0.220802	0.0189589	0.00283239	0.00115636	1	0.679625	0.559909	0.39013	0.217813	0.0145916	0.00290328	0.00194177	1	0.885515	0.753885	0.44984	0.222977	0.015674	0.00127021		1	0.960214	0.763394	0.538365	0.262097	0.0170547	0.00301876	0.00139284	1	0.844404	0.697785	0.449753	0.231996	0.0179123	0.00265692	0.00101848	1	1.05707	0.844753	0.54102	0.250055	0.0200663	0.00219405	0.000596594	50.4544
O43707	1	0.732365	0.777157	0.967603	0.954556	0.399018	0.00962512	0.00648999	1	0.78537	0.981917	1.47315	1.52947	0.606426	0.0198165	0.0109198	1	0.989895	0.931725	0.848994	1.25043	0.620918	0.00602449	0.0032702	1	0.893276	0.812035	1.18418	1.32202	0.519348	0.00925283	0.00568634	1	0.786267	0.709103	0.882041	1.24152	0.675233	0.0112983	0.00570403	1	1.13071	0.837764	0.883032	1.36665	0.743451	0.0107566	0.00388656	59.5121
O43708	1	0.717818	0.169514						1	1.01679	0.356888	0.0898643					1	1.13408	0.402815						1	0.984586	0.485921						1	1.02657	0.532362						1	1.06448	0.516303
O43709	1	0.610661	0.504836	0.0797021	0.0270709	0.0756601	0.071646	0.0839407	1	0.660665	0.252256	0.112896	0.0237708	0.033661	0.0453397	0.0570392	1	0.85452	0.482207	0.0973632			0.0549144	0.052812	1	0.672834	0.418454	0.11441	0.0293433	0.0369606	0.0357979	0.0876138	1	0.792427	0.481133	0.167589	0.0172137	0.0235352	0.0360892	0.0599951	1	0.83482	0.436548	0.14587			0.0383762	0.0462828	46.4443
O43716	1	0.616899	0.625142	0.469521	0.366743	0.348729	0.239087	0.27012	1	0.821653	0.689311	0.381032	0.296099	0.24061	0.244191	0.229614	1	0.625868	0.336	0.134939	0.164386	0.0894804	0.176495	0.198537	1	0.588656	0.429776	0.188777	0.182552	0.175115	0.129933	0.163732	1	0.870257	0.644536	0.388103	0.149214	0.170556	0.281974	0.275984	1	0.664895	0.445743	0.213992	0.198208	0.134623	0.0634775	0.0463172	50.3717
O43719	1	0.76877	0.516857	0.14333	0.0933023	0.0538637	0.030884	0.0326765	1	0.65911	0.399854	0.139602	0.0710273	0.036611	0.0315223	0.0270081	1	0.794163	0.444783	0.104807	0.0500805	0.0504892	0.0274691	0.0362953	1	0.975448	0.474	0.138629	0.0713008	0.0352603	0.0271209	0.021426	1	0.780427	0.472565	0.145289	0.066775	0.0363881	0.0244977	0.0262813	1	0.931035	0.648886	0.174782	0.0761458	0.0369071	0.0256364	0.0616801	47.6421
O43747	1	0.778486	0.569105	0.180543	0.0817521	0.0172335	0.00235067	0.00126942	1	0.66589	0.432588	0.154466	0.0608894	0.0108214	0.00309413	0.00122375	1	1.01376	0.524276	0.136741	0.0439455	0.00389851	0.00096402		1	0.961701	0.541675	0.182311	0.0704279	0.0091326	0.00179138		1	0.833695	0.547395	0.178473	0.0617241	0.0114469	0.00263427		1	0.973405	0.579451	0.187227	0.0451081	0.00714048	0.00122022		48.1516
O43752	1	0.942541	0.818927	0.48543	0.353913	0.209636	0.125017	0.136	1	0.886138	0.725226	0.483002	0.309105	0.168799	0.113125	0.13339	1	0.988639	0.837943	0.407221	0.319255	0.129175	0.123316	0.131085	1	0.927925	0.713698	0.437541	0.306614	0.18859	0.134523	0.137882	1	0.946041	0.674351	0.5084	0.355789	0.216971	0.146741	0.1585	1	0.862589	0.655108	0.433739	0.243236	0.123144	0.0899634	0.11281	52.4868
O43759	1	0.719665	0.704536	0.510285	0.477815	0.381622	0.328702	0.364267	1	0.739839	0.59612	0.573732	0.463481	0.374353	0.329041	0.345911	1	0.877324	0.545288	0.476175	0.354418	0.300693	0.312557	0.314246	1	0.781226	0.761446	0.505818	0.434951	0.33888	0.288773	0.343454	1	0.801653	0.558802	0.424643	0.383373	0.331565	0.315594	0.304748	1	0.932264	0.609527	0.432349	0.423997	0.363234	0.308073	0.299067	53.1735
O43760-2	1	0.768947	0.786089	0.68309	0.539445	0.471215	0.448452	0.51289	1	0.634893	0.603527	0.53403	0.494347	0.442787	0.418148	0.402906	1	1.04319	0.806344	0.600582	0.537292	0.452491	0.388876	0.42257	1	0.878487	0.648743	0.543169	0.474981	0.440378	0.365008	0.451963	1	0.868615	0.716059	0.540644	0.439116	0.432952	0.458539	0.454815	1	0.82046	0.784659	0.575013	0.515663	0.433756	0.396812	0.400294	61.1206
O43765	1	0.871832	0.804097	0.499583	0.278693	0.164395	0.0642133	0.0598883	1	0.74019	0.65033	0.413117	0.245519	0.0979773	0.0705834	0.0403321	1	0.988785	0.675449	0.379011	0.185824	0.0476581	0.0425427	0.0254787	1	0.91902	0.671799	0.396182	0.256917	0.0878034	0.0365876	0.0325837	1	0.845228	0.737888	0.453707	0.166532	0.0732413	0.0622177	0.0375733	1	0.915119	0.827593	0.446242	0.204225	0.0738892	0.0225028	0.0139355	52.1793
O43766																																	1	1.30189		0.399243	0.261037	0.413915	0.159049
O43768	1	0.749274	0.722235	0.669953	0.580122	0.542046	0.493652	0.533779	1	0.788835	0.870172	0.603413	0.550845	0.550815	0.635129	0.635342	1	1.20012	0.751595	0.672236	0.749035	0.66174	0.743115	0.646859	1	0.74789	0.772164	0.647154	0.617897	0.615754	0.558132	0.659043	1	1.26604	0.97498	0.893686	0.880004	0.889042	0.884043	0.854802	1	0.899469	0.852825	0.688294	0.541632	0.613969	0.676469	0.601062
O43772	1	0.936217	0.298822						1	0.535924	0.157887	0.0465061					1	0.537881	0.297161						1	0.733663	0.181045	0.0509995					1	0.760541	0.342304	0.0827158	0.0258067				1	0.469735	0.290037
O43776	1	0.777974	0.745707	0.166945	0.0466495	0.0147959	0.00900725	0.00614599	1	0.71411	0.664025	0.198155	0.0233737	0.00891212	0.00581594	0.0106772	1	1.16239	0.984953	0.238911	0.0179008	0.00727967	0.0111305	0.0160418	1	1.088	0.807934	0.260222	0.0232109	0.0115715	0.00921721	0.0208517	1	0.894088	0.761246	0.231043	0.0231379	0.0128408	0.00541895	0.0170465	1	1.16055	1.00986	0.319065	0.0211708	0.00979145	0.0137697	0.0164457	49.3615
O43790
O43808	1	0.63795							1	0.362809							1	0.457051							1	0.206417							1	0.21994							1	0.801063
O43809	1	0.899061	1.04241	0.782257	0.257453	0.0210093	0.00213154	0.00188745	1	0.859099	0.808953	0.737186	0.23367	0.0185417	0.00379513	0.00209808	1	1.17243	1.26682	1.02345	0.30566	0.0152218	0.00117605		1	1.04519	1.03025	0.882445	0.276835	0.0126236	0.00224661		1	1.0519	1.16506	0.939634	0.276352	0.0186761	0.00303842	0.00030778	1	1.32755	1.48207	1.25501	0.370728	0.0222875	0.00266618	0.000536244	54.1217
O43813	1	0.747516	0.644579	0.348538	0.17929	0.0122534			1	0.650115	0.486537	0.331204	0.166654	0.00786599	0.00200575	0.00118134	1	1.0108	0.760922	0.435738	0.169386	0.00985952			1	0.944155	0.680402	0.424871	0.20066	0.00451045		0.000490603	1	0.85241	0.641792	0.356797	0.163168	0.00715192	0.00126998		1	1.06256	0.824339	0.476692	0.186319	0.00836356			49.3624
O43815	1	0.861959	0.814226	0.408897	0.15085	0.0430301	0.0390927	0.0284714	1	0.784961	0.530547	0.330289	0.0952765	0.0235601	0.0195514	0.0179366	1	0.813861	0.612594	0.297692	0.0810741	0.0198158	0.0169194	0.0201474	1	0.955258	0.732576	0.420077	0.120152	0.0453924	0.0286419	0.0228334	1	1.01283	0.721222	0.382731	0.114152	0.0308789	0.0100229	0.0147557	1	0.850334	0.637365	0.377002	0.0832108		0.009354	0.0168514	51.0693
O43818	1	0.869132	0.906977	0.766539	0.533719	0.26945	0.0795612	0.0459104	1	0.802371	0.861664	0.667638	0.480797	0.229496	0.0718528	0.0510127	1	0.89782	0.938622	0.705772	0.382391	0.211553	0.0536782	0.0344083	1	1.03246	0.96221	0.733932	0.502343	0.256174	0.0683712	0.0464438	1	0.887035	0.923764	0.670968	0.380229	0.223457	0.0562798	0.0379972	1	1.07477	1.05898	0.801886	0.450823	0.256971	0.0644603	0.0384381	56.014
O43819	1	0.673364	0.285542						1	0.569358	0.217294	0.0913051					1	0.421703							1	0.40347	0.203702		0.0170699				1	0.570977	0.225792	0.0516025					1	0.628617	0.0824712
O43822									1	0.560105							1								1								1	0.721627	0.179823						1	0.649937
O43823	1	0.95355	0.919832	0.614215	0.534807	0.339273	0.290954	0.308896	1	0.708414	0.533218	0.410729	0.283454	0.224992	0.232826	0.206687	1	1.28136	0.810668	0.428658	0.322069	0.223017	0.200879	0.200183	1	1.17209	0.859815	0.595963	0.392011	0.316949	0.3142	0.278739	1	1.02762	0.796985	0.483662	0.350281	0.245224	0.208522	0.219773	1	0.99529	0.876676	0.493252	0.328701	0.213627	0.209098	0.244274	55.3817
O43826	1	0.594193	0.144724						1	0.511812	0.101994			0.0220666	0.0110538	0.00799824	1	1.14565				0.0748744			1	0.521499	0.121793						1	0.988421	0.215465						1	0.269581	0.0558831		0.1089		0.017003
O43829	1	0.46288	0.366049	0.259856	0.392251	0.339238	0.369895	0.303625									1	1.05	0.495942	0.475761	0.561202	0.448651	0.384397	0.301263	1	2.10664	1.34233	0.957092	1.18016	1.07275	1.0801	0.649966									1	1.45786	1.37767	1.09961	0.699088	0.800589	0.650255	0.489208	43.7837
O43837	1	0.698694	0.523101	0.21698	0.131069	0.0205529	0.00275305	0.00439391	1	0.592969	0.364129	0.204002	0.100742	0.0161069	0.00210063	0.00127789	1	0.866012	0.496273	0.253853	0.121377	0.0102773			1	0.865651	0.520431	0.248731	0.117431	0.0148884		0.00318694	1	0.770478	0.460966	0.229061	0.110581	0.0154181	0.00252792		1	0.915025	0.550944	0.282681	0.130544	0.019114	0.00324731	0.00433717	47.677
O43847	1	0.735265	0.695175	0.289691	0.0808876	0.0184104	0.00744711	0.00549006	1	0.691629	0.554002	0.223339	0.046822	0.0109916	0.00418859	0.00458239	1	1.01007	0.7047	0.210798	0.033533		0.00846674	0.00956218	1	0.984134	0.723944	0.316598	0.0537654	0.00849878	0.00616482	0.014781	1	0.882948	0.659162	0.265936	0.0431029	0.00986585	0.00466576	0.00654531	1	1.02011	0.785502	0.277276	0.0345365	0.00297047	0.00940655	0.0123644	49.2003
O43852	1	0.859051	0.820271	0.644564	0.564872	0.420416	0.31831	0.286146	1	0.679804	0.741025	0.533213	0.419861	0.393021	0.42651	0.369738	1	1.13779	1.05152	0.772887	0.63233	0.579509	0.450985	0.299978	1	0.932074	0.773641	0.57591	0.428003	0.466339	0.382757	0.329081	1	0.792302	0.629412	0.560205	0.464657	0.450024	0.414454	0.344573	1	1.14956	1.07326	0.780535	0.699759	0.518449	0.439607	0.414872	57.2108
O43865	1	0.696544	0.43696	0.0777377	0.0514998	0.0183424	0.00816301	0.0114161	1	0.647402	0.374703	0.0608503	0.0350612	0.0153824	0.00798049	0.0117974	1	0.998689	0.587991	0.0834215	0.040387	0.00935979	0.00379782	0.00660737	1	1.0561	0.568146	0.0779529	0.0352777	0.0175263	0.0110842	0.0179355	1	0.960325	0.538756	0.0855423	0.0300917	0.014257	0.0174013	0.0169104	1	1.08354	0.628336	0.122556	0.0473844	0.0139003	0.0184351	0.0127357	46.6602
O43896	1	0.676549	0.0828071						1		0.0330973				0.0342722	0.0209491	1	0.744804	0.0553848			0.0378511	0.0368502	0.0122675	1				0.0430048		0.0420857	0.0218884	1	0.717297	0.0715563	0.149432		0.0597905		0.0309637	1	0.877265				0.0531461	0.0501951	0.0140972
O43913	1	0.474332	0.0724599						1	0.410696	0.0999624						1	0.65318							1	0.358456							1	0.437855	0.0960953						1	0.464923
O43920	1	0.476266	0.276607	0.0747614	0.0599869	0.0161786	0.00529954	0.00354936	1	0.426734	0.197211	0.0698692	0.0332847	0.0115469	0.00339171	0.00273337	1	0.589325	0.224998	0.056243	0.0185938	0.00730485	0.00366785		1	0.608913	0.310815	0.0929287	0.0427124	0.0127254	0.00473981	0.00420243	1	0.524195	0.282459	0.0924069	0.0372591	0.0133797	0.00189484	0.00350832	1	0.74554	0.370484	0.110079	0.0302381	0.0164252	0.00612936	0.00230835	44.5306
O43924	1	0.793844	0.848394	0.507111	0.239995	0.0238957	0.00892393	0.00602821	1	0.694055	0.620447	0.476365	0.235307	0.0192149	0.0068647	0.00527009	1	1.03359	0.939504	0.575806	0.230928	0.0185664			1	0.971808	0.879322	0.643771	0.265348	0.0164622	0.00614129	0.0036911	1	0.856409	0.783545	0.518151	0.231588	0.022104	0.00580741	0.00540802	1	1.03324	0.887771	0.608884	0.26397	0.0123781	0.0078555		51.9457
O43929	1	0.418466					0.0413427		1	0.401613							1	0.565918							1	0.338631	0.0244655						1	0.328199	0.056239						1	0.313232
O60216	1	0.852656	0.779851	0.189361	0.0854075	0.0489099	0.0295764	0.039602	1	0.76082	0.662528	0.159307	0.0536559	0.0292466	0.0286506	0.0278898	1	0.907202	0.668752	0.135204	0.0497068	0.0203938	0.0183294	0.0243025	1	1.01355	0.800157	0.197384	0.0662967	0.0358808	0.0250672	0.0333219	1	0.902944	0.730842	0.210021	0.0619085	0.0253611	0.0253108	0.0249053	1	1.07025	0.891446	0.245286	0.0562343	0.0218609	0.0179841	0.0216336	49.6984
O60231	1	0.863949	0.544191	0.487829	0.425226	0.359521	0.303548	0.26056	1	0.717629	0.435858	0.407773	0.359546	0.28672	0.245892	0.243448	1	1.10796	0.551223	0.466365	0.372448	0.383488	0.325734	0.267366	1	0.962435	0.539891	0.426041	0.40472	0.274389	0.288795	0.260956	1	1.00405	0.513351	0.432504	0.275602	0.26145	0.26974	0.231418	1	0.690731	0.456751	0.347009	0.257767	0.27174	0.236237	0.235141	50.6445
O60232	1	1.21101	1.3014	1.15909	0.894766	0.681625	0.374275	0.374218	1	1.13158	1.25148	0.774735	0.578341	0.431613	0.370872	0.391142	1	1.24113	0.54705	0.442582	0.32578	0.200969	0.292524	0.375153	1	0.663841	0.447837	0.2646	0.221494	0.218485	0.173122	0.161129	1	0.932447	0.797108	0.680274	0.289088	0.291107	0.594514	0.390109	1	0.898182	0.663688	0.407268	0.330514	0.215965	0.137231	0.123261	61.9395
O60234	1	0.748245	0.736005	0.474084	0.345413	0.160243	0.0736234	0.0359027	1	0.890272	0.517699	0.51898	0.366194	0.153141	0.0657028	0.0366475	1	1.01243	0.896637	0.4878	0.325999	0.110114	0.048817	0.0276779	1	1.05476	0.807832	0.62814	0.412243	0.136595	0.0650049	0.0374245	1	0.898537	0.797308	0.476608	0.313768	0.14217	0.060375	0.0328066	1	1.06854	0.997958	0.656334	0.352705	0.132021	0.0635705	0.0356129	51.5042
O60238	1	0.713095	0.522813	0.408003	0.349453	0.214176	0.256204	0.246962	1		0.590953	0.372737	0.329114	0.28374	0.266417	0.176461	1	1.10445		0.281762		0.327761	0.350893	0.299037	1	1.09103	0.761796	0.525032	0.507944	0.328212	0.266094	0.34192									1			0.367169	0.498575	0.252316	0.29926	0.308019	48.6954
O60244	1	0.929977	0.500212						1	0.739498	0.325219		0.0242752				1	0.823265	0.240039	0.181743					1	0.729609	0.25611						1	1.07126	0.417663						1	0.717068	0.261638	0.093529				0.198886
O60245																																	1						0.119215	0.0989044
O60256	1	0.868418	0.960854	0.730269	0.480408	0.0346474	0.0135222	0.00246754	1	0.764097	0.641848	0.646623	0.427705	0.0286031	0.0106943	0.00179344	1	1.19976	1.10851	0.77837	0.531299	0.0355819	0.0103394		1	0.96556	0.882941	0.71512	0.457788	0.022708	0.0101611		1	0.910104	0.8541	0.66944	0.424653	0.0327016	0.00782263	0.00168763	1	1.15182	1.00281	0.84283	0.529487	0.0459743	0.00985321		54.9296
O60264	1	0.350743	0.115218	0.0255483	0.0282702	0.0123295	0.0144327	0.019229	1	0.318161	0.0593984	0.0185435	0.0117715	0.0121606	0.0150789	0.0150496	1	0.351948	0.0687095	0.00862921	0.00800969	0.00474495	0.00961511	0.00846509	1	0.402085	0.0967269	0.0193166	0.0152101	0.011938	0.0147976	0.0146212	1	0.365575	0.0889668	0.019781	0.00982265	0.00848122	0.013005	0.0143037	1	0.441584	0.0815982	0.0160167	0.00817751	0.0114698	0.00848638	0.00995335	43.3639
O60271-3	1	0.707192	0.590392	0.368225	0.258502	0.138832	0.0639949	0.0398621	1	0.736665	0.510978	0.34916	0.227241	0.125058	0.0601872	0.0286034	1	1.007	0.653018	0.348598	0.208492	0.105341	0.0346246	0.0177775	1	0.964021	0.646274	0.348107	0.230455	0.131898	0.0552008	0.0194473	1	0.84921	0.580234	0.343205	0.220304	0.121208	0.0517356	0.0222255	1	0.881008	0.638037	0.367593	0.217483	0.102155	0.0463686	0.0189129	49.3715
O60271-4	1	0.802019	0.69598	0.404604	0.245258	0.195684	0.0677646	0.01416	1	0.629664	0.489944	0.337435	0.240037	0.148034	0.0608244	0.0108749	1	0.859965	0.575441	0.326687	0.230575	0.108337	0.0302244		1	1.04969	0.765247	0.485138	0.311657	0.179222	0.0591603	0.0297218	1	0.892333	0.663129	0.423321	0.263768	0.159871	0.0469895	0.00837792	1	0.905855	0.69184	0.451114	0.240601	0.132711	0.0452707		50.7186
O60281	1	0.723553	0.882955	0.46316	0.347437	0.356925	0.314833	0.270409	1	0.759296	0.31994	0.347205	0.376658	0.269653	0.260291	0.207117	1				0.229086		0.102256	0.130094	1	0.800398	0.676087	0.387219	0.470326	0.408266	0.337422	0.344581	1		0.49512	0.136541	0.248887	0.175754	0.208034	0.194625	1	0.911645		0.304057	0.150773	0.106249	0.0670332	0.111038	52.7707
O60287	1	0.426212				0.0761467		0.0353116	1	0.338695							1	0.508792				0.143061			1	0.329325	0.0974423	0.0561183		0.0586137	0.0450796	0.0357584	1	0.286403			0.0811038			0.0193965	1	0.368764		0.084294					43.917
O60291	1	0.761266	0.828864	0.589207	0.462541	0.467287	0.322354	0.0627153	1	1.10874	0.720395	0.642872	0.509734	0.373434	0.349716	0.111815	1	0.887513	0.857878	0.53673	0.491801	0.404347	0.355804	0.111546	1	0.760535	0.639201	0.421828	0.376633	0.362873	0.301208	0.0927464	1	0.801754	0.629692	0.455911	0.402872	0.373757	0.253623	0.0815227	1	0.838713	0.591087	0.382802	0.274555	0.229821	0.184655	0.0421644	55.5225
O60293	1	0.279397	0.348813	0.163774	0.153123	0.1572	0.220932	0.268001	1	0.787086	0.645645	0.364894	0.414678	0.377169	0.48919	0.464015	1	1.16766		0.264537	0.264501	0.180246	0.235922	0.258946	1	1.10368	0.73444	0.429259	0.254668	0.31742	0.358025	0.388282	1	0.555312	0.353061	0.243668	0.207278	0.220422	0.300744	0.323154	1	1.10051	0.506687		0.174488	0.272909	0.252213	0.300873	42.9871
O60294	1	0.420233							1	0.48898							1	0.498058							1	0.618481							1	0.492654							1	0.644567
O60306	1	0.657059	0.304423	0.0441989	0.0291563		0.00693631		1	0.618125	0.189961	0.0470742	0.012139	0.00272837		0.00403188	1	0.638818	0.206561	0.0330132					1	0.60443	0.19927	0.0350577		0.0314026			1	0.642745	0.238842	0.0600275	0.00810516	0.00196649		0.0263127	1	0.764844	0.229041	0.0516557					45.6997
O60313-2	1	0.429148	0.162304	0.0203482	0.0180737	0.00417644	0.0101728	0.00175866	1	0.393534	0.0789833	0.0150006	0.00592384	0.00270969			1	0.473636	0.0799499	0.0094545	0.0374475		0.00361372		1	0.446087	0.103823	0.0133743	0.00208075			0.00298088	1	0.41972	0.0934113	0.018351	0.00492432	0.00986441		0.00202595	1	0.536106	0.0894795	0.0136332		0.00126874			43.7737
O60315	1	0.535377	0.346982	0.195853	0.156424	0.132542	0.13206	0.134971	1	0.625463	0.322462	0.179569	0.15187	0.124242	0.12271	0.126257	1	0.680704	0.377688	0.192261	0.178671	0.158413	0.147954	0.146525	1	0.82655	0.361568	0.201898	0.191919	0.161849	0.159464	0.158638	1	0.756246	0.347471	0.186382	0.150055	0.125413	0.130548	0.146277	1	0.726021	0.57718	0.238661	0.156226	0.149638	0.154332	0.162193	45.0215
O60318	1								1	0.198752	0.133366	0.0417049					1								1	0.7572							1	1.71173
O60341	1	0.720673	0.356918	0.057091	0.0458404	0.00631184	0.00265456	0.000989682	1	0.620401	0.2179	0.0479078	0.0147861	0.00680678	0.00279449	0.00792767	1	0.712869	0.236513	0.0268668	0.00804206				1	0.890024	0.334923	0.0524207	0.0157367	0.00428159	0.00268145		1	0.743187	0.302914	0.0702982	0.0170542	0.00562094		0.000485039	1	0.9247	0.316339	0.0504351	0.0114851				46.3185
O60353									1			0.643431		0.148682	0.100302	0.106903									1	2.95709	1.39487		0.132935	0.357676	0.152719	0.170128	1		0.897909		0.282596	0.123747	0.0960078		1	0.697199	2.55359		0.713636	0.999297	0.264363	0.187996
O60361	1	0.891428	0.858189	0.611084	0.592678	0.506714	0.259623	0.0225744	1	0.798753	0.649157	0.582866	0.506453	0.421125	0.25779	0.0243613	1	0.993358	0.815565	0.59603	0.532952	0.425139	0.249398	0.029704	1	0.995021	0.850762	0.637049	0.586786	0.521543	0.282222	0.0251572	1	0.912051	0.813058	0.611159	0.581221	0.510836	0.314394	0.0317768	1	1.26619	1.09667	0.812065	0.639469	0.529213	0.35912	0.0423956	56.8746
O60427	1	0.634559	0.168367		0.00942001				1	0.554599	0.0949774	0.023149					1	0.584648	0.156073						1	0.51428	0.126418	0.0195445					1	0.540732	0.144122	0.0605179					1	0.616721	0.0917466	0.0166576	0.00949754				44.968
O60443	1	0.54744	0.366761	0.0597469					1	0.784719	0.290836	0.0370992					1	0.891722	0.350148						1	0.715323	0.341873	0.0489649					1	0.68773	0.419763	0.0475426					1	0.726939	0.397593	0.0486511					45.4139
O60449	1	0.766802	0.557849	0.229979	0.184152	0.112635	0.0637856	0.0601428	1	0.658048	0.4378	0.226439	0.155892	0.0981823	0.0691748	0.0533627	1	0.935669	0.601556	0.255609	0.156207	0.0833083	0.0591486	0.0372321	1	0.865068	0.565747	0.243833	0.160665	0.0880773	0.0621559	0.0471185	1	0.855023	0.568056	0.271016	0.159571	0.0938245	0.0608068	0.0462632	1	0.924983	0.614949	0.282577	0.16762	0.0917052	0.0616394	0.045624	48.2823
O60476	1	0.294298	0.306964						1	0.902048	0.400058						1	4.54036							1	0.684581	0.329999	0.0595623					1	0.588899	0.388076	0.0644824					1	0.755123	0.30554						41.6672
O60488	1	0.461976	0.194548	0.0277011	0.0282446	0.00549283	0.00742845	0.00184354	1	0.412584	0.0891188	0.0205908	0.00585376	0.00324271	0.00936843	0.00225015	1	0.585474	0.12446	0.0132441					1	0.486678	0.121347	0.0133363	0.00522181	0.00940233		0.00634652	1	0.473658	0.129817	0.0277903	0.00796568		0.00303383		1	0.626343	0.12516	0.0189135					44.0653
O60493	1	0.581337	0.260099	0.0713113	0.0585124	0.0324423	0.024951	0.0192925	1	0.559676	0.202729	0.0727373	0.0507309	0.0343477	0.0291493	0.0211429	1	0.745777	0.25822	0.0723215	0.0443925	0.0319616	0.0255931	0.0177463	1	0.800613	0.269549	0.0925133	0.0547652	0.0347625	0.0306874	0.0210453	1	0.691845	0.26731	0.0875277	0.0513555	0.0362574	0.0315752	0.022635	1	0.799685	0.269871	0.0876516	0.0460484	0.0313672	0.0282328	0.0177298	45.0429
O60496	1	0.673265	0.294369	0.0673777	0.0353757	0.0308703	0.0168131		1	0.708596	0.212601	0.0525374	0.0351058	0.0296549	0.0308657	0.0404605	1	0.854103	0.237308	0.0740428			0.0253115	0.024958	1	0.698481	0.237583	0.0482825	0.0323469		0.0289362	0.0263441	1	0.913439	0.349387	0.109726		0.0354883	0.0387799	0.0327398	1	0.737456	0.272212	0.150417	0.0419891		0.00741398	0.0326502	45.7338
O60499	1	0.818207	0.968953	0.289994	0.288788	0.193179	0.200344	0.237936	1	0.944198	0.557426	0.423271	0.305667	0.210919	0.200643	0.218788	1	0.310976	0.970478	0.348496	0.367088	0.279887	0.273476	0.218737	1	0.993191	0.715912	0.261643	0.275999	0.21665	0.239415	0.250826	1	0.787764	0.432744	0.314562	0.218422	0.157552	0.1616	0.165358	1	0.679099	0.495494	0.317891	0.234481	0.131642	0.12469	0.184995	50.6143
O60502	1	0.669982	0.572427	0.123991	0.0669179	0.0131209		0.00698465	1	0.701715	0.493067	0.132939	0.0347629	0.00794483	0.00430535	0.00442963	1	1.01947	0.695382	0.127043	0.021164		0.00559276		1	0.975589	0.628396	0.164721	0.0269504	0.00555631	0.00575504		1	0.821461	0.596752	0.157962	0.0308783	0.0115776			1	0.994208	0.659064	0.185911	0.0295766	0.0169258	0.00389984		47.4305
O60504	1	0.729708	0.785919	0.517087	0.28858				1	0.923629	0.670267	0.510353	0.254575			0.0542269	1	0.844664	0.66481	0.412092	0.162458				1	1.10489	0.707439	0.472578	0.177761	0.105258		0.04501	1	0.650435	0.497072	0.283002			0.0222188		1	0.776272	0.531226	0.298782	0.14318	0.13443			52.0209
O60506-2	1	0.758743	0.674179	0.285487	0.122437	0.0466064	0.0341712	0.0298655	1	0.700346	0.502348	0.206837	0.0767901	0.0328542	0.0233188	0.0218203	1	0.959897	0.723484	0.230174	0.0618579	0.0253905	0.0185936	0.0155383	1	0.960416	0.706419	0.322029	0.0929333	0.0387712	0.026509	0.024116	1	0.862678	0.697221	0.274559	0.0748233	0.0292533	0.0280496	0.0234556	1	1.07979	0.743243	0.303034	0.0717541	0.0262278	0.020607	0.0160148	49.2193
O60506-3	1	0.864404	0.656241	0.288148	0.121157	0.0737254	0.0764632	0.0901044	1	0.615201	0.444192	0.211128	0.0605385	0.06272	0.0622057	0.0541825	1	0.921504	0.54818	0.161643	0.1903	0.144569	0.025784	0.166772	1	1.08765	0.76574	0.424304	0.139398	0.0628081	0.0897809	0.0952821	1	0.748784	0.651989	0.257227	0.0678401	0.0661291	0.0288588	0.0488352	1	0.919887	0.568565	0.19832	0.157322	0.143412	0.169704	0.140718	49.378
O60508	1	1.00557	0.805186	0.469856	0.428908	0.372436	0.29399	0.340057	1	0.648896	0.609389	0.351088	0.184998	0.215651	0.257575	0.236908	1	0.720845	0.67641	0.385056	0.110518	0.105211	0.120865	0.148135	1	0.96513	0.818089	0.595961	0.308991	0.643931	0.466564	0.400382	1	0.522553	0.724144	0.421791	0.221331	0.344092	0.281051	0.272954	1	0.988913	0.35068	0.337157	0.167392	0.117587	0.140924	0.163132	51.804
O60512									1	1.083	0.440351														1	0.619471	0.469295						1	0.961524	0.250372						1	2.41023	0.730423
O60518	1	0.609813	0.523551	0.158011	0.101681		0.0126988										1		0.859908	0.201109	0.0833705	0.0288853	0.0131147	0.00801793	1	0.391533		0.0365722	0.0138293		0.00332978	0.00204934	1	0.293415		0.0881849	0.0236036	0.00983828		0.00322154	1	0.628056	0.570554	0.202839	0.0682586	0.021549	0.0134406		46.9673
O60524	1	0.749322	0.483048	0.169846	0.103392	0.144922	0.108083	0.104738	1	0.645181	0.304727	0.153986	0.127007	0.152188	0.16975	0.171324	1	0.657694	0.295012	0.11482	0.0712074	0.109467	0.112253	0.113428	1	0.826073	0.457106	0.184678	0.091714	0.167262	0.187302	0.188504	1	0.726749	0.366184	0.142961	0.0896131	0.16034	0.102114	0.125905	1	0.721558	0.399513	0.153616	0.0823779	0.153336	0.15704	0.157154	47.2595
O60547	1	0.919282	0.634461	0.320208	0.150491				1	0.70506	0.475086	0.268794	0.0979602				1	0.972053	0.653152	0.284273	0.0780594				1	0.930356	0.624377	0.272912	0.0997632				1	0.830933	0.56129	0.310966	0.0760789				1	0.832416	0.591074	0.280288	0.0573512				49.5575
O60551	1	0.523412	0.685617	0.161227	0.0292279	0.00489692	0.00149692		1	0.781893	0.589294	0.120576	0.00705714	0.00210631	0.0012083	0.00144585	1	1.02163	0.861961	0.15093					1	1.03606	0.795005	0.183997	0.00830158		0.000636484	0.0009973	1	0.974543	0.685998	0.175775	0.00663943	0.00131502	0.00101704		1	1.00978	0.645477	0.177195	0.00371363				47.307
O60563	1	0.649712	0.525902	0.166798	0.18151	0.197241	0.177911	0.202962	1	0.74448	0.392225	0.148689	0.164352	0.1638	0.134809	0.168661	1	0.962301	0.576056	0.107427	0.0964995	0.106056	0.148283	0.129813	1	0.857744	0.638504	0.202375	0.218852	0.229579	0.216779	0.26563	1	1.17324	0.714217	0.217414	0.227953	0.16903	0.187419	0.240689	1	0.980014	0.651577	0.172874	0.114907	0.15258	0.126795	0.178571	46.8608
O60566	1	0.91581	0.389576	0.154675	0.0674056	0.0376267	0.056258	0.0558761	1	0.753496	0.272902	0.0610188	0.0293204	0.0102393	0.0160014	0.0198463	1	0.933222	0.319885	0.0704823			0.0194394		1	0.719517	0.314258	0.0614728	0.0176514	0.035938	0.0484374	0.0597053	1	0.765427	0.295513	0.0816045	0.0331888		0.0173205	0.0129024	1	0.726376	0.302277	0.0889524				0.0106434	47.3328
O60568	1	0.812353	0.596946	0.0708669	0.0333543	0.00727396			1	0.716285	0.435908	0.0606688	0.0113998	0.00363876			1	0.928396	0.578119	0.0504131	0.00576047				1	0.917528	0.539778	0.0663047	0.00824431				1	0.853178	0.561967	0.0755084	0.0119433	0.00498925			1	1.00229	0.619171	0.0964028	0.00592066				48.2182
O60573	1	0.674824	0.510283	0.137547	0.0245435	0.0128284			1	0.644966	0.358073	0.123529	0.0101376	0.00593002		0.00188879	1	0.974088	0.48565	0.12478			0.154097		1	0.927783	0.528855	0.176418	0.00819914				1	0.840869	0.532214	0.147492	0.018023				1	0.913715	0.557279	0.20264					47.0823
O60583																									1	1.55715	0.533838	0.489686	1.05416	0.806678	0.689707	0.60799									1			0.0271129	0.0730862	0.218867	0.167749	0.307996
O60603	1	0.69156	0.423797	0.120961	0.0970431	0.0268416	0.00764168	0.003065	1	0.676388	0.324249	0.1247	0.0489468	0.0135773	0.00723992	0.00452724	1	0.720743	0.383964	0.0581472	0.0540828				1	0.795691	0.289128	0.0896525	0.04912	0.0110355	0.00496582		1	0.735808	0.413486	0.116772	0.0466531	0.0170931	0.00288689		1	0.812436	0.331455	0.125174	0.0651352	0.00605466			46.697
O60610	1	0.755377	0.364387	0.0788121	0.0597512	0.0171359	0.00641376	0.0042003	1	0.656572	0.252262	0.0714367	0.0310674	0.0123231	0.00530054	0.00414967	1	0.9453	0.309388	0.0579892	0.0235797	0.00410795	0.00229212	0.00495488	1	0.968877	0.346465	0.0742237	0.029343	0.00914035	0.00453502	0.00813193	1	0.831137	0.319981	0.0846324	0.0305099	0.0109814	0.00432193	0.00273018	1	1.00455	0.346396	0.0805189	0.0261321	0.00744249	0.00471994	0.00440932	46.5567
O60613	1	0.640085	0.62936	0.128832	0.0498024	0.0221328	0.0174641	0.0154731	1	0.752647	0.536341	0.121804	0.0232657	0.0232122	0.00788875	0.0182178	1	0.945638	0.518881	0.108614	0.014637		0.0117199	0.00733682	1	0.954925	0.683115	0.0638361	0.0261704		0.0216907	0.0210855	1	0.983473	0.645454	0.179235	0.0358874	0.00666398	0.011195	0.0155777	1	0.965187	0.763208	0.112298	0.0338198			0.00569931	47.6144
O60637	1	0.717477	0.404645	0.832671	0.651237	0.602077	0.530071	0.420751	1	0.95853	0.798647	0.935124	0.750945	0.607342	0.516809	0.414107	1	1.06163	0.823865	0.567658	0.579193	0.456343	0.360602	0.336927	1	1.10679	0.781669	0.656373	0.630819	0.53532	0.457921	0.379788	1	0.946536	0.824846	0.620258	0.578533	0.484914	0.404107	0.351808	1	1.10092	0.788205	0.763749	0.577094	0.487689	0.377534	0.406305
O60645	1	0.504193	0.107458	0.0178455	0.0304599				1	0.417329							1	0.459401							1	0.404348	0.0746803						1	0.454194	0.0884118	0.00976533					1	0.505799	0.135458						44.0651
O60664	1	0.762539	0.810441	0.590112	0.500532	0.351523	0.273179	0.24196	1	0.711936	0.661306	0.605457	0.500018	0.347933	0.260726	0.220587	1	1.01415	0.918901	0.675292	0.522432	0.346208	0.210681	0.177977	1	1.00684	0.866741	0.6762	0.553014	0.374513	0.261977	0.244667	1	0.856225	0.781487	0.601795	0.487708	0.364873	0.241755	0.21425	1	1.07401	0.956695	0.698142	0.592737	0.355478	0.262252	0.2154	55.3158
O60671	1	0.708901	0.692191	0.383329	0.206754	0.086129			1	0.920073	0.730716	0.501688	0.207942	0.0346439		0.0183565	1	0.781948	0.682261	0.347483	0.122438	0.0210562	0.00811484		1	0.942311	0.678727	0.640765	0.18479				1	0.913003	0.79821	0.454474	0.196534	0.0496851	0.0154634		1	0.882447	0.678617	0.527466	0.165241	0.0389287	0.00674062		49.8535
O60678	1	0.744646	0.336546		0.0212039				1	0.693903	0.39243			0.00340296			1	1.09764	0.525325						1	1.00606	0.500868			0.00746782			1	0.85747	0.450485			0.00132779			1	0.937152	0.541314						46.384
O60684	1	0.553008	0.218267	0.0679398	0.0673457	0.0538523	0.0301724	0.0518978	1	0.621363	0.110194	0.0546305	0.060887	0.0588398	0.0877344	0.0480978	1	0.9406	0.113045	0.0640856	0.0776265	0.0662235	0.0586414	0.042966	1	0.796005	0.22263	0.0762661	0.0382863	0.0517822	0.0437065	0.0396674	1	0.80235	0.135009	0.0471481	0.0530732	0.0235687	0.0409747	0.044136	1	0.607674	0.0873467	0.0407984	0.0466601		0.0194804	0.0285172	44.6282
O60701	1	0.570136	0.242732	0.045742	0.025179	0.00496251			1	0.541991	0.184869	0.0414251	0.00855798	0.00274106		0.0105139	1	0.749428	0.233965	0.0272256	0.00732724				1	0.754746	0.230171	0.0475576	0.00362995	0.00141642		0.00956119	1	0.660955	0.229085	0.0516532	0.00865259				1	0.844146	0.238755	0.0509445	0.00596008				44.9178
O60704	1	0.757446	0.543725	0.23474					1	0.896313	0.143804	0.0741757					1								1	0.471413	0.464108						1	0.845199	0.311944		0.0537357				1	1.77017	0.313564						48.1536
O60711	1	0.785115	0.843809	0.336203	0.379173	0.118274	0.0457989	0.0605538	1	0.884087	0.679095	0.466406	0.19954	0.0625933	0.0463598	0.0680998	1	1.55899	0.893191	0.281562	0.120688	0.0793927	0.0748416		1	0.875494	0.753932	0.682387	0.257157	0.0506522	0.0618002	0.060972	1	0.760059	0.590482	0.448707	0.227546	0.0581872	0.0536732	0.0670127	1	1.37906	0.846042	0.353926	0.242711	0.0457594	0.0563005	0.0374618	51.4953
O60716	1	0.783461	0.488289	0.227127	0.0816078	0.116288	0.0851251	0.101736	1	0.544431	0.16447	0.0660218	0.0547406	0.0417811	0.0252061	0.035589	1	0.415603					0.0229614	0.0233697	1	0.587154	0.394469		0.0769275	0.0860192	0.0873211	0.114851	1	0.376298	0.0757236	0.0820001	0.0835257	0.0310418	0.0249617	0.033071	1	0.502517	0.0691778	0.460219		0.0334761	0.0531043	0.0233568	47.6517
O60749	1	0.655066	0.337495	0.0662603	0.0530777	0.014363	0.00342973	0.00369919	1	0.614881	0.237772	0.0616095	0.0259109	0.0095044	0.00487872	0.00285732	1	0.906539	0.376869	0.0496684	0.0182426	0.00559105	0.00174434	0.000769796	1	0.883498	0.336228	0.0637491	0.0248175	0.00555502	0.00394052	0.0016774	1	0.785902	0.328139	0.0761651	0.0275559	0.00973049	0.00336604	0.0018514	1	0.972152	0.387284	0.0714217	0.0229814	0.00641089	0.00306239	0.00144486	45.8881
O60762	1	0.712063	0.332685	0.0764309	0.0587216	0.0153858			1	0.551277	0.140036	0.0415122	0.00892987	0.00529649		0.00227848	1	0.642839	0.180516	0.0116559					1	0.531215	0.186977	0.0267855	0.00910458				1	0.615756	0.207251	0.0517244	0.0220203	0.00853196	0.00358675		1	0.814072	0.182408	0.0310287					46.1538
O60763	1	0.559784	0.248851	0.0460187	0.0478078	0.0135765	0.0040428	0.00443553	1	0.482357	0.142482	0.0401754	0.0172618	0.00884582	0.00408168	0.00276683	1	0.640568	0.152572	0.0229815	0.00972491	0.00373089	0.00225486	0.00161417	1	0.630837	0.171357	0.0341944	0.0146364	0.00682162	0.00256949	0.00281742	1	0.567967	0.163591	0.0406621	0.0186078	0.00665617	0.00163594	0.00157938	1	0.744959	0.173527	0.032892	0.012502	0.00378177	0.00177224	0.0016682	44.884
O60783	1	0.361731			0.104315				1	0.4041							1								1		0.0527655						1								1	0.179722
O60784	1	0.758572	0.672179	0.148272	0.0572569	0.0187656	0.0211213	0.0105517	1	0.758944	0.539993	0.103784	0.0331379	0.0140069	0.0141268	0.0118727	1	0.878791	0.643988	0.102032		0.0154157	0.00365964		1	1.00369	0.717519	0.0885039	0.037084	0.0253874	0.0159251	0.010066	1	0.881386	0.57177	0.104361	0.0280106	0.0142251	0.00989302	0.00827492	1	0.996323	0.548269	0.143229	0.0357159	0.0137139	0.00997444	0.00445639	48.6416
O60826	1	0.879159	0.224763	0.0173231	0.00674933	0.0508204			1	0.733191	0.146036						1	0.877229	0.11525						1	0.805394	0.139709	0.0581791					1	0.761069	0.182917	0.0258769				0.00162941	1	0.870273	0.116249						46.344
O60828	1	0.811327	0.886458	0.749817	0.754295	0.624082	0.610728	0.606822	1	0.747964	0.686567	0.696674	0.669023	0.604778	0.594557	0.52498	1	0.962301	0.83543	0.851629	0.589867	0.659736	0.55956	0.545629	1	1.20977	1.25466	1.16963	1.01532	0.962966	0.821003	0.859727	1	0.898695	0.860516	0.908236	0.703514	0.727945	0.600069	0.638419	1	1.17792	1.08574	0.929024	0.803782	0.740821	0.591871	0.58487
O60830	1	0.571794	0.262861	0.0420721	0.0259068				1	0.483615	0.153142	0.0298429	0.0149381	0.00752959			1	0.619854	0.138294						1	0.649437	0.187066	0.0211088					1	0.559714	0.199693	0.0401044	0.00729664				1	0.686877	0.232923	0.0491295					45.0028
O60832	1	0.67751	0.498977	0.328804	0.32489	0.373484	0.416218	0.271166	1	0.706512	0.493641	0.373377	0.35659	0.410627	0.438571	0.281164	1	0.82773	0.572413	0.326136	0.309468	0.364299	0.390021	0.290535	1	0.855789	0.638168	0.420275	0.403568	0.459615	0.494514	0.327774	1	0.71486	0.619225	0.423434	0.323185	0.383447	0.380784	0.280668	1	1.03526	0.659074	0.432461	0.351023	0.422856	0.423846	0.321749	46.9091
O60841	1	0.513582	0.429862	0.154036	0.129371	0.103096	0.152539	0.11892	1	0.677892	0.423988	0.158949	0.171979	0.17877	0.177876	0.202223	1	0.942001	0.407286	0.168845	0.162778	0.162577	0.148418	0.139121	1	1.08039	0.721385	0.263011	0.204623	0.271654	0.319667	0.315645	1	0.962465	0.533991	0.20341	0.207994	0.224957	0.199168	0.278235	1	0.887109	0.590175	0.189274	0.219516	0.23795	0.254587	0.265289	45.4097
O60858	1	0.700583	0.740924	0.365114					1	0.751267	0.432222	0.117795					1	0.829578	0.43773						1	1.08842	0.579653						1	0.885794	0.378423	0.0857324					1	0.740568	0.450029	0.160763					50.3364
O60861	1	0.433259	0.147651	0.0864933	0.0510576		0.0138563		1	0.343892	0.106351	0.0357832					1	0.429363	0.194764						1	0.4525	0.0875499	0.0517229					1	0.538198	0.0757169	0.0336803					1	0.44628	0.0959696						43.7138
O60869	1	0.731813	0.776782	0.710665	0.668528	0.578357	0.605886	0.62535	1	0.681951	0.7335	0.668709	0.662814	0.580818	0.579553	0.588922	1	1.0679	0.958703	0.873132	0.804703	0.715795	0.701544	0.752791	1	1.0085	0.973505	0.804442	0.787295	0.662271	0.675281	0.76511	1	0.945103	0.892032	0.803377	0.75143	0.760069	0.69869	0.723785	1	1.10122	1.06701	0.910457	0.800265	0.768204	0.817699	0.789486
O60870	1	0.471758	0.126698	0.0578471	0.0474846	0.0129036	0.0167193	0.0201826	1	0.600535	0.143495	0.0627419		0.0107563	0.0106934	0.0197635	1	0.74259	0.1478						1	0.801448	0.182475	0.027862		0.0508258	0.0233837	0.0162939	1	0.841273	0.187185	0.0644554		0.0201405	0.0346489	0.0140847	1	0.70585	0.116321	0.311358			0.0104989	0.0292239	43.9275
O60879	1	0.393998	0.128778	0.0239668		0.0103153		0.00680997	1	0.444115	0.0759133				0.00735472	0.00389416	1	0.503301	0.113221	0.0738783	0.767276				1	0.443174	0.11715	0.0594206		0.0110025			1	0.412	0.0840566	0.0139659	0.0187303				1	0.440819	0.0641961						43.5345
O60884	1	0.720226	0.538809	0.179356	0.0988757	0.0264576	0.0106429	0.0171573	1	0.645618	0.365699	0.167741	0.0569003	0.0171567	0.00717737	0.0127359	1	0.93847	0.553049	0.215812	0.0616751	0.00700451	0.00767229	0.0187679	1	0.858855	0.508962	0.196292	0.0597113	0.0119654	0.00767931	0.0203374	1	0.775384	0.468228	0.182413	0.0659472	0.0175532	0.0118724	0.0168754	1	0.930767	0.489454	0.212575	0.0543012	0.00811051	0.00962613	0.0153186	47.7069
O60885	1	0.698663	0.588745	0.450493	0.360814	0.327888	0.327526	0.381697	1	0.680836	0.466198	0.349709	0.297166	0.274526	0.253047	0.284161	1	0.730607	0.457686	0.312867	0.285741	0.244274	0.207537	0.251956	1	0.942601	0.685726	0.493398	0.402176	0.360988	0.352737	0.437481	1	0.761973	0.52517	0.350456	0.27876	0.261639	0.235531	0.295123	1	0.917752	0.616628	0.394437	0.374146	0.289645	0.280064	0.347536	49.3834
O60888-3	1	0.751249	0.843851	0.689271	0.552761	0.381334	0.174432	0.243279	1	0.843108	1.02903	0.649743	0.712157	0.398783	0.229604	0.498265	1	0.948311	0.471984	0.325676	0.281342	0.130982	0.26601	0.453154	1	0.36318	0.178657	0.17357	0.206329	0.221905	0.138751	0.161105	1	0.968639	0.824506	0.84484	0.476314	0.376729	0.971223	0.581809	1	0.334994	0.50135	0.300264	0.261864	0.146345	0.178342	0.104959	56.276
O60902																									1						0.186825										1
O60911																	1						0.0157313
O60921	1	0.771294	0.538554						1	1.30427	0.625311	0.133294		0.0353081			1	0.688765	0.49683	0.0889984					1	0.761018	0.223553		0.0345595				1	0.72002	0.589667	0.214859	0.0878095				1	0.632209	0.257486					0.215358
O60925	1	0.510793	0.603772	0.387613	0.402508	0.268127	0.0832109	0.144155	1	0.511133	1.53651	0.64174	0.889695	0.398198	0.19468	0.453512	1	2.30824	0.674096	0.382557	0.529189	0.117408	0.165375	0.639072	1	0.235844	0.21242	0.186138	0.138211	0.0658767	0.0503605	0.0554935	1	1.10821	1.64244	1.6062	1.01163	0.635875	1.47806	0.990637	1	1.35961	0.401843	0.640405	0.844548	0.408149	0.412371	0.0810794	49.5539
O60927	1	0.84589	0.822437	0.871689	0.695186	0.671975	0.653952	0.687264	1	0.777116	0.936744	0.831273	0.837066	0.643879	0.637791	0.703712	1	1.15214	0.875808	0.900189	1.17587	0.755854	0.750626	0.720525	1	0.860965	0.989275	0.761682	0.796289	0.646235	0.608726	0.652453	1	1.00042	0.63858	0.628358	0.612282	0.537622	0.486769	0.452819	1	1.58427	1.36502	1.12843	0.701803	0.685309	0.667843	0.84761
O60934	1	0.605805	0.303357	0.140445	0.0791416	0.0701794	0.0745193	0.0743841	1	0.552445	0.204421	0.10525	0.0857808	0.0610645	0.0441842	0.0629108	1	0.846652	0.237112	0.0798089	0.0605492	0.0351732	0.0471058	0.0561005	1	0.814895	0.266787	0.122756	0.0878087	0.0893679	0.0830302	0.0880917	1	0.675523	0.278558	0.152546	0.0760034	0.0623213	0.053889	0.0606329	1	0.61398	0.251047	0.157744	0.108836	0.0705688	0.0505206	0.0706608	45.3743
O60942	1	0.704843	0.128067		0.0249254				1	0.620437	0.0561455						1	0.873437	0.132891						1	0.47141	0.0734363						1	0.721542	0.206984						1	0.6492	0.0974465						45.1197
O75027	1	0.749068	0.456166	0.171045	0.106794	0.0439638			1	0.641405	0.258387	0.136989	0.0985436	0.0214702			1	0.71695	0.395327	0.147221	0.0530395	0.0313812			1	0.638558	0.284497	0.141207	0.093443	0.0178986		0.0604238	1	0.620967	0.378886	0.205055	0.0904677	0.0160032			1	0.623688	0.38204	0.215174	0.0977746	0.047102			47.2597
O75044	1	0.61406	0.26041	0.158006		0.0766685	0.0200716		1	0.547092	0.199907	0.038326	0.0240866	0.00747954	0.00565706	0.0255608	1	0.864558	0.327422				0.00696985		1	0.540442	0.281841		0.196858			0.021727	1	0.589044	0.281677	0.0780328				0.013782	1	0.562724	0.195111	0.0427618	0.160487			0.0168174	45.2663
O75063	1	0.678373	0.0962321			0.0770505			1	0.743009	0.0880809						1	0.73825							1	0.927127	0.195704						1	0.773599	0.158825						1	0.667669	0.155835						44.6546
O75064	1	0.731863	0.587315	0.0888902					1	0.93244	0.625436	0.085342					1	0.770977	0.637627						1	0.980192	0.456609	0.0698718					1	0.829732	0.533419	0.0789958					1	0.909079	0.532645	0.0664829					47.7724
O75071	1	0.721381	0.683479	0.547693	0.557723	0.593736	0.760607	0.867063	1	1.49474	0.958861	0.78973	0.743379	0.605744	0.693213	0.763864	1	0.897561	0.598446	0.451719	0.404824	0.32072	0.283439	0.312384	1	0.60018	0.429589	0.272866	0.279884	0.328485	0.336742	0.382813	1	0.590376	0.418432	0.393808	0.381762	0.37197	0.415458	0.467417	1	0.52924	0.178802	0.351622	0.436886	0.369347	0.377114	0.446795
O75081	1	0.802093	0.551366			0.0940917		0.0272443	1	0.724671	0.161669			0.0315453		0.0534432	1								1	0.795218	0.233022						1	1.14316	0.25123					0.0624961	1	0.29448	0.222866						48.6676
O75083	1	0.77133	0.664047	0.172874	0.0505425	0.0108176	0.0017188	0.00156648	1	0.692916	0.528594	0.150403	0.0286633	0.00695732	0.00310582	0.00184953	1	1.03641	0.759235	0.17098	0.0235536	0.0035453	0.00101674	0.000203178	1	1.05034	0.694936	0.210617	0.0267423	0.00386705	0.0014875	0.000744131	1	0.8842	0.652766	0.192355	0.0280897	0.00587167	0.00176205	0.00104045	1	1.09718	0.847645	0.241227	0.0252365	0.0037981	0.00120357	0.00039831	48.7116
O75113	1	0.966624	0.66423	0.31413			0.0666876	0.0581958	1	1.22992	0.685643			0.0305058	0.0356269	0.0215835	1	2.33345	0.439085						1	0.541061	0.325958			0.059607	0.0319421	0.0197398	1	0.972621	0.551877				0.0156172	0.0322183	1	0.710172	0.304581						49.7679
O75116	1	0.767904	0.371565	0.0537562	0.0286743	0.0138178	0.0504383	0.0160682	1	0.82252	0.25541	0.0374361	0.02529	0.0121678		0.011704	1	0.905285	0.261933					0.00420236	1	0.876693	0.204899	0.051052	0.0444717		0.0384366	0.0167094	1	0.887114	0.26783	0.0481941	0.0230565		0.0185561	0.0129954	1	0.967001	0.25968	0.0436988				0.00732258	46.59
O75122	1	0.609027	0.324501	0.13243	0.12337	0.103817	0.105509	0.110783	1	0.485825	0.176461	0.0857817	0.0667752	0.0485837	0.0668756	0.0661798	1	0.67279	0.205073	0.0492474	0.059171	0.0461164	0.0622664	0.0747968	1	0.640169	0.238559	0.0906945	0.0866409	0.0839995	0.0960165	0.118661	1	0.592948	0.208234	0.0859151	0.065863	0.0602661	0.0734763	0.0767384	1	0.651889	0.198256	0.085927	0.0801921	0.0723463	0.0675794	0.0726214	45.3925
O75122-3	1	0.5051	0.28237	0.148681	0.0983327	0.0633481	0.0988477	0.0866967	1	0.393191	0.12489	0.110142	0.0687542	0.061074	0.0652475	0.0781165	1	0.39609	0.103179	0.0299464	0.0285987	0.0742028	0.090086	0.0919993	1	0.576168	0.20855	0.137571	0.105675	0.121431	0.126197	0.141158	1	0.479518	0.173453	0.0866693	0.0487155	0.0697295	0.0715655	0.0925675	1	0.638506	0.192114	0.102061	0.0847853	0.0652839	0.0803316	0.0895146	44.5468
O75127									1	1.24857							1								1								1	0.560642							1
O75131	1	0.723114	0.518911	0.0276831	0.0165325	0.0064506		0.000811428	1	0.680809	0.377809	0.00994651			0.00600047	0.00337955	1	0.908046	0.48273						1	0.940638	0.471409						1	0.855469	0.494993	0.00677878	0.00904377				1	0.855963	0.511295						47.1598
O75140	1	0.923593	0.683418						1	1.77277							1	0.80123	0.592506						1	0.552097							1	0.562496	0.48311						1	0.987782	0.336711
O75143	1	0.778991	0.831925	0.634942	0.555541	0.488987	0.428106	0.204657	1	0.796415	0.653366	0.588166	0.580374	0.485851	0.348466	0.188044	1	1.01575	0.799328	0.555455	0.50933	0.482657	0.388002	0.167847	1	0.959573	0.759793	0.532979	0.549402	0.466794	0.376838	0.183894	1	0.805542	0.640186	0.521532	0.423202	0.414608	0.290585	0.148967	1	0.816612	0.711081	0.604279	0.521702	0.412417	0.330952	0.158952	58.0724
O75144	1	0.725255	0.590303	0.51387	0.426283	0.385964	0.34232	0.350219	1	1.16694	1.15402	0.841015	0.847423	0.606371	0.679247	0.705044	1	1.52274	1.70326	1.08092	1.1887	0.728238	0.856749	0.814387	1	1.04857	0.922125	0.853606	0.683186	0.628462	0.573008	0.600401	1	1.05008	0.912305	0.753351	0.489447	0.424756	0.455004	0.476105	1	0.757259	0.66338	0.68618	0.499821	0.384117	0.376085	0.40724	51.0241
O75150	1	0.626808	0.1649	0.0509798	0.052895	0.0365341	0.041909	0.0615264	1	0.575169	0.0982491	0.0460294	0.029571	0.0220262	0.0222461	0.039061	1	0.651803	0.0912265	0.0194942	0.01299	0.0110027	0.00842928	0.0178247	1	0.776587	0.132823	0.0525693	0.0373443	0.0331848	0.0439347	0.0628358	1	0.688563	0.103356	0.0427804	0.0276144	0.0208035	0.025156	0.0379373	1	0.81542	0.108692	0.0330594	0.0171523	0.0191817	0.0156517	0.0235536	44.8387
O75151									1	0.130718	0.157479	0.118713	0.157144	0.172118	0.165286	0.15044									1	0.571701	0.375798	0.597207	1.03506	1.01298	0.911822	0.949231	1	1.02604	1.17121	1.34087	1.19533	1.36099	1.22381	1.25696
O75152	1	0.726421	0.546512	0.390049	0.30736	0.245182	0.282549	0.295203	1	0.699568	0.453525	0.266069	0.213751	0.204556	0.215678	0.232354	1	0.603667	0.434465	0.244417	0.173213	0.165404	0.1535	0.172636	1	0.953495	0.631207	0.416377	0.329526	0.294312	0.308043	0.320039	1	0.78967	0.518508	0.287206	0.213177	0.196324	0.204394	0.235327	1	0.856342	0.515913	0.302228	0.218312	0.193015	0.193598	0.238442	48.5295
O75153	1	0.734699	0.316178	0.0502577	0.0376354	0.00959367	0.00200009	0.00260241	1	0.635361	0.226533	0.0396519	0.0134654	0.00469091	0.00386212	0.00177441	1	0.976453	0.281227	0.0336685	0.00738294				1	0.923093	0.284671	0.0344518	0.010775	0.00359188		0.000770829	1	0.803438	0.282277	0.0510718	0.0145781	0.00530726	0.00248138	0.00105626	1	1.01617	0.305678	0.0529443	0.0113599	0.00196219			46.1678
O75155	1	0.678181	0.409557	0.0530227	0.0413795	0.00944996			1	0.647885	0.25405	0.049706	0.013808	0.00416542	0.00017789		1	0.781166	0.287861	0.0238881	0.00213194				1	0.903851	0.298231	0.0648533	0.0122553				1	0.778099	0.34523	0.094241	0.0127551	0.00332899			1	0.816606	0.287749	0.0570947	0.00440066				46.3547
O75157	1	0.375961	0.780973	0.815907	0.680764	0.511808	0.580236	0.519209	1	0.957943	0.947287	1.30774	0.973551	0.60104	0.897656	0.88242	1	0.74522	0.741213	0.874102	0.704017	0.769027	0.761319	0.674706	1	1.44306	0.592701	0.381352	0.492648	0.438969	0.777538	0.805552	1	1.10191	0.977685	0.884051	0.866703	0.731532	0.623735	0.648221	1	0.774913	0.432966	1.04533	0.91302	0.698208	0.811329	0.804912
O75164	1	0.600138	0.585868	0.297314	0.190475	0.0841348	0.0281149	0.0287956	1	0.919395	0.517656	0.33583	0.236486	0.0914781	0.0222984	0.0681883	1	0.724108	0.437449	0.202101	0.175582	0.0473615	0.0212909	0.0693807	1	0.837649	0.565426	0.353155	0.232823	0.0843031	0.0321659	0.0297407	1	0.959535	0.495287	0.325702	0.215201	0.0942177	0.0194329	0.0597934	1	0.916026	0.53162	0.314312	0.182515	0.0864542	0.0881969	0.0637408	48.0765
O75165	1	0.475996	0.141131	0.0134772	0.0122638	0.0131216	0.00906912		1	0.43771	0.0659408	0.00828045	0.0104102				1	0.466866	0.0861212						1	0.449945	0.0896539	0.0247951					1	0.466743	0.097945	0.0136798	0.00423967			0.00234174	1	0.530144	0.0867698	0.0130869					43.9951
O75167	1	1.13562	1.72319	1.18298	1.06051	0.813943	0.800486	0.705996	1	0.762675	0.665527	0.71662	0.626356	0.450827	0.446992	0.411031	1	0.962675	0.89773	0.898433	0.789087	0.565754	0.497307	0.486427	1	1.00455	0.923732	0.834247	0.705195	0.56863	0.535853	0.536925	1	0.817729	1.01263	0.752101	0.74254	0.597377	0.513476	0.484832	1	1.04128	0.757041	0.779802	0.650569	0.496753	0.464233	0.442533
O75170	1	0.864099	0.905369	0.587337	0.425161	0.567514	0.603153	0.610367	1	0.901023	0.748767	0.503546	0.455265	0.486575	0.461925	0.597007	1	0.900638	0.600571	0.371405	0.385815	0.391815	0.405039	0.464392	1	1.01766	0.650937	0.469525	0.341859	0.406382	0.411647	0.459481	1	0.815053	0.681316	0.425695	0.279726	0.35865	0.346493	0.415809	1	0.852283	0.744478	0.556925	0.36189	0.388826	0.353641	0.36614
O75175	1	0.710999	0.506476	0.300102	0.238565	0.148991	0.120845	0.115777	1	0.664666	0.344401	0.247359	0.204133	0.122996	0.0955209	0.0915835	1	0.809058	0.43367	0.280646	0.216564	0.134336	0.0899269	0.0815439	1	0.846648	0.513997	0.312836	0.233694	0.145696	0.123828	0.119443	1	0.798606	0.476852	0.288603	0.192899	0.127654	0.0982698	0.0914628	1	0.884119	0.460793	0.292327	0.210506	0.11325	0.0881942	0.0894001	47.9994
O75179	1	0.71225	0.642027	0.351734	0.358012	0.318277	0.309092	0.335361	1	0.777886	0.466297	0.338987	0.363327	0.298136	0.256699	0.311845	1	0.95122	0.588452	0.409314	0.356955	0.297602	0.276749	0.282428	1	0.885261	0.679533	0.468655	0.397968	0.35254	0.338192	0.360671	1	0.890291	0.562348	0.38735	0.361774	0.311115	0.286059	0.352818	1	0.825951	0.665768	0.39081	0.313779	0.280297	0.25978	0.311249	49.3102
O75182	1	1.13125	0.498765					0.306131	1	0.858531	0.351324		0.135721				1	0.474994	0.0539124						1	0.543207	0.442539		0.154137				1	0.48983	0.483377			0.0733087			1	0.757195	0.431557	0.224614					47.9983
O75190	1	0.583031	0.519307	0.209366	0.150692	0.118941	0.131795	0.150327	1	0.633515	0.463749	0.185562	0.163757	0.121803	0.161087	0.20578	1	1.11662	0.469607	0.126618	0.112025	0.10335	0.133997	0.141072	1	0.837547	0.336501	0.163823	0.155838	0.177454	0.203149	0.25295	1	0.595221	0.308368	0.133536	0.120966	0.074475	0.141615	0.167948	1	0.622695	0.372397	0.156571	0.141119	0.116383	0.106408	0.152485	46.7071
O75191	1	0.684543	0.0640972		0.00474574				1	0.679632	0.0860203						1	0.899029	0.0332724		0.0177377				1	0.837626	0.0452843						1	0.636962	0.0870317	0.0151243					1	0.725047	0.0412521						44.8196
O75208	1	0.903353	0.591354	0.365693	0.141695	0.0437212	0.00713704		1	0.946223	0.653775	0.428612	0.214685	0.0353333	0.00528928	0.00245101	1	0.749902	0.694831	0.29914	0.0643544				1	0.903877	0.68877	0.285239	0.106698	0.0117841			1	0.839542	0.790648	0.385561	0.134353	0.0246006	0.0112619		1	0.712471	0.788802	0.307871	0.121471			0.0107972	49.6329
O75223	1	0.773871	0.814816	0.643645	0.301397	0.0390746	0.0162365	0.0149237	1	0.73375	0.657244	0.60003	0.280641	0.0292308	0.0156903	0.0120226	1	1.14008	1.04482	0.771636	0.342781	0.0393217	0.0184827	0.00780696	1	1.05821	0.844602	0.728385	0.321764	0.0536433	0.0141138	0.0090581	1	0.92699	0.853116	0.623133	0.312342	0.0296177	0.0128919	0.00750352	1	1.0812	1.02759	0.791843	0.345485	0.0325126	0.0136473	0.00950396	52.8729
O75251	1	0.662496	0.311653	0.0636771	0.0336006	0.00679163	0.000692009	0.00170821	1	0.513507	0.171914	0.0517966	0.0083593	0.00388867	0.000589037	0.000937607	1	0.624407	0.227855	0.0450388	0.00756198				1	0.719933	0.259948	0.0661047	0.00636432	0.000939845			1	0.616547	0.226441	0.0664599	0.0147418	0.00150265	0.000489871	0.000494226	1	0.849825	0.240475	0.0653797	0.0125762				45.7957
O75298	1	1.14137	0.871076	0.741056	0.513442	0.349207	0.288121	0.1696	1	0.771813	0.493726	0.518823	0.438905	0.241945	0.207876	0.126466	1	0.717968	0.576369	0.343095	0.490113	0.308677	0.296809	0.154348	1	0.50761	0.556723	0.435065	0.380454	0.293444	0.245549	0.157082	1	0.944688	1.13225	0.972661	0.665829	0.449007	0.373768	0.240409	1	0.965566	0.838098	0.656654	0.457418	0.331563	0.328356	0.223415	56.3387
O75306	1	0.70204	0.455566	0.167923	0.100885	0.0216017	0.00376421	0.00193711	1	0.562621	0.294137	0.134034	0.0645571	0.0143962	0.00396099	0.00202238	1	0.752359	0.366824	0.127359	0.053887	0.0070774	0.00144889		1	0.845734	0.393204	0.16979	0.0805884	0.0108679	0.00271832	0.000592322	1	0.751125	0.406212	0.178783	0.0705096	0.0135132	0.00210597	0.00105004	1	0.912347	0.43458	0.191632	0.0742554	0.0105763	0.00253574		47.0824
O75312	1	0.764072	0.712686	0.410265	0.234254	0.135137	0.101337	0.0952255	1	0.702897	0.640042	0.367762	0.211671	0.123101	0.108196	0.103111	1	1.06396	0.921008	0.437549	0.20708	0.111125	0.087954	0.0723374	1	0.973019	0.787001	0.430847	0.227533	0.128655	0.0973275	0.0875163	1	0.843996	0.694373	0.397216	0.204763	0.118057	0.0909059	0.0907147	1	1.03154	0.883398	0.476486	0.232364	0.1146	0.0900799	0.0913806	50.499
O75323	1	0.829063	0.774571	0.121766	0.0203043	0.00470984			1	0.77349	0.554816	0.221926	0.0100252	0.00280008	0.00100227	0.000867941	1	0.901263	0.755465	0.26906	0.0155237				1	0.980105	0.671349	0.311117	0.0142488	0.00116703			1	0.847144	0.730766	0.320383	0.0194407	0.00152523			1	1.09467	0.855526	0.425722	0.0198725				49.4537
O75330	1	1.09364	0.500066	0.228496	0.241807	0.136056	0.109382	0.125169	1	0.743509	0.278331	0.158514		0.0325765	0.0283378	0.0362742	1	0.511313	0.285735	0.109623			0.0259287	0.0255938	1	0.674785	0.323294	0.386809	0.0587963	0.029302	0.054786	0.0676761	1	0.902149	0.392619	0.0921597	0.0360769	0.0439046	0.0203542	0.0423379	1	0.884411	0.288176		0.0550988	0.0519594	0.0323822	0.0410217	48.0004
O75340	1	0.678802	0.361818	0.0759518	0.0603599	0.016158	0.00519268	0.00435202	1	0.598156	0.270636	0.0785382	0.0317758	0.0131013	0.00703589	0.00424237	1	0.929526	0.390413	0.0723666	0.0207686	0.00453821	0.00250342	0.00116267	1	0.825285	0.350631	0.0716746	0.0263318	0.00967495	0.00407114	0.00335457	1	0.75729	0.354968	0.0992868	0.0342243	0.0111349	0.0058029	0.00340437	1	0.832241	0.376201	0.0968254	0.0247582	0.00574744	0.00285024	0.00179914	46.1603
O75347	1	0.801506	0.691552	0.486406	0.550008	0.427995	0.358421	0.375685	1	0.684279	0.744348	0.473251	0.447229	0.395012	0.386823	0.47153	1	1.00384	0.837639	0.60672	0.604167	0.383876	0.380934	0.407425	1	0.784792	0.651562	0.594204	0.472234	0.348366	0.379288	0.330175	1	1.0977	0.945455	0.671543	0.838294	0.710763	0.661353	0.559724	1	1.13684	0.911487	0.73872	0.571926	0.515593	0.61336	0.566307	53.8739
O75348	1	0.830152	0.626779	0.195219	0.135837	0.0890513	0.0758037	0.0855022	1	0.695146	0.500755	0.172263	0.105853	0.0722132	0.059087	0.0778108	1	0.785868	0.559085	0.193835	0.110765	0.0615239	0.0526902	0.0590366	1	0.763573	0.554057	0.204365	0.117642	0.070565	0.0610077	0.073681	1	0.902161	0.682219	0.245107	0.145272	0.098185	0.0763351	0.0827647	1	0.996909	0.61527	0.223981	0.119078	0.0846576	0.0696039	0.0755046	48.7214
O75351	1	0.643563	0.235555	0.0464881	0.0348654	0.0142027	0.00925452	0.0116997	1	0.613371	0.143702	0.0392941	0.0139354	0.010427	0.00640843	0.0100293	1	0.829514	0.178881	0.0284465	0.0078089	0.00369883	0.00650871	0.00746474	1	0.782939	0.200671	0.0338843	0.0134414	0.00873895	0.00643029	0.0127041	1	0.705773	0.181023	0.0444911	0.018924	0.0094962	0.00746119	0.0075858	1	0.873284	0.187279	0.0460151	0.012933	0.00695365	0.00778777	0.0105596	45.2918
O75352	1	0.636847	0.50303	0.378313	0.269822	0.206928	0.127561	0.0985028	1	0.579127	0.530631	0.330002	0.255548	0.166851	0.119094	0.0724132	1	0.840783	0.505167	0.335877	0.211885	0.139782	0.086109	0.0423922	1	0.807432	0.479824	0.348939	0.253065	0.150215	0.0908922	0.0516458	1	0.815156	0.571469	0.345684	0.209259	0.160333	0.113778	0.0706057	1	0.597943	0.616447	0.376281	0.262884	0.166495	0.100893	0.0394356	48.3769
O75362	1	1.05756	0.577548	0.244289	0.234851	0.127376	0.105054	0.113358	1	0.751664	0.342018	0.19262	0.103998	0.0877446	0.103917	0.0737849	1	0.498365	0.403437	0.123037		0.0890676	0.0507625	0.0565034	1	0.70157	0.498042	0.231146	0.211544	0.182137	0.112741	0.104946	1	0.559827	0.386974	0.208754	0.187349	0.0736965	0.048423	0.119661	1	0.757854	0.50854	0.178215	0.0939311	0.0414854	0.0455548	0.0532811	48.6415
O75367	1	0.760083	0.727683	0.542215	0.370115	0.14868	0.0582916	0.0239565	1	0.711744	0.597129	0.442144	0.355188	0.122556	0.0431591	0.026972	1	0.868155	0.737054	0.529621	0.429168	0.114665	0.0450631	0.0197053	1	0.965522	0.766901	0.586272	0.40905	0.150457	0.0524219	0.0304555	1	0.807951	0.708917	0.580255	0.39829	0.14087	0.0509951	0.0308304	1	1.04211	0.773184	0.492098	0.398786	0.119018	0.0400634	0.0138874	51.9872
O75368	1	0.799056	0.785591	0.617495	0.50004	0.370374	0.330491	0.338284	1	0.763346	0.65788	0.589462	0.457367	0.335959	0.299711	0.279869	1	1.11734	0.939911	0.613142	0.494224	0.296353	0.285428	0.272173	1	0.999004	0.85819	0.643849	0.547064	0.360146	0.303389	0.317297	1	0.913242	0.842714	0.59969	0.438934	0.329398	0.31065	0.300684	1	1.01846	1.00452	0.693067	0.513453	0.346625	0.277325	0.255609	55.5727
O75369-8	1	0.752545	0.634603	0.168207	0.115536	0.0531733	0.0296324	0.0281687	1	0.683973	0.467491	0.127074	0.0616054	0.0266504	0.0126038	0.0122149	1	0.928694	0.59972	0.124927	0.0541726	0.0203186	0.00903787	0.00901921	1	1.00947	0.644091	0.179567	0.0896285	0.0436105	0.0232997	0.0246399	1	0.856278	0.58992	0.156295	0.0636011	0.0288929	0.0128983	0.0111857	1	1.04651	0.700248	0.179344	0.0658264	0.0268034	0.0128047	0.011459	48.4401
O75376	1	0.825984	0.670357	0.457587	0.337831	0.26265	0.268549	0.34023	1	0.692308	0.490503	0.344453	0.232096	0.174633	0.149453	0.212062	1	0.765543	0.597187	0.401463	0.245062	0.183426	0.174937	0.222311	1	0.811051	0.61697	0.403266	0.306351	0.231534	0.230314	0.301363	1	0.782925	0.550943	0.362249	0.237887	0.175188	0.162375	0.225459	1	0.897444	0.613867	0.396297	0.257076	0.183079	0.182069	0.270719	50.7669
O75379	1	0.905734	0.504146	0.979061	0.77107	0.919803	0.923553	0.926719	1	0.807639	1.1924	1.0385	1.00196	1.00742	0.810743	0.826385	1	1.09684	0.772061	0.956272	0.806386	0.643437	0.786732	0.827855	1	1.26515	0.782206	0.950927	0.884348	0.928799	0.94124	0.873441	1	0.900456	1.0243	0.90886	0.948175	0.919222	0.803125	0.730268	1	0.525473	0.748089	0.549144	0.415539	0.34855	0.400837	0.349656
O75380	1	0.867341	0.83022	0.671346	0.633707	0.552776	0.540403	0.504742	1	0.76974	0.63301	0.558672	0.504209	0.461552	0.419741	0.381534	1	0.855808	0.951327	0.5779	0.559481	0.541856	0.417379	0.436283	1	0.768345	0.739321	0.767307	0.616965	0.546126	0.446441	0.460078	1	0.908883	0.960162	0.723334	0.633356	0.548982	0.528258	0.475115	1	1.25295	1.03944	0.811437	0.698947	0.544012	0.517137	0.586389
O75381	1	0.712964	0.683428	0.502435	0.400575	0.300976	0.324666	0.287211	1	0.767462	0.571873	0.426063	0.323302	0.247758	0.278707	0.272152	1	1.22584	0.867316	0.506655	0.373584	0.389063	0.46734	0.576928	1	0.900742	0.654375	0.378027	0.346293	0.300168	0.335592	0.387737	1	1.17521	0.817126	0.555072	0.364736	0.354383	0.385673	0.462775	1	0.878959	0.740779	0.437772	0.403286	0.312994	0.436237	0.547752	51.8364
O75390	1	0.73574	0.650897	0.170942	0.038313	0.00777158	0.00126829	0.000924677	1	0.697004	0.506697	0.167786	0.0211166	0.0049536	0.00171879	0.00114643	1	0.977215	0.739504	0.218612	0.0202521	0.00201324	0.000755132	0.000178074	1	1.03265	0.719788	0.262436	0.023642	0.0028777	0.000996357	0.000546749	1	0.84593	0.650824	0.215076	0.0223944	0.0038761	0.00112348	0.000630047	1	1.07702	0.789125	0.286047	0.0246556	0.00226345	0.000760389	0.000269632	48.4321
O75391	1	0.765107	0.805962	0.610342	0.509447	0.418211	0.380644	0.339311	1	0.798319	0.679226	0.599706	0.527389	0.441799	0.38183	0.366065	1	0.947773	0.84894	0.567242	0.552242	0.409065	0.330745	0.295323	1	1.01627	0.913585	0.714919	0.630308	0.463428	0.4264	0.401974	1	0.882993	0.824515	0.630939	0.534595	0.445359	0.384991	0.363412	1	0.889599	0.857514	0.720365	0.543435	0.388011	0.370449	0.335732	56.4976
O75396	1	0.695036	0.498761	0.129525	0.0607662	0.014842	0.00384527	0.0032229	1	0.632045	0.418991	0.127323	0.0394505	0.0114563	0.00476753	0.00389302	1	0.932288	0.60546	0.193357	0.0564517	0.00877152	0.00295071	0.00160572	1	0.964863	0.579549	0.211404	0.0628267	0.0111407	0.00478765	0.00357477	1	0.81416	0.542623	0.19392	0.0512324	0.0122681	0.00379395	0.00212609	1	1.06055	0.660309	0.231687	0.0641847	0.0114069	0.00358568	0.00177147	47.1361
O75400-2	1	0.727242	0.470099	0.280522	0.224001	0.184294	0.169827	0.193347	1	0.584304	0.29577	0.179877	0.144094	0.114792	0.115755	0.130318	1	0.692823	0.303644	0.165749	0.163532	0.10137	0.09786	0.130819	1	0.726242	0.508162	0.30993	0.219048	0.174914	0.188336	0.199186	1	0.806224	0.450126	0.223154	0.161659	0.13832	0.136851	0.167443	1	0.846449	0.367464	0.201512	0.1396	0.116621	0.11514	0.167929	47.3606
O75400-3	1	1.51105	0.45624	0.213971	0.207131	0.0924667	0.0617696	0.0886722	1				0.0945554	0.185415	0.101201	0.121683									1	0.391415	0.351074		0.0866263	0.103902	0.075086	0.0835406	1	0.554235		0.0751964		0.0838154	0.0191444	0.0296281	1					0.165613	0.10694	0.132241	47.9543
O75410	1	0.710646	0.815168	0.800742	0.596576	0.536813	0.486663	0.508938	1	0.935887	0.780357	0.685954	0.549753	0.44505	0.402796	0.376385	1	0.891515	0.821984	0.681632	0.504318	0.386662	0.350036	0.30072	1	0.92822	0.70787	0.570703	0.459391	0.391297	0.343325	0.346197	1	0.881878	0.767212	0.644301	0.460358	0.373802	0.29541	0.325294	1	0.785792	0.691408	0.624215	0.485791	0.356934	0.28818	0.290462	65.4227
O75414	1	0.776154	0.806243	0.598267	0.514336	0.350934	0.132172		1	0.800911	0.65598	0.594272	0.488769	0.348273	0.136604	0.00558454	1	0.934202	0.815889	0.630919	0.537305	0.368856	0.140492		1	1.12017	1.00241	0.757453	0.598883	0.423341	0.144438		1	0.855804	0.766733	0.572179	0.485694	0.366718	0.127785		1	0.967491	0.81607	0.59638	0.516256	0.343392	0.130856	0.00507888	54.7412
O75419-2	1	0.527079	0.216842	0.145109	0.104371	0.0722283			1	0.541353	0.141946	0.0538573					1	0.537542	0.186841						1	0.586743	0.160324						1	0.520421	0.147002	0.116561	0.0771484		0.00960123		1	0.593906	0.1215						44.3331
O75420	1	1.23103	0.420811	0.504943		0.111517	0.244647	0.16393	1	0.445355				0.0744988	0.0882365	0.0719884	1							0.0833779	1	0.572319	0.499996		0.230235	0.110878	0.105269	0.138915	1	0.953755	0.476641			0.139647	0.0490206	0.124674	1	0.917368					0.0572142	0.0916439	47.8617
O75427	1	0.765128	0.346601	0.0739827	0.0711228	0.041399	0.0833775	0.0505358	1	0.581895	0.170946	0.0391531	0.0678653	0.0373617	0.02751	0.0441122	1	0.673131	0.181011		0.0274751	0.0280567	0.0440095	0.0464003	1	0.767454	0.194224	0.0815117	0.101783	0.0650626	0.0627161	0.065459	1	0.596865	0.17992	0.0949401	0.0478528	0.0588791	0.0326942	0.0594104	1	0.565836	0.151623	0.111311	0.0311897	0.0362951	0.0461544	0.0358435	46.4073
O75431	1	0.504058	0.178465	0.0231481					1	0.438036	0.121023	0.00992274		0.0523221			1	0.654794	0.241588	0.0456667		0.118594			1	0.631605	0.210184	0.0790278					1	0.575173	0.141064	0.0239495					1	0.738256	0.113338	0.0815239	0.169641	0.0480195			44.1801
O75436	1	0.735166	0.717765	0.37667	0.143538	0.0132196	0.00563385	0.0031656	1	0.642194	0.596131	0.358222	0.133713	0.00942503	0.00350919	0.00305889	1	1.04954	0.821476	0.423709	0.130513	0.00443063	0.00221408	0.000990476	1	0.9909	0.780582	0.47453	0.153512	0.00895721	0.00476498	0.00252554	1	0.886198	0.72279	0.408145	0.15311	0.0100715	0.00332716	0.00241517	1	1.07793	0.942882	0.528966	0.169189	0.0102453	0.00393132	0.00169961	49.8622
O75438	1	0.532469	0.531904	0.336554	0.31384	0.176053	0.10943	0.11567	1	0.712917	0.75749	0.422286	0.332558	0.199554	0.144914	0.156467	1	0.640093	0.206151	0.257515	0.188377	0.0762393	0.121168	0.167609	1	0.354727	0.316399	0.236469	0.152512	0.105834	0.0921602	0.101965	1	0.623814	0.679659	0.647427	0.341832	0.234726	0.311157	0.236104	1	0.391905	0.336652	0.210504	0.205262	0.14094	0.151967	0.093414	47.8524
O75439	1	0.59999	0.237254	0.0401233	0.0298047	0.00842241	0.00451997		1	0.57743	0.207614	0.0377264	0.0163834	0.0029857		0.00279015	1	0.837168	0.303904	0.0186288		0.00737569			1	0.84389	0.308001	0.0407484	0.0174576	0.0041173	0.00302472		1	0.711527	0.260593	0.0425949	0.0163328	0.00424581	0.00167445		1	0.860954	0.31209	0.0420589	0.0115817	0.00488685			45.0629
O75446	1	0.804239	0.546575	0.431761	0.332121	0.186242	0.154172	0.130306	1	0.585019	0.313553	0.150836	0.232733	0.133161	0.0644847	0.078092	1	1.30422	0.480065	0.417901	0.147458	0.099609	0.0905505	0.0824691	1	0.746702	0.634697	0.318809	0.340911	0.210267	0.1432	0.129199	1	0.551725	0.526006	0.230546	0.187298	0.125023	0.101167	0.0765966	1	0.938329	0.553492	0.411229	0.196297	0.138359	0.116404	0.0967667	50.0491
O75448	1	0.85034	0.604696		0.0180092				1	0.775908	0.385362	0.0632406					1	0.702343	0.468476						1	0.843426	0.520974	0.0330498					1	0.702618	0.463522	0.0696592					1	0.614969	0.335532	0.0584536					48.7077
O75449	1	0.624977	0.174528	0.0457487					1	0.600763	0.143038	0.0260245					1	0.831527	0.231403	0.032702					1	0.822552	0.275385	0.0435547					1	0.698207	0.208432	0.048564	0.0204598				1	0.794937	0.209161	0.0454424					44.8874
O75467									1	0.705071	0.613977	0.441621	0.550878				1			0.654207	0.449725	0.374491											1	0.258226	0.206708	0.265936	0.201562	0.181269	0.138933	0.073822	1	0.259266	0.336288	0.25828	0.242837	0.173519
O75475	1	0.791052	0.50216	0.34809	0.249508	0.21339	0.153038	0.110189	1	0.605296	0.575777	0.322296	0.260214	0.194646	0.160598	0.138932	1	0.842252	0.486108	0.239988	0.168822	0.152955	0.118694	0.135644	1	0.752014	0.589439	0.314594	0.239597	0.193328	0.164532	0.11218	1	0.943067	0.84662	0.42172	0.277446	0.227699	0.216147	0.196334	1	0.926874	0.777034	0.373015	0.219661	0.1881	0.166672	0.15674	48.5911
O75477	1	0.742468	0.334721			0.0286179		0.0680641	1	0.430513	0.0410022		0.0107148	0.0099533	0.0123875	0.0265899	1	0.46469					0.0152096	0.0185996	1	0.268217				0.0083769	0.0090364	0.0190479	1	0.402916	0.0739925	0.04307	0.0151473	0.0078809	0.00821485	0.0192563	1	0.329923	0.409748					0.0143966	46.3119
O75487	1	0.750217	0.827171	0.445866	0.166823	0.0530776	0.0236994	0.0166527	1	0.703719	0.673302	0.506534	0.181094	0.0389883	0.02643	0.0134771	1	1.87397	1.29372	0.993699	0.24	0.0473744	0.0312046	0.135026	1	0.930396	0.780973	0.627339	0.191088	0.0285127	0.0139701	0.0390765	1	1.02242	1.07168	0.787985	0.251132	0.0485093	0.0268047	0.0136603	1	0.949631	0.893828	0.695781	0.162573	0.0770269	0.0372128	0.0210933	51.1532
O75489	1	0.705084	0.431516	0.160563	0.105291	0.0283465	0.00628873	0.00539196	1	0.578382	0.295829	0.128042	0.0650143	0.0193344	0.00861938	0.00500731	1	0.818385	0.386311	0.13365	0.0493508	0.0143481	0.0044461	0.00238345	1	0.769164	0.372488	0.146104	0.070909	0.0176536	0.00604252	0.00452741	1	0.772601	0.407012	0.162048	0.0694326	0.0217228	0.00724961	0.00400466	1	0.923998	0.461576	0.199061	0.0747097	0.0189375	0.00603991	0.002643	46.9376
O75494	1	0.699435	0.443492	0.152953	0.207265	0.272804	0.375019	0.318276	1	0.541105	0.21149	0.0945615	0.069674	0.160739	0.262844	0.257153	1	0.645018	0.26674	0.0624185	0.0395218	0.105429	0.243037	0.282953	1	0.612583	0.294916	0.0871887	0.0871413	0.210592	0.311945	0.293832	1	0.708671	0.345014	0.177471	0.105351	0.171605	0.356941	0.403965	1	0.7408	0.346326	0.0860429	0.085	0.139992	0.351667	0.385913	46.1793
O75496	1	0.771952	0.866866	0.93032	0.775535	0.73593	0.772764	0.762813	1	0.670835	0.488279	0.737268	0.752319	0.644588	0.601379	0.59464	1	0.884187	0.710675	0.692411	0.724388	0.687639	0.654203	0.616633	1	0.890765	0.826382	0.765525	0.742513	0.731015	0.707999	0.720892	1	1.04752	0.768589	0.812898	0.806559	0.831976	0.696957	0.697616	1	1.01852	0.810149	0.8319	0.809022	0.68777	0.71224	0.691526
O75503	1	0.762127	0.647856	0.207017	0.0660493	0.0422814	0.0128514	0.0216711	1	0.983134	0.588503	0.22407	0.110474	0.0353786	0.0145602	0.0367905	1	0.883913	0.826516	0.162588	0.0447209				1	1.02298	0.759066	0.181063	0.0874945	0.0360708	0.0304237	0.00909032	1	0.917352	0.661667	0.241079	0.0896852	0.0261246	0.0176429	0.00601998	1	0.937238	0.699976	0.185523	0.0402402				48.6687
O75521	1	0.72905	0.436451	0.0982686	0.0575478	0.00630883			1	0.683499	0.439113	0.142567	0.0428814	0.00538889			1	0.967136	0.508648	0.123795	0.0187079				1	0.833089	0.455191	0.108801	0.0170963				1	0.807485	0.452811	0.141401	0.0485815				1	0.812285	0.383718	0.161361	0.019746				46.8741
O75528	1	0.609363	0.770218	0.255073	0.207725	0.22534	0.184245	0.271623	1	0.316645	0.455382	0.183936	0.196321	0.0977431	0.138849	0.213606	1	0.964979		0.281486	0.235828	0.179883	0.201379	0.267472	1	1.59173	1.74824	0.318117	0.478351	0.45638	0.412124	0.564311	1	1.20505	0.808072	0.455488	0.312811	0.302226	0.182776	0.319304	1	0.25121		0.125783	0.0963771	0.135596	0.0931419	0.136521	48.9453
O75530	1	0.614685	0.284075			0.0433057	0.121918	0.165001	1	0.527155	0.141795		0.056445	0.060516	0.0767676	0.0283054	1	0.689332	0.217543		1.35662	0.0791419	0.0538009		1	0.709279	0.247016		0.202922	0.0890287	0.125471	0.141873	1	0.689258	0.233348	0.0762745			0.110105	0.0727451	1	0.797421	0.1919				0.0755898	0.149381	45.1873
O75531									1	5.17511	8.68387	6.25288	4.60974	2.99452	2.64374	3.94317
O75533	1	0.786635	0.56518	0.194215	0.179164	0.180132	0.181438	0.196825	1	0.711884	0.415338	0.145076	0.135802	0.12672	0.123328	0.130825	1	0.773342	0.478016	0.128696	0.117471	0.10353	0.0996295	0.115925	1	0.88286	0.549369	0.19741	0.196163	0.173014	0.16138	0.177741	1	0.818464	0.551302	0.168905	0.131036	0.130249	0.132624	0.139785	1	0.950083	0.563796	0.169887	0.151832	0.123703	0.111793	0.134161	47.985
O75534	1	0.572114	0.286101	0.0658293	0.0509976	0.0208698	0.0128437	0.00992659	1	0.512731	0.188538	0.0623601	0.0276167	0.0144619	0.010233	0.00884599	1	0.744983	0.228933	0.0534747	0.0430648	0.0214824	0.0136031	0.00991585	1	0.72261	0.259879	0.0710319	0.0301739	0.0120493	0.00971015	0.0120777	1	0.648986	0.220575	0.0693604	0.0286751	0.0144823	0.00921782	0.0101879	1	0.78055	0.238825	0.0760801	0.0360265	0.0211234	0.0158129	0.0135681	45.1395
O75554	1	0.719166	0.766424	0.66015	0.61009	0.509233	0.535082	0.580417	1	0.806904	0.979162	0.691622	0.663604	0.64011	0.826225	0.875159	1	1.01362	0.920497	0.885065	0.783234	0.749263	0.775793	0.721916	1	0.722998	1.01734	0.642939	0.577542	0.645087	0.721693	0.682881	1	0.938484	0.828694	0.790064	0.787045	0.764402	0.783691	0.907121	1	0.942509	0.940619	0.867318	0.808982	0.758382	0.844961	0.828331
O75558	1								1								1								1								1								1
O75563	1	0.596917	0.315106	0.0676486	0.0557936	0.023563	0.0103783	0.00841358	1	0.598534	0.225786	0.0484565	0.0284598	0.0119645	0.0132341	0.00764246	1	0.692164	0.24472	0.0496008	0.00954381		0.00705538	0.00972979	1	0.8824	0.318379	0.0660331	0.0270943	0.0196104	0.0107216	0.00918005	1	0.671422	0.21476	0.078158	0.030203	0.0117839	0.00510892	0.00688667	1	0.845907	0.197699	0.0861936	0.0211148		0.00651101	0.00831493	45.4353
O75569	1	1.0517	0.509297	0.162632	0.134081			0.0248318	1	2.33459	0.598752	0.201951	0.014899				1	0.838313	0.184792						1	0.541324	0.231873						1	1.21194	0.414122	0.0754632					1	0.920777	0.236096						48.0631
O75575	1	1.86831	0.626476	1.16151	0.868709	0.968153	0.963026	0.903077	1	0.622234	0.608791	0.472491	0.361482	0.385818	0.415277	0.522573	1		0.291284	0.22573	0.141268		0.285436	0.418636	1	0.282097	0.344483	0.310526	0.317858	0.346217	0.343156	0.304052	1	1.20857	0.500214	0.638802	0.638351	0.560177	0.675886	0.654393	1		0.766367	0.269588	0.507226	0.375542	0.724282	0.530396
O75582	1	0.311559	0.212697						1	0.425301	0.0577279						1	0.352013							1	0.519365	0.0592084						1	0.477772	0.20517						1	0.577078	0.0740268
O75586	1	0.83016	0.462692						1	0.682879	0.259087						1	0.744561	0.176914						1	0.724603	0.212748						1	0.772375	0.200423	0.027433					1	0.944691	0.338806
O75592	1	0.611402	0.836429	0.20006	0.127211	0.0595419	0.180356	0.164117	1	0.485198	1.04486	0.436348	0.0600653	0.0693354	0.0932511	0.153831									1	0.956214	1.39224	0.254438	0.134511	0.119591	0.147742	0.216789	1	0.667259	0.672802	0.0556783	0.0567075	0.0319554	0.0717683	0.0740356									49.13
O75607	1	0.618799	0.822226	0.649975	0.487566	0.524309	0.504027	0.501665	1	0.652422	0.459257	0.38424	0.379253	0.348873	0.310821	0.20282	1	1.05331	0.868025	0.425214	0.552224	0.422323	0.34208	0.319025	1	0.952669	0.869569	0.50914	0.540471	0.467494	0.415682	0.34435	1	0.691283	0.659535	0.489926	0.354298	0.352949	0.313395	0.304474	1	0.681256	0.785726	0.597609	0.528611	0.411007	0.349138	0.305862	64.5001
O75608	1	0.858163	0.800684	0.52339	0.378718	0.0420395	0.00124108	0.000733649	1	0.81356	0.600238	0.569747	0.3314	0.0339225	0.00168974	0.00200071	1	0.995429	0.783745	0.53354	0.32233	0.0351692	0.00112266		1	1.04809	0.892055	0.6788	0.467639	0.0348132	0.00137954		1	0.899606	0.805164	0.596213	0.337313	0.0397134	0.00211431	0.000487001	1	0.971821	0.866725	0.583723	0.338049	0.0389142	0.00112441		52.4192
O75616									1	0.557213							1								1	0.47587	0.0615959						1	0.756884							1	0.42694
O75629	1	0.776015	0.688829	0.776878	0.591452	0.615386	0.637633	0.637796	1	0.839176	0.842944	0.646557	0.618058	0.622874	0.706905	0.72759	1	0.841008	0.550073	0.922223	0.793105	0.748377	0.707973	0.664428	1	0.975722	0.95542	0.758101	0.722342	0.816271	0.60618	0.614153	1	1.11818	0.649685	0.745949	0.585133	0.581893	0.595289	0.589186	1	1.33533	1.16006	0.847232	0.826219	0.678361	0.778305	0.723952
O75643	1	0.843844	0.639211	0.0877719	0.0518807	0.0618831	0.0602209	0.0649391	1	0.668586	0.417361	0.0531125	0.0762583	0.0543561	0.0565237	0.0624769	1	0.871885	0.50698	0.0611396	0.0713737	0.057269	0.0612282	0.0588298	1	0.945371	0.547562	0.0947732	0.101579	0.0753523	0.0583807	0.0662663	1	0.777803	0.540771	0.0903662	0.0710058	0.0660241	0.0672266	0.0636272	1	1.00724	0.632949	0.0993159	0.113585	0.0691717	0.0728726	0.0779216	48.6384
O75648	1	0.448301	0.281034						1	0.470196	0.152203						1	0.531635							1	0.407684	0.278587						1	0.517125	0.0496704						1	0.418523
O75663	1	0.720183	0.575198	0.0569167	0.0288993	0.0079554	0.00102028	0.000821413	1	0.697828	0.430612	0.0526648	0.0142396	0.00722374	0.00259832	0.00297802	1	0.952503	0.616741	0.0399362	0.015027	0.00348288		0.0501896	1	1.01845	0.613701	0.0649411	0.0144804	0.00364114	0.000397488		1	0.873034	0.55826	0.0750992	0.016644	0.00320101	0.00150454	0.000664656	1	0.959802	0.634035	0.0730284	0.013297	0.00141211		0.0338199	47.552
O75665	1	0.831394			0.202269	0.373611	0.114092	0.35905									1	0.273226					0.0345659	0.0704238																									44.6344
O75683	1	0.429321	0.462881	0.283415	0.255865	0.19607	0.256296	0.366071									1				0.151522	0.410102	0.614168	0.99521	1		0.120974	0.329941	0.229566	0.369774	0.457976	0.673331	1			1.21827	0.684272	0.644296	0.810939	1.66262									43.5591
O75688	1	0.72035	0.668116	0.101823	0.0315622	0.0198025		0.00876023	1	0.720682	0.611001	0.120013	0.0183192	0.0224541	0.00593105	0.00769849	1	0.990725	0.730375	0.0704671					1	1.00691	0.715024	0.146296	0.0208291	0.00521304		0.0058604	1	1.00538	0.751773	0.20075	0.0301927	0.010771	0.00315112	0.00757308	1	0.968687	0.783154	0.178824	0.0222039				48.3022
O75689	1	0.740192	0.548843	0.0511098					1	0.673216	0.442656	0.0445174					1	0.907384	0.592428	0.0420339					1	0.928231	0.600992	0.0722134					1	0.844945	0.536594	0.0856627					1	0.933951	0.599461	0.105946					47.4884
O75691	1	0.222154							1	0.358471							1	0.252211							1	0.438461							1	0.271202							1	0.403186
O75694	1	0.620052	0.154047		0.0105446				1	0.54725	0.0890448	0.00305665		0.00495299			1	0.64744	0.095611						1	0.694349	0.136497			0.00732963			1	0.605208	0.125029				0.0165913		1	0.702826	0.120282						44.8337
O75695	1	0.710199	0.505262	0.0789735	0.0266025	0.00957531	0.0037487	0.00632114	1	0.646323	0.428006	0.0541466	0.0158147	0.0089606	0.00640518	0.0038137	1	1.11346	0.594966	0.0345313			0.0405353		1	0.959077	0.612881	0.0718338	0.0152567	0.00418581	0.00377781	0.00730065	1	0.911544	0.577337	0.0812825	0.017593	0.00723422	0.00194775	0.00446935	1	1.09242	0.685293	0.0765707	0.010103				47.1066
O75717	1	0.795642	0.488773	0.17431	0.0807005	0.150954	0.163266	0.162975	1	0.640959	0.343331	0.097558	0.117041	0.105234	0.118821	0.142834	1	0.84367	0.360632	0.114844	0.120985	0.100488	0.109953	0.0992193	1	0.983214	0.513273	0.233458	0.199734	0.171361	0.175314	0.215204	1	0.787323	0.366864	0.10691	0.111374	0.131494	0.11854	0.15338	1	0.97391	0.486789	0.128663	0.134239	0.109505	0.114431	0.144343	47.433
O75718	1	0.43003	0.180777	0.0308234	0.0227823	0.00704919	0.00108252	0.00516318	1	0.451267	0.112843	0.0201725	0.00611103	0.0053308	0.0021453	0.00668833	1	0.536917	0.123907	0.0138522					1	0.524404	0.135797	0.011755	0.00417966	0.0018842	0.00265166	0.00895069	1	0.543565	0.119623	0.0310776	0.00930772	0.00234876		0.00584461	1	0.641598	0.109455	0.0181247	0.00802778			0.00312763	43.8233
O75746	1	0.745914	0.273909		0.202097				1	0.581626	0.108738						1	0.57444							1	0.478092	0.17642						1	0.535141	0.128223	0.028123					1	0.647347	0.0635206	0.043527					45.5695
O75771																	1																								1
O75781	1	0.706876	0.752246	0.780423	0.776021	0.682313	0.739603	0.786365	1	0.706794	0.861949	0.620813	0.630475	0.783242	0.826581	0.78768	1	1.14631	1.14516	1.33913	1.20589	1.46075	1.4377	1.58835	1	0.922531	0.839993	0.645125	0.713018	0.861454	0.891474	1.03207	1	0.800734	0.89174	0.669387	0.657746	0.761178	0.713368	0.778068	1	1.50173	0.795026	0.709089	0.742063	0.7936	0.85023	0.883312
O75787	1	0.781709	0.47873	0.246007	0.143304	0.120784	0.168373	0.186467	1	0.635401	0.259378	0.0816739	0.208942	0.141405	0.0970055	0.156598	1	0.62846	0.174604	0.0500978	0.0270761		0.0728441	0.146087	1	0.53968	0.183208	0.0922975	0.105512	0.0948861	0.0684851	0.0980394	1	0.637341	0.241165	0.100745	0.063109	0.0814616	0.152108	0.145514	1	0.653186	0.160525	0.0296217	0.0187053	0.022918	0.0165896	0.0374947	47.5149
O75792	1	0.703757	0.400956	0.141463	0.0634697	0.0130372	0.00354011	0.00246686	1	0.604684	0.397377	0.137242	0.0338204	0.00706776	0.00368848	0.00257158	1	0.880593	0.343567	0.11453	0.0269917	0.104927	0.0452903	0.0606769	1	1.0281	0.459294	0.158224	0.0383875	0.00487725	0.0044736	0.038265	1	0.771145	0.390329	0.125432	0.032343	0.00642321	0.00298537	0.00523168	1	0.99578	0.462607	0.158051	0.0281639	0.0143184	0.0701887	0.0572691	46.6612
O75794	1	0.593056	0.205331	0.0311212	0.0332359				1	0.493493	0.140965	0.0318872	0.0105348				1	0.657983	0.123589	0.0156658					1	0.6294	0.190274	0.0235349	0.0111692				1	0.57521	0.156639	0.0283825	0.00630518				1	0.670497	0.191701	0.0303896					44.8501
O75817	1	0.683643	0.562837	0.245743	0.187089	0.133171	0.0394215	0.00769033	1	0.598482	0.500288	0.287565	0.195883	0.106658	0.0391355		1	0.870935	0.596361	0.286411	0.165471	0.0708469	0.0203668		1	0.926609	0.604134	0.294372	0.194375	0.136891	0.0391034		1	0.802854	0.714368	0.372588	0.141017	0.0908843	0.0203101	0.00535931	1	1.0539	0.800443	0.442533	0.201518	0.117617	0.0475242	0.0105433	48.2006
O75818	1	0.682248	0.623591	0.37205	0.263952	0.215509	0.158785	0.0970876	1	0.718242	0.471715	0.384131	0.318046	0.191598	0.124039	0.0807852	1	0.929631	0.777256	0.338502	0.301949	0.158753	0.139998	0.0774317	1	0.856478	0.675425	0.443761	0.331371	0.216677	0.17772	0.0960307	1	0.825318	0.731938	0.404921	0.275082	0.169466	0.132512	0.0840099	1	1.04001	0.665836	0.414122	0.259244	0.150433	0.14313	0.0705486	49.5185
O75821	1	0.843776	0.680388	0.279212	0.15227	0.0656254	0.0482959	0.0452763	1	0.745854	0.569502	0.255499	0.116405	0.0545415	0.0504554	0.0481897	1	1.08149	0.701979	0.291339	0.118462	0.0631717	0.0419273	0.04022	1	0.928249	0.636217	0.27719	0.115433	0.0615062	0.0547578	0.0536622	1	0.839867	0.559069	0.266174	0.121507	0.0596627	0.0473841	0.0478544	1	1.16316	0.852722	0.358061	0.152499	0.0655749	0.0551655	0.0565429	49.5504
O75822	1	0.721128	0.635865	0.287922	0.152219	0.08453	0.059886	0.0659107	1	0.684814	0.560965	0.261239	0.115674	0.0676857	0.0563149	0.0600929	1	1.18803	0.899466	0.317724	0.148002	0.0729728	0.0624546	0.0573655	1	0.996713	0.751704	0.287818	0.120549	0.0730962	0.0589655	0.0606863	1	0.840972	0.653935	0.286633	0.128032	0.0691449	0.0596346	0.0542074	1	1.13739	0.808819	0.351425	0.135397	0.0738652	0.0537057	0.0543818	48.8568
O75828	1	0.790531	0.74148			0.0139608		0.000949642	1	1.25241	0.58841	0.253583	0.0429645	0.00724485	0.0014325	0.00242315	1	1.0522	0.815794	0.308979	0.0421681	0.00403781			1	0.682622	0.224553	0.189279	0.0233049	0.00299943			1	1.05575	0.644394	0.308055	0.0454358	0.0080114	0.00224018		1	1.37583	0.698955	0.362921		0.00261869			50.2748
O75832	1	0.876714	0.619182	0.0556569	0.0532233	0.0175601	0.00593745	0.00118612	1	0.921702	0.436046	0.0482662	0.0136583	0.00595288	0.00336579	0.00299994	1	0.971773	0.56359	0.0347475	0.0158455				1	0.955183	0.317712	0.0505669	0.0198311	0.00605408	0.00326762		1	0.844976	0.540896	0.0463638	0.0131739	0.00825555	0.00677614	0.00128869	1	0.9141	0.591515	0.0656008	0.0130366		0.00192389	0.00286039	48.5401
O75843	1	0.683807	0.431537	0.100679	0.0624853	0.0174711			1	0.626302	0.23138	0.073059	0.0298232	0.0070501			1	0.857492	0.236388						1	0.561864	0.251005	0.0818881	0.0350073				1	0.668979	0.284589	0.0861135	0.0380835				1	0.796026	0.210498	0.0731455					46.6239
O75844	1	0.760655	0.574825	0.0496761	0.0304026	0.0090835	0.00196727	0.00208156	1	0.691466	0.474848	0.0500807	0.0176628	0.00559968	0.00302445	0.00194148	1	1.06705	0.885912	0.130669	0.019247	0.0041194	0.00206249	0.000657205	1	1.03245	0.698403	0.104025	0.0185478	0.00478116	0.00251372	0.00135106	1	0.90471	0.679515	0.113166	0.0174974	0.00580874	0.00184235	0.000957911	1	1.07161	0.821924	0.187945	0.0160457	0.00443958	0.00222038	0.00079928	47.7714
O75865-2	1	1.61997							1	0.744689	0.128739						1	0.421328							1								1	0.86076							1	0.907033
O75874	1	0.750168	0.732985	0.317575	0.048259	0.0063	0.00120787	0.000732031	1	0.704674	0.595328	0.346267	0.0431174	0.00455637	0.00157393	0.00131876	1	1.06719	0.952994	0.555089	0.113675	0.00119181	0.000377992		1	1.03081	0.79653	0.406918	0.0301796	0.00316627	0.000652167		1	0.896176	0.764115	0.397679	0.0383754	0.00350433	0.00106013	0.000340715	1	1.11694	0.99071	0.521895	0.0556018	0.00213701	0.000736896		49.6397
O75879	1	0.643636	0.332623	0.0671256	0.0819941	0.0265496		0.0381422	1	0.613994	0.170461	0.0719924	0.0192226				1	0.731396	0.176352		0.0533763			0.0181944	1	0.526265	0.173737	0.0643246	0.032091	0.0256376	0.00986351		1	0.700193	0.244149		0.0137281		1.12041	0.0195068	1	0.567098	0.249343	0.111626			0.0136202		45.7384
O75880	1	0.686434	0.552048	0.292024	0.208845	0.0886344	0.038868	0.00308042	1	0.673302	0.438693	0.330975	0.22113	0.107234	0.0330027	0.00358197	1	0.820343	0.564032	0.367189	0.232946	0.127336	0.0409588	0.00391593	1	0.719575	0.524012	0.323576	0.204278	0.0924903	0.0427149	0.0098108	1	0.686392	0.50062	0.276146	0.193921	0.0842526	0.041001	0.00136434	1	0.835991	0.584108	0.359584	0.249442	0.118572	0.0633023	0.0116818	48.3643
O75882	1	0.771634	0.76038	0.58706	0.503778	0.406011	0.311724	0.21098	1	0.723083	0.678091	0.598295	0.517985	0.412441	0.322168	0.222129	1	0.803185	0.555721	0.676634	0.574945	0.443669	0.336142	0.193794	1	0.954058	0.915222	0.620407	0.595006	0.415798	0.317706	0.219406	1	0.926866	0.758588	0.611907	0.518948	0.444351	0.297152	0.212959	1	0.805617	0.758343	0.65288	0.558585	0.389138	0.304003	0.22007	55.6562
O75884	1	1.03303	0.683557	0.301378					1	0.698198	0.428265	0.126931					1	1.06616	0.423233						1	0.783352	0.841028	0.277898					1	1.02463	0.692372	0.263593					1	0.45265	0.249824	0.106128					48.2248
O75886	1	0.629306	0.565522	0.121639	0.070288	0.0184133	0.0128255	0.012567	1	0.800573	0.452049	0.0778398	0.0237592	0.0121924	0.00663415	0.00829822	1	0.991193	0.445464	0.0634149	0.0199991				1	0.962986	0.502916	0.0790623	0.0302778	0.0174379	0.00735961	0.00814328	1	0.94462	0.547764	0.082129	0.0254222	0.0125357	0.00740325	0.00367719	1	0.991105	0.501058	0.103069	0.0170623				47.1525
O75891																	1	0.354193							1			0.0636156	0.0129975		0.00633676		1	0.626943							1	0.287377
O75896	1	0.6966	0.708	0.433765	0.217253	0.0772093	0.0530876	0.0978289	1	0.818211	0.769953	0.515716	0.286386	0.0547954	0.0618059	0.0706286	1	1.03625	0.756925	0.498098	0.208579		0.0357005		1	0.960234	0.772201	0.481913	0.261935	0.0575553	0.0404803	0.0873197	1	0.813655	0.737027	0.419862	0.2243	0.0372782	0.0429039	0.0546892	1	0.773264	0.756845	0.466756	0.194221	0.0280096		0.0298857	50.1958
O75909	1	0.750743	0.669262	0.207554	0.0696189	0.0202727	0.00370968	0.00407446	1	0.673452	0.50451	0.190849	0.0524296	0.0117431	0.00611901	0.00302344	1	0.803597	0.645989	0.191104	0.0313349	0.00763214	0.0027451		1	0.995012	0.682705	0.273674	0.0534031	0.0123913	0.00393863	0.00286784	1	0.838967	0.611509	0.222898	0.0465757	0.0140228	0.00545328	0.00315301	1	0.972347	0.725694	0.292088	0.0347846	0.00716065	0.00368846		48.7682
O75914	1	0.692031	0.686418	0.474996	0.328946	0.101459	0.0617461	0.0641474	1	0.797218	0.726913	0.581941	0.408886	0.0904573	0.0482048	0.0545572	1	1.08501	0.858453	0.604434	0.347902	0.0608374	0.0340588	0.0396428	1	1.04917	0.804172	0.577025	0.401976	0.113932	0.0644822	0.0748801	1	0.866689	0.811696	0.529461	0.328179	0.0997407	0.0478979	0.0556418	1	1.15658	0.875575	0.616621	0.367127	0.0701352	0.029465	0.0321802	50.7104
O75915	1	0.73138	0.627356	0.373044	0.29805	0.233142	0.221659	0.193766	1	0.746651	0.515784	0.408704	0.292212	0.228433	0.209421	0.194722	1	0.964522	0.733603	0.464727	0.340467	0.259977	0.216943	0.185396	1	0.931737	0.697333	0.475602	0.324106	0.272437	0.233528	0.212843	1	0.859942	0.666205	0.432807	0.304944	0.264439	0.224203	0.202243	1	1.01468	0.765539	0.477823	0.331902	0.257479	0.227613	0.217	49.5559
O75923	1	0.677314	0.268192		0.0311454				1	0.603727	0.13101				0.0218037		1	0.729755	0.1814					0.0918294	1	0.69888	0.194617				0.0538773		1	0.723152	0.188148	0.010415			0.0142822		1	0.642317	0.142188						45.6321
O75925	1	0.603558	0.220687						1	0.475829	0.202846						1	0.969387	0.255273						1	0.440368	0.197044					0.0339548	1	1.02302	0.129163						1	0.63791	0.141143
O75928	1	0.305093		0.0975249		0.0306194		0.0211099	1	0.712736						0.100417	1						0.0413129		1	1.22942					0.0849559	0.0420241	1	1.2926					0.0837752	0.0354312	1	0.860667	0.232455					0.0473041	43.6746
O75934	1	0.748801	0.465692	0.139223	0.068601				1	0.990237	0.671035	0.161862	0.05076	0.261619		0.00920161	1	0.778292	0.207764						1	0.646256	0.412906	0.0946606	0.0155503			0.00402127	1	0.975472	0.554512	0.199729	0.040449	0.169462			1	0.838883	0.404126	0.106526	0.0109302				47.2539
O75935	1	0.795683	0.39119	0.0498093	0.0336636	0.0029745			1	0.895735	0.455181	0.0424379					1	1.25043	0.34943						1	0.428086	0.236215						1	0.917088	0.417745	0.0880167	0.0134303		0.0113		1	0.922111	0.324975	0.0406337					46.8494
O75937	1	0.800666	0.796976	0.366857	0.219234	0.134133	0.123548	0.154503	1	0.764071	0.612237	0.326627	0.162551	0.105014	0.110958	0.118539	1	0.967672	0.863041	0.339068	0.146457	0.10034	0.097871	0.107566	1	0.95364	0.791771	0.410258	0.210592	0.129017	0.118523	0.14133	1	0.852557	0.746378	0.354955	0.156879	0.110313	0.105655	0.118099	1	1.09763	0.919706	0.429201	0.176541	0.0999705	0.0981625	0.110504	50.663
O75940	1	0.755989	0.805625	0.601185	0.546722	0.348379	0.29053	0.275358	1	0.721469	0.70658	0.51391	0.45857	0.349912	0.379269	0.334822	1	0.890235	0.838305	0.669819	0.52764	0.437642	0.320123	0.310838	1	1.047	0.892289	0.649051	0.525392	0.501181	0.357579	0.364901	1	0.74049	0.54112	0.507875	0.407722	0.327142	0.281624	0.291824	1	0.849965	0.798944	0.689482	0.549438	0.397503	0.295309	0.338747	55.8841
O75943									1	0.578031				0.0348136	0.0871096	0.0854818									1						0.0117734		1	0.534824					0.0597634	0.0535501	1	0.678708			0.0848838		0.0723301	0.0576516
O75947	1	0.838419	0.604707	0.267952	0.184959	0.111754	0.057247	0.0434811	1	0.819933	0.496837	0.202543	0.124105	0.077463	0.053917	0.0566017	1	0.850235	0.41879	0.143365	0.0796957	0.0366422	0.0339213	0.0543733	1	0.793477	0.461439	0.167075	0.0948164	0.0555222	0.0330142	0.0267681	1	0.824543	0.546637	0.220985	0.0994917	0.0604475	0.069404	0.0497491	1	0.943237	0.590686	0.210127	0.105305	0.0524652	0.0336022	0.0204249	49.0639
O75955	1	0.492714	0.631449	0.415107	0.310404	0.288178	0.288765	0.293253	1	1.34326	0.82473	0.633093	0.371818	0.645241	0.329362	0.552743	1	0.827405	1.49722	1.12018	0.520199	0.481754	0.461371	0.495847	1	0.887026	0.65682	0.643782	0.533362	0.472749	0.459234	0.420831	1	0.448001	0.343449	0.438179	0.285018	0.273036	0.214246	0.219903	1	0.676128	0.743674	0.60706	0.252247	0.475786	0.497096	0.474415	48.1551
O75962	1	0.849572	0.452669	0.484191	0.292746				1	0.913688	0.239059	0.490808	0.257415				1		1.29311						1	0.832532		0.639327	0.429494				1	0.458808	0.769898	0.475913	0.287704				1	0.91343	1.03334	0.704707					47.5162
O75964	1	0.602818	0.318692	0.0777794	0.0696853	0.0197138	0.00740047	0.00588258	1	0.512818	0.162486	0.0493238	0.023574	0.0111837	0.00774896	0.00528117	1	0.59764	0.20086	0.0372226	0.0155735	0.00336908	0.00348595	0.00141933	1	0.568462	0.217883	0.055604	0.0223482	0.00784763	0.0050896	0.00437971	1	0.606676	0.240682	0.0719529	0.0280024	0.0125899	0.00497288	0.00412221	1	0.762284	0.246634	0.0635487	0.0210789	0.00657969	0.00453149	0.00322655	45.5127
O75976	1	0.768616	0.669597	0.419503	0.340466	0.255847	0.210283	0.200819	1	0.726937	0.523964	0.40828	0.313168	0.238564	0.210083	0.186087	1	0.888578	0.672973	0.380921	0.294121	0.206105	0.171306	0.136932	1	0.921234	0.652669	0.438454	0.341136	0.243494	0.205331	0.189071	1	0.805753	0.631188	0.408173	0.297975	0.232023	0.188994	0.164581	1	1.00374	0.689114	0.468458	0.314173	0.226261	0.191241	0.166157	50.7091
O75995	1	0.812849	0.899159	0.690104	0.484168	0.380987	0.339735	0.273992	1	0.778828	0.682108	0.603825	0.472374	0.355016	0.294214	0.250685	1	0.921347	0.951077	0.728968	0.601343	0.359215	0.284702	0.210168	1	0.989898	0.817989	0.646412	0.566231	0.402625	0.284187	0.242681	1	0.8804	0.808688	0.611963	0.481144	0.369553	0.294184	0.232558	1	1.01816	0.998887	0.722497	0.558989	0.354477	0.302257	0.242501	56.5035
O76003	1	0.735042	0.706747	0.257548	0.0815319	0.0180276	0.00720578	0.00558029	1	0.708339	0.563765	0.239403	0.0612943	0.0159837	0.00797105	0.00521783	1	1.08161	0.826109	0.243494	0.0500671	0.00975856	0.00447722	0.00228029	1	1.05287	0.788148	0.317508	0.0673727	0.0135765	0.00733125	0.0038267	1	0.863356	0.687075	0.274245	0.06272	0.0157804	0.00684391	0.00391902	1	1.14157	0.886524	0.35503	0.0693433	0.0139573	0.00563953	0.00343825	49.1544
O76011
O76013
O76021	1	0.860379	0.669743	0.676694	0.588813	0.483839	0.498788	0.452482	1	0.578902	0.544985	0.43775	0.418782	0.402111	0.394598	0.32263	1	0.805783	0.588581	0.384858	0.301966	0.349105	0.350728	0.285156	1	0.661706	0.626662	0.526744	0.478202	0.422186	0.491722	0.408344	1	0.658372	0.474723	0.426173	0.37945	0.373061	0.345666	0.32765	1	0.926591	0.535935	0.391311	0.332053	0.453797	0.410222	0.330654	61.4926
O76031	1	0.619342	0.288409	0.0556823	0.0552262	0.0182552	0.0259091	0.0280864	1	0.468828	0.150459	0.0481773	0.0213307	0.0151998	0.0265827	0.0160404	1	0.71428	0.215554	0.0281748	0.00796998		0.0330189	0.0338263	1	0.61976	0.200345	0.0508673	0.0196528	0.0633212	0.0244463	0.0229676	1	0.640347	0.218373	0.0613552	0.0224214	0.0151957	0.0190256	0.0185938	1	0.808528	0.276226	0.0565925	0.0302566	0.01443	0.0228976	0.0355036	45.3829
O76041																																	1		0.199575	0.384082	0.596214	0.307952	0.155381	0.190734	1			0.960842	0.862574	0.420098	0.325588	0.147342
O76041-2									1	0.573993	0.671003	0.534766	0.53472	0.370854	0.323677	0.262312	1			2.4189	1.95	2.54084	2.33353	1.6016	1	0.813977	1.18951	1.10915	0.801008	0.876208	0.846286	0.450737	1	1.50141	1.70439	1.12373	1.45243	1.10468	0.985622	0.743514	1	2.14246	2.11674	2.36614	1.64051	1.60395	1.48875	1.32987
O76071	1	0.673046	0.546338	0.323327	0.231574	0.0882369	0.0247899		1	0.68101	0.498846	0.358037	0.213915	0.0716079	0.0208951	0.00397779	1	1.13796	0.81222	0.439613	0.24699	0.096366	0.0363988		1	0.846665	0.661409	0.397772	0.261966	0.107867	0.0305406		1	0.757755	0.531646	0.340649	0.193924	0.0815655	0.0224034		1	1.03199	0.72471	0.458318	0.25833	0.0971153	0.0329016		48.4741
O76075									1	1.75971		0.227908																					1	1.30865	1.03633	0.527202					1	0.757112	1.04844
O76094	1	0.397076	0.107498	0.140747	0.0498723	0.121133	0.162309	0.149438	1	0.346112	0.054223	0.0789138	0.0765516	0.0637182	0.0824533	0.0916217	1	0.540073	0.0491039	0.0587943	0.0681768	0.0578177	0.080078	0.118914	1	0.530361	0.0739809	0.105361	0.0977246	0.106916	0.136031	0.147126	1	0.452812	0.0530443	0.0680011	0.0600396	0.0630249	0.0834676	0.0874925	1	0.50339	0.0595257	0.0811972	0.0865204	0.0712739	0.0969919	0.162877	43.911
O77932	1	0.846728	0.450452						1	0.816565	0.438595						1	0.879387	0.542522						1	0.611476	0.503764				0.00656857		1	0.885593	0.518336						1	0.653743	0.459807	0.0290823
O94760	1	0.805028	0.795464	0.618692	0.390844	0.115541	0.0143241	0.0119111	1	0.845132	0.802619	0.690947	0.472879	0.0987324	0.0144037	0.00679312	1	1.10193	0.934163	0.753962	0.458878	0.108311	0.00616415		1	1.05251	0.939777	0.734097	0.51082	0.125256	0.0146138		1	0.888005	0.739289	0.54424	0.420309	0.105724	0.0116304	0.00355163	1	1.03386	0.968814	0.699923	0.50379	0.113538	0.00944239		53.1094
O94761	1	1.26147	0.777004	0.532418	0.614456	0.615977	0.70958	0.678549	1	0.539726	0.422628	0.389007	0.354486	0.362039	0.292947	0.372188	1	0.843359	0.649094	0.540441	0.556628	0.507163	0.517934	0.502945	1	0.880486	0.301624	0.503119	0.454348	0.508028	0.464407	0.519435	1	0.633127	0.456378	0.404624	0.394044	0.30435	0.372025	0.357731	1	0.36789	0.731458	0.360097	0.346024	0.301234	0.341614	0.283951
O94762	1	1.70987	0.635498	0.234263	0.245025	0.197649	0.185957	0.225356	1	1.14432			0.345064	0.266605	0.0888582	0.29532	1				0.208814	0.145812	0.129939	0.12194	1				0.266443	0.0799728	0.17205	0.163655	1						0.210765	0.229776	1	0.451381	0.242271		0.226959			0.173922	48.1363
O94763	1	0.782647	0.820044	0.578599	0.295737	0.154838	0.140621	0.242678	1	0.696621	0.59548	0.47157	0.234149	0.117945	0.10589	0.165709	1	0.992956	0.850616	0.730779	0.299299	0.16104	0.135641	0.198093	1	0.84097	0.689965	0.562445	0.245683	0.136965	0.135917	0.22032	1	0.889331	0.661723	0.554464	0.231027	0.118357	0.0979422	0.186544	1	0.812547	0.664826	0.614012	0.267335	0.197751	0.0995752	0.158178	52.4513
O94766	1	0.830977	0.759216						1	0.855557	0.39289						1	1.47733	0.893725						1	1.12517	0.623066						1	0.969353	0.633234	0.0363089					1	0.739472	0.590988
O94776	1	0.765921	0.482947	0.113151	0.0902915	0.0700364	0.0488044	0.019475	1	0.709236	0.346033	0.109583	0.0681952	0.0581322	0.0402984	0.0253236	1	0.772159	0.40943	0.0790673	0.0687338	0.0501703	0.0370094	0.0233635	1	0.909982	0.44968	0.120267	0.0860155	0.0774155	0.0524858	0.0280422	1	0.787311	0.408267	0.114457	0.0622265	0.0657643	0.046667	0.0263742	1	0.891788	0.485727	0.125906	0.0775735	0.0776424	0.0528589	0.0332963	47.3223
O94782									1	0.544778				0.0929633	0.0932935	0.103547	1						0.0824749	0.0469446	1	0.905465	0.392228			0.0741661	0.1002	0.094249	1	0.315653					0.0540475	0.0915184	1							0.117429
O94788	1	0.934269	0.487731	0.0353732	0.0360772				1	0.498295	0.317332	0.267896					1	0.597135	0.194099		0.186293				1	0.443924	0.138222	0.371854	0.373035				1	0.599226	0.241618	0.0839694	0.399032	0.444905			1	1.21731	0.397988	0.5374	0.698434	0.432928			47.885
O94804	1	0.654709	0.141777	0.0800164	0.070964	0.0793845	0.0841988	0.110761	1	0.578683	0.102704	0.0675837	0.0660194	0.0686975	0.0783251	0.106381	1	1.07154	0.124133	0.0560773	0.0475335	0.0594811	0.0636984	0.0918989	1	1.02674	0.182891	0.0986693	0.088947	0.0911932	0.120365	0.140608	1	0.751483	0.105787	0.0596941	0.0696367	0.0783101	0.0840694	0.0975046	1	0.79752	0.0828259	0.0443281	0.0482244	0.0686474	0.0733571	0.0836711	44.7842
O94805	1	0.664042	0.580847	0.204752	0.0888375	0.0292694	0.00211272		1	0.66889	0.54402	0.218073	0.0745259	0.0169962	0.00397092	0.000726006	1	0.716719	0.410633	0.173523	0.0435741	0.0200733	0.00148374		1	0.806088	0.607484	0.258973	0.0709412	0.0138196	0.00213824		1	0.843234	0.649741	0.272044	0.0855781	0.028609	0.00239625		1	0.938552	0.574126	0.29106	0.0334507	0.0195832	0.00142878		47.7435
O94817	1	0.751788	0.555279	0.365761	0.0661872				1	0.823195	0.622196	0.35218	0.0271872				1	0.742373	0.668115	0.309418					1	1.25367	0.825081	0.535291	0.0446379				1	0.969391	0.832907	0.452427					1	1.30566	0.965857	0.503546					48.681
O94819	1	0.666527	0.662665	0.295546	0.0951593	0.00672104			1	0.734381	0.560271	0.285399	0.0906836	0.00344934			1	0.965363	0.797504	0.36736	0.0769295				1	0.989088	0.794779	0.356477	0.104029				1	0.884188	0.709877	0.332773	0.096744				1	1.12625	0.893621	0.439266	0.116907				48.6509
O94822	1	0.807348	0.470588	0.19758	0.159025	0.0600766		0.0222956	1	0.528342	0.127423	0.0306677	0.0213232				1	0.657763				0.129236			1	0.530544	0.212304	0.084303	0.05803	0.0177731			1	0.59678	0.18214	0.084844				0.00568231	1	0.566443	0.0806324						47.7226
O94826	1	0.710557	0.305931	0.0352057	0.0280674	0.00815019	0.0130906	0.00558789	1	0.631679	0.232101	0.0274401	0.0128361	0.00691556	0.0039516	0.00315443	1	0.866387	0.321698	0.0241901	0.00862979	0.0384744	0.0197324	0.0071029	1	1.03319	0.37551	0.0389374	0.0117503	0.00596424	0.00798871	0.00872326	1	0.811452	0.326896	0.0403587	0.0121919	0.00782671	0.00269455	0.00386801	1	1.04253	0.384837	0.0438183	0.0134642	0.00386194	0.00432419	0.00755498	45.9715
O94829									1	0.704834															1								1	0.632161							1
O94830	1	0.893182	1.12597	0.192186				0.00711365	1	1.03695	0.911482	0.202304					1	1.27579	1.21135	0.266813					1	0.66692	0.699416	0.132428					1	1.01987	0.679782	0.24966	0.028587				1	0.649533	0.507798	0.22858					51.6965
O94842	1	0.827341	0.585478	0.461099	0.310063	0.227157	0.160899	0.106077	1	0.604261	0.546855	0.281875	0.248359	0.15367	0.10735	0.0836913	1	0.681734	0.469202	0.292023	0.182373	0.112029	0.0961562	0.069235	1	0.784945	0.729251	0.402993	0.293741	0.166797	0.133733	0.0898784	1	0.767473	0.567893	0.351257	0.175321	0.131826	0.0947575	0.0821822	1	0.794894	0.667065	0.33106	0.233234	0.134797	0.115828	0.0879376	50.7186
O94855	1	0.761557	0.662615	0.0666456	0.025734	0.00386713			1	0.693215	0.518068	0.0625883	0.00871192				1	1.00574	0.69669	0.0498288	0.00416605				1	0.986876	0.713382	0.0845075	0.0104707				1	0.851147	0.633839	0.0946452	0.00746257				1	0.984757	0.69406	0.115711	0.0104616				48.504
O94864									1	0.309263		0.649567	0.591027	0.129959		0.0452432									1				0.367115	0.0869182	0.0583542		1	0.601084	0.575315	0.37485	0.3602	0.16044	0.0434545		1			0.52007	0.161521		0.0398323
O94874	1	0.474375	0.177102	0.0181774	0.0267768	0.00777885	0.0241401		1	0.403785	0.0831425	0.0203328	0.0101679	0.00377063	0.00217014	0.00141672	1	0.459684	0.101601	0.0296879			0.023827		1	0.467723	0.13405	0.0120309	0.0105754	0.00247034		0.00664932	1	0.468341	0.129198	0.0287564	0.011671	0.00321708		0.000931645	1	0.560211	0.103534	0.0198291					44.0574
O94876	1	1.07939	0.580812			0.25225	0.24112	0.309911	1			0.611415	0.124738	0.368652	0.178839	0.18472	1		0.588902				0.132343	0.14616	1	1.5905			0.216839	0.21711	0.213012	0.201195	1	1.44164	0.781337		0.165762	0.095169	0.0808493	0.140067	1	0.56895	0.430403	0.217156			0.124786	0.0602623	48.0915
O94880
O94886	1	0.748251							1	0.496909	0.142691														1								1	0.429875	0.174869	0.0694607
O94888	1	0.775556	0.719625	0.443376	0.265512	0.102614	0.0525853	0.0359616	1	0.759781	0.613462	0.409792	0.233395	0.0790537	0.0465926	0.0405418	1	1.01985	0.788247	0.42879	0.207826	0.0693831	0.0373802	0.0272993	1	1.04891	0.797319	0.512772	0.259021	0.0909187	0.0462425	0.0369017	1	0.937492	0.738377	0.433933	0.219855	0.084763	0.0460667	0.032995	1	1.08672	0.852567	0.520299	0.23891	0.0726051	0.0431085	0.0347636	50.871
O94901	1	0.638949	0.219438						1	0.460319							1								1	0.481622							1	0.226914							1
O94903	1	0.616071	0.221088	0.0520962	0.0353313	0.0176138	0.0103785	0.0070827	1	0.61547	0.155567	0.0497794	0.0231512	0.0140946	0.00959241	0.0108945	1	0.815885	0.203839	0.040785	0.014658	0.0138324	0.00906196	0.00916016	1	0.822811	0.212956	0.0440943	0.0266009	0.0112634	0.00800633	0.0102457	1	0.691965	0.219692	0.0587819	0.0209135	0.0144391	0.00851886	0.00914981	1	0.763074	0.197996	0.0510062	0.0200282	0.00980949	0.00907191	0.00656223	45.0826
O94905									1	0.327955							1								1	0.224215							1	0.323846							1	0.539108
O94906	1	0.605859	0.330312	0.248608	0.169851	0.200203	0.160915	0.142849	1	0.488989	0.12006	0.120177	0.127537	0.11352	0.0666591	0.0793556	1	0.439265	0.157658	0.126203	0.111211	0.0880513	0.0588699	0.0586204	1	0.411481	0.17945	0.135771	0.124765	0.11666	0.0995852	0.0940368	1	0.472938	0.192731	0.141888	0.107099	0.109442	0.0625676	0.0907381	1	0.648484	0.121926	0.140691	0.139831	0.101241	0.0704354	0.0864043	45.3729
O94913	1	0.629018	0.623978	0.280481	0.266697	0.170851	0.166285	0.179563	1	0.773273	0.535602	0.283395	0.154919	0.115375	0.0680017	0.127858	1	0.902022	0.51615	0.342533	0.149069	0.0867622	0.0774393	0.083113	1	1.03004	0.636923	0.277875	0.205784	0.121043	0.14872	0.137681	1	0.771249	0.420676	0.318015	0.140761	0.0789578	0.102114	0.0833062	1	0.863009	0.745344	0.409827	0.166273	0.0872876	0.100243	0.131416	48.3227
O94915	1	0.760931	0.296035	0.192826	0.0544426	0.0824636	0.0699635	0.0554113	1	0.731263	0.123911	0.0880604	0.0488425	0.109073	0.081495	0.108274	1	0.851704	0.260753	0.0902562		0.0285873	0.0732935	0.061789	1	0.696778	0.1903	0.0529792	0.0530612	0.151083	0.118777	0.115369	1	0.682033	0.119257	0.0421285	0.0720905	0.0713928	0.0853424	0.0896541	1	0.829154	0.138869		0.0426864		0.0870364	0.105675	46.2484
O94919
O94925	1	0.561225	0.249017	0.0459933	0.0424537	0.0107225	0.00451203	0.00321196	1	0.498861	0.157882	0.0377671	0.0179175	0.00683152	0.00562664	0.0049971	1	0.658098	0.157161	0.0260185	0.0119124			0.0054705	1	0.589498	0.192314	0.0265824	0.0112038	0.00914906	0.00529158	0.00555905	1	0.554803	0.19455	0.0509392	0.0108888	0.00613675	0.00578035	0.0050475	1	0.78567	0.23014	0.0421689	0.0186125	0.00614736	0.00757393	0.00550081	44.8974
O94925-3	1	0.304289	0.263927	0.0542282					1	0.412387	0.112255						1	0.362373							1	0.521005	0.102928					0.00557039	1	0.509713	0.108182	0.0440919					1	0.736221	0.0854238						43.15
O94927	1	0.663206	0.106033						1	0.642982	0.0947784						1	0.825646	0.215383						1	0.540404	0.0945642						1	0.574407	0.119826	0.230097		0.0155623			1	0.67174	0.119701	0.0874701
O94953	1	0.634026	0.270887	0.0892876	0.0961169	0.320504	0.136937	0.191515	1	0.587207	0.253287	0.224924		0.158118	0.163591	0.196992	1	0.510559			0.124295	0.11418	0.117162	0.124236	1	0.413853	0.310901	0.245701	0.131878	0.171704	0.166841	0.231779	1	0.802913	0.251686	0.156785	0.135712	0.243032	0.208046	0.165398	1	0.762164	0.165041	0.220743	0.210661	0.235974	0.15877	0.169896	44.9713
O94964	1	0.912623	1.05044	0.684402			0.0682859	0.0568033									1		1.90489					0.106596									1	2.18938				0.251369	0.148429	0.109048									52.169
O94966-6	1	0.726573	0.457934	0.079801	0.045696	0.0127619	0.00925289	0.00264413	1	0.666746	0.324366	0.0798734	0.0267106	0.00983886	0.00343333	0.00999031	1	0.969593	0.431313	0.0595182	0.00745233				1	0.94819	0.43643	0.0789147	0.0235587	0.00590235	0.010838		1	0.830564	0.434146	0.0979514	0.0250001	0.0049815		0.0127192	1	0.849199	0.338596	0.0732826	0.0163953	0.00279162	0.0561543		46.9348
O94967	1	0.882987	0.750342	0.511082	0.201697	0.0848357			1	0.747162	0.509883	0.553278	0.17246	0.0363288			1	0.996814	0.610673	0.553497	0.252437				1	0.729199	0.784297	0.493668	0.230137	0.0526592			1	0.732991	0.616706	0.449456	0.199076				1	0.912679	0.672038	0.508539	0.220344				51.5575
O94973	1	0.777716	0.585169	0.114748	0.0561246	0.0228654			1	0.747875	0.470076	0.0901478	0.0186326				1	1.04563	0.614312	0.0852851	0.0213949				1	0.904423	0.542724	0.111265	0.0254203	0.00514056			1	0.960584	0.598349	0.127412	0.0214971				1	0.957129	0.585402	0.103911	0.00843497				48.0496
O94979	1	0.713702	0.43579	0.101042	0.0544115	0.0135082	0.0112925	0.0111006	1	0.678543	0.331884	0.0730968	0.0290737	0.00969325	0.00836123	0.00950164	1	0.864458	0.372242	0.0559762	0.0193925	0.00749509	0.00644138	0.00685033	1	0.947374	0.448898	0.0920612	0.0295023	0.00845045	0.00979847	0.0148918	1	0.830773	0.432128	0.0867659	0.0273825	0.00796222	0.00638013	0.0104561	1	0.955051	0.459968	0.0892159	0.0246351	0.00854654	0.0060677	0.00830266	46.7981
O94992	1	0.763583	0.679801	0.552398	0.557129	0.547378	0.490115	0.462513	1	0.765549	0.536359	0.575325	0.49574	0.461044	0.407848	0.445305	1	0.942821	0.870593	0.622079	0.515985	0.414122	0.466637	0.436103	1	0.958807	0.675101	0.552722	0.628761	0.472042	0.437307	0.453874	1	0.968138	0.837933	0.625799	0.564958	0.54528	0.561992	0.546756	1	1.12091	0.997799	0.696093	0.632792	0.445291	0.494792	0.459868
O95057									1	0.454068							1	1.06668							1	0.579801							1	1.09857	0.168417						1	0.303887
O95059	1	0.779518	0.668609	0.396293	0.278342	0.223622	0.137618	0.10996	1	0.637401	0.455566	0.312934	0.253482	0.181424	0.149309	0.0746713	1	0.723842	0.655256	0.391705	0.194388	0.0877344	0.146079	0.0561884	1	0.88108	0.69892	0.368918	0.273098	0.182066	0.152708	0.0840095	1	0.726185	0.518528	0.290369	0.202532	0.13556	0.128655	0.0849215	1	0.903968	0.499315	0.423252	0.129075	0.157854	0.147216	0.0712814	50.4437
O95067	1	0.670883	0.338848	0.20713	0.240803	0.212579	0.27822	0.323336	1	0.639316	0.110321	0.138286		0.13496	0.153012	0.185109	1	0.574236	0.332314		0.169113	0.113769	0.109713	0.146626	1	0.572957	0.135071	0.27423	0.132362	0.131708	0.175447	0.2568	1	0.643805	0.285542	0.0698209	0.148148	0.142277	0.137669	0.186796	1	0.728455	0.350698	0.076631		0.11203	0.14453	0.136274	45.3901
O95071	1	1.04037	0.75087	0.297474	0.160679	0.0529103	0.208617	0.0762155	1	0.708429	0.312709	0.233934	0.0931093	0.0517212	0.0214653		1	0.709557	0.480031	0.180229	0.115812	0.0411159			1	0.692411	0.409178	0.188403	0.0622879		0.0283353		1	0.767793	0.445274	0.226601	0.0852442		0.0727076		1	0.927029	0.493345	0.323171	0.141654	0.0812072	0.186352		50.0276
O95104	1	0.706325	0.423321	0.109069	0.0711569	0.0999899	0.0788657	0.0333683	1	0.493568	0.256353	0.100431	0.0767087	0.137988	0.05814	0.0416631	1	1.61902	0.469478	0.366754	0.232758	0.205378	0.113993	0.0498806	1	1.43272	0.823727	0.319867	0.180908	0.190741	0.139018	0.08347	1	0.825281	0.292868	0.105652	0.116701	0.147711	0.0489866	0.0542861	1	0.905513	0.909588	0.199471	0.42475	0.366149	0.207451	0.0846479	46.6035
O95139	1	0.542291	0.450005	0.182843	0.118448	0.0324405	0.0140703	0.0136411	1	0.473607	0.316205	0.151336	0.0506783	0.018613	0.0145546	0.00538799	1	0.434324	0.440835	0.220021	0.103924	0.0520352	0.0207174	0.010939	1	0.586716	0.530545	0.249492	0.121342	0.0487582	0.0256321	0.0136418	1	0.658785	0.492786	0.276677	0.109205	0.0376888	0.0211437	0.0165699	1	0.553905	0.455468	0.306844	0.11217	0.0326539	0.027332	0.0197774	46.2662
O95140	1	0.510514	0.264371		0.100538				1	0.589356	0.172827					0.0281329	1	0.589064	0.0651601						1	0.63511	0.22359		0.0151725				1	0.633982	0.215057	0.0292736					1	0.628168	0.0728644	0.033777			0.0331638		44.2915
O95149	1	0.743177	0.435607	0.0381417	0.0192259				1	0.635397	0.378976						1	1.09449	0.4369						1	0.934439	0.443718	0.0287267					1	0.714815	0.402978	0.0276752					1	1.06254	0.502122	0.013702					46.8088
O95153-3	1	0.517453			0.160517	0.09907	0.19626	0.199531	1	0.681567	0.207318			0.125004	0.0876196	0.220662	1	1.01774					0.155889	0.214729	1	0.26373				0.0827511	0.115424	0.216755	1	0.752023	0.0824919	0.230945	0.0152573	0.0604483	0.119696	0.146197	1	0.577464	0.193817	0.0806478		0.0363308	0.152174	0.131418	44.0232
O95154	1	1.36658	0.726581						1	0.898569	0.518646														1	0.620304	0.294477						1	0.54234							1	0.268997	0.196155	0.0478228					48.2029
O95155	1	0.86824	0.434674	0.0323629	0.0117757		0.00974028		1	0.86257	0.354363	0.0315239				0.00099642	1	0.81686	0.396961						1	0.948051	0.484393	0.0312291		0.00321868	0.00476757	0.00738992	1	0.965908	0.463269	0.04097			0.00364355	0.00518687	1	0.694316	0.403225	0.0389185		0.0105445			47.3867
O95159	1	0.688872	0.273318	0.134067	0.0881742	0.0627204	0.0632271		1	0.97452	0.465168	0.168615	0.0624996	0.047603		0.0623335	1	0.816976	0.170817				0.0355003	0.0399829	1	1.38495	0.842489	0.136523	0.0887493				1	0.627808	0.514412	0.203787	0.0788083		0.0248071	0.0223899	1	0.436332	0.28286	0.0869713			0.0265178	0.0113712	45.6778
O95163	1	0.766723	0.580563	0.114119	0.0507837	0.00804933			1	0.696917	0.409361	0.0874165	0.0133042				1	0.930168	0.495254	0.067974					1	0.84551	0.521556	0.107768	0.011346				1	0.794807	0.518744	0.1126	0.0148835				1	0.876669	0.524088	0.13057	0.0464627				47.9635
O95167	1	0.576975	0.385506	0.120699	0.0660018	0.0242022		0.00471807	1	0.941167	0.49419	0.0858286	0.0603571	0.0123035		0.00890554	1	0.587376	0.183024	0.0368223			0.0137284		1	0.524677	0.374408	0.147436	0.0399993	0.0246098	0.00898485	0.00336341	1	0.866897	0.478679	0.103397	0.027698	0.0311912	0.0445087	0.00715062	1	0.643634	0.252981	0.123583					45.8293
O95168	1	0.519807	0.227446	0.0306175	0.0300755	0.00878399		0.00103452	1	0.478006	0.110962	0.0230602					1	0.558177	0.176798		0.00502599				1	0.471002	0.173843	0.0253503					1	0.481319	0.188838	0.0352414	0.00858939				1	0.616734	0.126694	0.0326195	0.00521294				44.5434
O95169	1	0.764511	0.527462	0.320072	0.305358	0.179748	0.128109	0.138216	1	0.721672	0.535188	0.237259	0.185228	0.119545	0.0922918	0.14148	1	0.612763	0.420007	0.156303	0.0941748	0.0547461	0.0859659	0.102821	1	0.507737	0.353507	0.142728	0.124181	0.0993042	0.0786164	0.100791	1	0.875622	0.6486	0.362907	0.252193	0.145253	0.257041	0.209829	1	0.509585	0.391389	0.187605	0.11416	0.0564023	0.0750661	0.0572692	48.6656
O95182	1	0.587194	0.280134	0.16897	0.114377	0.107832	0.148599	0.225225	1	0.567916	0.212529	0.132594	0.0775339	0.0791971	0.114283	0.177384	1	0.530973	0.233178	0.0855926	0.069008	0.0697739	0.102537	0.181132	1	0.59684	0.284599	0.129299	0.103528	0.105007	0.141976	0.220362	1	0.592417	0.228823	0.132036	0.0723246	0.0695603	0.0966403	0.164067	1	0.688401	0.212948	0.151264	0.0962144	0.084328	0.140839	0.242538	44.8639
O95185	1	1.11172	0.397427						1	0.81272	0.251588	0.0485929		0.0337374			1	1.62344	0.307638						1	0.794738	0.311959	0.0712808	0.0899409			0.0013498	1	0.797071	0.332417	0.10368	0.00794217				1	0.722008	0.309518						47.8773
O95197	1	0.645221	0.750864	0.572707	0.51906	0.497113	0.361873	0.326317	1	0.856823	0.697349	0.77666	0.722238	0.540166	0.550463	0.466619	1		0.653795	0.976404	0.57152	0.519935	0.527117	0.311888	1	0.977436	0.92452	0.639936	0.625091	0.52336	0.608824	0.524373	1	1.30387	0.795885	0.747671	0.46612	0.479245	0.461616	0.48621	1	1.27326	0.595193	0.442534	0.482735	0.429691	0.409827	0.306306	56.6062
O95202	1	0.564819	0.302858	0.100521	0.0788959	0.039469	0.0221732	0.0242299	1	0.533116	0.232425	0.0791947	0.0410465	0.0262169	0.0196833	0.0227379	1	0.634152	0.245191	0.0605424	0.0281778	0.0153583	0.0153578	0.0132634	1	0.737369	0.301013	0.0897463	0.0470098	0.0327689	0.0255372	0.0280117	1	0.647756	0.274635	0.0958094	0.046364	0.0240447	0.0168806	0.0211954	1	0.832492	0.311705	0.103132	0.0484359	0.0242732	0.0250619	0.0253669	45.1963
O95208	1	2.12514	2.027	1.46857	1.01778	0.43177	0.232388	0.203128	1	1.23679	0.726278	0.755804	0.649886	0.239489	0.242002	0.167135	1	0.567669	0.804968	0.480704	0.216589	0.122276	0.0483604	0.0843909	1	0.593395	0.831354	0.497563	0.473706	0.175035	0.125468	0.0750117	1	0.589624	0.779325	0.49998	0.33668	0.143355	0.110843	0.0948753	1	0.975681	0.7851	0.56191	0.361028	0.0886168	0.0739351	0.102168	59.9027
O95218	1	0.754909	0.677377	0.652391	0.450454	0.404157	0.362713	0.362572	1	0.782532	1.04352	0.64449	0.461284	0.537822	0.756861	0.74766	1	1.006	1.1094	0.771848	0.641775	0.691261	0.547215	0.485692	1	0.826988	0.693626	0.521916	0.487212	0.632056	0.488936	0.479642	1	0.769916	0.544173	0.498269	0.542316	0.520265	0.690108	0.587877	1	0.656432	1.05412	0.677467	0.695726	0.452847	0.569417	0.679932	55.0414
O95219	1	0.695762	0.159416						1	0.678061	0.0959615						1	0.660468							1	0.531696							1	0.559029	0.0754611						1	0.780742	0.0656539
O95229	1	0.827715	0.544967	0.49035	0.484241	0.319943	0.277663	0.234553	1	0.747683	0.555796	0.362005	0.356517	0.232384	0.20238	0.206761	1	0.925751	0.621519	0.432742	0.409154	0.273385	0.225786	0.224063	1	0.754526	0.594337	0.477957	0.359851	0.200772	0.20388	0.191782	1	0.926939	0.735216	0.508763	0.385553	0.332426	0.188502	0.218537	1	0.790511	0.609033	0.475956	0.303622	0.233483	0.234461	0.207777	51.572
O95232	1	0.955431	0.957218	0.701745	0.464672	0.193162	0.127923	0.141258	1	0.899808	0.724988	0.623522	0.376304	0.155607	0.114587	0.120879	1	0.822599	0.786147	0.644511	0.344288	0.0770457	0.0899833	0.0814538	1	0.904756	0.769626	0.5566	0.288333	0.134173	0.0914149	0.0994237	1	0.981983	0.876085	0.709559	0.406012	0.16792	0.122315	0.10615	1	0.984327	0.810188	0.710227	0.353241	0.130577	0.08929	0.106238	54.9781
O95239	1	0.144362	0.0340056	0.0886837	0.156151	0.191637	0.242336	0.173134	1	0.730742	0.19585	0.268249	0.409831	0.218469	0.227017	0.338367	1	0.466159		0.159299	0.106231	0.135134	0.22093	0.235156	1	0.310749		0.0420963	0.0714657	0.263211	0.120372	0.210854	1	0.418322	0.101489	0.192224	0.185375	0.254503	0.167139	0.256779	1	0.295453	0.116087	0.127198	0.0930753	0.141793	0.154441	0.31864	41.6271
O95243	1	2.33914	0.826525		0.0233706	0.217231	0.326725	0.219787	1	1.29054	1.12155		0.718172	0.439195	0.420714	0.623186	1	5.4604				0.0519792	0.216574	0.334907	1	0.222125	0.382175	0.0998145	0.0396428	0.113292	0.109351	0.180444	1	0.567973	0.461161	0.291111	0.0971193	0.113284	0.115396	0.118179	1	0.704969	0.60198		0.136438	0.268316	0.491839	0.665902	48.3563
O95249	1	0.701118	0.45015	0.176975	0.101943	0.0453319	0.0251685	0.0182586	1	0.684071	0.355307	0.16228	0.0811216	0.0391298	0.0252947	0.0214141	1	0.796687	0.348153	0.107504	0.0603881	0.0195764	0.0293803	0.0113799	1	0.79204	0.421335	0.158353	0.0909072	0.0434688	0.0299949	0.0167187	1	0.766381	0.376803	0.205722	0.0815754	0.0395446	0.0261551	0.01716	1	0.72653	0.367854	0.195908	0.0777985	0.0361745	0.0264972	0.018746	47.0494
O95251	1	0.81193	0.561124	0.742752	0.567554	0.612114	0.51444	0.591263	1	0.842356	0.686055	0.578643	0.477971	0.516754	0.624679	0.618885	1	0.815043	0.83304	0.359126	0.669389	0.580024	0.546553	0.619963	1	0.518118	0.720709	0.446944	0.425596	0.562724	0.543354	0.602838	1	0.64987	0.3864	0.569374	0.51877	0.531708	0.467377	0.560972	1	0.738897	0.471221	0.451934	0.548633	0.393516	0.477206	0.508117
O95260	1	0.838642	0.703405	0.244231					1	0.779257	0.613345	0.24431					1	1.00532	0.723116	0.268388				0.00375236	1	0.839968	0.571787	0.288305			0.0297246	0.0741379	1	1.08919	0.813922	0.322689	0.0312711				1	1.32466	0.673084	0.280802					49.483
O95273	1	1.17436	0.761221	0.374357	0.131609				1	0.791917	0.471258	0.241171	0.104944	0.0275931	0.0156424		1	0.971775	0.50868	0.248296	0.180766				1	1.01337	0.519852	0.235468	0.115531		0.00923608		1	0.734201	0.5092	0.206746	0.104417	0.0362014	0.0160428		1	1.07717	0.695892	0.230711	0.111336	0.0297432			50.6306
O95292	1	0.778356	0.827245	0.531795	0.365744	0.201296	0.169579	0.179763	1	0.642367	0.571597	0.467887	0.311035	0.174142	0.130013	0.148507	1	1.13183	0.86809	0.58326	0.381821	0.182661	0.1524	0.134335	1	0.912222	0.755674	0.572035	0.308138	0.185315	0.159569	0.169551	1	0.852666	0.740784	0.563424	0.318809	0.198776	0.128676	0.134706	1	0.815692	0.879813	0.628564	0.366019	0.186684	0.151894	0.143758	52.7825
O95295	1	1.56251	1.0886	0.659286	0.0745796	0.0907859	0.0407275	0.0697962	1	2.10711	1.73455	0.908369	0.749997	0.157716	0.287062	0.30858	1	0.662341	1.26487	0.394889				0.0806815	1	0.473448	0.362352	0.454363	0.206296	0.0343446	0.0761405	0.0392557	1	1.0997	0.982464	0.741809	0.599035		0.263876	0.0988788	1	1.26852	0.343127	0.677893			0.158071	0.0472669	52.2371
O95298	1	0.602029	0.293472	0.0438166	0.0499359	0.0181062		0.00332484	1	0.497249	0.177646	0.0397073	0.0183662	0.00723535	0.00393589	0.00204099	1	0.627538	0.255244	0.0462829	0.0102977	0.00315252			1	0.593095	0.271924	0.0324673	0.0245603	0.00685423		0.0034521	1	0.636721	0.274331	0.0736736	0.0236025	0.00566331	0.00298963		1	0.708515	0.261909	0.0711931	0.0167103				45.3264
O95299	1	0.62651	0.152108		0.0419141	0.00905454			1	0.519658	0.0961041	0.0131732		0.00435923			1	0.519363	0.123248						1	0.478894	0.078731						1	0.506916	0.131498	0.0133332		0.00282193			1	0.652946	0.0889401						44.8388
O95302	1	0.778284	0.475621	0.0434328	0.0971844	0.0409582	0.0191619		1	0.767934	0.276997	0.210393	0.0702397			0.0315335	1	0.575326	0.311072		0.0755845				1	0.824594	0.432697	0.199315	0.0733004		0.0134642		1	0.60809	0.304791	0.13252	0.0394207	0.0113003	0.0145632		1	0.570588	0.353695	0.287361	0.0479162		0.0183958	0.0114726	47.2165
O95319-2	1	0.775833	0.642694	0.150908	0.043503	0.0114701	0.00510558	0.00394148	1	0.680424	0.464099	0.116515	0.0187596	0.00624781	0.00409877	0.0022583	1	0.933403	0.619318	0.114638	0.0145395	0.00366081	0.0011094	0.00117978	1	0.993971	0.692037	0.188968	0.0266782	0.00561126	0.00434511	0.00392999	1	0.896501	0.632735	0.159766	0.0248551	0.00509266	0.00262902	0.00248603	1	0.971293	0.713471	0.165959	0.021122	0.00366892	0.00191896	0.00165047	48.5188
O95336	1	0.811146	0.808343	0.641842	0.485894	0.317988	0.0489995	0.00215758	1	0.802298	0.725062	0.569695	0.457357	0.272494	0.0484705	0.00348087	1	1.07304	0.845375	0.541258	0.429991	0.202413	0.0424402	0.00254954	1	0.977632	0.783702	0.5551	0.450972	0.253588	0.0378381	0.00216534	1	0.89527	0.824002	0.600861	0.382713	0.252311	0.0573036	0.00312171	1	0.94037	0.809606	0.531176	0.418698	0.217086	0.0363435	0.00127341	54.4466
O95340	1	0.650642	0.426447	0.044134	0.0128327			0.0148738	1	0.655818	0.346597	0.0284985	0.00581217	0.00298386			1	0.906969	0.471946	0.0257623					1	0.930684	0.459792	0.0304701	0.14991			0.00709408	1	0.838389	0.424579	0.0400848	0.141198				1	0.898637	0.406396	0.0363109		0.0126719			46.2557
O95347	1	0.556445	0.263482	0.04163	0.0406198	0.0176106	0.0168022	0.0276786	1	0.527866	0.138842	0.0286754	0.0105062	0.00839078	0.00669305	0.0144127	1	0.611432	0.14812	0.0187099	0.0084614		0.00394974	0.00601401	1	0.596036	0.183426	0.0311112	0.0164798	0.0118157	0.0153145	0.0237296	1	0.576016	0.175771	0.0386191	0.0126718	0.00512463	0.00562796	0.0142124	1	0.701154	0.168191	0.0318662	0.00931138	0.0032528	0.00671325	0.0075584	44.8941
O95352	1	0.720297	0.490714	0.0488146	0.034854	0.00619882			1	0.676381	0.370506	0.0400637	0.00940399	0.00286061	0.00131433	0.000429059	1	0.991731	0.505502	0.0256069	0.00819181				1	0.991764	0.465731	0.033838	0.00718885	0.00148847			1	0.838031	0.442972	0.0447269	0.0111202	0.00319947	0.00136822		1	1.00977	0.540716	0.0469705	0.00939646				47.0197
O95359																									1					0.19622	0.16903	0.291948
O95365	1			0.529322	0.729331	0.256059	0.16704	0.283435	1				0.287244																																				55.8924
O95372	1	0.794087	0.759333	0.433578	0.11143	0.00447536			1	0.75012	0.629849	0.335292	0.104447				1	1.14649	0.616209	0.375518	0.0623575				1	0.807546	0.561338	0.324824	0.0998263				1	0.923792	0.767697	0.410579	0.0904208		0.00147564		1	0.959477	0.703468	0.367182	0.101008				50.6301
O95373	1	0.672144	0.419817	0.124382	0.0837808	0.0205489	0.00723397	0.0043734	1	0.544904	0.253619	0.103716	0.0427607	0.0129565	0.00671664	0.00420785	1	0.838743	0.344982	0.109668	0.0356133	0.0104944	0.0113166	0.0122825	1	0.756761	0.335062	0.112316	0.0453716	0.011761	0.00505753	0.00735163	1	0.703161	0.348689	0.125032	0.04647	0.0136544	0.00466714	0.00463121	1	0.888505	0.39336	0.139949	0.0461286	0.00923298	0.007329	0.00836131	46.5795
O95376	1	0.843629	0.757572	0.19668	0.038348				1	0.745412	0.647023	0.175633	0.0154351		0.000937235		1	0.977758	0.722661	0.142227				0.132991	1	0.925078	0.693081	0.209739	0.00396545				1	0.930326	0.727216	0.234859	0.0146608	0.00328022			1	0.947932	0.757251	0.262577	0.00899546			0.0407018	49.6325
O95379	1	0.808332	0.798063	0.410968	0.201758	0.078458	0.0494949	0.0275759	1	0.644455	0.595866	0.337625	0.185503	0.0820814	0.0493345	0.0347404	1	1.21579	1.02229	0.504545	0.226888	0.0994678	0.0529233	0.0189746	1	1.04779	0.752609	0.403099	0.195384	0.0866857	0.0452235	0.0362187	1	0.957059	0.715742	0.417275	0.195991	0.0893767	0.0561406	0.0343233	1	1.15166	1.04498	0.525613	0.289903	0.104483	0.0637596	0.0405677	51.0465
O95391	1	0.48208	0.0922575	0.260579	0.237958	0.257366	0.304517	0.255304	1	1.16254	0.492836	0.206972	0.318248	0.324274	0.294867	0.34152	1	0.775539		0.231943	0.1533	0.184349	0.245708	0.257587	1	0.537616	0.212258	0.145119	0.179597	0.204757	0.215743	0.239775	1	0.379101	0.218954	0.157826	0.220287	0.212792	0.231007	0.209659	1	0.36053	0.421522	0.160043	0.245662	0.308462	0.336522	0.45516	43.9814
O95394	1	0.717796	0.533321	0.0626289	0.0315704	0.0118044		0.00212686	1	0.702634	0.451202	0.0681015	0.0183009	0.0068736	0.00355088	0.000920672	1	1.1426	0.652334	0.0597031					1	0.985894	0.586298	0.0682606	0.0205117			0.00230321	1	0.884173	0.576009	0.0911424	0.0150719	0.00624753	0.00106244	0.0706517	1	0.944585	0.659394	0.102297	0.0116827				47.285
O95396	1	0.547503							1	0.546455	0.0815229	0.0423117					1	0.339724							1	0.444215	0.104207					0.0126498	1	0.44173	0.108198						1	0.373374
O95400	1	0.836087	0.459642	0.18388	0.164556	0.113979	0.099171	0.110606	1	0.635141	0.238676	0.140734	0.108712	0.0952447	0.0851323	0.0979113	1	0.783559	0.299797	0.128762	0.110334	0.0687057	0.0880615	0.0852505	1	0.798475	0.278662	0.142647	0.105386	0.0903817	0.0832843	0.0793473	1	0.78342	0.330432	0.174683	0.116126	0.094112	0.121085	0.106051	1	0.94769	0.326077	0.141056	0.110668	0.0816011	0.0943646	0.0940222	47.5286
O95402	1	0.75875	0.76774	0.545337	0.276371	0.221849	0.244118	0.19648									1	2.28547	0.766157	0.772315	0.243346	0.211557	0.14532	0.176454	1		0.181222	0.396551	0.396641	0.214951	0.248816	0.197305	1	1.53152		0.732366	0.473386	0.259032	0.268811	0.27134									52.0009
O95425	1	0.675896	0.43763	0.652401	0.660719	0.596697	0.610969	0.674925	1	0.869001	0.59442	0.889152	0.859112	0.864683	0.779993	0.914231	1	0.47929	0.343219	0.310086	0.283768	0.254119	0.214696	0.330146	1	0.80706	0.551675	0.699053	0.799082	0.719586	0.678341	0.808545	1	1.16475	0.86574	0.863726	0.923371	0.851861	0.741799	0.901707	1	0.314065	0.636537	0.56135	0.579009	0.527372	0.367437	0.563092
O95429	1	0.793626	0.646581	0.41242	0.258677	0.277793	0.234359	0.269747	1	0.895688	0.766434	0.300293	0.190688	0.179968	0.237748	0.263265	1	0.837574	0.530832	0.262649	0.112206	0.0696107	0.151808	0.138865	1	0.874234	0.699007	0.304656	0.178264	0.155519	0.181426	0.16983	1	0.988491	0.788198	0.349084	0.157768	0.172098	0.270502	0.222474	1	0.832031	0.552622	0.283559	0.138626	0.140315	0.156672	0.136317	49.9199
O95433	1	0.692714	0.485979	0.104407	0.0645921	0.0213695	0.00885293	0.00649008	1	0.628855	0.380976	0.0959364	0.040032	0.0178501	0.00909958	0.00652064	1	0.912174	0.465283	0.0869271	0.0334953	0.0102779	0.00445937	0.00244037	1	0.923157	0.477888	0.100786	0.0408144	0.0146539	0.0076885	0.00556757	1	0.79537	0.439438	0.106251	0.0415947	0.016318	0.00715937	0.00463664	1	1.02008	0.539081	0.119534	0.0407541	0.0129004	0.00613216	0.00469123	46.9886
O95453	1	0.655585	0.514666	0.0587652	0.0562201	0.0770433	0.0688894	0.0744053	1	0.686447	0.49367	0.0780302	0.0153885	0.0499101	0.0407348	0.0785842	1	0.795998	0.429513	0.0618911	0.0543437	0.0344994	0.0159775	0.0438065	1	0.879005	0.52478	0.043268	0.0174839	0.0638001	0.0734583	0.0836535	1	0.772826	0.514579	0.0872347	0.0616403	0.0443446	0.0634068	0.074228	1	0.894011	0.501982	0.093079	0.0547804	0.0392182	0.0438487	0.0660221	46.7402
O95456	1	0.731757	0.831643	0.669899	0.477666	0.172838	0.0191861	0.00118943	1	0.698286	0.745253	0.674076	0.567845	0.161417	0.0218162	0.00245747	1	1.37236	1.26662	0.869594	0.653067	0.21187	0.0233089		1	0.962097	0.852254	0.727457	0.546812	0.16789	0.023405	0.00165257	1	0.902529	0.852932	0.684985	0.522022	0.195465	0.0241506		1	1.06389	0.959445	0.859838	0.622459	0.205978	0.0347387		54.0947
O95466-2	1	0.440539	0.141639	0.0460727	0.0293684	0.00844902	0.00836565	0.00788451	1	0.449518	0.0614412	0.0226106			0.0118921		1	0.488206	0.121965						1	0.435369	0.108049						1	0.486762	0.0817742	0.0418645	0.0331757				1	0.553669	0.0788365	0.0508124					43.7922
O95470	1	0.538763							1	0.500751	0.084362						1	1.20815	0.388155						1	0.763888							1	0.445298	0.160609						1	0.445444
O95476	1	0.370283	0.115766						1	0.427455							1	1.3099							1	0.604024							1	0.672965							1	0.658146
O95478	1	0.891602	0.389459	0.468352	1.42234	1.28425	1.188	1.48559	1	2.74263		1.61721	2.71526	3.03996	2.88825	2.76008	1	0.104287			0.68171	0.755037	0.879473	1.15766	1	1.00054	0.130434		0.682512	0.911703	0.920371	1.05468	1	0.427625			1.45084	1.37369	1.39651	1.86612	1	0.56033	0.282849		0.752885	0.736349	0.611191	0.60616
O95479	1	0.75853	0.661225	0.069153	0.0407599	0.00643004			1	0.721591	0.54491	0.0605291	0.0112487	0.00328457	0.0020843	0.0337248	1	1.09549	0.793937	0.0415821	0.00694992				1	0.998649	0.728923	0.0700688	0.0155543	0.00352063	0.0172322		1	0.882555	0.665098	0.0899643	0.014731	0.00328539			1	1.08693	0.801677	0.0961476	0.0114084				48.4487
O95486	1	0.711702	0.165667		0.0265211				1	0.6939	0.14403	0.0111278					1	0.797692	0.117837						1	0.849388	0.188867						1	0.786306	0.168487	0.00532196					1	0.899203	0.125489						45.3107
O95487	1	0.630373	0.227067	0.210513	0.183928	0.143244	0.161542	0.174786	1	0.530816	0.107552	0.156221	0.122177	0.10886	0.0896805	0.0846035	1	0.462083	0.100686	0.0418379	0.0755856	0.0832088	0.0976512	0.113362	1	0.619924	0.194628	0.18524	0.18144	0.145937	0.103666	0.180307	1	0.59278	0.117686	0.0725938	0.0805957	0.111664	0.100437	0.121936	1	0.6622	0.0881923	0.1417	0.0992648	0.100474	0.093468	0.106289	44.8223
O95490	1	0.790347	0.392122	0.0836449	0.0451364	0.065433	0.0276488	0.0578674	1	0.558969	0.222182	0.139459	0.0464141	0.0254	0.0203452	0.0437226	1	0.921545	0.508832				0.0180102	0.0257982	1	0.596559	0.208652	0.0481001	0.0415388	0.016905	0.0205779	0.0280139	1	0.661595	0.218656	0.110337	0.0531945	0.0194041	0.016541	0.0158903	1	0.710886	0.294247		0.0309854				46.8145
O95544	1	0.811458	0.814532	0.733038	0.639384	0.677851	0.601946	0.413566	1	0.739793	0.758218	0.692334	0.695466	0.604881	0.587626	0.361334	1	0.926424	0.810853	0.61318	0.616226	0.628941	0.561723	0.320208	1	1.19966	1.02145	0.709379	0.733586	0.675273	0.7017	0.476128	1	0.847399	0.772777	0.610892	0.551996	0.547698	0.435956	0.323932	1	0.578101	0.713621	0.63388	0.541652	0.579785	0.463746	0.300464	66.9441
O95551	1	0.82545	0.45026	0.111584	0.0492217	0.00350995	0.00650623	0.0158549	1	0.698584	0.3084	0.0775573	0.0275129				1	0.73196	0.407159	0.0807941					1	0.938621	0.421791	0.0908981	0.0289744				1	0.800217	0.355686	0.12522	0.0403711				1	0.994247	0.539181	0.133698	0.0481729				47.4127
O95563	1	0.611401	0.250946	0.0548	0.045293	0.0209466	0.0115392	0.00407996	1	0.469624	0.157638	0.0377919	0.0185465	0.0141258	0.00822804	0.00532225	1	0.597628	0.150098	0.0183021	0.0123125	0.0108678	0.00756904	0.00447817	1	0.528364	0.218612	0.0432672	0.0218694	0.00841138	0.00651001	0.00177403	1	0.603059	0.233062	0.0544911	0.0252628	0.00823606	0.00689063	0.00400677	1	0.752368	0.19557	0.0577635	0.0231825	0.0104954	0.00857155	0.00526315	45.1896
O95571	1	0.767329	0.779181	0.471065	0.323281	0.165275	0.0222949	0.00230381	1	0.711539	0.619692	0.468123	0.336595	0.151248	0.0219197	0.00327739	1	1.02343	0.8887	0.5536	0.398581	0.180222	0.0217625	0.000746243	1	1.02747	0.818374	0.637759	0.415627	0.176213	0.0230372	0.00187049	1	0.88355	0.777768	0.515212	0.359301	0.177512	0.0240859	0.00187577	1	1.06672	0.889698	0.653509	0.393017	0.189316	0.0266548	0.000848667	51.6882
O95573	1	0.580522	0.173349	0.0258892	0.0247907	0.00397934		0.0100167	1	0.561589	0.107233	0.019967	0.00854956	0.00260324	0.000778102	0.000712291	1	0.776134	0.157591	0.0259158	0.00855181				1	0.668272	0.136445	0.0167228	0.00882992	0.000733479			1	0.658425	0.144518	0.029115	0.0105872	0.00293742	0.000493563		1	0.772661	0.151769	0.0317365	0.00792482	0.00297479			44.6893
O95602	1	0.503533	0.169464						1	0.453775	0.101524	0.0396435			0.00458625		1	0.488494	0.116141					0.00474401	1	0.5933	0.143174					0.00669488	1	0.531478	0.14752	0.021569					1	0.513102	0.119865		0.0205717		0.0761682
O95613	1	0.65852	0.113854		0.315024	0.34456	0.214153	0.191068	1	0.721672					0.0303155	0.0914228									1	0.534539			0.0856779	0.155266	0.166625	0.151862	1	0.742096	0.215465		0.118665	0.190141	0.0663332	0.115216	1				0.436366			0.141199	44.1502
O95619	1	0.663857	0.682994	0.283907	0.0545624	0.004055			1	0.639521	0.591825	0.236159	0.0318411				1	0.656211	0.613643	0.21343	0.0180233				1	0.873856	0.803348	0.405201	0.0498758				1	0.70468	0.679265	0.250446	0.0390206		0.00286296		1	0.556028	0.656296	0.29414	0.0384098			0.00936398	48.6674
O95620																																	1	1.83961	1.70112	0.529648	1.03841	0.082908
O95625	1	0.70048	0.377321	0.201518	0.215371	0.15465	0.186702	0.119514	1	0.460137	0.371691	0.261052	0.203585	0.184819	0.137795	0.126631	1	0.772839		0.136853	0.108659	0.103648	0.130492	0.15139	1	0.604657	0.48267	0.221298	0.202376	0.141394	0.133758	0.116296	1	0.664963	0.307951	0.0930307	0.116218	0.118374	0.0914578	0.065102	1	0.314794	0.172676		0.133895	0.0872634	0.0974331	0.0606096	46.2712
O95628	1	0.923716	0.793675	0.816226	0.37248	0.165095	0.0478313		1	0.909504	0.6282	0.695163	0.502299	0.0962504	0.0189861	0.0495213	1	0.808862	0.671073	0.476639	0.263353	0.069798			1	0.962019	0.670568	0.596999	0.450475	0.13868	0.0364628		1	0.922861	0.821474	0.667709	0.459395	0.1343	0.0714657		1	0.968971	0.839653	0.717441	0.391734	0.109355			54.7494
O95630	1	0.85824	0.708925	0.206181	0.122276	0.0799761	0.0530425	0.0220622	1	0.807709	0.569902	0.183718	0.127765	0.0694764	0.0283982	0.00991945	1	0.892163	0.572416	0.143119	0.0978715	0.0624049	0.0268784	0.00754442	1	0.949822	0.69803	0.190052	0.133029	0.079612	0.0418022	0.0152691	1	0.80796	0.605283	0.155003	0.0874951	0.0637016	0.0205294	0.00868777	1	0.96107	0.680622	0.18508	0.0816702	0.0561871	0.021576	0.00642846	49.3972
O95639	1	0.706131	0.271138	0.104622	0.0646052	0.0373657	0.0433633	0.0590649	1	0.554692	0.282524	0.0885433	0.0371462	0.0202358	0.013067	0.0514793	1	0.634069	0.182616	0.0752406	0.0100412		0.0214891	0.0360026	1	0.686535	0.333382	0.0965511	0.0545587	0.027516	0.0353479	0.0505885	1	0.685972	0.300277	0.104002	0.0356531	0.0211097	0.0464512	0.0518677	1	0.79156	0.272358	0.0690612	0.0360422	0.0101006	0.0263632	0.0533282	45.7694
O95671	1	0.656539	0.379529	0.0719738	0.0411149	0.00837198	0.00298577		1	0.622367	0.250546	0.0618872	0.0192819	0.00735767	0.00230029	0.164212	1	0.862947	0.320943	0.0407416		0.0162458		0.147056	1	0.78156	0.330737	0.0345046	0.0305987	0.00184923			1	0.678385	0.307492	0.086318	0.0234064	0.00364285	0.000516818		1	0.870851	0.307972	0.086465	0.0101185		0.0185223		46.1183
O95674	1	0.313106							1	0.636542							1							0.0203357	1	0.174584							1	0.447136	0.169522						1
O95684	1	0.741918	0.58732	0.434691	0.335761	0.245864	0.214605	0.188747	1	0.717862	0.603885	0.533947	0.419739	0.282452	0.200774	0.168058	1	0.895851	0.730871	0.477274	0.387165	0.268772	0.210067	0.151254	1	0.969396	0.681944	0.470362	0.374179	0.249752	0.191479	0.185366	1	1.01426	0.731465	0.5281	0.397648	0.296352	0.194486	0.168867	1	1.05132	0.768419	0.57169	0.472013	0.297957	0.217735	0.192864	50.047
O95685	1	1.18649	0.637984						1	0.871931	0.658685	0.164688					1	1.04829	0.684068						1	0.631245	0.52261						1	1.05775	0.597531						1	0.288174	0.437763						48.1089
O95696-2																									1						0.470299	0.297165	1	0.52079						0.357592
O95707	1	1.33947	0.582133		0.20237	0.481594	0.60311	1.06078	1	0.627311	0.236597		0.168806	0.174025	0.227559	0.316461	1	0.499269	0.302394				0.20758	0.320012	1	0.569151	0.301411			0.0970049	0.119886	0.264491	1	0.966358	0.506199	0.0645841	0.109599	0.0772775	0.171047	0.330777	1	0.974973	0.511775				0.281899	0.490076
O95716	1	0.867112	0.833409	0.493316	0.280728	0.0717738	0.0195772		1	0.796886	0.751522	0.501143	0.329718	0.0702387	0.0240341	0.0145936	1	0.915245	0.83519	0.740602	0.360372	0.0848384	0.0296108	0.00780816	1	1.07887	0.772115	0.626926	0.351429	0.071242	0.0172694		1	0.90383	0.704729	0.509606	0.298153	0.0721307	0.0101844	0.00870693	1	0.976563	0.6394	0.608883	0.348251	0.0902717	0.0195419	0.0107991	52.101
O95721	1	0.761003	0.733463	0.643071	0.558644	0.499197	0.529424	0.53319	1	0.706331	0.630096	0.621143	0.517725	0.47486	0.497261	0.488092	1	0.975627	0.828231	0.634095	0.562616	0.55493	0.508598	0.507324	1	1.00507	0.799315	0.64737	0.597305	0.542508	0.538617	0.567037	1	0.83898	0.677703	0.606905	0.505952	0.506509	0.514536	0.495797	1	0.913009	0.839779	0.65223	0.607071	0.480595	0.526568	0.525192
O95747	1	0.53424	0.332167	0.133087	0.0873086	0.0482827	0.0423191	0.046326	1	0.478179	0.208629	0.088568	0.0437659	0.030775	0.0295771	0.0389361	1	0.702944	0.260607	0.0702869	0.0446184	0.0213252	0.0207401	0.0293325	1	0.659324	0.304003	0.0927923	0.0546549	0.0421892	0.040882	0.0540993	1	0.582838	0.240828	0.10232	0.0500738	0.0316605	0.0352501	0.0427436	1	0.739991	0.29449	0.109322	0.0604396	0.0269502	0.0226131	0.0379492	45.1807
O95749	1	0.758995	0.790091	0.376109	0.079259	0.0105895			1	0.823599	0.729192	0.474125	0.131265	0.0111312	0.00117586		1	1.14381	0.895084	0.584629	0.190959	0.00606443			1	1.04532	0.929768	0.636043	0.151275	0.0113445			1	0.934807	0.839039	0.528714	0.134662	0.0100254	0.00166723		1	0.994452	0.944637	0.614858	0.177055				50.4031
O95757	1	0.776201	0.424052	0.102324	0.0850798	0.0624934	0.0468371	0.0411107	1	0.699416	0.315242	0.10025	0.0601977	0.0476205	0.0269741	0.0318628	1	1.00415	0.440308	0.0902576	0.0590421	0.0440574	0.0311941	0.022918	1	0.96757	0.444776	0.0966261	0.077788	0.0629185	0.0494819	0.0512125	1	0.865814	0.408309	0.0961717	0.0659769	0.050637	0.0344006	0.0350529	1	0.959114	0.433642	0.119423	0.0725082	0.0408115	0.0282332	0.0325979	46.9704
O95758	1	0.547759	0.132965	0.0237453	0.0103508				1	0.468791	0.072847	0.00706197					1	0.52078	0.0748768						1	0.705027	0.118557						1	0.530129	0.0847602						1	0.599482	0.0698886						44.3718
O95772	1	1.19196	0.942537	0.492582	0.4901	0.367166	0.211448	0.1712	1	0.542413	0.171046	0.227824	0.156808	0.156738	0.116154	0.0849034	1	0.334255	0.27048	0.193786	0.206466	0.170215	0.133827	0.0938063	1	0.766296	0.427615	0.301256	0.303596	0.219641	0.107755	0.106636	1	0.589695	0.395417	0.312818	0.206701	0.205261	0.122998	0.0949704	1	0.829202	0.5658	0.36572	0.332319	0.270376	0.21369	0.16608	53.7468
O95777	1	0.775678	0.842635	0.623215	0.585047	0.496114	0.458593	0.31759	1	0.840651	0.748026	0.653938	0.517045	0.489312	0.467556	0.335755	1	0.934511	0.899117	0.701555	0.538885	0.484467	0.40712	0.292412	1	1.08357	0.849131	0.710515	0.649082	0.607859	0.494266	0.350073	1	0.89545	0.830331	0.63445	0.499459	0.488466	0.436225	0.306719	1	1.14875	1.03916	0.770718	0.663977	0.512487	0.446185	0.411559	59.5386
O95782	1	0.802303	0.62903	0.249924	0.112695	0.0214014		0.0186425	1	0.73539	0.509404	0.212246	0.089222	0.0108693	0.0018606	0.0132782	1	0.970886	0.686371	0.220069	0.0745728	0.00977688		1.15049	1	0.951892	0.631616	0.285709	0.102385	0.0150955			1	0.868359	0.611389	0.241746	0.0907531	0.0135681		0.0156615	1	1.04717	0.655804	0.267175	0.0801888	0.0143771		0.0140002	48.9262
O95785	1	0.875697	0.70406	0.599933	0.617225	0.504583	0.446632	0.317658	1	0.839474	0.768639	0.672433	0.633249	0.530463	0.405984	0.293087	1	1.42778	0.68428	0.631604	0.66596	0.576217	0.520027	0.411713	1	0.804775	0.655352	0.594675	0.545273	0.482626	0.500207	0.321161	1	1.06882	0.934845	0.717243	0.627051	0.558542	0.482612	0.391001	1	0.699	0.7138	0.692787	0.596504	0.479553	0.405837	0.284891	58.8154
O95785-3	1	1.43095	1.54354	1.24519	1.05658	1.04757	0.97799	0.647026	1	0.603555	0.608764	0.407132	0.373254	0.299952	0.293817	0.252076	1	0.747028	0.696803	0.734042	0.393312	0.380275	0.329007	0.189342	1	0.891106	0.85533	0.529769	0.364723	0.435125	0.285347	0.205397	1	0.848501	0.838462	0.815927	0.568674	0.50244	0.454341	0.398801	1	1.00159	1.13028	0.914177	0.237909	0.389599	0.259477	0.168483
O95786	1	0.543315	0.281521		0.0603299				1	0.360857	0.21391	0.0422114					1	0.444585	0.157886						1	0.529271	0.199215						1	0.561783	0.110408						1	0.530391	0.229656						44.81
O95793	1	0.874877	0.920226	0.302017	0.479605	0.461425	0.325356	0.308244	1	1.73975	1.75742	1.22777	0.7337	0.77445	0.72985	0.712995	1	1.25037	0.482743	0.251431	0.347893	0.33028	0.415022	0.400719	1	0.465914	0.388368	0.272893	0.320623	0.390068	0.3121	0.285417	1	1.30272	1.23996	1.26009	0.705686	0.791213	0.992878	0.791097	1	0.61272	0.516453	0.346963	0.23147	0.236127	0.240601	0.216798	48.6391
O95801	1	0.638251	0.288586	0.0464461	0.0158949	0.00561191		0.00183108	1	0.618848	0.162693	0.0415842	0.0155082		0.00342578	0.00532252	1	0.770428	0.1674	0.0295853					1	0.781908	0.244399	0.0182942	0.00550553		0.00384089		1	0.694467	0.218975	0.0358806	0.0143791		0.00205239		1	0.809952	0.183899	0.0162459					45.5222
O95816	1	0.847511	0.780748	0.547262	0.252631	0.0980285	0.0632913	0.052029	1	0.707261	0.498462	0.450497	0.193864	0.0777213	0.0481515	0.0432146	1	1.00648	0.748691	0.553709	0.172404	0.0670147	0.0390966	0.0328083	1	0.836576	0.655671	0.538533	0.205156	0.0805719	0.0477491	0.0334528	1	0.824536	0.681064	0.544408	0.210048	0.0915859	0.0551192	0.0419023	1	0.967298	0.693473	0.577557	0.210929	0.071208	0.0514473	0.0389355	52.0769
O95817	1	1.02215	0.80866	0.576917	0.553413	0.725562	0.814888	0.915373	1	1.15667	0.695751	0.826762	0.706672	0.766281	0.847699	0.889835	1	0.915362	0.801872	0.597015	0.516603	0.570446	0.677991	0.728734	1	0.833606	0.645735	0.628454	0.509299	0.539701	0.65097	0.71241	1	1.08114	0.896915	0.594373	0.514384	0.56236	0.605463	0.690838	1	0.836191	0.568956	0.490859	0.376437	0.415377	0.502483	0.608739
O95819	1	1.07409	0.901085	0.387547	0.336512	0.409723	0.503319	0.516682	1	0.742817	0.445388	0.224887	0.140585	0.168809	0.160599	0.194932	1	0.602769	0.238129		0.195472	0.134189	0.142962	0.168822	1	0.723419	0.608171	0.340171	0.260407	0.291323	0.315431	0.325924	1	0.762033	0.429262	0.189419	0.178812	0.174476	0.178282	0.189301	1	0.626059	0.711464	0.261436	0.196378	0.228917	0.231099	0.275069	48.6844
O95822	1	1.00549	0.373298	0.085364					1	0.682458	0.257052						1	1.53822	0.467961						1	1.33415	0.510342						1	1.09016	0.363081						1	0.748837	0.625492						47.8865
O95825	1	0.85981	0.897475	0.777003	0.658927	0.369141			1	0.832916	0.723054	0.703601	0.624446	0.291449			1	1.16637	0.67896	0.985364	0.830678	0.364243			1	0.98241	0.864129	0.77664	0.65784	0.276781			1	0.898786	0.800699	0.703085	0.597723	0.339601			1	0.87322	0.787059	0.766656	0.700977	0.318578			58.1405
O95831	1	0.697456	0.575618	0.325897	0.247871	0.17211	0.090265	0.00559771	1	0.619402	0.423703	0.282915	0.216815	0.155281	0.0794046	0.00638278	1	0.841493	0.532147	0.294801	0.228405	0.159744	0.0756998	0.00360293	1	0.896425	0.572232	0.365685	0.261252	0.181312	0.0943974	0.00561021	1	0.749766	0.521841	0.315405	0.219692	0.163947	0.0792168	0.00591724	1	0.999898	0.661971	0.39446	0.268489	0.185724	0.0960372	0.00551274	49.0497
O95834	1	0.747535	0.790261	0.261427	0.024612	0.00860166			1	0.720022	0.686137	0.313778	0.0254238	0.00356314		0.0035358	1	1.00504	0.930437	0.385048					1	1.05703	0.831597	0.370466	0.03314	0.00790731			1	0.897108	0.782958	0.350232	0.033317				1	0.981867	0.885834	0.436517	0.0292067				49.887
O95835	1	0.520909	0.521751	0.458179	0.314177	0.338428	0.379615	0.317537	1	0.818683	0.600682	0.425328	0.379023	0.316638	0.302495	0.315098	1		0.781785	0.457116	0.288396	0.241231	0.33952	0.231741	1	1.16921	0.923938	0.431542	0.454481	0.571996	0.369099	0.451632	1	0.97573	0.811161	0.431092	0.436807	0.361103	0.320258	0.301456	1	0.685377	0.46375	0.466122	0.282557	0.378623	0.311731	0.257021	44.3203
O95848	1	0.896384	0.956191	0.851036	0.374564				1	0.970265	0.860845	0.71444	0.374144				1	1.25125	0.967797	0.842345	0.322517				1	0.752231	0.808757	0.692734	0.405227				1	1.0026	1.20638	0.802351	0.416938				1	0.793575	0.641052	0.735901	0.314461				55.0262
O95861	1	0.710647	0.730149	0.566534	0.324514	0.0372164	0.00250369	0.00430287	1	0.697721	0.640322	0.565347	0.39654	0.0397711	0.00152603	0.00131659	1	1.11331	1.03929	0.682226	0.528896	0.084851	0.00257739		1	1.08468	0.845591	0.72331	0.506211	0.0466565			1	0.840775	0.778203	0.597351	0.399119	0.0527178	0.00181788		1	1.0828	0.973275	0.757906	0.475953	0.0739416	0.00203736		51.5041
O95864	1	0.597127	0.276703	0.0591755	0.0481362	0.00951272	0.00417708	0.00137309	1	0.503577	0.118384	0.0346532	0.0150424	0.00486229	0.00634348	0.00318999	1	0.692631	0.208622	0.0357361					1	0.559969	0.190596	0.0391846	0.0153975	0.00706745			1	0.575571	0.185327	0.0439579	0.0187738	0.00569071	0.00403075	0.00109031	1	0.668957	0.187803	0.0566703	0.0123865		0.00303633		45.2519
O95865	1	0.752178	0.76396	0.517724	0.280116	0.0228345	0.0036497	0.00302113	1	0.702889	0.664373	0.501299	0.285408	0.0169271	0.00522318	0.00459658	1	1.15106	0.918681	0.59312	0.313117	0.0135074	0.00249344		1	1.02516	0.848547	0.608302	0.31137	0.0163535	0.00331257	0.00200708	1	0.906862	0.7968	0.529372	0.279937	0.0196834	0.00299914	0.00291836	1	1.14647	1.03211	0.670795	0.354155	0.0182062		0.00131566	51.4478
O95870	1	0.363293	0.408538	0.141796					1	0.289877	0.300727	0.0297802					1	0.474656	0.425537						1	0.253763	0.283378		0.118269				1	0.340128	0.141627	0.0641179	0.0612335	0.0540625			1	0.241351	0.219834						43.2442
O95873									1				0.42272	0.305168	0.176897	0.344673
O95881	1	0.788813	0.750547	0.484186	0.252829	0.0987483	0.0754362	0.061923	1	0.736244	0.652347	0.412578	0.216076	0.0916889	0.0789482	0.0642342	1	1.07111	0.867932	0.471173	0.221641	0.0721695	0.0653734	0.0503052	1	0.957897	0.81806	0.48143	0.231037	0.0902638	0.0726877	0.0535015	1	0.89292	0.787207	0.472883	0.222334	0.0922464	0.0774646	0.0613905	1	1.02338	0.871022	0.535378	0.255179	0.0844997	0.0582107	0.046119	51.3347
O95905	1	0.642965	0.14214	0.0427369				0.00718287	1	0.540656	0.120193		0.0717705				1	0.645909	0.356215						1	0.541061	0.120253		0.054729				1	0.580475	0.177811	0.0347805					1	0.850721	0.119434						44.9059
O95926	1	0.737107	0.668757	0.742109	0.872346	0.883945	0.787593	0.768602	1	0.732854	0.652735	0.69573	0.939498	0.78917	0.619702	0.696748	1	0.913685	0.903459	0.974173	1.06369	1.16051	0.914092	0.98352	1	0.824092	0.679384	0.722156	0.96863	0.792727	0.790293	0.785099	1	1.13084	0.762397	0.760725	1.02926	0.76394	0.72825	0.831048	1	0.635545	0.453667	0.377451	0.768621	0.640502	0.57734	0.513394
O95983	1	0.758609	0.421099	0.0795414	0.0750602	0.0543746	0.0305862	0.0347013	1	0.611959	0.280939	0.0674803	0.0390215	0.0365903	0.0307007	0.0468109	1	0.750898	0.29609	0.0475534	0.0266512	0.0273556	0.0220084	0.025366	1	0.812588	0.333152	0.0628519	0.0365715	0.0293754	0.0267237	0.0293021	1	0.759647	0.334716	0.0787157	0.0487966	0.0296503	0.0526825	0.0346133	1	0.913254	0.365078	0.0692866	0.0286693	0.0247684	0.0418097	0.0289835	46.8448
O95985	1	0.974836	0.880694	0.624801	0.361436				1	0.856791	0.662798	0.547312	0.295923				1	1.1846	0.916716	0.630601	0.322095				1	0.777721	0.847983	0.572329	0.327595				1	0.868911	0.839996	0.614272	0.301307				1	1.04021	0.740887	0.568182	0.278178				53.7009
O95989	1	0.719262	0.718426	0.489089	0.262693	0.0244119		0.00094037	1	0.697313	0.680424	0.535889	0.283628	0.0167469	0.00271575	0.00190298	1	1.0988	0.940081	0.603572	0.302418	0.0139444			1	1.04384	0.852914	0.615095	0.313916	0.0129172	0.00149754	0.00136748	1	0.93183	0.805417	0.597227	0.271529	0.0212563	0.00294942		1	1.0151	0.91765	0.645674	0.303263	0.0195394			50.7577
O95996-2	1	0.549213	0.198699	0.0993664	0.16361	0.0295318	0.00950909		1	0.133804	0.0766792	0.086777	0.0386537	0.0125902		0.0145502	1	0.641151	0.617995	0.465564	0.443148	0.0344099	0.179406	0.0789122	1	0.245105	0.23793	0.102064	0.0527148	0.0284138		0.013665	1	0.541463	0.222775	0.237206	0.118573	0.0356572	0.0193029		1	0.50766	0.528281	0.272696	0.192081	0.0272191		0.0345858	44.5075
O95997	1	0.981062	0.782903	0.503038	1.19462	0.914187	1.20457	1.40741	1	0.669525	0.512135	0.364141	0.38109	0.47369	0.477717	0.522234	1	0.329713	0.292001	0.230916	0.3737	0.150887	0.239151	0.243403	1	0.309674	0.266031	0.393112	0.494758	0.32737	0.574402	0.636965	1	0.478368	0.338323	0.248089	0.256975	0.226761	0.312934	0.306968	1	0.654102	0.59849	0.262876	0.32888	0.133111	0.200469	0.197221
O95999	1	0.68489	0.7663	0.549648	0.442186	0.29309	0.30275	0.251622	1	0.749001	0.580288	0.490035	0.371057	0.310868	0.295242	0.251241	1	1.115	0.807191	0.550926	0.432994	0.336558	0.268844	0.212898	1	1.14182	0.844421	0.626597	0.458914	0.381216	0.340263	0.281588	1	0.906248	0.616157	0.441282	0.320439	0.282832	0.235443	0.211378	1	1.06618	0.765363	0.586776	0.455978	0.302102	0.300688	0.226044	53.5501
O96000	1	0.556902	0.35752	0.0837578	0.0680856	0.0260534	0.0256661	0.0315015	1	0.532763	0.233345	0.0590074	0.0307051	0.0209868	0.0179241	0.0201218	1	0.478929	0.258193	0.0653427	0.0254477	0.0131384	0.00917975	0.0126874	1	0.462478	0.284546	0.0761733	0.0362366	0.0187008	0.0187839	0.0292862	1	0.526479	0.289734	0.0924891	0.0436168	0.0137746	0.0158728	0.0237842	1	0.597614	0.312225	0.115797	0.0417542	0.0137618	0.0188982	0.01823	45.4195
O96005	1	0.595395	0.325393	0.062299	0.0541986	0.0198827	0.00716908	0.00690232	1	0.537187	0.219885	0.0538811	0.0281531	0.00743718	0.00719752	0.00523418	1	0.642916	0.125152	0.0201349					1	0.792915	0.268316	0.067439	0.0332186	0.01032	0.00561657		1	0.610744	0.238531	0.0660777	0.0200746		0.00479656	0.00243851	1	0.896491	0.236849	0.0397362	0.0128063				45.4781
O96006	1	0.949078	0.220254						1	0.718611	0.251671	0.0349361					1	0.741394							1	0.976454							1	1.07372	0.256673						1	0.471248	0.266941
O96007																									1		0.74201	0.718543	0.6893	0.609456	0.4794	0.543374	1	2.16009	1.90852	1.81594	1.00945	1.28487	1.25842	1.17904
O96008	1	0.817029	0.81672	0.529843	0.375198	0.102715	0.013616	0.0062537	1	0.742722	0.613965	0.474448	0.305526	0.0982646	0.0146825	0.00631529	1	1.13872	1.11651	0.841198	0.551508	0.302873	0.0835519	0.0107851	1	1.03162	0.841267	0.78432	0.490134	0.218381	0.054302	0.014744	1	0.960412	0.830249	0.576893	0.400004	0.197143	0.0376162	0.0099788	1	1.03106	0.774651	0.622937	0.432097	0.23136	0.0661809	0.015525	52.5516
O96011	1	0.392634	0.163437						1	0.382873	0.0814284	0.00630447					1	0.63301	0.131613						1	0.650365	0.0861392	0.0134609					1	0.575591	0.127968	0.0239444					1	0.655235	0.155856
O96013	1	0.695027	0.514206	0.593066	0.680578	0.554627	0.496782	0.426328	1	0.805318	0.510203	0.527859	0.547823	0.521128	0.430097	0.38515	1	0.615355	0.272449	0.478389	0.592855	0.582967	0.478048	0.395084	1	0.979451	0.570525	0.546469	0.649953	0.663945	0.523335	0.494445	1	0.684335	0.418879	0.473473	0.454604	0.397424	0.336777	0.353253	1	0.6712	0.49355	0.350501	0.518151	0.392655	0.28852	0.338895
O96017	1	0.71869	0.395668	0.135854	0.0602445	0.033597	0.0118204	0.00385426	1	0.699615	0.32596	0.124488	0.082149	0.0388782	0.0268911	0.0133983	1	1.01905	0.48656	0.138497	0.0873203	0.0749344	0.0222682	0.0349185	1	0.858055	0.505306	0.145433	0.0861816	0.0412952	0.018689	0.00329389	1	0.790601	0.479525	0.156778	0.0756558	0.0478755	0.0150569		1	0.889804	0.391129	0.153559	0.0852232	0.0416729	0.0581562	0.0540831	46.6754
O96019	1	0.671741	0.604791	0.225953	0.119598	0.0371273	0.00442776	0.00193724	1	0.57172	0.467629	0.195366	0.0898657	0.0279037	0.00416326	0.00181103	1	0.818336	0.615241	0.223828	0.0784954	0.0227485	0.00202743		1	0.863316	0.648355	0.299389	0.11202	0.0347645	0.00372805	0.00135991	1	0.76678	0.592701	0.265595	0.0948377	0.0300345	0.00421688	0.00263731	1	0.917991	0.705801	0.325262	0.100214	0.0280119	0.00196759		48.0686
O96028	1	0.419405	0.40859	0.193248	0.203187	0.16733	0.107429	0.139299																	1	0.677953	0.461347	0.350762	0.428667	0.335371	0.397575	0.281429	1	0.90247	0.671076	0.5814	0.61662	0.563887	0.557143	0.365168	1		0.292023			0.305928	0.160418	0.183362	44.2157
P00167	1	0.874084	0.887523	0.743557	0.57567	0.433173	0.288781	0.336392	1	0.89191	0.796896	0.607418	0.48899	0.302548	0.267196	0.265643	1	0.913735	0.632711	0.45889	0.330305	0.161054	0.208528	0.225922	1	0.786044	0.57406	0.401113	0.364502	0.268467	0.182941	0.204364	1	0.91068	0.762373	0.578659	0.355734	0.233773	0.284069	0.2635	1	1.00518	0.824754	0.441954	0.358055	0.18893	0.137444	0.125658	57.9015
P00338	1	0.732799	0.756102	0.564483	0.472347	0.324532	0.14908	0.01767	1	0.689815	0.61455	0.571476	0.481412	0.330537	0.163639	0.0182754	1	1.07609	0.943806	0.671408	0.563194	0.354665	0.153112	0.0133093	1	1.06649	0.856687	0.674546	0.581089	0.371296	0.191478	0.0193462	1	0.888204	0.824459	0.608481	0.506276	0.383922	0.171367	0.0203065	1	1.13959	0.977914	0.716093	0.573649	0.385776	0.18092	0.0175952	53.4503
P00367	1	0.813592	0.818471	0.607418	0.534843	0.156729	0.00213552	0.00203546	1	0.732515	0.640051	0.602313	0.525917	0.187956	0.00304332	0.0016791	1	1.03552	0.875508	0.658829	0.595474	0.300561	0.000963	0.000368861	1	1.01825	0.862334	0.691601	0.620058	0.229333	0.00167331	0.00121233	1	0.893983	0.815355	0.635472	0.526388	0.258952	0.00116167	0.00127754	1	1.08071	0.929882	0.723257	0.593597	0.298223	0.00174974	0.000696202	54.0005
P00374	1	0.423901	0.205489	0.0330763	0.04198	0.0069049		0.0024433	1	0.414255	0.114165	0.0240009	0.0124421	0.00335738	0.00183695	0.000718487	1	0.570827	0.177449	0.022392	0.00774				1	0.432323	0.150358	0.02443	0.00737927		0.00315233		1	0.443484	0.140745	0.0372869	0.0108739	0.00306973	0.00136248	0.00085758	1	0.573834	0.139999	0.0356917	0.0073222		0.00172597	0.00382573	43.8236
P00387	1	0.727192	0.749704	0.300594	0.0588547	0.00983704	0.00225166	0.00270696	1	0.631716	0.628663	0.295176	0.0455145	0.00532277	0.00314804	0.00308443	1	1.063	0.861285	0.421488	0.0527437	0.00163613	0.00149704	0.00119118	1	1.09098	0.8546	0.452564	0.0561034	0.00332687	0.00182088	0.000614066	1	0.876709	0.752174	0.390968	0.0501114	0.00405076	0.000747067	0.00106135	1	1.08539	0.99599	0.502041	0.0590699	0.0034467	0.00215368	0.00142792	49.6052
P00390	1	0.756507	0.786244	0.639426	0.586609	0.520031	0.502318	0.491921	1	0.636965	0.655983	0.620522	0.566346	0.49107	0.487202	0.451922	1	1.11339	0.963553	0.747894	0.689094	0.625371	0.540855	0.500428	1	1.00306	0.860916	0.751995	0.661494	0.605997	0.560117	0.540368	1	0.927534	0.829447	0.701375	0.621484	0.592978	0.549901	0.533107	1	1.0968	1.0191	0.804572	0.690583	0.633179	0.588447	0.555903	65.0663
P00395	1	0.793876	0.883095	0.51496	0.222379	0.00979683		0.000500251	1	0.540643	0.623065	0.385032	0.167693	0.00581608		0.00162889	1	1.07133	0.926673	0.65674	0.281951				1	0.928124	0.769702	0.573806	0.236534	0.00323686		0.000665162	1	0.788276	0.729324	0.585522	0.215432	0.00364988	0.00131411		1	1.27684	1.03016	0.869668	0.379212				52.1248
P00403	1	0.77622	0.789618	0.461468	0.227628	0.0125685	0.00238492	0.0020735	1	0.654119	0.586179	0.406281	0.19699	0.00708509	0.00329465	0.00231942	1	1.05975	0.89129	0.551885	0.231333	0.00425271	0.00179098	0.00156336	1	1.03002	0.833278	0.609502	0.257391	0.00569276	0.00180149	0.00119111	1	0.859773	0.76538	0.503791	0.209087	0.00692385	0.0019989	0.00119768	1	1.07878	0.896553	0.555804	0.238753	0.00663634	0.00190894	0.00147	51.1983
P00441	1	0.748479	0.396725	0.463531	0.372711	0.693343	1.02583	0.983867	1	0.95137	0.538573	0.825934	0.917518	0.685051	0.61609	0.7023	1	1.02963	0.854449	0.699336	0.792307	0.540606	0.786467	0.982383	1	1.83728	0.987539	1.81327	2.11648	0.895964	1.15613	1.78853	1	0.890335	1.30099	0.746276	0.715652	0.58975	0.602577	0.760911	1	0.698694	0.554235	0.551168	0.418417	0.456051	0.464222	0.445425
P00491	1	0.785556	0.789301	0.595372	0.5282	0.476352	0.411017	0.136101	1	0.689165	0.658798	0.585468	0.526194	0.476198	0.411861	0.13178	1	1.06938	0.956929	0.715129	0.638123	0.55625	0.448791	0.132001	1	1.03094	0.86031	0.690583	0.613684	0.559287	0.444889	0.143471	1	0.891449	0.816078	0.627821	0.550998	0.540244	0.43451	0.151215	1	1.11787	1.02419	0.778468	0.667338	0.582265	0.506455	0.162779	56.7767
P00492	1	0.745118	0.756039	0.634431	0.537249	0.497833	0.520298	0.532455	1	0.717737	0.678229	0.611022	0.564384	0.531066	0.53577	0.52229	1	1.14316	0.998735	0.764017	0.65781	0.610775	0.546682	0.484928	1	1.02295	0.892146	0.704408	0.609849	0.586842	0.534542	0.53285	1	0.891082	0.844536	0.638352	0.571513	0.567879	0.543427	0.52262	1	1.10634	0.959848	0.746817	0.647058	0.573808	0.563796	0.525875
P00505	1	0.785828	0.800831	0.645759	0.543276	0.521854	0.516894	0.392554	1	0.754495	0.672393	0.644297	0.571513	0.524904	0.508633	0.37343	1	1.00488	0.937493	0.72454	0.638737	0.554182	0.510748	0.34807	1	1.10399	0.909035	0.785629	0.71029	0.636467	0.586851	0.450631	1	0.900351	0.828415	0.652744	0.584651	0.591372	0.526394	0.401549	1	1.07294	0.995415	0.767305	0.670705	0.55649	0.542099	0.420136	60.5873
P00558	1	0.766871	0.760351	0.154744	0.0496461	0.0135761	0.00493837	0.0044919	1	0.692557	0.622506	0.158327	0.0258633	0.00964354	0.00503405	0.0032134	1	1.03447	0.891104	0.208745	0.0223174	0.0055673	0.00225621	0.00167233	1	1.05662	0.836667	0.257243	0.0251252	0.00771278	0.00398987	0.00305636	1	0.879777	0.786152	0.234524	0.0279243	0.0102078	0.00357197	0.00264215	1	1.13182	0.986525	0.321136	0.0259863	0.00667181	0.00334182	0.00211671	49.4281
P00568	1	0.690229	0.688743	0.119661	0.0592282	0.0239752	0.0163875	0.0173367	1	0.700985	0.56577	0.150008	0.0429005	0.0212992	0.0200126	0.0251984	1	1.06355	0.754122	0.138789	0.0357821	0.017785	0.0177293	0.0181286	1	0.958368	0.689752	0.182953	0.0377228	0.0199277	0.0217877	0.0192976	1	0.927097	0.700312	0.178928	0.034254	0.0201454	0.0150603	0.02202	1	0.885751	0.688372	0.205293	0.0338966	0.0129207	0.0147675	0.0160168	48.3078
P00746	1	0.664629	0.26377	0.0233955	0.0214078	0.00664292	0.00119871	0.00243048	1	0.664725	0.199512	0.0117425	0.00399687	0.002679	0.00152725	0.000919733	1	0.820045	0.152342	0.00661297	0.00322319				1	0.869563	0.244838	0.0131944	0.00567589	0.000994933		0.00159146	1	0.807813	0.265113	0.0215581	0.00562415		0.00116614	0.00107183	1	0.975807	0.315011	0.0164353				0.000563453	45.5275
P00813	1	0.829616	0.882017	0.68707	0.620154	0.43505	0.159029	0.00572521	1	0.841263	0.718968	0.720952	0.649319	0.431205	0.165403	0.00642512	1	1.15163	1.13905	0.947581	0.796294	0.557878	0.233063		1	1.0119	0.883523	0.769988	0.671246	0.423125	0.161184	0.00706402	1	0.892958	0.808355	0.647508	0.597882	0.438553	0.169625	0.00863799	1	0.93424	0.921918	0.755096	0.675593	0.448221	0.193719	0.0127678	56.797
P00918	1	0.716238	0.715599	0.214004	0.0439864	0.0124024	0.00425279	0.00318638	1	0.68009	0.579117	0.201182	0.0247434	0.00877842	0.00448603	0.00308009	1	1.08726	0.88171	0.245412	0.0221131	0.00585191	0.00253359	0.0014003	1	1.00497	0.77152	0.288853	0.0249227	0.00724429	0.00409434	0.00278999	1	0.872265	0.728915	0.262061	0.0241548	0.00851324	0.00402693	0.00283408	1	1.12702	0.916756	0.334241	0.0249502	0.00678202	0.00378006	0.00195643	48.9495
P00966	1	0.651421	0.23226	0.0812896	0.0510955	0.0113145	0.000748877	0.000777013	1	0.603707	0.179616	0.0870382	0.0450306	0.0106787	0.00174779	0.00101264	1	0.91225	0.275891	0.086863	0.0439866	0.00830605	0.000259925		1	0.918554	0.255297	0.1103	0.0607391	0.0141194	0.000718435	0.0002895	1	0.765198	0.241004	0.0949134	0.0468755	0.0136682	0.00112833	0.000297494	1	0.944694	0.271965	0.099188	0.0505813	0.0115031	0.000817888	0.000162638	45.3629
P01008	1	1.49578			0.542801		0.538742	0.507815																	1		0.323785	0.654678	0.361852	0.598514	0.721324	0.733314									1						0.227817	0.240456
P01009									1				0.0174704	0.0150189	0.0274018	0.0192042																	1		1.54555	12.7433	0.382528	0.288744	0.123234	0.509866
P01019	1	0.783225	0.806271	0.554343	0.333508	0.0275894	0.0165743	0.00559171	1	0.742438	0.758303	0.527743	0.340985	0.0303567	0.00968674	0.00560429	1	1.12949	0.996117	0.677305	0.38354	0.00342848	0.00212107		1	1.05338	0.946218	0.59848	0.324874	0.0250782	0.0100847	0.00322098	1	0.888475	0.784575	0.529163	0.31028	0.0275738	0.0066769	0.00247933	1	1.03547	0.983965	0.686852	0.421747	0.0236889	0.0106275		52.2871
P01023									1	2.32156		0.903486	1.2538	1.26122	1.2264	0.702501	1				0.6519	0.543551	0.526001	0.0803241	1	0.965088	1.07346	0.851622	0.783588	0.905289	0.807588	0.497554
P01024	1		0.898272	0.374505	0.237888	0.0597735	0.0781174		1	0.250935	0.359986	0.272116	0.170875												1	0.92876	0.682326	0.474084	0.245558		0.0562864	0.170738	1			0.62678	0.317347				1	1.05104		1.30879	0.468514			0.166998	51.2646
P01033	1	0.725202	0.723376	0.44022	0.327557	0.287305	0.103332	0.0249314	1	0.768057	0.847741	0.550812	0.419376	0.392488	0.147026	0.0303193	1	0.883654	0.731043	0.451849	0.371564	0.351964	0.15462		1	1.14192	0.89125	0.531408	0.330314	0.364775	0.130079	0.0245288	1	0.666317	0.647096	0.361046	0.259277	0.233072	0.113236	0.032425	1	0.673177	0.560346	0.587718	0.461842	0.440675	0.197621	0.0404705	51.4237
P01034	1	0.730169	0.786873	0.60021	0.472396	0.422492	0.277852	0.0655757	1	0.688517	0.657533	0.562121	0.504671	0.444502	0.284431	0.074911	1	0.931501	1.01887	0.633873	0.6295	0.498656	0.309104	0.0672266	1	1.08429	0.869904	0.75299	0.650766	0.5687	0.368459	0.0924137	1	0.892186	0.880346	0.620931	0.525819	0.516119	0.315758	0.0820471	1	1.1023	0.880974	0.657715	0.611409	0.505434	0.302299	0.0696113	54.8681
P01040	1	0.575453	0.645118	0.492564	0.4725	0.292142	0.162167	0.135041	1	0.712916	0.830231	0.54482	0.398694	0.297958	0.228315	0.227381	1	1.13427	0.52634	0.459175	0.361914	0.258132	0.258054	0.280235	1	0.774664	0.586258	0.428789	0.32571	0.315507	0.174741	0.205278	1	0.897545	0.701183	0.618063	0.350856	0.322175	0.337948	0.242988	1	0.850525	0.772707	0.525292	0.406818	0.282051	0.187726	0.147366	51.5505
P01111	1	0.701522	0.728285	0.461213	0.298641	0.117112	0.0126888	0.00417847	1	0.735542	0.596161	0.497079	0.305801	0.113539	0.0107024	0.00512937	1	0.946053	0.800621	0.53981	0.353696	0.125819	0.0076635		1	0.926777	0.595817	0.545994	0.343261	0.112498	0.00742157	0.00178724	1	0.845855	0.686564	0.469824	0.302122	0.129821	0.00890815	0.00200303	1	1.03453	0.792882	0.542563	0.340488	0.123621	0.00833204		50.8058
P01112-2									1	0.435948	0.566778	0.498569	0.349719	0.0879284											1	0.900594	0.669965	0.3668	0.313773	0.0868784			1	0.293997	0.398567	0.235098	0.197537	0.0691599			1	0.427085	0.475917	0.410778	0.233797	0.135042
P01116-2	1	0.912278	0.764093	0.539987	0.273649	0.0411592			1	0.881075	0.59366	0.513568	0.30734	0.0539221	0.00851738	0.00768362	1	0.86715	0.653604	0.527716	0.306077	0.0852644	0.00348451	0.00431813	1	0.787346	0.723466	0.461983	0.246935	0.0350861	0.00620665	0.00578754	1	0.815799	0.656554	0.473175	0.231715	0.0465271	0.00194917	0.00595239	1	0.749357	0.653334	0.504925	0.316752	0.08098	0.0155956	0.00284974	52.0687
P01130	1	1.00121	0.974818	0.707484	0.566923	0.310043	0.128913	0.105954	1	0.887522	0.70783	0.583714	0.445378	0.256394	0.134599	0.0682944	1	1.00378	0.925991	0.681562	0.519167	0.277563	0.118154	0.0278884	1	0.987397	0.77319	0.580616	0.426905	0.231466	0.106441	0.0318574	1	0.694958	0.735463	0.546269	0.420452	0.259606	0.0875146	0.034051	1	0.664036	0.608204	0.642563	0.449472	0.252856	0.0871048	0.0248825	56.4665
P01137	1	0.721839	0.593608	0.426622	0.374377	0.285053	0.187855	0.0514582	1	0.753297	0.576508	0.539823	0.430872	0.292871	0.16386	0.0694621	1	1.04908	0.868481	0.605904	0.568857	0.364756	0.23046	0.0459777	1	0.925475	0.669576	0.599507	0.459687	0.311527	0.204915	0.0608368	1	0.800853	0.705271	0.540367	0.445423	0.344556	0.187582	0.0658147	1	0.759188	0.733225	0.584124	0.461157	0.314455	0.208709	0.0620375	50.9584
P01730	1	0.861047	0.701735	0.363872	0.165101	0.0277384	0.00485624		1	0.779443	0.57332	0.342315	0.145198	0.0214175	0.00408301	0.00303311	1	0.901877	0.76473	0.398915	0.157754	0.0121783			1	0.912002	0.604286	0.402154	0.177983	0.0139664	0.00321979		1	0.889617	0.648527	0.380326	0.150259	0.0167605	0.00258312	0.00251754	1	0.996372	0.712323	0.398096	0.155375	0.012172			50.2055
P01857									1					0.00860216	0.00989531	0.0150808									1		0.861868			0.261872		0.0632756
P01876									1		0.0860491	0.0995588		0.309935		0.0766642									1		0.57766			0.127823	0.101917	0.0887649	1			1.05839			0.0207543
P01889	1	0.767934	0.765102	0.560219	0.451632	0.249466	0.112891	0.0363425	1	0.714471	0.598418	0.486361	0.393569	0.21622	0.102598	0.0412008	1	1.03551	0.825117	0.595933	0.470013	0.261305	0.0957044	0.0341559	1	0.999472	0.822042	0.602679	0.493462	0.256769	0.113122	0.0341863	1	0.850307	0.780311	0.521267	0.380774	0.255192	0.0936709	0.0237937	1	0.973953	0.739107	0.543641	0.429102	0.236268	0.0967249	0.0338347	53.1752
P01903	1	0.870065	0.848641	0.663628	0.666992	0.546811	0.511217	0.43662	1	0.702037	0.609762	0.54181	0.522199	0.497203	0.468014	0.352699	1	1.01951	0.978748	0.821618	0.761992	0.670122	0.587918	0.458248	1	1.0786	0.953384	0.75977	0.680323	0.631874	0.585549	0.505515	1	0.88308	0.742102	0.608263	0.558783	0.59287	0.531211	0.46026	1	0.831266	0.844236	0.658751	0.664503	0.598567	0.527004	0.441727	63.5609
P01911	1	0.734661	0.88677	0.820532	0.659993	0.64488	0.574309	0.498537	1	0.864353	0.750721	0.683985	0.696871	0.565668	0.51298	0.477329	1	1.23665	1.29164	0.978555	0.860395	0.73351	0.569226	0.524399	1	0.988357	1.02922	0.783463	0.718956	0.642609	0.662435	0.60992	1	0.889042	0.622838	0.512614	0.413348	0.497239	0.362262	0.327861	1	0.957666	1.0076	0.829056	0.667651	0.709671	0.603333	0.483752
P02458	1	1.44388	0.723643	0.64502	0.577149	0.179141	0.324483	0.341233																	1		0.476963	0.579183	0.851874	0.134047	0.15741										1				0.605271	0.803552		0.34406	54.6155
P02533	1	0.443042	0.844801	0.194473	0.0954458	0.697391	0.0544974	0.117765	1	0.162366	0.889958	0.330257	0.0616488	0.0679014	0.49885	0.209185	1	0.798476	0.532554	0.140498	0.836705	0.189052	0.108959	0.0568786	1	1.08371	1.66094	0.145616	0.290719	0.78847	0.153383	0.0492106	1	0.298766	0.54868	1.30225	0.55196	0.0441099	0.0569609	0.0681643	1	2.50886	1.78445	3.39648	0.581654	0.72486	0.122138	0.508017	48.7571
P02538	1	0.163628	0.950364	0.195223	0.0876975	0.805101	0.0197776	0.255095	1	0.0950755	0.61782	0.201697	0.0199959	0.0378092	0.553073	0.109166	1	1.80193	0.707804	0.135607	0.776682	0.103229	0.0976172	0.0402269	1	1.4145	2.89098	0.117114	0.181867	5.6978	0.1514	0.0442316	1	0.136104	0.325866	2.14229	0.755158	0.0173176	0.0148598	0.0475267	1	1.42193	0.357827	7.04637	0.666457	0.644519	0.0331237	0.46875	46.9092
P02545	1	0.820037	2.15065	2.02711	1.31206	0.159102	0.0734333	0.0875528	1	0.743591	1.51633	1.42878	0.902519	0.0836843	0.037562	0.0428915	1	0.969584	1.84393	2.01167	0.916083	0.0605562	0.0296111	0.0324483	1	1.0626	2.25743	2.29052	1.31746	0.118356	0.0610885	0.0690271	1	0.831219	1.98207	1.94469	0.979486	0.0866031	0.0366042	0.040564	1	1.0539	2.07634	2.07168	1.00298	0.0733767	0.0290924	0.0370672	59.473
P02647									1				0.6334	0.229441	0.351861	0.737457	1		0.212033		0.33076	0.401574	0.475596	0.436095
P02649	1	0.778298	0.778745	0.694911	0.495751	0.231343	0.122565	0.0901718	1	0.731179	0.655067	0.622639	0.554142	0.240282	0.105957	0.0733423	1	0.791647	0.869283	0.767163	0.600744	0.200687	0.0928887	0.0543108	1	0.984159	0.843882	0.698388	0.561146	0.226323	0.121573	0.0798841	1	0.936719	0.841183	0.692219	0.57275	0.265721	0.126666	0.0855179	1	0.957716	0.931354	0.845484	0.673928	0.243056	0.101396	0.0895748	54.4999
P02655	1	0.824972	1.29992	0.908391	0.678722	0.528195	0.244974	0.264538	1	0.894002	1.55917	0.659987	0.660344	0.259539	0.175918	0.41064	1	1.19705	0.317811	0.329471	0.211734	0.0423752	0.172196	0.493564	1	0.479529	0.497658	0.236638	0.16203	0.100891	0.105623	0.147229	1	0.698536	0.580313	0.732894	0.150247	0.117412	0.424951	0.314583	1	0.66012	0.175351	0.176322	0.38396	0.171971	0.0911735	0.0929619	59.2861
P02656	1	0.474653	1.05339	0.676512	0.493248	0.477035	0.375085	0.424642	1	0.321381	1.07861	0.492899	0.58218	0.405529	0.366696	0.499462	1	3.51306		1.09224	0.508813	0.58174	1.18474	1.12425	1	0.414298	0.546265	0.183469	0.349601	0.281764	0.21019	0.255496	1	1.24817	1.19296	0.815521	0.568932	0.383627	0.66312	0.588723	1	2.35635	2.53455	1.08054	1.13712	0.582662	1.07404	1.0667	59.6812
P02671
P02675
P02686	1	0.780215	0.900916	0.800549	0.643808	0.673832	0.644235	0.655236	1	0.7666	0.573146	0.592972	0.521722	0.563526	0.475752	0.552368	1			0.465399	0.291473	0.309603	0.310567	0.349775	1	1.07301	0.980232	0.695138	0.597786	0.721424	0.764304	0.726402	1	0.861284	0.879068	0.526673	0.522213	0.478728	0.466999	0.485838	1	1.04339	0.582758	0.610215	0.433279	0.403056	0.424693	0.373172
P02750	1	0.676129	0.791449	0.717371	0.63032	0.570907	0.540836	0.422017	1	1.05605	0.805094	0.754234	0.714469	0.66369	0.679652	0.509629	1	1.14189	0.897499	0.836856	0.972599	0.806923	0.83239	0.492938	1	0.666632	0.671015	0.69799	0.728272	0.684792	0.601514	0.432547	1	1.10925	1.02403	0.960626	0.934618	0.929243	0.848297	0.664943	1	0.915233	0.798162	0.821107	0.867138	0.683274	0.688114	0.515397	64.6118
P02763	1	0.768846	0.732728	0.67398	0.561637	0.519505	0.504348	0.406439	1	0.647801	0.787935	0.618471	0.570276	0.509373	0.541706	0.422954	1	1.16448	0.908159	0.844517	0.713997	0.685796	0.58773	0.443087	1	0.973749	0.779623	0.56574	0.575928	0.60651	0.417332	0.38147	1	1.01107	0.815672	0.763597	0.595246	0.618129	0.584699	0.472216	1	1.03065	0.869667	0.757608	0.698913	0.583513	0.523257	0.402556	61.0205
P02765	1	0.733302	0.595205		0.252053		0.0728229	0.0586594	1			0.684875	0.348881		0.104184	0.695252																																	49.617
P02768	1	0.529666	0.772885	0.34649	0.297636	0.21297	0.199418	0.114831	1	0.301207	0.287176	0.236245	0.216167	0.167837	0.14108	0.0591562	1	2.91315	1.34271	0.666609	0.53823	0.406659	0.283231	0.128789	1	1.07147	0.772107	0.614267	0.639634	0.378516	0.259486	0.130218	1	0.84736	0.789456	1.20616	0.426158	0.396288	0.302853	0.134796	1	1.29902	1.03825	0.925043	0.597453	0.504812	0.429025	0.202928	49.9389
P02786	1	0.765915	0.777841	0.605732	0.547975	0.489691	0.3136	0.0353315	1	0.742647	0.638005	0.605522	0.546383	0.462522	0.299187	0.0355086	1	1.01005	0.898354	0.68318	0.604718	0.480786	0.264706	0.0196399	1	1.02025	0.863392	0.703822	0.651767	0.514872	0.298762	0.0298688	1	0.892029	0.820312	0.640188	0.546198	0.507794	0.291432	0.030887	1	1.0812	0.944513	0.743648	0.625449	0.498554	0.37285	0.0741411	55.9282
P02787									1			0.661705	0.636913	0.359883	0.493362	0.213692									1		0.502089	0.482082	0.818247	0.99149	0.484406	0.23811
P02788	1	0.808401	0.839803	0.561666	0.490145	0.421252	0.331863	0.232687	1	0.311244	0.278681	0.24045	0.236764	0.17462	0.13971	0.0795355	1	0.809371	0.962111	0.777948	0.768954	0.53156	0.307343	0.199854	1	1.05021	0.938926	0.812697	0.677034	0.545878	0.397347	0.243505	1	0.880185	0.760151	1.03536	0.58029	0.45451	0.332023	0.240494	1	0.990835	0.985219	0.844427	0.630698	0.718245	0.39514	0.282387	55.8158
P02792	1	0.802507	0.87922	0.648518	0.606418	0.542703	0.386071	0.473728	1	0.830037	0.701891	0.559076	0.533978	0.436001	0.442732	0.460261	1	1.06947	0.869794	0.534241	0.538502	0.373551	0.482878	0.520521	1	0.890881	0.72183	0.480411	0.478782	0.403404	0.334318	0.383662	1	0.982968	0.819001	0.640758	0.507583	0.41403	0.527002	0.484135	1	0.998524	0.837766	0.606662	0.491464	0.402701	0.407625	0.322867	61.06
P02794	1	1.01637	0.925708	0.599999	0.678824	0.617816	0.464579	0.549404	1	0.84394	0.767308	0.573346	0.566102	0.46013	0.488134	0.653743	1	0.937003	0.751692	0.445853	0.507125	0.356423	0.448577	0.551648	1	0.60557	0.555794	0.368519	0.328365	0.307968	0.364578	0.392623	1	0.829488	0.717217	0.602291	0.591532	0.53646	0.648577	0.590213	1	1.16522	0.843161	0.562943	0.574583	0.452622	0.700738	0.640386
P03886	1	0.444045	0.212054	0.0354532	0.0342386	0.0127637	0.00274175	0.00359414	1	0.438033	0.179865	0.0563287	0.0228867	0.00687983	0.00394518	0.00509982	1	0.449971	0.123426	0.0126161					1	0.516393	0.192931	0.0390359	0.0199096		0.00224582		1	0.499832	0.12442	0.046392	0.00387547		0.00266734	0.00110206	1	0.42272	0.151985	0.027547					44.0075
P03891	1	0.480163	0.226328	0.0201353	0.0199285	0.00223474			1	0.394948	0.172143	0.0354255	0.0103393	0.00284411		0.000683803	1	0.631395	0.178334	0.0111951					1	0.55201	0.174708	0.0294814	0.0025301				1	0.540153	0.182793	0.0532494	0.00915508	0.00236745			1	0.486366	0.129024	0.0185021					44.2816
P03905	1	0.519718	0.415603	0.117195	0.0813207	0.0310682	0.00346144	0.00237492	1	0.516308	0.306449	0.152976	0.0444511	0.0226388	0.0063927		1	0.370225	0.218002	0.0368741	0.0178231				1	0.372331	0.17408	0.0776773	0.0593133	0.0154199			1	0.401441	0.271054	0.113477	0.0282687	0.0143748			1	0.402807	0.255732	0.148965	0.0631171				45.6895
P03915	1	0.547366	0.348738	0.018595	0.0164918				1	0.425448	0.173481	0.04168	0.0051576	0.00224797	0.0012796	0.00164418	1	0.297528	0.0941609						1	0.485898	0.173606	0.0183759	0.00388806				1	0.461714	0.214026	0.0370974	0.00526958				1	0.451436	0.0888077	0.0325763					45.2335
P04040	1	0.795272	0.775091	0.577371	0.517448	0.435504	0.298823	0.0164392	1	0.696357	0.623596	0.575451	0.491316	0.406868	0.302077	0.016068	1	1.05968	0.932282	0.68316	0.593937	0.489767	0.307511	0.0131597	1	1.04187	0.890716	0.684325	0.586318	0.487461	0.338621	0.0176772	1	0.87553	0.778941	0.595021	0.507142	0.467649	0.313367	0.0202236	1	1.13988	0.967848	0.752879	0.634798	0.512765	0.368085	0.0158462	55.1936
P04049	1	0.651831	0.181796						1	0.600064		0.648629					1								1	0.419851	0.110812						1	0.433725	0.0503571						1	0.536346	0.137912
P04062	1	0.802077	0.583237	0.120434	0.032471	0.0118976			1	0.648559	0.44135	0.0716612	0.029614	0.00515168		0.00471279	1	0.966441	0.529112	0.102593	0.030531				1	0.923658	0.605845	0.0965584	0.0257114	0.029674			1	0.803679	0.554338	0.126704	0.0291315				1	0.885087	0.593305	0.102632		0.0089158			48.1547
P04066	1	0.77476	0.853989	0.645727	0.544199	0.229384	0.00915126		1	0.705522	0.720236	0.70301	0.611426	0.209725			1	1.35663	0.937409	0.855363	0.766022	0.284557			1	0.892139	0.890893	0.70813	0.566216	0.214687			1	0.814288	0.821657	0.644527	0.560362	0.234198			1	1.1601	1.05146	0.846461	0.677613	0.332623			54.6777
P04075	1	0.774932	0.725838	0.521577	0.466035	0.437065	0.318895	0.0335541	1	0.728376	0.57412	0.563746	0.490897	0.409221	0.28221	0.027845	1	0.978032	0.847135	0.584307	0.510468	0.395912	0.264614	0.0216608	1	1.04091	0.803662	0.689017	0.600336	0.460707	0.325066	0.0314534	1	0.938637	0.837099	0.606637	0.524007	0.487295	0.326998	0.0346547	1	1.14197	0.952406	0.727415	0.580122	0.473007	0.358224	0.033578	54.2703
P04080	1	0.767196	0.781698	0.638168	0.522005	0.383331	0.228544	0.113646	1	0.738141	0.719789	0.59003	0.48066	0.322185	0.219606	0.11236	1	1.03652	0.860465	0.652762	0.48975	0.297273	0.18923	0.0967046	1	1.02381	0.90016	0.666155	0.64221	0.40522	0.2477	0.154594	1	0.907618	0.82208	0.652345	0.520895	0.383399	0.253174	0.129118	1	1.04181	1.0055	0.711263	0.582904	0.354841	0.220025	0.0973075	55.291
P04083	1	0.731923	0.476328	0.0294979	0.0208698	0.00644338	0.00196285	0.00231607	1	0.665157	0.360667	0.022246	0.00865424	0.00479878	0.0027513	0.0026396	1	1.0757	0.507963	0.0165385	0.00845837	0.00150159	0.00200546	0.00160689	1	1.04547	0.487804	0.0210997	0.00763826	0.00385872	0.00188584	0.00209648	1	0.886126	0.473268	0.0336179	0.00981573	0.00310782	0.00269734	0.00148091	1	1.09571	0.556562	0.0212911	0.00632996	0.00489413	0.0026796	0.00231806	46.9628
P04114	1	0.89717		0.416503	0.352521	0.274764	0.0967352	0.0674655	1	1.02325	0.65635	0.523377	0.303334	0.181853	0.0428176	0.046683									1	0.704138		0.36621	0.137043	0.227202	0.0789604	0.0464086	1		0.748326	0.690881	0.370415	0.247219	0.104859										51.8141
P04150	1	0.861225	0.559873	0.4391	0.407036	0.386954	0.440498	0.481762	1	0.605091	0.336775	0.209272	0.183866	0.168356	0.203886	0.236061	1	0.622836	0.420933	0.270206	0.227856	0.216632	0.252541	0.321284	1	0.668876	0.407409	0.301221	0.285965	0.290718	0.292246	0.330524	1	0.811512	0.421548	0.336137	0.277795	0.242182	0.248298	0.313255	1	0.813599	0.522064	0.32324	0.284182	0.2541	0.268642	0.349763	49.2084
P04179	1	0.776742	0.76116	0.593754	0.570005	0.514803	0.509951	0.495327	1	0.728685	0.607932	0.578837	0.548198	0.504459	0.490222	0.458542	1	1.01881	0.849591	0.660091	0.632544	0.561015	0.505064	0.471248	1	1.07699	0.925042	0.7269	0.66953	0.618717	0.5772	0.588371	1	0.873798	0.79914	0.657048	0.508808	0.535824	0.507333	0.503908	1	1.05418	0.929424	0.710843	0.663995	0.54538	0.495073	0.521744	67.1188
P04181	1	0.565632	0.232982	0.0407795	0.027411	0.0108656	0.00174402	0.00257079	1	0.535597	0.15419	0.0380905	0.0172694	0.00847061	0.00279479	0.00363632	1	0.70365	0.186146	0.018673	0.00645337		0.00171911		1	0.690426	0.213362	0.0372619	0.00877992	0.00523092	0.00171218	0.00317295	1	0.636057	0.213447	0.043159	0.0195199	0.00775713	0.00248444	0.001217	1	0.783296	0.211293	0.0312398	0.011591	0.00801056	0.00155399		44.8545
P04183	1	0.757145	0.795861	0.544537	0.529464	0.464673	0.441322	0.360761	1	0.698956	0.627116	0.598105	0.569279	0.47521	0.46592	0.4497	1	1.02782	1.03441	0.741763	0.618336	0.557498	0.453774	0.381731	1	1.03898	0.791829	0.738847	0.611536	0.55143	0.446077	0.403165	1	0.837163	0.727244	0.591658	0.589017	0.555148	0.530378	0.475591	1	0.940439	0.83144	0.702528	0.603029	0.470551	0.501908	0.4643	56.6998
P04233-2	1	0.721524	0.677228	0.390674	0.277309	0.191943	0.136807	0.11356	1	0.635128	0.56816	0.31851	0.239532	0.153373	0.133904	0.105197	1	0.917558	0.542016	0.294843	0.206918	0.129493	0.113511	0.0830688	1	0.819718	0.550535	0.340737	0.227433	0.152691	0.124538	0.116147	1	0.938566	0.592868	0.391375	0.254433	0.175977	0.143853	0.116089	1	0.900814	0.649214	0.382693	0.221981	0.151529	0.127705	0.0975272	50.219
P04259	1	0.223459	0.634901	0.12298	0.254778	0.587102	0.0119515	0.221193	1	0.14346	0.944281	0.334289	0.0207079	0.30006	0.522468	0.153793	1	2.69423	1.37173	0.105264	1.2205	0.173112	0.163975	0.0424029	1	0.890799	0.637229	0.26431	0.0439934	0.901145	0.0463542	0.0346702	1	0.0308515	0.320927	2.03698	0.716962			0.0520904	1	0.502265	0.0798955	2.94571	0.252712	0.625055		0.205871	41.5308
P04264	1	0.430769	0.916411	0.179014	0.152689	0.771764	0.0865772	0.153658	1	0.0946774	0.761902	0.304968	0.060042	0.0623154	0.275893	0.260071	1	0.758646	0.669639	0.218731	0.440356	0.276807	0.182636	0.0782567	1	0.916173	1.88303	0.260219	0.436845	1.24248	0.282936	0.0871024	1	0.472759	1.87322	0.656342	0.400986	0.121206	0.14701	0.109346	1	2.4259	2.31327	0.951518	0.5447	0.587136	0.170822	0.374329	49.634
P04350	1	0.730359	0.481284	0.194586	0.0970665	0.024836	0.0100285	0.00803978	1	0.667733	0.244457	0.162644	0.0674212	0.0149653	0.00848699	0.00589569	1	0.759163	0.461435	0.173836	0.0620037	0.00862234	0.00592495	0.00198035	1	0.660489	0.462173	0.209176	0.0602391	0.00996467	0.00397873	0.00309183	1	0.791156	0.492914	0.184878	0.0757749	0.015759	0.00444412	0.00290986	1	1.35921	0.743773	0.341634	0.106589	0.00972004	0.00529735	0.00342845	47.4591
P04406	1	0.821854	0.801641	0.527353	0.389174	0.117239	0.00806763	0.0112175	1	0.737056	0.63565	0.527919	0.370769	0.104995	0.00738426	0.00731528	1	0.946138	0.893241	0.597747	0.430408	0.125748	0.00490422	0.00454029	1	0.909504	0.729708	0.616518	0.430808	0.127124	0.00640753	0.00700013	1	0.868538	0.808495	0.530814	0.409185	0.156533	0.00709231	0.00679216	1	1.21005	0.978159	0.699502	0.46842	0.161261	0.0080129	0.00685586	52.5442
P04406-2	1	0.754612	1.0358	0.55831	0.54171	0.0781068			1	0.511583	0.533105	0.326316	0.36524	0.0698469			1	1.49983	0.834801	0.928936	0.570537	0.348514			1	0.215176	0.453021	0.251396	0.266311	0.0424125			1	0.678709	1.1708	0.622328	0.454581	0.157261			1		0.877482	0.641818	0.37242	0.106038			54.4827
P04424	1	0.830144	0.818739	0.654344	0.428181	0.0217455	0.266013		1	0.773645	0.685755	0.660019	0.487825	0.0238551			1	1.06594	1.04383	0.791051	0.596047	0.0273387			1	1.02807	0.91422	0.746815	0.523852	0.0253382			1	0.875987	0.832107	0.658884	0.465507	0.0260405			1	1.02202	0.747286	0.754733	0.538556	0.0307491			53.663
P04439	1	0.650974	0.619808	0.407657	0.36041	0.296669	0.217377	0.111731	1	0.67465	0.539375	0.444043	0.396686	0.272247	0.192756	0.0892399	1	1.17543	0.769631	0.590893	0.501783	0.348686	0.225763	0.108285	1	1.10347	0.826731	0.617107	0.522047	0.365305	0.282158	0.149688	1	0.791001	0.648633	0.461864	0.360702	0.313433	0.190655	0.0877508	1	0.974261	0.778308	0.518696	0.341859	0.289426	0.201175	0.0941659	50.4174
P04632	1	0.7553	0.750985	0.561957	0.431431	0.259288	0.0830982	0.0109316	1	0.724653	0.616506	0.519238	0.414109	0.221864	0.0697804	0.00855368	1	0.960326	0.836115	0.581567	0.409217	0.205307	0.0620053	0.00341491	1	1.00016	0.757952	0.60181	0.466434	0.239162	0.0730429	0.00832723	1	0.860097	0.774104	0.560866	0.400546	0.210625	0.0747778	0.007372	1	0.988682	0.791714	0.54811	0.422966	0.218302	0.0396495	0.00349449	52.8883
P04792	1	0.716671	0.518792	0.199364	0.140664	0.0628459	0.053253	0.152942	1	0.621597	0.326955	0.165911	0.0871757	0.0468895	0.0449883	0.130277	1	0.955147	0.499663	0.189712	0.0941032	0.0415206	0.0381372	0.114139	1	0.806561	0.433955	0.174643	0.0856506	0.0415094	0.0397872	0.126197	1	0.772957	0.44884	0.169076	0.0869196	0.0473848	0.0389677	0.128182	1	0.990059	0.514376	0.212785	0.0984067	0.0405555	0.042489	0.12924	47.501
P04818	1	0.428096	0.175387	0.0338844	0.029752	0.00831562	0.0031064	0.00277275	1	0.384016	0.103184	0.0335794	0.0165789	0.00857492	0.00608754	0.00594859	1	0.631004	0.136824	0.0231156	0.00928014	0.0031961	0.00300534	0.00251049	1	0.588881	0.151159	0.0312687	0.0124741	0.00581678	0.00556018	0.00432375	1	0.508674	0.143866	0.037417	0.017241	0.0081212	0.00607946	0.00546825	1	0.608779	0.16292	0.0336014	0.0137438	0.00583871	0.00514459	0.00363734	43.7927
P04839	1	0.59886	0.173312						1	0.497396	0.201787	0.0754961					1	0.787137	0.355701						1	0.746291	0.279986	0.0458643	0.00940155	0.0165012			1	0.720123	0.343645	0.0910597					1	0.665851	0.195866
P04843	1	0.618531	0.338615	0.0677656	0.055817	0.0147305	0.00315995	0.00300938	1	0.526112	0.194553	0.051479	0.0196649	0.00888345	0.00427987	0.00334525	1	0.804432	0.288995	0.0463089	0.0151768	0.00463209	0.00201837	0.000853266	1	0.729428	0.265924	0.053878	0.0174293	0.00568568	0.00248942	0.00175539	1	0.678001	0.267164	0.0667081	0.0232305	0.00800735	0.00300995	0.00176414	1	0.925344	0.324941	0.0740881	0.0200239	0.00663296	0.00257917	0.00156621	45.6982
P04844	1	0.716407	0.427092	0.0924341	0.0640515	0.0187124	0.00453946	0.00404241	1	0.605481	0.274592	0.0779599	0.0287467	0.0113837	0.00532216	0.00406668	1	1.0135	0.453857	0.0808988	0.0266249	0.00766946	0.00336659	0.00202039	1	0.914559	0.387537	0.0814878	0.0265759	0.00735244	0.00419548	0.00282157	1	0.80525	0.382316	0.0936296	0.0313267	0.00926973	0.00343444	0.00244689	1	1.05542	0.458739	0.10313	0.0305298	0.00696261	0.00332812	0.00299076	46.7515
P04899	1	0.653373	0.277657	0.038027	0.0302009	0.00921443	0.0020802	0.00183815	1	0.575377	0.179039	0.0311635	0.0128388	0.00478081	0.00212187	0.00225066	1	0.845964	0.312417	0.0268035	0.00808333	0.00265811	0.00103538	0.000753698	1	0.81487	0.271433	0.0341198	0.0107449	0.00412375	0.00219527	0.0012434	1	0.74036	0.266366	0.0418569	0.0152946	0.00521597	0.00229199	0.00130315	1	1.00971	0.334578	0.041205	0.0126512	0.00385681	0.00136046	0.00142983	45.5459
P04908	1	0.896822	1.35166	0.870482	1.31872	1.77759	3.17186	8.54488	1	0.609128	0.354301	0.151541	0.150859	0.332291	0.74743	2.0912	1	1.08253	0.744441	0.257713	0.252121	0.294475	0.626956	1.98623	1	0.681551	0.598431	0.320545	0.281938	0.702752	1.40708	3.28811	1	0.746598	0.52901	0.341763	0.295531	0.393373	0.847078	2.26792	1	1.15281	0.653472	0.228787	0.174154	0.329845	0.769296	1.68654
P05023	1	0.571181	0.230178	0.0424514	0.0316352	0.00878158	0.00206662	0.00194031	1	0.515021	0.147252	0.0379743	0.0136779	0.00598104	0.00303953	0.0025559	1	1.02232	0.351295	0.0409397	0.0113973	0.00288625	0.00100974	0.000579328	1	0.862302	0.239382	0.0400379	0.0104864	0.00321412	0.00197335	0.00125433	1	0.740064	0.233136	0.0461521	0.0151118	0.00510473	0.00186884	0.00106308	1	0.999071	0.301155	0.0540604	0.0123295	0.00318571	0.00114183	0.000974318	44.8764
P05026	1	0.7763	0.643572	0.200334	0.181808		0.0564145	0.0525033	1	0.86997	0.522351	0.287686	0.184665		0.0907735	0.0453736	1	1.02542						0.0706622	1	0.753999	0.637642	0.273394	0.194363		0.0906595	0.0730745	1	0.948931	0.52152	0.307583	0.108916		0.0741566	0.0746471	1	0.878889	0.721848					0.0712066	48.7659
P05067	1	0.852561	0.74809	0.577603	0.369892	0.221487	0.135107	0.136792	1	0.852486	0.542844	0.399291	0.274493	0.158806	0.10731	0.103141	1	1.04097	0.776924	0.486773	0.295253	0.160442	0.103217	0.0970355	1	0.921266	0.634881	0.45829	0.308966	0.168188	0.122738	0.120654	1	0.714596	0.557056	0.340699	0.220525	0.128322	0.0885949	0.087966	1	0.84874	0.644809	0.482853	0.283476	0.115637	0.0919422	0.0927988	53.0517
P05089	1	0.825426	0.653475	0.428043	0.374084	0.452362	0.0996515	0.0475063	1	0.441928	0.560759	0.451405	0.308685	0.268756	0.237372	0.0650925	1	1.09123	0.585887	0.454131	0.622277	0.805477	0.230556	0.0328949	1	0.946375	0.987843	0.523858	0.590341	1.08104	0.176303		1	1.07112	1.27658	0.720975	0.608211	0.440163	0.156356	0.0203194	1	0.958712	0.99141	0.56158	0.476088	0.429485	0.158439		52.2209
P05090
P05091	1	0.69666	0.5459	0.125291	0.0471753	0.00741994	0.000938916	0.00113673	1	0.612571	0.416513	0.119941	0.0224726	0.00353655	0.00121632	0.00115374	1	0.974285	0.60119	0.129345	0.0174743	0.00238864	0.00104779	0.000276033	1	0.950877	0.596401	0.170745	0.0192549	0.00264205	0.00101926	0.00104524	1	0.815498	0.529197	0.163175	0.0262	0.00365084	0.00110018	0.000737567	1	1.00617	0.624243	0.193211	0.0219753	0.00125351	0.00166406		47.4016
P05107	1	0.772548	0.730663	0.471027	0.371293	0.255285	0.186105	0.124276	1	0.68782	0.592676	0.488301	0.369971	0.242668	0.184881	0.120539	1	0.947736	0.777073	0.508906	0.348872	0.220811	0.145714	0.0947286	1	1.0314	0.784119	0.592062	0.406502	0.253516	0.185224	0.132609	1	0.868466	0.756404	0.498278	0.372944	0.254941	0.17925	0.121635	1	1.05384	0.893252	0.617645	0.39931	0.250753	0.185566	0.126253	52.1584
P05109	1	0.87099	0.729078	0.545071	0.431472	0.306306	0.240294	0.28263	1	0.931057	0.782419	0.555562	0.393481	0.2756	0.269407	0.339053	1	0.953403	0.580338	0.355428	0.261009	0.132625	0.202313	0.2575	1	0.685014	0.623749	0.352791	0.32735	0.246663	0.237673	0.260464	1	0.869231	0.782248	0.53632	0.433738	0.26577	0.43384	0.363694	1	0.887339	0.641465	0.379912	0.278162	0.159868	0.240814	0.214886	53.1482
P05114	1	1.02091	0.648529	0.814717	0.55775	0.380831	0.350779	0.429395	1	0.837266	0.788427	0.472978	0.425055	0.480302	0.548986	0.503007	1	1.25466	1.35934	0.721585	0.763381	0.79339	0.572469	0.572131	1	0.77463	0.705159	0.474611	0.387571	0.529151	0.49033	0.438766	1	0.694805	0.596667	0.537039	0.534804	0.576795	0.534431	0.588955	1	1.0093	0.676001	0.530524	0.604044	0.476113	0.482175	0.689958	57.6893
P05141	1	0.652055	0.354264	0.088524	0.0881965	0.0227348	0.00799892	0.00706482	1	0.489415	0.164014	0.0541547	0.024879	0.0135314	0.0079261	0.00524742	1	0.638604	0.227705	0.0521975	0.0218592	0.00873401	0.0037446	0.00245843	1	0.654828	0.239801	0.0627436	0.0271589	0.0105973	0.00586198	0.00410814	1	0.62314	0.250503	0.0795107	0.0309796	0.0132859	0.00577507	0.00387351	1	0.843296	0.26272	0.0741468	0.03061	0.0107481	0.00545662	0.00383788	45.9983
P05161	1	0.636911	0.386562	0.070888					1	0.577823	0.252495	0.0441284	0.0126919				1	0.660683	0.197038						1	0.661993	0.313333	0.0843141					1	0.70356	0.254436	0.0944206	0.0169975				1	1.34554	0.503596	0.142133					46.0455
P05164	1	0.651977	0.49745	0.24975	0.15422	0.119481	0.121209	0.169895	1	0.543489	0.317338	0.198798	0.123315	0.0905556	0.0874158	0.113779	1	0.785185	0.539468	0.233878	0.159176	0.0965926	0.100783	0.117131	1	0.774857	0.49493	0.27604	0.168691	0.140213	0.145432	0.178531	1	0.737843	0.49738	0.291178	0.134254	0.0995079	0.109133	0.133853	1	0.862054	0.565414	0.318652	0.144402	0.11237	0.110303	0.146089	47.1066
P05165	1	0.839185	0.85217	0.086874	0.0427993	0.00350209	0.00511251	0.00570645	1	0.751568	0.614697	0.0840749	0.0155001	0.0051046			1	0.946324	0.86475	0.131451	0.0147531				1	1.04586	0.870857	0.142743	0.0233951	0.0048176			1	0.887348	0.784164	0.167199	0.0169429				1	1.15581	0.941744	0.232907	0.0143372				49.5943
P05166	1	0.909002	0.900393	0.512907	0.282022	0.0279257	0.00767204	0.0900649	1	0.73416	0.681566	0.494937	0.222919	0.0187658	0.0082676	0.0120151	1	0.954689	0.908042	0.60506	0.23724	0.0203383	0.00700021	0.0493141	1	0.99382	0.892124	0.57474	0.24224	0.0226322	0.00715481	0.106638	1	0.894947	0.812679	0.556888	0.229651	0.0204119	0.00607292	0.0380765	1	1.0776	0.954896	0.746704	0.30337	0.0234716	0.0126171	0.0253681	52.4573
P05198	1	0.777499	0.698355	0.354095	0.112671	0.0535	0.0574582	0.072494	1	0.660605	0.522878	0.289666	0.0779712	0.0289665	0.0343294	0.0522676	1	1.00474	0.777701	0.308971	0.0739821	0.0322031	0.0346327	0.0483804	1	0.936377	0.748666	0.381275	0.0966057	0.0465545	0.0515455	0.0806224	1	0.82871	0.657417	0.312379	0.0757039	0.0282666	0.0329763	0.0548238	1	1.01248	0.783413	0.373871	0.0840396	0.0306055	0.0306265	0.0488235	49.7372
P05362	1	1.13013	0.434887	0.450955		0.233027	0.487783	0.551884	1	0.593488	0.215104	0.0982022	0.203398	0.251706	0.314883	0.509154	1	1.59264	1.25454		0.421836	0.238309	0.506104	0.577491	1	1.18997	0.658565	0.457541	0.252972	0.396984	0.629101	0.636556	1	0.985661	0.789383	0.260803	0.242514	0.269087	0.35615	0.477205	1	0.946465	0.637123		0.317353	0.342406	0.43385	0.440209	47.4238
P05387	1	0.926591	0.675686	0.65819	1.08567	1.57046	1.33183	1.67965	1	0.831809	0.631702	0.562049	0.822512	1.19814	1.61104	1.67475	1	0.900029	0.452319	0.373914	0.55893	0.695991	1.23054	1.21933	1	0.620577	0.398654	0.291282	0.508778	0.868424	0.909463	1.06545	1	0.887645	0.518929	0.530072	0.643858	1.12382	1.87575	1.65838	1	0.993957	0.666172	0.514897	0.627214	0.9791	1.01247	1.06402
P05388	1	0.763863	0.527147	0.220881	0.371512	0.20802	0.0873547	0.0572117	1	0.607845	0.238149	0.158763	0.173611	0.158146	0.0896167	0.0530671	1	0.955578	0.465742	0.190571	0.197722	0.147649	0.0640928	0.0371288	1	0.694357	0.381871	0.160974	0.198325	0.14003	0.0706268	0.046065	1	0.7254	0.338082	0.174011	0.187584	0.170286	0.0732483	0.0447347	1	0.932889	0.388237	0.213877	0.192552	0.15771	0.0834261	0.0486026	48.4744
P05413	1	0.678962	0.796898	0.717183	0.46884	0.102487	0.00719385	0.00460405	1	0.825254	0.791564	0.734573	0.526393	0.0751397	0.0145039	0.00568744	1	1.06351	0.960954	0.852703	0.593166	0.0627583	0.00487296	0.126154	1	1.03596	0.93759	0.781832	0.610496	0.0758735	0.0120522	0.00556895	1	0.828221	0.850805	0.750934	0.477527	0.083827	0.00619819		1	1.07436	1.14856	0.916794	0.588226	0.0777778	0.00917059	0.00340777	53.9337
P05423	1	0.466294	0.123355	0.0434032	0.0985354	0.110388	0.0676532	0.0857888	1	0.511844	0.306525	0.10533	0.149818	0.142696	0.139761	0.1944	1	0.401201			0.0221738	0.0476418	0.0680096	0.0608916	1	1.21015	0.29957		0.0849623	0.116241	0.0896364	0.127519	1	0.946392	0.244885	0.108005	0.123996	0.118006	0.16195	0.181527	1	1.13002	0.345628	0.133642	0.0693063	0.0812246	0.106248	0.0993784	43.8608
P05455	1	0.809693	0.931529	0.399339	0.170948	0.0339044	0.030317	0.0398451	1	0.744654	0.68356	0.371953	0.159113	0.0227441	0.0256523	0.0372736	1	0.962497	0.784616	0.357709	0.1252	0.0320093	0.0372962	0.0496283	1	0.989852	0.815988	0.441679	0.178462	0.0296081	0.0308092	0.058053	1	0.866777	0.756964	0.408008	0.14818	0.0198228	0.0260177	0.0427329	1	1.0528	0.88774	0.466355	0.161238	0.0369561	0.0420337	0.0603257	51.4629
P05556	1	0.75171	0.735422	0.586096	0.521809	0.437305	0.399462	0.378019	1	0.721945	0.638576	0.62417	0.507875	0.434661	0.387553	0.340402	1	1.01884	0.878727	0.638218	0.530044	0.421544	0.339603	0.287669	1	1.00128	0.79806	0.659094	0.56878	0.431332	0.376778	0.361954	1	0.897995	0.801845	0.60917	0.504846	0.433286	0.369163	0.339606	1	1.09055	0.903997	0.718688	0.574028	0.409853	0.368235	0.335313	56.1428
P05771	1	0.723959	0.449781		0.0265808				1	0.922713	0.442324	0.0307121	0.0271727				1	1.23438	0.592769						1	0.940881	0.491697					0.00544599	1	1.04282	0.531581						1	0.809983	0.448624				0.00981431		47.0721
P05787	1					0.0941622	0.113003	0.0699958									1							0.0395742	1			0.703757	0.575296	0.809629	0.164324	0.0687118																	50.0697
P05976	1	0.922064	0.685134	0.418358	0.360313	0.315941	0.23421	0.278184	1	0.93773	0.565569	0.441527	0.324873	0.230282	0.203454	0.201892	1	0.870466	0.719053	0.426783	0.330543	0.182197	0.253554	0.285166	1	1.01028	0.679764	0.403446	0.298474	0.24198	0.179484	0.213598	1	0.860556	0.759661	0.415519	0.270012	0.187979	0.268409	0.259043	1	1.14228	0.908148	0.509234	0.36608	0.229303	0.176418	0.202823	50.762
P06132	1	0.738894	0.775825	0.644981	0.555051	0.406259	0.19262	0.0106789	1	0.717249	0.660368	0.590748	0.576861	0.42042	0.198691	0.0106938	1	1.27311	1.05811	0.896612	0.792802	0.605913	0.27379	0.0124	1	1.09467	0.997418	0.819487	0.698712	0.532732	0.242405	0.010545	1	0.884918	0.838513	0.658966	0.57926	0.468987	0.217744	0.0145744	1	1.05341	0.951289	0.763999	0.663501	0.492187	0.251885	0.0136275	55.1506
P06213	1	0.563136	0.276963	0.0837581	0.0755514	0.0541441	0.026106	0.0239705	1	0.509622	0.161141	0.0609933	0.0365387	0.0290811	0.020005	0.0156383	1	0.760918	0.147709	0.0362044	0.0182761		0.0176182	0.022949	1	0.638766	0.163235	0.0675868	0.031798	0.0324459	0.0227436	0.0190959	1	0.597749	0.212505	0.0792158	0.0401721	0.0279417	0.0192434	0.0133373	1	0.789888	0.240317	0.0658181	0.0328118	0.0375098	0.0184595	0.0192954	45.0067
P06241-2	1	0.630954	0.242117						1	0.749819	0.30256						1	1.25968	0.275389						1	0.384242							1	0.643924	0.583115						1	0.688268	0.13749						44.1534
P06280	1	0.672584	0.492585	0.131593	0.0620623	0.0148197	0.0057116	0.00334918	1	0.652549	0.350904	0.129249	0.0416516	0.0150836	0.00743164	0.00574704	1	0.98905	0.518158	0.117535	0.0316616	0.00625103	0.00257538		1	0.94069	0.523149	0.160454	0.046308	0.0159954	0.00615694	0.00402469	1	0.75017	0.419843	0.149174	0.0382559	0.0135433	0.00262921	0.00133705	1	0.892963	0.472786	0.165053	0.0353449	0.00470314	0.00154504		46.9859
P06396-2	1	0.781952	0.796391	0.514887	0.127282	0.0173026	0.00680653	0.00916825	1	0.739292	0.637524	0.558002	0.114465	0.0128061	0.00566761	0.0079585	1	1.09119	0.976893	0.629258	0.128674	0.011408	0.00641584	0.00870414	1	0.964716	0.818298	0.628529	0.12736	0.0125728	0.00716037	0.00940433	1	0.833709	0.789778	0.569758	0.126115	0.0118942	0.00624272	0.00811137	1	1.11431	0.950602	0.698104	0.144481	0.012163	0.00565428	0.00831173	51.3731
P06400	1	0.744062	0.475832	0.0685792	0.040274	0.010878	0.0251766	0.0351474	1	0.641761	0.312566	0.0573002	0.0184252	0.00850731	0.00682216	0.00540305	1	0.868479	0.415438	0.0532817	0.0109596	0.0189993	0.0228286	0.0430873	1	0.857641	0.400238	0.0679457	0.0134437	0.0119467	0.0368698	0.0438102	1	0.783325	0.40539	0.076398	0.0197865	0.0105916	0.0194242	0.0237125	1	0.96802	0.473813	0.0773722	0.015858	0.0314407	0.0312393	0.0561964	47.0929
P06454	1	1.28999	0.872372	0.799977	0.544103	0.619814	0.425522	0.508162	1	0.968252	0.622048	0.520237	0.421103	0.293068	0.408865	0.306829	1	0.990497	0.545603	0.570824	0.539374	0.312002	0.340073	0.192235	1	1.36269	0.781373	0.514866	0.796463	0.460036	0.417706	0.331214	1	0.84835	0.76579	0.567404	0.520117	0.427712	0.399024	0.307825	1	1.09049	1.01651	0.660401	0.555188	0.354675	0.369197	0.324115	66.4125
P06493	1	0.551714	0.305959	0.103626	0.0532863	0.0105238	0.00714289	0.0111611	1	0.466077	0.189926	0.0903847	0.0409539	0.00805876	0.00854195	0.0108835	1	0.694616	0.275818	0.109959	0.054214	0.0101955	0.00716873	0.00813791	1	0.644071	0.262898	0.114672	0.0470962	0.00677839	0.0101943	0.0148054	1	0.567725	0.239823	0.101267	0.0428154	0.0084656	0.00799073	0.0103314	1	0.722203	0.27388	0.117234	0.0486554	0.00970595	0.00525868	0.0101682	45.1972
P06576	1	0.965317	1.08334	0.814117	0.738057	0.511564	0.168721	0.0132277	1	0.833694	0.851888	0.717912	0.607603	0.436268	0.144659	0.0104756	1	1.16268	1.3287	0.961728	0.769858	0.548233	0.166214	0.00543012	1	1.16703	1.17441	0.945281	0.836202	0.559031	0.179883	0.00893623	1	1.0808	1.21574	0.927056	0.694996	0.555108	0.170047	0.0106608	1	1.40286	1.4809	1.12542	0.894775	0.639986	0.22206	0.00764576	59.2116
P06681	1	0.39258	0.206426						1	0.987096	0.244674						1	0.72848							1	0.897965	0.114686						1	0.59918	0.229393	0.241022					1	0.60557	0.127823
P06702	1	0.903865	0.651868	0.377698	0.474161	0.28372	0.263381	0.267102	1	0.733982	0.742742	0.419899	0.354795	0.291317	0.28835	0.405562	1	0.786879	0.67731	0.344711	0.315911	0.153081	0.198455	0.240517	1	0.660746	0.498339	0.320562	0.26862	0.204306	0.225128	0.214479	1	0.956348	0.893784	0.475457	0.727308	0.485546	0.523224	0.430469	1	1.13691	0.718235	0.467488	0.406254	0.246418	0.471555	0.35067	50.6162
P06703	1	0.636246	0.579148	0.241442	0.337627	0.166496	0.0783669	0.0458486	1	0.570522	0.776905	0.417985	0.340087	0.220734	0.116021	0.233811	1	0.881223	0.689292	0.412832	0.359653	0.198504	0.159132	0.196829	1	0.584574	0.391215	0.308532	0.220894	0.183344	0.127193	0.0808089	1	1.00445	0.845347	0.569464	1.28105	0.42902	0.91996	0.26899	1	1.06328	0.756814	0.536218	0.446182	0.237772	0.859167	0.366625	48.5
P06730-3	1	0.653343	0.450937	0.0936183	0.0465768	0.0122586	0.00488359	0.0046892	1	0.613933	0.338261	0.0868182	0.0218035	0.00923723	0.00511582	0.00403434	1	0.951611	0.566451	0.112436	0.0227632	0.00721501	0.00298029	0.0055885	1	0.901999	0.471236	0.110893	0.0218994	0.00704921	0.00420497	0.00516853	1	0.801647	0.466535	0.107366	0.0227172	0.00982411	0.00433775	0.00318536	1	0.974303	0.573144	0.164988	0.0212623	0.00607198	0.00283689	0.00247124	46.5314
P06733	1	0.768684	0.769262	0.519045	0.39289	0.139549	0.0255109	0.00544092	1	0.744628	0.604381	0.507109	0.370773	0.134244	0.025317	0.00440998	1	0.928966	0.87901	0.560947	0.410429	0.1566	0.0312918	0.00290175	1	1.03217	0.826691	0.672056	0.468048	0.16903	0.033928	0.00386566	1	0.874294	0.801807	0.519465	0.387608	0.173757	0.0333581	0.00452612	1	1.18418	0.962042	0.660053	0.433268	0.1764	0.0411886	0.00366276	52.1829
P06737	1	0.742188	0.654795	0.206319	0.118763	0.015881	0.00106335	0.00118102	1	0.698595	0.497782	0.18175	0.086084	0.0117335	0.00161244	0.00111062	1	1.02267	0.71069	0.17771	0.0827543	0.00758657	0.000370264	0.00114608	1	0.997939	0.670233	0.22678	0.0985531	0.00925758	0.000905664	0.000509718	1	0.85593	0.628406	0.222194	0.10305	0.0156242	0.000954832	0.000592598	1	1.07288	0.729944	0.249343	0.101012	0.0137365	0.000698971	0.000656413	48.6708
P06744	1	0.789689	0.771606	0.434289	0.212249	0.0146367	0.00215582	0.00139814	1	0.723977	0.614594	0.427107	0.200565	0.010335	0.00306993	0.00184994	1	0.999967	0.912197	0.464781	0.210857	0.00666378	0.000968288	0.00023476	1	1.01446	0.786819	0.510225	0.235917	0.00745082	0.00171601	0.000599846	1	0.887773	0.790839	0.460705	0.206909	0.0103498	0.00212684	0.000807903	1	1.09076	0.958012	0.564155	0.225094	0.00868206	0.0015455	0.000561617	50.92
P06746	1	0.128511			0.0231879			0.00401812									1	0.411739															1	0.370169						0.0506698									43.5229
P06748	1	0.80968	0.734471	0.604776	0.479103	0.475042	0.476878	0.4975	1	0.672359	0.598689	0.467887	0.444837	0.406362	0.406293	0.373132	1	0.813488	0.682687	0.488403	0.37786	0.353123	0.341611	0.331967	1	0.926846	0.780081	0.64673	0.512699	0.470356	0.467866	0.453458	1	0.861372	0.835035	0.547902	0.470803	0.473749	0.411409	0.420243	1	1.03139	0.862834	0.614442	0.445649	0.44578	0.430666	0.394025	58.2661
P06753	1	0.742193	0.677525	0.585464	0.554651	0.577485	0.598651	0.633735	1	0.835555	0.49894	0.603031	0.562951	0.48771	0.430205	0.437369	1	0.846093	0.767421	0.538043	0.48609	0.394545	0.395321	0.391576	1	1.00719	0.863833	0.779075	0.759224	0.516503	0.545034	0.580439	1	0.941954	0.90929	0.646625	0.512256	0.446597	0.448371	0.453511	1	0.993761	0.837691	0.622657	0.497706	0.418778	0.436268	0.419291
P06753-2	1	0.749423	0.750362	0.604976	0.530946	0.480004	0.488613	0.498675	1	0.731267	0.548525	0.579238	0.510137	0.430988	0.394401	0.384716	1	0.933439	0.844952	0.634795	0.563428	0.455307	0.411075	0.408983	1	1.07016	0.852863	0.75581	0.679534	0.511599	0.475494	0.515013	1	0.89291	0.82849	0.621358	0.511343	0.469645	0.415985	0.428351	1	1.07426	0.958748	0.736527	0.612525	0.512349	0.466663	0.47877	61.265
P06753-4	1	0.732626	0.876782	0.763636	0.645526	0.600267	0.572592	0.553383	1	0.734427	0.775173	0.745744	0.639899	0.594117	0.538943	0.579087	1	1.05141	0.961953	0.745609	0.722353	0.722851	0.553278	0.618122	1	1.10084	0.862175	0.873194	0.768968	0.711256	0.655199	0.699688	1	0.816061	0.821085	0.731473	0.65473	0.614071	0.597857	0.524293	1	1.01271	0.877625	0.73802	0.820331	0.639042	0.576044	0.625165
P06756	1	0.87711	0.622727	0.401569	0.355953	0.326221	0.316304	0.298589	1	0.832572	0.366875	0.289923	0.271779	0.215843	0.243838	0.222515	1	1.00083	0.605631	0.327469	0.256704	0.201024	0.207608	0.197326	1	0.746759	0.487552	0.324965	0.288031	0.23891	0.23632	0.21849	1	0.759941	0.55462	0.327615	0.280997	0.217986	0.208281	0.200449	1	0.734222	0.483002	0.298998	0.228161	0.136957	0.190336	0.193488	49.8833
P06865	1	0.695429	0.752657	0.456132	0.195325	0.0167378	0.00392235	0.00347204	1	0.686591	0.618869	0.457392	0.19695	0.0128917	0.00565086	0.00244879	1	1.18902	0.941859	0.622142	0.263487	0.0094431	0.00355438	0.00192494	1	1.07297	0.866739	0.60811	0.223319	0.0102703	0.00368165	0.00166638	1	0.870572	0.777248	0.512398	0.209964	0.0111748	0.00190336	0.00178905	1	1.05956	0.893111	0.607018	0.254553	0.00992573	0.00466225	0.0027547	50.4826
P07099	1	0.761496	0.802694	0.564278	0.218244	0.015603	0.00299577	0.00165136	1	0.724697	0.658917	0.52418	0.231198	0.011418	0.00256427	0.00112478	1	0.993335	0.845135	0.6355	0.357502	0.015585	0.00217773		1	1.04182	0.905763	0.681419	0.350322	0.0151576	0.00287909	0.000923606	1	0.918613	0.861468	0.604929	0.296539	0.0140937	0.00262414		1	0.987431	0.893552	0.710374	0.35747	0.0179808	0.00136552		51.8977
P07108	1	0.574677	0.703166	0.568135	0.489895	0.453374	0.229434	0.249813	1	0.837363	1.1281	0.622677	0.558819	0.363254	0.301265	0.509671	1	1.28005	0.519273	0.347449	0.327216	0.191211	0.308054	0.508537	1	0.430275	0.380298	0.234697	0.281209	0.258445	0.182224	0.234178	1	1.09338	0.843453	0.947318	0.450369	0.406814	1.04369	0.790398	1	0.749705	0.620037	0.331995	0.346853	0.22697	0.172995	0.180609	54.2234
P07195	1	0.745455	0.760162	0.572946	0.506418	0.412891	0.278785	0.0680947	1	0.724767	0.640933	0.567551	0.508735	0.420664	0.297055	0.0736284	1	1.05093	0.981302	0.676626	0.564234	0.450071	0.289446	0.0637984	1	1.03097	0.841133	0.673851	0.571868	0.47199	0.32812	0.0856606	1	0.868803	0.793166	0.592777	0.500864	0.463889	0.303298	0.0792679	1	1.1504	1.01135	0.735865	0.588858	0.452347	0.321803	0.0763949	54.7664
P07203	1	0.726093	0.800128	0.614086	0.517233	0.418653	0.34307	0.211847	1	0.701775	0.658414	0.638555	0.531506	0.428245	0.323964	0.188611	1	1.13376	0.926127	0.72837	0.6407	0.499407	0.365892	0.193622	1	1.0675	0.889475	0.737669	0.601574	0.488703	0.362593	0.223526	1	0.881875	0.774841	0.66956	0.5218	0.449965	0.315331	0.204058	1	1.11183	1.00695	0.810076	0.679605	0.521234	0.391142	0.22376	56.2639
P07204	1	0.802579	1.00008	0.676531	0.650932	0.417184	0.476791	0.382813	1	0.748261	0.758348	0.672367	0.456988	0.436696	0.423403	0.39167	1	1.56237	1.12158		0.538113	0.593168	0.460883		1	0.785217	0.718788	0.590611	0.459912	0.404679	0.467273	0.362235	1	0.824365	0.803942	0.547962	0.455335	0.374285	0.336479	0.374026	1	0.770484	0.673165	0.399092	0.437845	0.284462	0.25213	0.256456	59.7714
P07205									1	4.35318	2.10833						1	0.366809	0.241656						1	1.07253	0.860095						1	0.583496	1.24292						1	0.590783	0.114668	0.0618064
P07225	1	0.759165	0.624374	0.318904	0.167312	0.0983694	0.0687346	0.0455703	1	0.851147	0.527011	0.404845	0.197221	0.0592938	0.0464173	0.0323066	1	0.942684	0.746651	0.295143	0.100631	0.0725479	0.0182716	0.016914	1	0.841219	0.618382	0.35739	0.180549	0.0487124	0.0436379	0.0328194	1	0.847996	0.608542	0.287489	0.158509	0.0521055	0.032474	0.0234619	1	0.896534	0.664361	0.314022	0.125139	0.039924	0.0370626	0.0329331	49.1703
P07237	1	0.740362	0.759007	0.573339	0.497047	0.389627	0.320086	0.285579	1	0.732219	0.647395	0.572674	0.505316	0.379189	0.311296	0.249689	1	1.04223	0.934798	0.665614	0.567222	0.382898	0.279271	0.20862	1	1.05108	0.839529	0.678151	0.597426	0.433686	0.320691	0.263747	1	0.871454	0.818549	0.60862	0.514936	0.416668	0.305284	0.247901	1	1.13813	0.953282	0.708599	0.562596	0.399758	0.313727	0.244597	55.1591
P07305	1	1.46026	0.642495	0.51142	0.881138	1.4498	1.66879	1.61927	1	0.361386	0.442588	0.458615	0.540484	0.609733	0.766467	0.921657	1	0.411142	0.263979	0.221954	0.43393	0.575426	0.691639	0.832585	1	1.29681	0.763515	0.785432	0.635506	0.763338	1.14174	1.2431	1	1.05878	0.533128	0.747031	0.485823	0.683201	0.786761	0.932257	1	1.71729	1.9136	1.20808	1.00651	1.36215	1.57649	1.7998
P07311	1	0.710202	0.706592	0.63064	0.373539	0.0808413	0.0212954	0.0141809	1	0.848677	0.742663	0.667482	0.432311	0.0850958	0.0213225	0.016793	1	1.21189	1.23154	0.929862	0.481214	0.0672318	0.0145229	0.0180234	1	1.00844	1.06199	0.811393	0.489953	0.0964098	0.0121747	0.0123964	1	1.0237	0.838601	0.731991	0.457676	0.082834	0.0210865	0.0105585	1	0.923508	0.848313	0.659557	0.362994	0.0494428	0.00738016	0.00875788	52.0447
P07332	1	0.385258	0.201164						1	0.30768	0.070304						1	0.217803							1	0.238324							1	0.274986	0.0468634						1	0.262736	0.530554
P07333									1	0.605231	0.144243	0.0617566	0.0775447	0.0376736	0.0704142	0.0478939	1	0.818744					0.0852423	0.0326555	1	0.825687	0.384539	0.154293	0.0468551		0.0663079	0.0977343	1	0.871901	0.561848	0.227354	0.110695	0.0716563	0.0810699	0.085524	1	0.823591	0.333032	0.224548	0.0950696		0.0817794	0.0797978
P07339	1	0.691561	0.589281	0.19135	0.148752	0.0805528	0.0244445	0.0130899	1	0.619367	0.484993	0.197953	0.127313	0.0813774	0.0349757	0.00698791	1	1.0862	0.801366	0.258709	0.143531	0.102618	0.0467635	0.00503797	1	0.993762	0.693847	0.258433	0.133018	0.122826	0.039323	0.00627529	1	0.820924	0.614541	0.237079	0.131497	0.0947813	0.038848	0.0060403	1	1.10061	0.790783	0.292789	0.148665	0.108341	0.048226	0.00667986	48.0319
P07355	1	0.728704	0.757376	0.156797	0.0315656	0.0158001	0.00244628	0.00579406	1	0.668708	0.566941	0.148891	0.0125869	0.00600204	0.00839939	0.00473965	1	1.0271	0.837641	0.188864	0.01807	0.00284557	0.00408573	0.000646177	1	1.05375	0.782855	0.238511	0.0126314	0.0235053	0.00241523	0.00131752	1	0.879797	0.752272	0.224377	0.0167091	0.00415334	0.00260995	0.00119337	1	1.0899	0.896685	0.278504	0.0145133	0.00541676	0.00123008	0.00131048	49.2883
P07384	1	0.767558	0.728689	0.530786	0.451482	0.342621	0.0854101	0.0032319	1	0.679197	0.586296	0.508311	0.43756	0.287552	0.0641387	0.00213101	1	1.0772	0.894572	0.642287	0.530323	0.350658	0.0680878		1	0.970184	0.802132	0.613803	0.542995	0.374163	0.0920983	0.00142302	1	0.864389	0.766752	0.558625	0.477643	0.344656	0.0762995	0.00171757	1	1.09479	0.911013	0.669264	0.573093	0.364314	0.0295361		52.9742
P07437	1	0.73004	0.569445	0.2042	0.0948952	0.0213761	0.00639592	0.00675444	1	0.612054	0.383816	0.191024	0.0634008	0.013487	0.00748537	0.0051898	1	0.866292	0.522937	0.186104	0.0682349	0.00751032	0.00323246	0.00199409	1	0.866087	0.520443	0.240314	0.0628005	0.0102527	0.0051659	0.00384976	1	0.770306	0.521731	0.222544	0.0720714	0.0129354	0.00554554	0.0038851	1	1.05451	0.700367	0.314911	0.0966376	0.0102403	0.00469288	0.00334166	48.022
P07477	1	0.523236	0.674916	0.293954	0.210701	0.121234	0.114041	0.101651	1	0.335183	0.432771	0.246793	0.257143	0.12711	0.0965269	0.0774259	1	1.16038	0.75622	0.382706	0.28269	0.187953	0.0909069	0.0846879	1	1.08362	0.714312	0.431405	0.230746	0.156532	0.137326	0.123284	1	0.663645	0.497473	0.390118	0.2074	0.156891	0.0897343	0.0785417	1	1.90345	1.38969	0.773669	0.476353	0.325448	0.23533	0.171397	48.2761
P07602	1	0.751565	0.794396	0.704769	0.545372	0.577437	0.559256	0.602413	1	0.690307	0.884113	0.643163	0.6277	0.550189	0.594494	0.524436	1	1.22048	0.870629	0.732132	0.667591	0.654204	0.608493	0.550576	1	1.07318	0.85902	0.648569	0.613374	0.521334	0.487334	0.503003	1	0.871162	0.802514	0.665882	0.527107	0.52276	0.503778	0.534652	1	1.02838	0.860363	0.772699	0.698734	0.670624	0.534333	0.540159
P07686	1	0.781713	0.693801	0.283544	0.102471	0.0264768	0.00270475	0.00263101	1	0.738635	0.562043	0.296656	0.0928265	0.0239463	0.00567507	0.00188655	1	1.0464	0.824629	0.338551	0.0979428	0.0177601			1	1.03896	0.76612	0.389104	0.120311	0.0313253	0.00387684	0.00331859	1	0.87544	0.718426	0.323091	0.0975492	0.021852	0.00349822	0.00267407	1	1.01984	0.833443	0.419088	0.105389	0.0220414	0.001911		49.3977
P07711	1	0.819471	0.673539	0.282974	0.368604	0.17707	0.0465164		1	0.967525	0.827535	0.365338	0.445001	0.269503	0.0165777	0.00229813	1	0.850717	1.05989	0.469581	0.500387	0.214035	0.0331952		1	1.0529	0.799795	0.485682	0.495183	0.256516	0.029081		1	0.827907	0.730996	0.363273	0.388619	0.240977	0.0329067	0.0062018	1	0.852274	0.806157	0.430847	0.3513	0.150048	0.0313603	0.0232366	50.2441
P07737	1	0.832519	0.770204	0.404506	0.119269	0.0260812	0.0149655	0.0154894	1	0.819372	0.583778	0.427601	0.0988245	0.0205893	0.0132926	0.0127536	1	0.938239	0.826714	0.417122	0.0920107	0.0156643	0.00978567	0.00764001	1	1.03493	0.792701	0.519936	0.106971	0.0178518	0.012994	0.0115836	1	0.903163	0.828652	0.410682	0.0987383	0.0202488	0.0124167	0.012236	1	1.12474	0.94198	0.54626	0.0941233	0.017045	0.0108952	0.00966441	50.6734
P07738	1	0.698479	0.71373	0.528508	0.185054				1	1.06551	0.784435	0.673912	0.269875				1	0.70987	0.907655	0.61269	0.160465				1	1.01771	0.796575	0.607516	0.246625				1	1.00653	0.953951	0.666361	0.26313				1	1.03136	0.816469	0.695188	0.135018				50.8884
P07741	1	0.714704	0.745439	0.589375	0.450578	0.304015	0.136598	0.0240213	1	0.769921	0.668877	0.59117	0.491556	0.321147	0.173653	0.0355857	1	1.13509	0.963969	0.740889	0.575427	0.371634	0.189679	0.0307552	1	1.02207	0.832069	0.64648	0.547814	0.363635	0.190274	0.0380489	1	0.903417	0.803093	0.582554	0.428652	0.327206	0.1852	0.0491014	1	1.04437	0.940761	0.685598	0.541259	0.37249	0.172764	0.0316566	53.2466
P07814	1	0.558807	0.313371	0.162501	0.138801	0.0675711	0.010086	0.0112846	1	0.477225	0.140823	0.104687	0.0931756	0.0434022	0.00668483	0.00513363	1	0.574651	0.22818	0.124357	0.111407	0.0601456	0.00607465	0.00589504	1	0.487595	0.199434	0.142537	0.127386	0.0577741	0.0093448	0.0136284	1	0.505444	0.206564	0.115326	0.0959267	0.0586656	0.00734757	0.00714751	1	0.669393	0.222895	0.124699	0.118503	0.0603105	0.00786073	0.00811638	45.3735
P07858	1	0.794333	0.658109	0.266712	0.0958144	0.0396715	0.00885585	0.00735451	1	0.622694	0.57446	0.271476	0.0870541	0.0380766	0.00699623	0.0035831	1	1.10099	0.830588	0.426822	0.121052	0.048661	0.00804012	0.00665587	1	1.05377	0.780041	0.42028	0.110461	0.0554599	0.00756148	0.00656344	1	0.825137	0.672901	0.331226	0.101647	0.0360219	0.0084418	0.00304147	1	0.991422	0.838144	0.408183	0.110155	0.0472608	0.0066628	0.0028807	49.1334
P07900	1	0.661002	0.438003	0.165828	0.121722	0.048886	0.019911	0.0157458	1	0.601436	0.295011	0.146708	0.0814943	0.0363851	0.0196715	0.013074	1	0.801221	0.375723	0.126745	0.0624176	0.0254546	0.010617	0.00645834	1	0.856277	0.396096	0.161536	0.086931	0.0345654	0.0159152	0.0108663	1	0.729412	0.374105	0.152706	0.0761727	0.0349865	0.0151822	0.0102059	1	0.964293	0.412243	0.16872	0.0769849	0.0287798	0.0142975	0.00926938	46.7593
P07902	1	1.0423	1.06908	0.862195	0.70229	0.0861633			1	0.941176	0.902157	0.870249	0.641317	0.0626273			1	1.02662	0.856216	0.929383	0.595479	0.0537442			1	1.00738	1.05654	0.845412	0.626467	0.0655315			1	0.849264	0.767147	0.712004	0.474946	0.0493948			1	1.08813	1.03637	1.0177	0.68017	0.0382713			57.0172
P07910-2	1	0.684028	0.470288	0.151676	0.125106	0.0771403	0.0825084	0.0919115	1	0.530276	0.288613	0.0767736	0.0469636	0.0364073	0.048189	0.0516623	1	0.756227	0.386224	0.0712645	0.0318661	0.0276687	0.030123	0.0406403	1	0.904794	0.512293	0.15419	0.0998723	0.0835778	0.0876673	0.0929401	1	0.760783	0.409305	0.104487	0.0585403	0.0500867	0.0542696	0.0667397	1	0.974933	0.504815	0.110883	0.0559054	0.0365708	0.0464216	0.0620017	46.8695
P07919	1	1.27687			0.356235	0.081592		0.113494																																									55.8443
P07942	1	0.658183	0.193671	0.0435463	0.0469827	0.0626655	0.0519697	0.0504564	1	0.831029	0.467568		0.0319709	0.0479569	0.0118554	0.0398949	1	1.35352	0.672154	0.0579446	0.0733702	0.0377986	0.0560799	0.0387916	1	0.868994	0.140318	0.0654565	0.044017	0.0150045	0.0301721	0.0249232	1	0.72489	0.53102	0.0642681	0.0266744	0.0327235	0.0228543	0.0428297	1	0.764302	0.729795	0.0911848	0.0208768	0.0409826	0.054473	0.0464258	45.1022
P07948	1	0.600655	0.167097		0.0405229	0.0219021		0.00535144	1	0.575655	0.124022		0.0902408	0.00692331		0.00175288	1	0.732938	0.145369						1	0.667058	0.148587		0.0142257			0.00356601	1	0.662974	0.160417	0.0169631	0.0246873			0.00401551	1	0.688146	0.109894	0.067137					44.7646
P07949	1	0.668327	0.427724	0.161778	0.110046	0.0645863	0.0419151	0.0439612	1	0.659012	0.217916	0.112482	0.0637049	0.037077	0.0308836	0.0272281	1	0.72138	0.264528	0.0896726	0.0581667	0.0244961	0.0265915	0.0263793	1	0.621398	0.288428	0.105187	0.0717293	0.0385542	0.0300893	0.0201608	1	0.680931	0.287272	0.143931	0.0711848	0.0384346	0.0282569	0.0249746	1	0.681532	0.240444	0.110514	0.0543501	0.0332458	0.0238166	0.0221051	46.6364
P07951-2	1	0.88569	0.587639	1.19593	0.666263	0.948843	0.963043	0.919458																	1	0.899979	1.3494	1.3324	2.06538	1.98373	1.79413	1.85715	1	1.30722	1.71091	1.79992	1.75511	1.79843	1.37512	1.5776	1			1.13613	1.22919	0.973043	0.882833	0.993221
P07954	1	0.791172	0.733833	0.0695224	0.0294965	0.00741082	0.00160116	0.00186872	1	0.709025	0.598824	0.0667061	0.0144752	0.00419798	0.00151409	0.00137624	1	0.995813	0.85413	0.0800934	0.00987353	0.00139451			1	1.0189	0.77586	0.100999	0.0108766	0.00224959	0.000767863	0.00132304	1	0.881657	0.736803	0.121255	0.0134956	0.00267475	0.000884084	0.000466056	1	1.14065	0.895022	0.159118	0.0120573	0.0028541	0.000969356		49.0939
P07992	1	1.25684							1	0.533222															1	0.706157							1								1
P08047	1	0.808013	0.786134	0.646559	0.440223	0.430033	0.50549	0.515461	1	0.822316	0.585316	0.491054	0.440041	0.429252	0.372004	0.365929	1	0.642186	1.0103	0.612575	0.59785	0.502461	0.432118	0.474424	1	1.47183	1.25243	0.897737	0.845739	0.684371	0.696828	0.900911	1	0.904132	0.608909	0.435725	0.429017	0.416017	0.337456	0.483821	1	0.966822	0.965922	0.646048	0.537704	0.427276	0.422133	0.484516	58.3463
P08069	1	0.719111	0.372841	0.0561106	0.162365	0.071104	0.0461842	0.0401259	1	0.486715	0.219362	0.123144	0.0404832	0.0529842	0.0399301	0.027218	1	0.871461					0.0316686		1	0.653953	0.212496		0.0813108	0.0519632	0.0309711		1	0.619913	0.251082	0.113884	0.0762997	0.054999	0.0158416	0.0391252	1	0.397838		0.208816	0.0576677				46.307
P08133	1	0.718202	0.513908	0.0589282	0.0416872	0.0102454	0.00197848	0.00162142	1	0.678248	0.398683	0.0519798	0.0196626	0.00703	0.00310492	0.00202388	1	1.01422	0.551388	0.0461995	0.0162916	0.00223645	0.000682262	0.000287978	1	0.982247	0.530426	0.0579097	0.0163717	0.00355937	0.0015073	0.000698908	1	0.843771	0.505339	0.0654076	0.0196313	0.00659784	0.00213486	0.000777779	1	1.04908	0.602099	0.0688386	0.0173959	0.00323549	0.00133548	0.000762368	47.167
P08134	1	0.547605	0.499435	0.105751	0.138895	0.0446886	0.0124378	0.00974831	1	0.52693	0.479873	0.363573	0.216453	0.0879784	0.0289601	0.0177961	1	2.02565	1.00406	0.487091	0.304204	0.100409	0.027888	0.0169359	1	0.636687	0.651949	1.20379	0.37343	0.128125	0.0487226	0.0348876	1	1.14316	0.838041	0.339693	0.606196	0.14405	0.0979469	0.0296641	1	1.93063	1.5765	1.18573	0.574138	0.304049	0.0897704	0.0502943	46.3589
P08195	1	0.769924	0.727668	0.512759	0.379119	0.2114	0.142237	0.112784	1	0.689827	0.554185	0.467496	0.344129	0.197373	0.142289	0.107887	1	1.00488	0.833791	0.570363	0.389222	0.199558	0.123412	0.0833826	1	0.981489	0.755304	0.5483	0.391031	0.214562	0.136421	0.112081	1	0.845834	0.711087	0.489131	0.350602	0.212672	0.135797	0.100685	1	1.00635	0.806352	0.581263	0.402977	0.19987	0.139912	0.0960032	52.2974
P08236	1	0.821684	0.798266	0.576778	0.533296	0.502628	0.463678	0.434057	1	0.700146	0.528092	0.495558	0.439395	0.405427	0.382898	0.342845	1	1.02147	0.83512	0.612649	0.563228	0.513743	0.444118	0.371084	1	0.897576	0.689355	0.536587	0.549507	0.483552	0.393995	0.397559	1	0.815411	0.644085	0.527027	0.475418	0.452233	0.392051	0.344745	1	0.982322	0.722376	0.607657	0.559041	0.437538	0.447293	0.375592	58.3556
P08237	1	0.824997	0.675206	0.421762	0.357085	0.213966	0.0373834		1	0.672585	0.47751	0.38356	0.336665	0.206479	0.0454479		1	0.961396	0.827367	0.538038	0.47643	0.314776	0.0671578		1	0.91395	0.657976	0.475322	0.421495	0.234726	0.0569998		1	0.851755	0.697762	0.440257	0.390648	0.257344	0.0535867	0.000815466	1	1.01025	0.770296	0.568528	0.434478	0.285445	0.0689553		51.2948
P08238	1	0.688879	0.440886	0.1554	0.108617	0.0406866	0.0179677	0.0148023	1	0.619475	0.295948	0.141207	0.0677786	0.0308178	0.0177224	0.0118243	1	0.774802	0.367948	0.120464	0.0557796	0.0200945	0.00922335	0.00552205	1	0.826383	0.393811	0.144579	0.0672814	0.0258059	0.0134374	0.00980348	1	0.713293	0.383776	0.153033	0.0669379	0.0307106	0.0146418	0.00925984	1	0.94034	0.421227	0.163293	0.0633255	0.0227981	0.0130459	0.0077902	46.8755
P08240	1	0.536377	0.286671	0.118509	0.0970454	0.0646828	0.0302731	0.0683732	1	0.506227	0.179019	0.0819216	0.0538533	0.0429178	0.0216007	0.0208574	1	0.566051	0.181183	0.0615096	0.0613703	0.0344935	0.019587	0.0311427	1	0.587594	0.245767	0.119592	0.085987	0.070729	0.031545	0.0600114	1	0.568649	0.224488	0.0834448	0.0523451	0.0483301	0.0233697	0.0348256	1	0.744645	0.250241	0.0818325	0.0671177	0.0427984	0.0218441	0.0407702	44.8656
P08243	1	0.733744	0.642319	0.145376	0.0176034	0.00743611	0.0026251	0.00549418	1	0.692629	0.536098	0.175654	0.0132226	0.00398456	0.0035792	0.0022166	1	1.04698	0.843754	0.239919	0.00962415		0.00469374	0.00225566	1	1.01276	0.722021	0.241017	0.015804	0.00436	0.00627878	0.00490162	1	0.849498	0.657636	0.227288	0.0120098	0.00347987	0.00353479	0.00391663	1	1.03549	0.7768	0.272456	0.0104564	0.00376776	0.00242376	0.00323891	48.2854
P08246	1	0.760088	0.53846	0.194042	0.109114	0.0371866	0.0175782	0.0114748	1	0.595367	0.373343	0.193029	0.0776495	0.0194215	0.0122062	0.00840861	1	0.853546	0.696602	0.1651	0.103741	0.0210457	0.00982733	0.00782842	1	0.79413	0.391106	0.23961	0.116632	0.0251637	0.0156586	0.0126132	1	0.797284	0.568115	0.244513	0.0856438	0.0271485	0.0115366	0.00852323	1	0.903193	0.602223	0.245421	0.0883498	0.033981	0.0112831	0.0100373	47.9677
P08311	1	0.65321	0.370963	0.0824875	0.128536	0.0610338	0.0480885	0.0472061	1	0.419483	0.130814	0.048442	0.0243587	0.0257578	0.0265837	0.0300508	1	0.760547	0.378871	0.0695527	0.068841	0.0170981	0.0331084	0.0304324	1	0.517516	0.201436	0.0514156	0.0341498	0.0290166	0.0374978	0.0400271	1	0.64215	0.248534	0.146587	0.0381436	0.0350024	0.0304294	0.0317217	1	0.782404	0.170116	0.118955	0.0301979	0.0546776	0.0388894	0.040895	45.9932
P08397	1	0.843946	0.852419	0.741273	0.591625	0.605467	0.567381	0.483084	1	0.722732	0.619307	0.635549	0.585149	0.518323	0.513798	0.466996	1	0.878436	0.846219	0.706144	0.626256	0.553425	0.497345	0.469573	1	0.914504	0.80304	0.741467	0.627654	0.607768	0.541511	0.475433	1	0.858638	0.744256	0.609961	0.541725	0.532848	0.464033	0.435296	1	0.837181	0.867946	0.656239	0.59133	0.505634	0.501456	0.463321
P08559	1	0.611703	0.221053	0.0413739	0.0400302	0.00870873		0.00104366	1	0.501231	0.113985	0.0289917	0.0114097	0.00582658	0.00214673	0.00121402	1	0.720577	0.160906	0.0238679	0.00821261				1	0.709656	0.166949	0.0304549	0.0114115	0.00131624		0.00429603	1	0.632489	0.144777	0.0429584	0.0137674	0.00413758	0.00174359	0.00504861	1	0.802097	0.161407	0.0375009	0.00786174				45.0562
P08567	1	0.708986	0.593477	0.0782766	0.0278194	0.0160363	0.00508732	0.00195061	1	0.709216	0.51138	0.0732321	0.0220068	0.00997831	0.00372141	0.00301277	1	1.08236	0.744212	0.0840155	0.0152191	0.00455936	0.0027339	0.00112882	1	0.98888	0.589113	0.106799	0.0270387	0.010266	0.00378639	0.00173752	1	0.85154	0.636748	0.100807	0.0209281	0.00947557	0.00546141	0.00285538	1	1.06416	0.750327	0.127125	0.0225707	0.0109118	0.00184941	0.00140466	47.6483
P08574	1	0.745265	0.323096	0.027365	0.0263304	0.0083493	0.00149982	0.0015041	1	0.587185	0.202348	0.0273399	0.00896014	0.00418847	0.00172554	0.00133573	1	0.97459	0.461367	0.0350487	0.0105469	0.00260935	0.000502751		1	0.912502	0.405763	0.0340707	0.0128933	0.00354612	0.00133502	0.000590429	1	0.812301	0.360461	0.0445228	0.0149307	0.00424113	0.000842028	0.000342352	1	0.986942	0.463266	0.0588877	0.0102455	0.00479998			46.2256
P08575	1	0.677409	0.5069	0.227184	0.185812	0.108055	0.0693183	0.0573895	1	0.616735	0.348841	0.213593	0.141703	0.0880966	0.0683146	0.052498	1	0.946173	0.526553	0.257403	0.153485	0.0923526	0.0585439	0.0316276	1	0.837669	0.487567	0.23252	0.160155	0.0905523	0.0645048	0.0446606	1	0.766111	0.468498	0.240789	0.14696	0.0974041	0.0595021	0.0437371	1	0.960277	0.56682	0.289994	0.170398	0.0929564	0.0638363	0.0413297	47.5226
P08579	1	0.876772	1.02343	0.716006	0.368423	0.0706715	0.0560952	0.0448359	1	0.698356	0.637629	0.487753	0.334557	0.0381455	0.0423267	0.0181001	1	0.973366	0.857722	0.593276	0.340446	0.0423693	0.0260125	0.0327295	1	0.988212	0.908272	0.708358	0.507639	0.0509974	0.0543023	0.0632986	1	0.934574	0.941666	0.645127	0.396039	0.0514036	0.0403266	0.0304282	1	0.918407	0.980915	0.691175	0.409744	0.0555137	0.0284254	0.019082	54.3667
P08582	1	0.955555	0.901742	0.318661	0.19648	0.124237		0.0688329	1	0.799277	0.843755	0.232589	0.0945836		0.0828034		1	1.02912	0.853074	0.555835			0.049565	0.0379985	1	1.20081	0.687995	0.250787		0.0914104	0.0735984	0.0797199	1	0.835089	0.607017	0.318518		0.13725	0.056163	0.0602469	1	0.787095	0.536474	0.331163		0.0830247		0.0465157	50.8043
P08621	1	0.844467	0.788185	0.188872	0.0919151	0.0354092	0.0278539	0.0341554	1	0.677378	0.514937	0.142392	0.0600301	0.0258342	0.0176997	0.0394932	1	0.881533	0.723628	0.181421	0.0609343	0.0228682	0.0200419	0.0314454	1	0.839302	0.71042	0.181525	0.0579289	0.0211572	0.0211642	0.0266472	1	0.874418	0.686539	0.219253	0.0679753	0.030135	0.0299711	0.037329	1	1.12965	0.805597	0.257026	0.0800172	0.0297519	0.0364103	0.0499338	49.7446
P08631	1	0.668851	0.39514	0.0556806	0.0229083	0.00244227			1	0.556219	0.339282	0.0747922	0.0128085	0.00221186	0.00163394	0.00170047	1	0.905674	0.547797	0.0868682					1	0.889866	0.521639	0.0957399	0.00726116				1	0.762628	0.474122	0.0996558	0.00770014				1	0.887562	0.55359	0.125505					46.2221
P08648	1	0.755895	0.774561	0.600473	0.512664	0.382629	0.322883	0.290399	1	0.717576	0.632681	0.593821	0.502789	0.376596	0.324838	0.276571	1	1.0648	0.93208	0.701878	0.579659	0.416607	0.31622	0.2736	1	1.05205	0.89124	0.741428	0.602118	0.437841	0.364608	0.338741	1	0.957381	0.846972	0.671611	0.549504	0.445901	0.358749	0.31773	1	1.05812	0.972797	0.753679	0.601123	0.422361	0.364722	0.315051	55.7143
P08670	1	0.888402	1.21491	2.15834	1.48796	0.40937	0.266237	0.352768	1	0.830612	0.890694	1.61363	0.953517	0.254679	0.176902	0.231767	1	0.958514	1.14358	1.87479	0.830388	0.176737	0.11425	0.167436	1	1.15132	1.27373	2.45709	1.31117	0.311092	0.216628	0.272663	1	0.897514	1.18816	2.24396	1.01274	0.267477	0.162728	0.218925	1	1.07427	1.25188	2.27596	1.0851	0.260489	0.159183	0.185261	59.8043
P08708	1	0.512203	0.270893	0.108303	0.124073	0.067571	0.0511175	0.0662044	1	0.462002	0.165839	0.084348	0.0559756	0.0285774	0.0298747	0.0455717	1	0.810632	0.364365	0.0650966	0.0427486	0.0154604	0.0196916	0.0358176	1	0.551652	0.20542	0.0652572	0.0497587	0.0339508	0.0321419	0.0443652	1	0.597211	0.208662	0.0861376	0.0492546	0.0295176	0.0283069	0.0416453	1	0.85324	0.308743	0.0835799	0.0544676	0.0195803	0.0215789	0.0328682	44.5627
P08727	1	0.614692	0.926899	0.371326	0.189934	0.115767	0.0757829	0.0253066	1	0.587457	0.547344	0.414052	0.200182	0.217739	0.127586	0.0974355									1	1.13724	0.37745	0.412719	0.260841	0.0948511	0.111346	0.103542	1	0.772676	1.60979	1.24702	0.29562	0.481109	0.38449	0.216185	1		0.519611	0.797157	0.5684		0.162661	0.0588868	50.9623
P08754	1	0.701377	0.407543	0.0472837	0.0218226	0.00817823	0.00193017	0.00195549	1	0.643682	0.319572	0.0387517	0.0123945	0.00562152	0.00298532	0.00228802	1	0.882464	0.435061	0.0354483	0.00931739		0.00111026	0.000721862	1	0.977592	0.4022	0.050382	0.0123559	0.00321182	0.00181809	0.00124884	1	0.808828	0.413671	0.0580469	0.0135639	0.00458065	0.00168596		1	1.00539	0.509886	0.0615979	0.00559541	0.00257294	0.00181432	0.000865538	46.4499
P08758	1	0.674849	0.333986	0.0587163	0.0404881	0.0135953	0.00473131	0.00382232	1	0.606028	0.244056	0.0485424	0.0210666	0.00949496	0.00531368	0.00393023	1	1.02568	0.360052	0.0499586	0.0181964	0.00650577	0.00328043	0.00191395	1	0.988709	0.338002	0.0528649	0.0196345	0.00675319	0.00306523	0.00281552	1	0.820385	0.323944	0.0604193	0.0212832	0.00807004	0.00411862	0.00248974	1	1.04007	0.367159	0.0620423	0.0215997	0.00745331	0.00434452	0.00230681	45.9618
P08779	1	0.0611125	0.932974	0.0756766	0.0716953	0.640252	0.00837639	0.230743	1	0.149147	0.910433	0.374755	0.0164045	0.0907826	0.717539	0.185932	1	3.01139	1.29166	0.120407	0.943267	0.223955	0.202502	0.0620348	1	1.11359	2.45012	0.249067	0.0759885	1.71669	0.0897503	0.0331937	1	0.0856361	0.199921	1.62099	0.542317	0.00659603	0.00594718	0.0330705	1	1.32848	0.145461	8.20759	0.422278	0.541096	0.140691	0.409892	41.4602
P08865	1	0.766745	0.468278	0.0782315	0.0599495	0.0168046	0.0041926	0.00394173	1	0.711483	0.379107	0.0761455	0.0303998	0.0135253	0.00727835	0.00516987	1	1.16511	0.704106	0.0896051	0.0277434	0.00887181	0.00395029	0.00178103	1	1.04559	0.522527	0.0842145	0.0234461	0.00831488	0.00467723	0.0029185	1	0.959232	0.532971	0.101975	0.0336069	0.0132259	0.00582506	0.00324998	1	1.23428	0.702553	0.116909	0.034213	0.0117778	0.0056753	0.00309465	47.2005
P08962	1	0.902169	0.984881	0.73284	0.588061	0.561129	0.528685	0.543202	1	0.668816	0.667628	0.575126	0.496702	0.428415	0.422901	0.398759	1	0.920592	0.826469	0.622145	0.560293	0.482875	0.421362	0.438457	1	1.11867	0.884806	0.701546	0.642654	0.542385	0.492185	0.572013	1	0.832026	0.733021	0.579232	0.510444	0.513645	0.453031	0.446304	1	1.08627	1.05065	0.800699	0.711095	0.617182	0.59394	0.556601
P09001	1	0.850842	0.321199		0.0885725				1	0.570889	0.106012						1	0.852794	0.203327						1	0.581671	0.163252						1	0.57828	0.126098	0.0230259					1	0.766712	0.122977						46.6334
P09012	1	0.775123	0.917733	1.09728	0.831457	0.417931	0.169086	0.0948151	1	0.830797	0.736413	1.03255	0.844477	0.401763	0.188919	0.112516	1	0.98876	0.819444	1.05036	0.833064	0.404949	0.188262	0.135666	1	1.03205	1.16607	1.40858	1.13476	0.530372	0.267838	0.134958	1	0.93719	0.776626	1.05322	0.850352	0.484748	0.199272	0.164325	1	0.914358	0.802079	1.11544	1.00061	0.511823	0.262764	0.146863	59.2577
P09086	1	0.819593	0.504323	0.129372	0.0813873	0.0239133			1	0.699231	0.394275	0.103267	0.0443799	0.0123817		0.00429006	1	0.711613	0.444422	0.0950027	0.0369495				1	0.877921	0.470457	0.0995706	0.0301847				1	0.833293	0.43205	0.147685	0.0342134	0.0147077		0.0034612	1	0.915133	0.551041	0.150458	0.0315356				47.7589
P09104	1	0.758665	0.818211	0.620806	0.568202	0.354155	0.0726081	0.0170015	1	0.6749	0.648133	0.630828	0.533094	0.308643	0.0565441	0.00723658	1	1.08059	1.10297	0.85668	0.718378	0.461476	0.111859		1	0.922141	0.864417	0.646406	0.522279	0.351835	0.0800409	0.301204	1	0.904776	0.871647	0.665372	0.579637	0.397758	0.0882678		1	0.894986	0.811054	0.676634	0.603385	0.412685	0.109569	0.00535418	54.8752
P09110	1	0.710417	0.745764	0.540257	0.404693	0.100593	0.00854874	0.00962349	1	0.72432	0.63956	0.514545	0.415404	0.0840021	0.00938848	0.00364428	1	1.06223	0.874448	0.647443	0.478201	0.109378	0.00893886	0.00202441	1	0.930741	0.815953	0.622652	0.44604	0.115386	0.00790659	0.00470884	1	0.918155	0.746734	0.530504	0.440728	0.117757	0.00566313	0.00343044	1	0.968373	0.823023	0.592792	0.424333	0.118101	0.00520756		51.868
P09132	1	0.550623	0.237281	0.0515981					1	1.4374	0.58054	0.0701463	0.0398189				1	0.736761							1	0.800673	0.334949						1	0.559135	0.178674	0.0159771	0.00764362				1	0.506412	0.128395						44.6613
P09211	1	0.699462	0.705643	0.181824	0.0373227	0.00958363	0.00362575	0.00282387	1	0.656716	0.56761	0.233975	0.0214273	0.00826553	0.00465998	0.00316724	1	1.18546	0.972921	0.359266	0.0280219	0.00642958	0.00314539	0.00188179	1	1.06886	0.850787	0.385035	0.0228442	0.00795352	0.0042939	0.00264694	1	0.928011	0.762128	0.312887	0.0241586	0.00884754	0.00473567	0.00290615	1	1.20481	1.01823	0.46112	0.0297568	0.00795273	0.00364875	0.00248852	48.6748
P09234	1	1.33995	0.797043	0.709135	0.699887	0.482201	0.356735	0.416015	1	0.860051	1.31357	0.680101	0.690652	0.366807	0.373918	0.377287	1	1.11845	0.555633	0.532391	0.514499	0.352128	0.273605	0.295323	1	0.725566	0.649974	0.48178	0.455231	0.328869	0.333424	0.292254	1	1.08293	0.897363	1.00422	0.799657	0.442828	0.480938	0.455569	1	0.985969	0.568534	0.551405	0.442488	0.397677	0.253707	0.249858	59.2946
P09382	1	0.66853	0.624896	0.288063	0.331211	0.245199	0.226226	0.168319	1	0.734425	0.418228	0.391009	0.314113	0.266889	0.221616	0.186004	1	1.06716	0.739462	0.422661	0.352878	0.237246	0.188325	0.133128	1	0.67158	0.52218	0.435048	0.350997	0.274829	0.251989	0.177977	1	0.965222	0.734979	0.404807	0.419434	0.373371	0.378837	0.259559	1	1.0515	0.762998	0.509675	0.362006	0.271451	0.270028	0.195273	48.7839
P09417	1	0.696235	0.33926	0.0245228	0.018474	0.00556633		0.000704848	1	0.656894	0.272641	0.0247917	0.00852375	0.00191821	0.00172133	0.00183764	1	1.18478	0.400082	0.0201894	0.00360203			0.000282988	1	1.05061	0.371418	0.0239237	0.00526765	0.000787596		0.000854906	1	0.822491	0.364125	0.0350269	0.0103393	0.00281442	0.00114159	0.00185432	1	0.936944	0.35523	0.0237905	0.00570649	0.00165287			46.0413
P09429	1	0.758619	0.685665	0.459146	0.361685	0.294351	0.281257	0.308991	1	0.835332	0.538025	0.437701	0.330398	0.276551	0.269362	0.29667	1	0.921742	0.825019	0.48265	0.370737	0.307212	0.273909	0.28846	1	0.991508	0.785766	0.545669	0.415641	0.349253	0.319406	0.340965	1	0.811754	0.712155	0.461336	0.358731	0.312872	0.285869	0.296629	1	1.09108	0.89012	0.569578	0.414299	0.320608	0.315294	0.350426	51.0838
P09467	1	0.949291	1.02716	0.82156	0.858772	0.779982	0.783898	0.849961	1	0.748986	0.821204	0.786544	0.762552	0.747713	0.709373	0.77064	1	1.31025	1.47723	1.13774	0.936195	1.01322	0.935556	0.830185	1	0.758387	0.849818	0.716226	0.681365	0.637891	0.690252	0.714502	1	1.03858	1.02717	0.877815	0.855409	0.798272	0.779159	0.823349	1	1.14857	1.00696	0.897799	0.798462	0.745066	0.75658	0.759478
P09486	1	0.784385	0.537554	0.209699	0.192776	0.135232	0.0679582	0.0680066	1	0.891733	0.458722	0.230251	0.139464	0.0820725	0.0697561	0.0690853	1	0.513438	0.364925	0.211376	0.0752078	0.039487	0.0304766	0.042594	1	0.724813	0.383426	0.183108	0.110026	0.0771028	0.0471473	0.0434912	1	0.888692	0.500407	0.228286	0.112213	0.0789694	0.0511429	0.0519507	1	1.01683	0.39188	0.175742	0.0788539	0.055158	0.049525	0.028396	48.0979
P09488	1	0.635274	0.349179	0.0565387	0.0383938	0.0115027	0.00412255	0.00306038	1	0.673877	0.243153	0.0452541	0.0196906	0.00949829	0.00504139	0.00233344	1	0.857466	0.392213	0.0405472	0.0158199	0.00673363	0.00314084	0.000729387	1	0.890458	0.374375	0.0653672	0.0200938	0.00961887	0.00500199	0.00354639	1	0.7302	0.306346	0.0556669	0.0172756	0.00760807	0.00471313	0.00171238	1	0.896725	0.388716	0.0600714	0.0171472	0.00529343	0.00396865	0.00147806	45.819
P09493-10	1	1.19596	0.782718	1.00407	0.850524	0.799577	0.794627	0.639896	1	0.711418	0.954186	0.806751	0.567978	0.59898	0.758017	0.677524	1	1.25418	1.47124	0.907902	0.847898	0.886082	0.846692	0.645326	1	1.27446	1.0163	1.00357	0.91851	1.02521	0.756012	0.71406	1	0.725692	0.641874	0.962248	0.720374	0.811011	0.668982	0.593969	1	0.823658	1.16454	0.857012	0.704744	0.703719	0.699084	0.703122
P09493-2	1	0.490972		1.28694	0.85544	0.892242	0.831863	0.754855									1			0.555965	0.780112	0.709068	0.545397	0.555263	1	1.42647	1.15814	1.2652	1.23703	1.0043	0.858184	0.873228	1	0.984299	0.961787	0.396566	0.920274	0.868249	0.744527	0.675271	1	1.21046		0.967966	1.0813	0.820705	0.746261	0.823942
P09496	1	0.836201	0.698353	0.576575	0.503117	0.431365	0.299963	0.41188	1	0.569113	0.733801	0.480566	0.447438	0.352384	0.316561	0.385355	1	1.1118	0.74736	0.484707	0.418326	0.219749	0.296927	0.476242	1	0.683859	0.508521	0.388767	0.332008	0.218763	0.212688	0.248037	1	0.972725	0.731348	0.523277	0.467675	0.307607	0.431831	0.400245	1	1.1574	0.771943	0.569724	0.576762	0.448608	0.49393	0.257999	54.7014
P09496-2
P09497-2	1	0.883198	0.589652	0.614233	0.75118	0.549712	0.351473	0.605605	1	0.612019	0.838902	0.468704	0.638956	0.611197	0.495469	0.655069	1	1.01827	0.713573	0.490504	0.75108	0.32838	0.398625	0.669455	1	0.389145	0.385959	0.443464	0.342953	0.214502	0.25237	0.244125	1	1.11979	0.998934	0.657029	1.0036	0.96414	0.833725	0.846827	1	0.993333	0.507071	0.634945	0.722728	0.560955	0.622474	0.31097
P09525	1	0.722936	0.445497	0.0350806	0.0276409	0.0070489	0.00145359	0.00117912	1	0.680276	0.347431	0.0272863	0.00888874	0.0041578	0.00208984	0.00158539	1	1.05897	0.507733	0.02071	0.00800362	0.00125457	0.000718421	0.000405827	1	1.01371	0.458117	0.0231407	0.00719242	0.00289484	0.00109346	0.000747953	1	0.868914	0.446172	0.0354345	0.0105774	0.00409742	0.0013931	0.000739998	1	1.1005	0.544053	0.0346838	0.00869025	0.00262478	0.00126467	0.000343524	46.7519
P09543	1	0.590936	0.302595	0.088699	0.0584358	0.00692443	0.00314138	0.00365172	1	0.507508	0.177985	0.0678503	0.027004	0.00388402	0.00164402	0.00231775	1	0.777165	0.255635	0.0661807	0.0148401	0.0156494			1	0.6585	0.249683	0.0660629	0.0253243	0.00227472	0.00177937	0.00145199	1	0.639322	0.245629	0.0749034	0.0299201	0.0024425	0.00325776	0.0013071	1	0.727616	0.199207	0.0728983	0.0320763		0.000946687		45.394
P09622	1	0.837541	0.851266	0.639178	0.572014	0.50845	0.537993	0.53985	1	0.693451	0.616918	0.577605	0.534055	0.462888	0.445469	0.425371	1	1.0009	0.885068	0.692094	0.609616	0.538543	0.464079	0.485935	1	1.02596	0.858027	0.735181	0.651161	0.550761	0.516553	0.538646	1	0.852596	0.783372	0.638686	0.519356	0.492999	0.469545	0.459265	1	1.10383	1.03031	0.792683	0.679482	0.555878	0.558278	0.565237
P09651	1	0.816038	0.65298	0.246496	0.114947	0.0421899	0.0288735	0.0320036	1	0.591399	0.393681	0.15603	0.0531394	0.0251975	0.0214812	0.0253783	1	0.893069	0.618897	0.158658	0.0489457	0.0217672	0.018347	0.0235528	1	0.872433	0.573867	0.252115	0.0746285	0.0290377	0.0227235	0.0283544	1	0.784051	0.572783	0.222229	0.0599531	0.0284701	0.0260163	0.0252235	1	1.08468	0.750262	0.271036	0.059238	0.0275366	0.0259586	0.0275743	49.113
P09661	1	0.859412	0.863037	0.569268	0.321127	0.046909	0.0430283	0.0540162	1	0.751943	0.672437	0.543888	0.293675	0.0270102	0.025899	0.0370471	1	0.887752	0.849304	0.576602	0.273255	0.0310685	0.023476	0.0273372	1	1.04677	0.90502	0.661769	0.366816	0.0324466	0.0340092	0.046815	1	0.913903	0.90365	0.630552	0.311453	0.0401243	0.0276102	0.0396222	1	1.19182	1.07797	0.753363	0.390143	0.0427288	0.0280353	0.0345141	52.847
P09668	1	0.705658	0.797464	0.648508	0.497172	0.450798	0.384	0.24843	1	0.759824	0.602563	0.644384	0.562106	0.450579	0.380944	0.227164	1	0.951649	0.830877	0.640022	0.575922	0.505875	0.396698	0.259588	1	1.01509	0.820863	0.671889	0.668404	0.561719	0.402091	0.285096	1	1.01173	0.959336	0.678153	0.591824	0.529876	0.414013	0.273671	1	0.83459	0.718428	0.608531	0.555262	0.387334	0.323781	0.231082	57.0238
P09669	1	0.790972	0.709605	0.449253	0.237944	0.028449	0.0133198	0.00939481	1	0.727498	0.535874	0.365277	0.202426	0.0352529	0.0161611	0.00949658	1	0.946724	0.848522	0.526468	0.248936	0.0543131	0.0283506	0.0173687	1	0.94695	0.753405	0.554276	0.277695	0.0449829	0.0204693	0.0123789	1	0.898058	0.705466	0.482877	0.238478	0.0486865	0.0201283	0.011603	1	1.06177	0.76317	0.483455	0.257721	0.0636035	0.0371828	0.0219044	50.6774
P09769	1	0.389794							1	0.293838							1	0.458926							1	0.357257	0.0475869						1	0.392251	0.161092						1
P09874	1	0.670046	0.306823	0.0665488	0.0539822	0.034465	0.0368557	0.032521	1	0.581643	0.184922	0.045341	0.0375207	0.0292041	0.027673	0.0266921	1	0.753329	0.229028	0.0432505	0.0292823	0.0200917	0.0214625	0.0241921	1	0.883983	0.31991	0.0717258	0.063731	0.0437084	0.0368479	0.0403539	1	0.772759	0.265281	0.0708192	0.0424281	0.0346184	0.0318119	0.0327558	1	0.927406	0.268439	0.0745983	0.0443957	0.032331	0.0313719	0.035737	45.7485
P09884	1	0.850532	0.360176		0.26889	0.353392	0.0758356	0.113656	1	0.765389	0.256791			0.109578	0.0652895	0.131982	1	0.753112	0.279423			0.0562544	0.042942	0.0513727	1	0.773278	0.286417		0.0441672		0.155498	0.131326	1	0.829367	0.314757			0.0683954	0.0450373	0.102427	1	0.817504	0.297492			0.0528171	0.0640154	0.0967175	46.7207
P09917	1	0.823407	0.289231	0.133626		0.105756			1	0.703648	0.410292	0.0974042		0.0855074			1	0.840033	0.247101						1	0.67701	0.527024	0.0605424					1	0.802678	0.378469	0.253714	0.0690202				1	0.585853	0.305207	0.178252					46.2947
P09960	1	0.761797	0.8142	0.492728	0.119493	0.0150871	0.00275679	0.00224726	1	0.713742	0.6639	0.481044	0.115029	0.0109647	0.00438391	0.00213634	1	1.10751	0.937761	0.584697	0.109711	0.00574324	0.00179674		1	1.07266	0.909267	0.612996	0.122398	0.00661052	0.00238545	0.00153957	1	0.894043	0.815685	0.532804	0.110923	0.0103801	0.00243897	0.00114668	1	1.09355	1.0202	0.66298	0.117842	0.00427675			51.2991
P09972	1	0.758213	0.817427	0.622412	0.522087	0.330357	0.089268	0.00530709	1	0.706107	0.622385	0.63569	0.518192	0.320902	0.0708898	0.00343175	1	1.04968	0.976276	0.75138	0.640193	0.402523	0.0752307	0.00242083	1	1.03133	0.865133	0.744484	0.594345	0.378613	0.0854273	0.00314095	1	0.862319	0.779341	0.650076	0.533713	0.373175	0.0785275	0.00414723	1	1.0933	0.956004	0.761322	0.627542	0.389809	0.0956513	0.00365268	54.525
P0C024	1	0.751107	0.848518	0.655884	0.563468	0.191338			1	0.882702	0.682098	0.623071	0.552542	0.155745	0.0135183		1	1.03268	1.22577	0.998592	0.708548	0.250976			1	0.931172	0.875845	0.744406	0.699165	0.230534			1	0.599097	0.758449	0.535981	0.461218	0.14476	0.00900368		1	0.899096	0.774027	0.884092	0.724272	0.233075	0.00706466		55.0328
P0C0L4	1		0.36301	0.151575	0.260562		0.200403	0.36354	1	0.680911	2.38755	1.15816	0.890812	0.826296	0.761305	1.09173									1		2.05304		1.35518	0.967458	1.49591	1.48083	1		1.1079	0.85744	0.685202	0.320295	0.775811	0.908051	1	1.93306		1.32007	0.166466		0.563623	0.912992	47.8059
P0C0S5	1	0.684302	0.543411	0.307361	0.239657	0.191172	0.139182	0.12784	1	0.624046	0.313809	0.204905	0.151795	0.120408	0.0833045	0.0669254	1	0.914927	0.362991	0.195131	0.166237	0.119617	0.0580116	0.0638245	1	0.924087	0.48301	0.233592	0.185985	0.155214	0.124837	0.129432	1	0.682432	0.41716	0.244507	0.199904	0.12948	0.0661044	0.0656046	1	0.933214	0.386163	0.227414	0.190917	0.152441	0.0701626	0.0405987	48.1812
P0CAP2	1	0.70937	0.725216	0.582184	0.522872	0.374368	0.308097	0.301915	1	0.723182	0.472908	0.602045	0.491726	0.346912	0.290817	0.313019	1	0.999793	0.724225	0.541157	0.454162	0.388408	0.290326	0.317787	1	0.934706	0.627082	0.664408	0.603759	0.431426	0.35133	0.336108	1	0.726387	0.629656	0.610244	0.509598	0.395754	0.301981	0.292744	1	0.912914	0.427435	0.641382	0.527779	0.366936	0.283228	0.313254	55.1151
P0CG12	1	0.583749	0.610853	0.508645	0.470182	0.407093	0.0877388	0.0327047	1	0.597424	0.583574	0.391894	0.415077	0.310153	0.0870937	0.0220521	1	0.832989	0.508501	0.377815	0.424557	0.216511	0.0767522	0.0304353	1	0.63872	0.490904	0.620648	0.488248	0.403137	0.114352	0.025026	1	0.934992	0.685328	0.634405	0.529009	0.483327	0.122147	0.0425381	1	0.742609	0.718315	0.57501	0.433639	0.438046	0.0893769	0.0270229	51.4636
P0CG13	1	0.760664	0.0989249						1	0.428325	0.136187						1	0.960968							1	0.875973	0.182329						1	0.584986							1	1.38096
P0CG40									1	1.4784	0.556299			0.530341	0.745871	0.878325									1			0.383483	0.464233	0.749448	1.40622	1.39057	1	1.42854	0.608886	0.620248	0.381133	0.809689	1.04753	1.12338
P0DI81	1	0.751036	0.334615	0.0358438	0.0232471				1	0.661562	0.177579	0.0248763					1	0.898434	0.175772						1	0.704054	0.262095	0.00474812					1	0.841252	0.292802	0.0371843					1	0.663488	0.252164						46.3206
P0DME0	1	0.72141	0.755159	0.60988	0.494882	0.392025	0.264833	0.200802	1	0.672896	0.668978	0.527676	0.477591	0.392051	0.264316	0.197181	1	0.962	0.886185	0.662402	0.518878	0.439245	0.236964	0.145445	1	1.03038	0.862434	0.691484	0.564581	0.464874	0.28223	0.198413	1	0.841623	0.790945	0.600112	0.482822	0.430909	0.268537	0.193121	1	1.14496	1.01261	0.745079	0.641601	0.515233	0.315419	0.222693	55.1278
P0DMV8	1	0.75004	0.763122	0.398885	0.100658	0.01862	0.00721904	0.00748004	1	0.715061	0.636193	0.408201	0.0895741	0.0148783	0.00776432	0.00645647	1	0.965638	0.84794	0.460552	0.093873	0.00921275	0.00411636	0.00373364	1	1.03424	0.876811	0.519959	0.0958041	0.011818	0.00671831	0.00712144	1	0.869465	0.774686	0.448741	0.0901152	0.0137396	0.00623352	0.00621042	1	1.09299	0.949458	0.55855	0.103074	0.0114774	0.00517897	0.00410504	50.3061
P0DN76	1	0.69435	0.367263	0.0700085	0.0612795	0.0225321	0.0240105	0.0344513	1	0.614545	0.246245	0.0345206	0.0231067	0.0113329	0.0129317	0.0298618	1	0.884652	0.28792			0.00588919	0.00718286	0.0168077	1	0.774489	0.245313	0.0210304	0.0144882	0.0108791	0.0146462	0.0301532	1	0.807105	0.243994	0.0482814	0.0164368	0.0124978	0.0257537	0.0396889	1	1.03271	0.256544		0.0210007	0.0139655	0.0119487	0.0113953	46.2189
P0DN79	1	0.854485	0.522352	0.120873	0.0698833	0.00221329			1	0.721186	0.415839	0.115394	0.0347563	0.0112112	0.00555727	0.00797258	1	0.977354	0.512262	0.116721	0.040787				1	0.91763	0.573389	0.128631	0.0355585	0.0212137	0.00574592		1	0.879292	0.507872	0.128568	0.0316377	0.0106285		0.00536856	1	0.851823	0.446785	0.131102	0.0324622				47.9855
P0DP23	1	0.826065	0.858879	0.623009	0.396658	0.242682	0.0917316	0.0916704	1	0.749472	0.684196	0.615436	0.579237	0.37054	0.101484	0.428102	1	1.36202	0.475005	0.206829	0.327621	0.213581	0.305311	0.331968	1	0.198902	0.122964	0.092846	0.0721715	0.145093	0.074443	0.0929701	1	1.96459	0.94083	1.4948	0.645815	0.580996	1.58177	0.990624	1	0.496143	0.352328	0.242681	0.195842	0.0797026	0.0916119	0.1594	54.0092
P0DPB5	1	0.943247	0.505931	0.761225	0.898053	0.778553	0.817044	0.79361	1	0.516346	0.801064	0.510902	0.513549	0.34621	0.410058	0.659188	1	1.51188	0.640463	0.934684	0.734063	0.552165	0.636191	0.66937	1	0.81483	0.745038	0.4334	0.597459	0.5045	0.773776	0.705588	1	0.690869	0.421383	0.683892	0.733118	0.686159	0.668559	0.625566	1	0.98132	0.96423	0.776107	0.56064	0.631276	0.909886	0.815199
P0DPB6	1	0.555568	0.301526	0.0411157	0.0423343	0.0315557	0.0292115	0.0604264	1	0.439187	0.139935	0.0206105	0.0322691	0.0335808	0.0253305	0.0350698	1	0.539168	0.159309			0.00223026	0.0193449	0.0247365	1	0.569607	0.150409	0.0367953	0.0165987	0.0141898	0.0265722	0.0282591	1	0.600313	0.156788	0.033944		0.0236254	0.0191632	0.037935	1	0.60992	0.113212		0.0199466		0.019594	0.032059	45.0153
P0DPD7	1	0.508992	0.0969233	0.0202836	0.0154835	0.00166618			1	0.511241	0.0550717	0.00941053					1	0.589033							1	0.639969	0.0892788						1	0.601343	0.0712186	0.0446634					1	0.590735	0.0438192						44.0959
P10109	1	0.736536	0.816482	0.566995	0.60665	0.473368	0.494311	0.401197	1	0.753552	0.542484	0.674715	0.583043	0.490351	0.454268	0.406222	1	0.950798	0.947125	0.886527	0.649258	0.503875	0.406965	0.415206	1	1.22639	0.807936	0.773724	0.731741	0.549265	0.48418	0.458864	1	0.895095	0.800824	0.629375	0.531781	0.494811	0.420184	0.372844	1	0.973488	0.950145	0.744107	0.615095	0.416854	0.316389	0.373371	59.7535
P10114	1	0.835907	0.738745	0.534148	0.367739	0.331493	0.216081	0.105871	1	0.819489	0.598822	0.479754	0.404055	0.300587	0.188752	0.102416	1	1.19326	1.0484	0.808707	0.605173	0.452268	0.298904	0.113142	1	0.774205	0.665868	0.534313	0.430718	0.315608	0.191516	0.105425	1	0.775982	0.695024	0.519176	0.45144	0.363901	0.191464	0.111286	1	0.74562	0.860835	0.599495	0.547056	0.333925	0.249807	0.115279	53.3011
P10124	1	0.666043	0.740252	0.708394	0.706693	0.623618	0.593927	0.504796	1	0.733047	0.505332	0.56646	0.538072	0.551054	0.442181	0.432337	1	1.09112	0.822545	0.641583	0.698211	0.525272	0.494547	0.351093	1	1.02671	0.867193	0.884647	0.716871	0.635662	0.557885	0.525577	1	1.18076	1.13258	0.697807	0.769121	0.632287	0.520691	0.493371	1	1.05789	0.800653	0.718674	0.619499	0.498047	0.445661	0.368998
P10153	1	0.79137	0.814667	0.660196	0.629434	0.570286	0.581761	0.533936	1	0.733717	0.653784	0.60227	0.545318	0.520436	0.508566	0.469318	1	0.969479	0.871263	0.711941	0.593042	0.532108	0.448472	0.410185	1	0.948811	0.861341	0.750019	0.665523	0.599337	0.556281	0.5528	1	0.939476	0.8652	0.639787	0.607546	0.605603	0.515005	0.511139	1	1.18184	0.973139	0.765867	0.68464	0.551033	0.579784	0.484426
P10155	1	0.806598	0.783168	0.597768	0.522364	0.465222	0.22869	0.035572	1	0.727883	0.582694	0.52351	0.479342	0.397629	0.202138	0.0249089	1	1.01123	0.872994	0.61248	0.510432	0.425825	0.196288	0.0155367	1	0.979629	0.81838	0.636559	0.563221	0.470399	0.223549	0.027772	1	0.892424	0.763782	0.563465	0.466718	0.437431	0.209062	0.0238516	1	1.06817	0.894848	0.659145	0.539727	0.429494	0.224806	0.0209153	55.383
P10242
P10244	1	0.564162		0.0601425		0.110701	0.053943	0.0750084	1	0.591709	0.308251		0.0588303	0.0779334	0.106284	0.11185	1	0.472728					0.0632868	0.264126	1	0.3616	0.388859		0.0856669	0.125557	0.0949418	0.122278	1	0.394791	0.0637263	0.146133		0.0894093	0.0536012	0.0615651	1	0.526365					0.120895	0.100716	44.0636
P10253	1	0.766011	0.726228	0.514679	0.39129	0.185413	0.0347763	0.00555374	1	0.765651	0.613174	0.511208	0.404863	0.186689	0.0427022	0.00788304	1	0.984462	0.787752	0.546109	0.427656	0.208417	0.049625	0.0172549	1	0.964748	0.732298	0.552184	0.446565	0.211754	0.0464533	0.00543171	1	0.953054	0.787132	0.536392	0.405037	0.217857	0.0460513	0.00722438	1	1.04071	0.858557	0.618071	0.441894	0.216294	0.0468728	0.00723279	51.9693
P10301	1	0.85072	0.828338	0.310113	0.135718				1	1.16818	0.984558	0.876719	0.283525				1	0.585362		0.248097	0.112331				1	1.40971	1.02701	0.152791	0.168145				1	1.3792	1.0443	0.685852	0.104304				1	0.818335	0.552025	0.494995					50.4726
P10321	1	0.701355	0.639871	0.404023	0.321917	0.173851	0.084291	0.0322906	1	0.649527	0.528785	0.421534	0.319365	0.167989	0.0584047	0.0287548	1	1.12567	0.880808	0.529543	0.383639	0.210768	0.0679697	0.0274951	1	1.08764	0.82801	0.614391	0.37707	0.198544	0.0848968	0.0368996	1	0.772767	0.635359	0.415067	0.33181	0.195037	0.0888623	0.0304502	1	1.10203	0.870402	0.557174	0.344096	0.242694	0.107716	0.0324964	50.1916
P10398	1	0.694615	0.285164						1	0.478628	0.094466					0.00934741	1	0.446321							1	0.395054							1	0.576706	0.163763						1	0.901997
P10412	1	0.840478	0.712633	0.781002	1.01908	1.25852	1.57314	1.58829	1	0.641152	0.589585	0.637934	0.826225	1.15729	1.44844	1.48759	1	0.825372	0.572977	0.587218	0.702106	1.00727	1.29577	1.49197	1	0.897432	0.772011	0.802894	0.972391	1.27304	1.46146	1.57406	1	0.838016	0.884186	0.705029	0.952402	1.26012	1.48031	1.80068	1	1.11543	0.851939	0.692404	0.802651	1.18857	1.49741	1.60965
P10415	1	0.825517	0.652926	0.384604	0.332287	0.255634	0.128897	0.0492124	1	0.69676	0.246691	0.306403	0.234427	0.159363	0.0947081	0.0380592	1	0.772966	0.506657	0.336331	0.238701	0.164963	0.101598	0.0196649	1	0.823525	0.542449	0.291755	0.282261	0.172143	0.124921	0.0237829	1	0.813274	0.488166	0.331255	0.24931	0.192558	0.113135	0.0467134	1	0.709372	0.41948	0.371892	0.251686	0.184934	0.115772	0.050851	50.9785
P10515	1	1.40249	1.39364	0.666017	0.51403	0.0417575	0.0111325	0.011737	1	0.839077	0.594318	0.425722	0.170273	0.0171753	0.0042662	0.00253561	1	1.39512	1.27	0.661314	0.215309	0.0164439	0.0128317	0.00596611	1	1.11465	0.97485	0.506403	0.202418	0.0141919	0.00391604	0.00502464	1	1.20827	1.05414	0.673859	0.241003	0.0213398	0.00422168	0.00747776	1	1.75829	1.23312	0.798636	0.288107	0.0134712	0.0176817	0.00960352	55.3046
P10586	1	0.728751	0.296021	0.0563588	0.102777	0.107424		0.0168839	1	0.760676	0.193925					0.0337447	1	0.820536	0.565613						1	0.559173	0.108141		0.116141	0.0507099			1	0.624422	0.216434	0.0728723			0.0222525	0.0247319	1	0.701636	0.161532						45.9285
P10599	1	0.791517	0.682298	0.477979	0.486381	0.42644	0.40772	0.367402	1	0.696122	0.60505	0.516241	0.429392	0.374485	0.371249	0.381469	1	1.02175	0.776915	0.621155	0.547146	0.47102	0.366631	0.329023	1	1.01247	0.853657	0.707847	0.652362	0.535382	0.449855	0.434471	1	0.877687	0.724683	0.554861	0.537146	0.462613	0.444125	0.415264	1	1.13467	1.09927	0.837618	0.66586	0.563501	0.574203	0.563493	52.7403
P10606	1	0.618613	0.692075	0.640808	0.637736	0.487279	0.336231	0.391452	1	1.10643	1.20155	0.771775	0.646482	0.550287	0.540633	0.666378	1	1.32175	0.58842	0.447053	0.472611	0.335892	0.55715	0.804393	1	0.533356	0.457216	0.399526	0.426559	0.403801	0.349433	0.466963	1	1.04681	0.91595	1.13445	0.598096	0.568959	1.1794	1.03096	1	0.648351	0.586584	0.392843	0.43635	0.410472	0.31023	0.358581	58.6389
P10619	1	0.771132	0.514524	0.0826694	0.0592598	0.0211946	0.00314316	0.000944392	1	0.675882	0.364216	0.0886961	0.0405189	0.0158187	0.00391309	0.0018515	1	0.981276	0.576243	0.0963903	0.0275678	0.0112755			1	0.944513	0.504103	0.100377	0.0433094	0.0261346	0.00150002		1	0.83537	0.537146	0.115412	0.043949	0.0100492	0.00227269		1	0.99741	0.592538	0.116367	0.0337114	0.0101436			47.5037
P10620	1	0.53624	0.214851	0.0731729	0.0607962	0.0247786	0.00669908	0.0105806	1	0.4637	0.18329	0.029418	0.015339	0.00515488	0.00769571	0.00656424	1	0.828515	0.225237	0.0368946	0.0295214		0.00335461	0.00110784	1	0.541198	0.217705	0.0457311	0.0234861	0.00745264	0.0050547	0.00627329	1	0.49218	0.226649	0.0311561	0.0263394	0.00628195	0.00472578	0.00238019	1	0.800391	0.379645	0.044733	0.00936024		0.00412232	0.00213854	44.5948
P10644	1	0.678419	0.490006	0.183984	0.0761755	0.00914213		0.00793526	1	0.66031	0.372621	0.197355	0.0621066	0.00290989	0.00441068	0.01221	1	0.832949	0.535614	0.224299	0.0481719				1	0.795999	0.445451	0.194621	0.0418934		0.00515838	0.00402182	1	0.76116	0.456723	0.208818	0.0535675	0.00104426	0.0100571	0.00889086	1	0.872524	0.532645	0.245374	0.0549981		0.00539986		47.1754
P10746	1	0.822234	0.677653	0.0724575					1	0.661271	0.501945	0.0811849					1	1.25956	0.785744	0.0949345					1	0.973842	0.693757	0.10557	0.00749326				1	0.742168	0.571654	0.0956439	0.00977232				1	0.99188	0.795064	0.107586					48.8411
P10768	1	0.739373	0.719649	0.313888	0.0896873	0.00793327	0.000689927	0.000654105	1	0.698038	0.592994	0.303535	0.086929	0.00432887	0.000950266	0.000585899	1	1.06694	0.947245	0.390381	0.0701363	0.00488608			1	1.02791	0.735075	0.364886	0.0874542	0.00413337			1	0.87683	0.731161	0.344826	0.0898727	0.00449292	0.000427461		1	1.05655	0.902543	0.428924	0.0976709	0.00256696	0.000789802	0.000305566	49.5129
P10809	1	0.7654	0.750056	0.375009	0.136536	0.0367204	0.0143543	0.0113048	1	0.739378	0.598563	0.355504	0.0932003	0.0239731	0.0122969	0.00882833	1	0.950974	0.823896	0.333025	0.0709879	0.0151402	0.00661438	0.00471161	1	1.03687	0.790388	0.467015	0.119467	0.0255184	0.010908	0.00893373	1	0.883127	0.795317	0.391449	0.0940182	0.0238439	0.0109426	0.00722667	1	1.11622	0.951363	0.481387	0.0922319	0.0189577	0.00937771	0.00664701	50.2096
P11021	1	0.755839	0.732904	0.443351	0.246992	0.114375	0.0668934	0.0534465	1	0.72156	0.589796	0.44096	0.219551	0.0877567	0.0463725	0.0345043	1	0.981083	0.848212	0.50518	0.220996	0.0749745	0.0359891	0.0254951	1	0.987323	0.772157	0.531067	0.256663	0.0994458	0.0545125	0.0442447	1	0.865676	0.768108	0.469179	0.217138	0.09168	0.0455896	0.0336697	1	1.13297	0.925766	0.587103	0.243155	0.0883751	0.044111	0.0324032	50.848
P11047	1	0.69969	0.605852	0.120918	0.109405	0.0861403	0.086233	0.104323	1	0.885824	0.304499	0.127426	0.0860577	0.0167531	0.0360237	0.0848267	1	0.846261		0.488343	0.277127			0.0673353	1	0.799552	0.319106	0.0816959	0.0648746	0.0750601	0.0761324	0.116714	1	0.83038	0.238949	0.135762	0.049535	0.0315595	0.0125053	0.0690897	1	0.582125	0.321278				0.0408289	0.0752241	47.7268
P11117	1	0.707816	0.775155	0.593463	0.422609	0.210358	0.1289	0.0944303	1	0.717753	0.641618	0.608538	0.417667	0.215136	0.117039	0.0932754	1	0.765216	0.809329	0.649447	0.425898	0.200149	0.10027	0.0368079	1	0.952753	0.912496	0.762493	0.522463	0.23544	0.129103	0.098354	1	0.842856	0.874195	0.635889	0.486419	0.247646	0.118444	0.0844836	1	0.879135	0.917008	0.676628	0.36957	0.222704	0.0907376	0.0655435	53.0202
P11142	1	0.740021	0.716033	0.402696	0.0909683	0.0246789	0.0111196	0.0102033	1	0.710714	0.575016	0.420514	0.0787177	0.0183526	0.00975221	0.00823244	1	0.926422	0.840111	0.471581	0.0764643	0.0114935	0.00538691	0.00480624	1	0.992504	0.763842	0.532167	0.0826534	0.0154833	0.00836338	0.00819077	1	0.84645	0.739259	0.459933	0.0798824	0.0170029	0.00836649	0.00650992	1	1.17077	0.952638	0.580858	0.0896026	0.0138694	0.0071855	0.00526367	49.9103
P11166	1	0.64044	0.351342	0.0958663	0.0795399	0.0330939	0.0117461	0.0127252	1	0.543105	0.28885	0.100749	0.0436634	0.0280395	0.0167668	0.0134286	1	0.797371	0.292445	0.0759338	0.0304196	0.0142749	0.0117343	0.00763875	1	0.67271	0.251111	0.0789389	0.0376287	0.0202205	0.0112709	0.00867409	1	0.652383	0.277646	0.085085	0.0492804	0.0194228	0.0107712	0.0105643	1	0.806072	0.297627	0.0951436	0.0358248	0.0132634	0.0114041	0.0109261	45.9181
P11169	1	0.766358	0.751444	0.397138	0.149054	0.0566132	0.0288068	0.0212497	1	0.758699	0.695921	0.408985	0.139199	0.049178	0.0311795	0.0217535	1	0.921685	0.796246	0.350557	0.139618	0.0246949	0.0330715	0.021336	1	1.09603	0.964	0.516033	0.135275	0.0543301	0.0283818	0.0243617	1	0.830368	0.690349	0.419722	0.12884	0.0423	0.0248912	0.0149145	1	0.912905	0.984482	0.465741	0.175533	0.0222499	0.0337461	0.0324403	50.3746
P11171	1	0.848586	0.650776	0.438127	0.355576	0.293401	0.317514	0.284541	1	0.786974	0.568885	0.332339	0.277385	0.230022	0.234365	0.244303	1	0.938782	0.587261	0.333846	0.279894	0.298569	0.221508	0.224211	1	0.885091	0.662779	0.36886	0.291108	0.291882	0.29324	0.31255	1	0.881989	0.498076	0.306372	0.247817	0.231552	0.236289	0.241933	1	1.0295	0.701575	0.336597	0.313156	0.252599	0.250022	0.297797	50.6013
P11172	1	0.624952	0.345478	0.0736985	0.0566609	0.0176421	0.00455867	0.00188952	1	0.562946	0.221308	0.0637001	0.0255146	0.0103256	0.00529184	0.00222631	1	0.806559	0.318515	0.0519958	0.0210101	0.00788908	0.00325173	0.0010672	1	0.765537	0.307561	0.0640508	0.0238353	0.0094297	0.00506739	0.00218906	1	0.708775	0.306513	0.0780406	0.0248178	0.00929739	0.0036367	0.00124835	1	0.84576	0.320435	0.0763698	0.0223967	0.00677296	0.00342201	0.00113129	45.7798
P11177	1	0.599522	0.285982	0.0368265	0.0395384	0.00476776		0.00130951	1	0.466349	0.118527	0.0275993	0.00751147	0.00338328	0.00056279		1	0.701391	0.174271	0.0222531	0.0098583				1	0.622048	0.191881	0.0253424	0.0078629	0.0019076			1	0.60762	0.194216	0.0437618	0.0117009	0.00233987			1	0.795389	0.180789	0.0310038	0.00890822				45.2851
P11182	1	0.933537	0.413353	0.239362	0.0810707	0.0456438	0.0167802	0.0282598	1	0.711211	0.354957	0.155232	0.0549702	0.0189921	0.012267	0.00771731	1	0.698247	0.436287	0.114698	0.0434796	0.00343539	0.00584136	0.0107775	1	0.662096	0.557699	0.181935	0.0675979	0.0303123	0.0221568	0.0162691	1	0.761709	0.466589	0.200919	0.0638755	0.0306624	0.0204425	0.0262432	1	0.899331	0.478803	0.193196	0.0552747	0.0737831	0.00827796		47.7887
P11215	1	0.83627	0.835684	0.639579	0.459848	0.237754	0.125821	0.102758	1	0.720046	0.616197	0.55858	0.414347	0.184064	0.109748	0.0828191	1	1.13666	0.926757	0.720639	0.525785	0.201818	0.107809	0.0652204	1	0.96146	0.792306	0.591655	0.457917	0.185551	0.0950266	0.0765452	1	0.871798	0.737988	0.578977	0.408519	0.192064	0.090072	0.0751535	1	1.02573	0.838463	0.639097	0.437784	0.181532	0.0884999	0.0707997	54.4375
P11216	1	0.816517	0.742139	0.218732	0.0773449	0.0120609			1	0.778539	0.595917	0.21258	0.0549806	0.00333567	0.00285463	0.00410714	1	1.01464	0.818495	0.216908	0.0393001				1	1.00693	0.77151	0.250576	0.0496182	0.00337439			1	0.888052	0.68586	0.266501	0.059567	0.00486479		0.00281227	1	1.04712	0.810607	0.28024	0.0549475				49.575
P11233	1	0.808001	0.769662	0.519192	0.31731	0.101755	0.0300823	0.0157337	1	0.760602	0.535676	0.468907	0.284373	0.0856188	0.024583	0.025029	1	0.930846	0.902555	0.545041	0.372351	0.11732	0.0315088	0.0163015	1	1.06219	0.777824	0.602405	0.39148	0.098433	0.0324304	0.0254708	1	0.966979	0.870304	0.532478	0.310091	0.106249	0.0350873	0.0267203	1	0.860208	0.788679	0.502513	0.290945	0.0863319	0.026027	0.0195386	51.944
P11234	1	0.785383	0.682591	0.387445	0.176352	0.0302209	0.00555239	0.0144846	1	0.761445	0.656403	0.441121	0.190557	0.0292194	0.00592153	0.00963992	1	1.15128	0.911487	0.522279	0.286436	0.0235207			1	0.903271	0.760987	0.446493	0.192493	0.011913	0.00299633	0.0045305	1	0.855656	0.686518	0.436598	0.177112	0.027286	0.00558063	0.00237975	1	0.787539	0.773049	0.521433	0.181421	0.0227484	0.00480458	0.00344507	49.9714
P11274	1	0.840682	0.215485						1	0.561649	0.149609						1	0.606458	0.0730992						1	0.712882	0.232753						1	0.756683	0.230393						1	0.920029	0.221343
P11277	1	0.783651	0.792551	0.737447	0.448051	0.0310092			1	0.712064	0.649053	0.706757	0.366096	0.0209229			1	0.980055	0.771451	0.631569	0.331854	0.0088673			1	1.00349	0.914509	0.856487	0.490051	0.0078519	0.00442752		1	0.811503	0.760218	0.672371	0.368314	0.0210895			1	1.08617	0.90039	0.806722	0.429078	0.0204141			54.1432
P11279	1	0.706722	0.748127	0.611808	0.512186	0.411359	0.263281	0.214583	1	0.657057	0.746303	0.62712	0.593408	0.419027	0.281379	0.232072	1	1.08967	0.848283	0.760317	0.619574	0.461279	0.271237	0.176897	1	1.07759	0.887628	0.783535	0.697508	0.461378	0.30975	0.258534	1	0.920016	0.818624	0.670748	0.564634	0.484485	0.26036	0.201587	1	1.34663	1.30133	1.09052	0.891184	0.683269	0.424926	0.309214	55.3353
P11310	1	0.69386	0.507616	0.10915	0.0395877	0.00808326	0.00227301	0.00303128	1	0.653159	0.372114	0.101076	0.0192022	0.00387733	0.00155559	0.00263707	1	0.873341	0.548877	0.11561	0.016158	0.00120988		0.023359	1	0.907465	0.516281	0.146218	0.0217439	0.00188837	0.00138585	0.000999569	1	0.806125	0.477398	0.130436	0.0207812	0.00269824	0.00119816	0.00164302	1	1.0014	0.591126	0.167749	0.0204313	0.00224398	0.00110478	0.000929706	47.1087
P11387	1	1.34437	1.30704	0.953211	0.871204	0.701729	0.657231	0.65498	1	0.819256	0.79703	0.581036	0.544485	0.511576	0.488921	0.439077	1	1.11434	0.795605	0.599752	0.53426	0.434579	0.448998	0.433592	1	1.21746	1.28672	0.768938	0.695496	0.611787	0.615817	0.606884	1	1.0758	1.06162	0.682382	0.571886	0.541577	0.494825	0.520143	1	1.31515	0.9616	0.753508	0.614439	0.548969	0.555043	0.53272
P11388	1	1.02154	0.787562	0.599723	0.586331	0.551713	0.609913	0.676118	1	0.770365	0.539568	0.563307	0.522434	0.535374	0.578755	0.64095	1	0.874108	0.751198	0.69981	0.666213	0.685606	0.643042	0.794668	1	1.25273	0.944144	0.783713	0.728586	0.737509	0.723307	0.876998	1	0.852414	0.728241	0.635437	0.543067	0.628156	0.57738	0.728156	1	1.03613	0.757426	0.79971	0.723264	0.652799	0.698455	0.881399
P11413-2	1	0.65698	0.348212	0.0312448	0.026066	0.00606567	0.000464649	0.00064722	1	0.593341	0.267482	0.0276431	0.0086807	0.00349073	0.00109552	0.000622679	1	0.958435	0.422687	0.0248687	0.0061751	0.000809888			1	0.896734	0.362776	0.0288366	0.00542324	0.00113071	0.000301099	0.000579396	1	0.76605	0.349028	0.0379002	0.0101527	0.00258137	0.000605515	0.000241891	1	0.990655	0.429207	0.0387307	0.00672596	0.00154446	0.000369575	0.000227792	45.8829
P11441	1	0.77584	0.796022	0.648183	0.440323	0.245571	0.107332	0.069646	1	0.870386	0.738577	0.614111	0.437117	0.202959	0.102767	0.0591044	1	1.00787	0.727572	0.553525	0.390573	0.137618	0.0732479	0.0449723	1	0.898455	0.773563	0.595813	0.438639	0.201276	0.089836	0.0533382	1	0.951315	0.824366	0.639408	0.408864	0.20949	0.101079	0.0530794	1	0.950772	0.811702	0.618267	0.402563	0.170895	0.0840268	0.0435551	53.9493
P11498	1	0.65169					0.262045	0.137801	1	1.11836					0.633132	0.706675	1	0.630499						0.272316	1	0.578248			0.826745	0.286901	0.700716	0.339534	1	0.706166	0.236612				0.142798	0.122664	1	0.884441					0.261258	0.538257	44.2317
P11586	1	0.619115	0.14859	0.0201214	0.0218705	0.00477813	0.0029339	0.00288702	1	0.57184	0.079741	0.0153551	0.00568656	0.00279979	0.00161837	0.000966031	1	0.86227	0.110879	0.0084071	0.0039836	0.00171393	0.00173138	0.00138392	1	0.833818	0.107348	0.0116348	0.00393741	0.00359774	0.00246399	0.00245	1	0.735327	0.110334	0.0211841	0.00641257	0.00240762	0.00137062	0.00174063	1	0.941963	0.112592	0.0156081	0.00433898	0.00208048	0.00176828	0.00162747	44.8202
P11717	1	0.758942	0.645493	0.436725	0.389819	0.277725	0.189146	0.152609	1	0.689686	0.478056	0.403238	0.3326	0.244289	0.181685	0.134697	1	0.941518	0.659214	0.434099	0.366353	0.244094	0.15452	0.102508	1	0.914642	0.673647	0.451869	0.384948	0.260229	0.181925	0.139171	1	0.847848	0.647906	0.437104	0.34602	0.264385	0.177617	0.129579	1	0.999796	0.712992	0.505332	0.404652	0.265417	0.180008	0.130256	51.3083
P11766	1	0.745195	0.694463	0.400168	0.206266	0.0406707	0.0102646	0.00714953	1	0.693903	0.570499	0.393943	0.20209	0.0344015	0.0109117	0.00656248	1	0.993356	0.788992	0.416543	0.204139	0.0261532	0.00620767	0.00341631	1	0.969788	0.757669	0.47003	0.219796	0.0349517	0.010768	0.00659638	1	0.850306	0.734452	0.409733	0.19509	0.0371926	0.00974603	0.0056599	1	1.0851	0.868827	0.513274	0.225588	0.0315308	0.00888307	0.00512707	50.0323
P11802	1	0.853422	0.671276	0.297978	0.0980962	0.0249934	0.0152115		1	0.803121	0.482788	0.274635	0.0909449	0.0198594	0.00464079		1	0.875716	0.70694	0.289356	0.0970766	0.0184692	0.0148699		1	0.87477	0.507467	0.281045	0.108705	0.0273447	0.0096938		1	0.789789	0.593265	0.255035	0.0970787	0.0192015	0.00486428		1	0.848417	0.597373	0.324036	0.0903162	0.0127473	0.0174715		49.5527
P11831	1	0.687938	0.543504	0.218679					1	0.485243	0.173408	0.241285	0.0382153				1	0.934998	0.74317	0.143515					1	0.777475	0.618043	0.404641	0.0776566				1	0.507486	0.630598	0.268429	0.0613294				1	0.757103	0.663884	0.248233					47.7698
P11908	1	0.87153	0.801978	0.435582	0.198824	0.0290912	0.004654	0.0016767	1	0.786026	0.517678	0.351346	0.174722	0.0181282	0.00559224	0.00205246	1	1.02664	0.821517	0.414855	0.207406	0.0171185	0.00212324		1	0.972829	0.625501	0.436225	0.224935	0.0212044	0.0031438	0.00124582	1	0.850827	0.71768	0.384172	0.187974	0.0227424	0.00455689	0.000836567	1	1.13688	0.816131	0.473101	0.221665	0.0175528	0.00315577	0.000414992	51.2885
P11940	1	0.790835	0.69698	0.149661	0.0592435	0.0285004	0.0270646	0.0267306	1	0.711944	0.493901	0.109987	0.0323933	0.0216316	0.0180827	0.0189717	1	0.998524	0.81703	0.133327	0.0289134	0.0155258	0.0139116	0.0181842	1	0.861409	0.713691	0.187493	0.041624	0.0281324	0.0225603	0.0240382	1	0.822625	0.659043	0.142029	0.0361975	0.0215233	0.0200823	0.0215626	1	1.07917	0.827919	0.200886	0.0311546	0.019786	0.0153224	0.0188886	48.9739
P12004	1	0.768056	0.676402	0.353932	0.203733	0.0435984	0.0105068	0.00734092	1	0.658324	0.53286	0.331049	0.179512	0.0386731	0.010403	0.00695488	1	1.03893	0.724777	0.378952	0.204999	0.0389088	0.0067101	0.00442478	1	1.09254	0.804786	0.46869	0.22206	0.043111	0.0111	0.00704565	1	0.823563	0.66466	0.36676	0.195467	0.0425004	0.00991137	0.00613387	1	1.06963	0.81197	0.492377	0.23313	0.0512009	0.00966914	0.00577662	49.7669
P12036	1	0.549202	0.563744	0.367672	0.247367	0.175086	0.186507	0.220847	1		0.684363	0.323646		0.195231	0.226998	0.167219	1	0.835032	0.630215	0.178151	0.190436	0.187818	0.167239	0.250355									1	0.558764	0.363146	0.231671	0.184203		0.204877	0.193992	1		0.587202	0.672509		0.233577	0.180087	0.365072	47.6884
P12081	1	0.740943	0.689261	0.274727	0.0831927	0.0112877	0.00361712	0.0035252	1	0.709108	0.592568	0.286945	0.0734082	0.00787466	0.00362398	0.00367084	1	1.05747	0.850425	0.35027	0.0780681	0.00385487	0.00166542	0.000757872	1	1.00787	0.768684	0.364975	0.0824413	0.00418464	0.003375	0.00290017	1	0.885821	0.756426	0.338295	0.078582	0.00585982	0.00327056	0.00246981	1	1.07155	0.873495	0.375206	0.0741645	0.00445462	0.00207313	0.00216154	49.1255
P12235	1	0.567158	0.195087	0.0342528	0.0678225	0.006217			1	0.488488	0.124337	0.026608	0.0100898	0.00553445			1	0.642576	0.162395	0.00880929					1	0.605359	0.211667	0.0367385	0.0159577				1	0.54532	0.201774	0.0499627	0.0119876				1	0.794316	0.140782	0.0318839					44.6487
P12236	1	0.563044	0.25022	0.081011	0.0749988	0.0227957	0.00892402	0.004302	1	0.508513	0.124465	0.032844	0.0212093	0.00428692	0.00733399	0.00519027	1	0.606618	0.140597	0.0451599	0.0192465	0.0054715	0.0021802	0.00139692	1	0.514538	0.265092	0.0582293	0.023493	0.00941449	0.00623437	0.00372007	1	0.557162	0.209987	0.0614988	0.0233879	0.00920327	0.00330781	0.00160743	1	0.843802	0.198767	0.0633435	0.0258541	0.00726427	0.00280401	0.00118986	44.9298
P12259	1	0.711445	0.536983	0.0666202	0.022058				1	0.772511	0.56921	0.100266	0.0248037				1	0.899269	0.499713	0.0496602					1	0.898489	0.659491	0.141183					1	0.748785	0.600206	0.121763					1	0.648962	0.586474	0.13327					47.276
P12268	1	0.770817	0.611976	0.18927	0.110057	0.0313714	0.019764	0.0223222	1	0.633498	0.351258	0.157521	0.0574924	0.0207268	0.01654	0.0175316	1	0.945273	0.528892	0.151791	0.0564499	0.0166759	0.0103328	0.0107966	1	0.829561	0.480121	0.171833	0.0654774	0.0208731	0.0139785	0.0162279	1	0.790821	0.499567	0.195888	0.0666572	0.0245474	0.0133489	0.0142799	1	1.06389	0.589645	0.232849	0.0709326	0.0185197	0.0134611	0.015242	48.4559
P12270	1	0.822926	0.734138	0.620778	0.519629	0.263077	0.134489	0.0926564	1	0.74302	0.60974	0.538829	0.421928	0.199854	0.0951875	0.0619527	1	0.8197	0.652699	0.554987	0.348597	0.131503	0.051402	0.0320189	1	1.12037	0.870234	0.770209	0.58914	0.219107	0.106676	0.0707069	1	0.904772	0.790854	0.693606	0.432415	0.193066	0.0755714	0.0490431	1	1	0.825283	0.726229	0.474412	0.184776	0.0740745	0.042424	54.165
P12273									1						0.332029
P12277	1	0.676816	0.388076	0.0419947	0.0343755	0.00885899	0.00267275	0.00266032	1	0.678489	0.334316	0.0358878	0.0170161	0.00630441	0.00234871	0.00356333	1	1.07565	0.530152	0.0262827	0.0174227	0.00783674	0.00358222		1	0.995268	0.389714	0.0293559	0.0117026	0.00754112	0.00222584	0.00217653	1	0.815563	0.393042	0.0423069	0.0168776	0.005105	0.00276418	0.00179532	1	1.00752	0.459868	0.0309524	0.0155784	0.00353014	0.00499156		46.2119
P12314	1	0.753752	0.65719	0.329213	0.231776	0.134101	0.0375565	0.0697532	1	0.555675	0.395781	0.275217	0.182993	0.100253	0.0741765	0.0577201	1	0.980774	0.684086	0.369427	0.221059	0.108049	0.0762693	0.0508207	1	0.981264	0.544767	0.415475	0.289033	0.118316	0.0776283	0.0759245	1	0.790806	0.528152	0.309821	0.200791	0.0963129	0.0684883	0.0517212	1	0.936289	0.619352	0.429045	0.20294	0.13369	0.0686967	0.058151	49.6545
P12318	1	0.752241	0.68959	0.560967	0.379455	0.151435	0.0972138	0.0921134	1	0.878857	0.748879	0.62602	0.456619	0.174713	0.109509	0.0979932	1	1.0997	0.913598	0.64142	0.472798	0.176129	0.0996	0.0875942	1	1.1138	0.825538	0.625333	0.480206	0.178546	0.107368	0.107745	1	0.952941	0.831427	0.565384	0.451144	0.185544	0.105783	0.0999678	1	0.999538	0.849833	0.593795	0.44479	0.165534	0.10093	0.100264	51.9787
P12429	1	0.71031	0.628485	0.0656892	0.0235078	0.00456023			1	0.705947	0.551545	0.0796397	0.0133365	0.00225364		0.00187907	1	1.15329	0.901148	0.0987066	0.00904144				1	1.03595	0.695077	0.114763	0.00373671	0.0026702			1	0.857197	0.642931	0.129111	0.0110567	0.00271422	0.000855692		1	1.02668	0.786128	0.145602	0.0116085	0.00431702			47.8765
P12532									1	0.755383	0.55147	0.542065	0.594126	0.525739	0.45964	0.271035	1		3.08621	2.91216	3.47714	3.49934	3.35488	1.44019	1	0.98638	0.767603	0.439755	0.54449	0.677269	0.477769	0.208979	1	0.888773	1.57498	0.957274	1.00207	0.94048	0.791219	0.510996	1	0.401648	0.747005	1.13439	0.79565	0.82592	0.731172	0.433328
P12694	1	0.624019	0.212656	0.0279597	0.0312404			0.00545642	1	0.562855	0.127799	0.0169668	0.0172093		0.00554854		1	0.776615	0.147292	0.0143186					1	0.722167	0.171109	0.0238844	0.0234929		0.011256	0.00298457	1	0.678942	0.176831	0.0343658	0.00435728	0.00518777	0.00680282		1	0.784994	0.193122	0.0288619					45.0776
P12724	1	1.00088	1.67894	1.22186	1.41556	1.00154	1.07514	0.566247	1	4.19509	2.99857	2.42367	2.03679	2.04084	1.94452	1.608	1	1.04379		0.564324	0.426409	0.702091	0.611466	0.429044	1	0.832823	0.379517	0.631887	0.699687	0.389918	0.402032	0.329642	1	0.732881	2.13441	3.27277	3.11157	2.21835	1.92742	1.50602	1		2.81971	2.02154	2.88734	2.84359	2.44487	2.19635
P12814	1	0.782979	0.826208	0.768454	0.705243	0.0865953	0.00447278	0.00200006	1	0.772394	0.800575	0.940015	0.865384	0.095694	0.00678366	0.00328793	1	1.10122	1.01009	0.882857	0.914954	0.115649	0.00163729	0.000750846	1	0.951519	0.87138	0.914474	0.876163	0.0932329	0.00334059	0.00169985	1	0.880336	0.786429	0.821153	0.857153	0.133001	0.00458656	0.00195564	1	1.16841	1.00517	0.926873	0.940778	0.165406	0.00390832	0.00198779
P12821																																									1		0.780598	0.557985		0.208761	0.170712
P12955	1	0.726361	0.756619	0.472591	0.21498	0.0574856	0.00583643		1	0.692882	0.641857	0.4635	0.231631	0.0609073	0.00766717	0.00120445	1	1.10682	0.954099	0.567337	0.246673	0.0567373	0.0040427		1	1.07334	0.92189	0.648412	0.261062	0.0679639	0.00669958		1	0.910965	0.812517	0.52007	0.236036	0.068579	0.00780522	0.00399233	1	1.08999	0.95336	0.648504	0.27319	0.0570014	0.0051328		50.8371
P12956	1	0.964469	0.564854	0.117613	0.0794954	0.0190287	0.00708835	0.0091777	1	0.741361	0.367161	0.094427	0.0320811	0.0103207	0.0052657	0.00660272	1	1.03424	0.475271	0.0936965	0.0272685	0.00521011	0.00602932	0.0128138	1	1.22224	0.539377	0.138689	0.0370061	0.00879938	0.00699827	0.0140672	1	1.02089	0.501265	0.127787	0.0372183	0.0104467	0.00522658	0.00626135	1	1.27055	0.556488	0.128357	0.0294269	0.00779092	0.00617388	0.0125556	48.4266
P13010	1	0.828753	0.470232	0.123879	0.0906314	0.0225307	0.00416912	0.00300563	1	0.665149	0.275773	0.0976069	0.0380078	0.0133386	0.00519321	0.00325643	1	0.816511	0.343984	0.0790818	0.0223683	0.0040836	0.00203909	0.00105532	1	0.977712	0.450568	0.144852	0.0446103	0.0112947	0.00460791	0.00292835	1	0.830465	0.391946	0.128627	0.0413079	0.0122033	0.00329786	0.00210787	1	1.02412	0.393448	0.117198	0.0307288	0.0062235	0.00309042	0.00135628	47.5846
P13051	1	0.831581	0.501756	0.0467556	0.0170031				1	0.755492	0.391299	0.0208885					1	0.953153	0.433253						1	0.885418	0.516149	0.02809					1	0.867584	0.489605	0.0414477					1	1.18631	0.613557						47.645
P13073	1	0.737678	0.723792	0.457391	0.283871	0.0572727	0.0245911	0.0179367	1	0.666117	0.570153	0.424961	0.253262	0.0494658	0.0233162	0.0209925	1	1.06156	0.925309	0.620668	0.341337	0.0775444	0.0325121	0.0242476	1	1.01336	0.803581	0.618932	0.360038	0.0726562	0.0329332	0.0272789	1	0.851417	0.735228	0.538629	0.276264	0.0643016	0.0307197	0.0208866	1	1.14418	0.906903	0.593545	0.324587	0.0861469	0.034719	0.0253642	50.7851
P13196	1	0.526028	0.261733				0.0692164	0.120204	1	0.890158						0.18913	1								1	1.09965						0.0784712	1	0.274968		0.0221542					1	0.590137							44.5046
P13473	1	0.690624	0.675245	0.461565	0.401023	0.37895	0.310907	0.313318	1	0.809261	0.58484	0.463813	0.376941	0.296716	0.315598	0.277664	1	1.04758	0.846903	0.481281	0.418867	0.331475	0.295392	0.23974	1	0.941536	0.630694	0.503668	0.447913	0.286609	0.280548	0.261862	1	0.914316	0.660609	0.509076	0.353706	0.338482	0.284192	0.304584	1	1.03018	0.860574	0.609984	0.452111	0.353851	0.287133	0.313727	51.3397
P13473-2	1	0.8239	0.755336	0.5277	0.414752	0.328179	0.320402	0.318353	1	0.762549	0.554664	0.460478	0.363889	0.301745	0.311459	0.289814	1	0.912876	0.850925	0.485768	0.36368	0.314857	0.270023	0.259263	1	0.927566	0.779279	0.522182	0.451018	0.350211	0.313007	0.353057	1	0.817106	0.623215	0.493547	0.341031	0.306295	0.276822	0.270705	1	1.05843	0.810718	0.524733	0.432768	0.336492	0.316215	0.331352	53.005
P13489	1	0.76049	0.753619	0.340059	0.186722	0.118252	0.0915329	0.0808626	1	0.68669	0.608186	0.390305	0.194858	0.132308	0.0932914	0.0948431	1	1.16751	0.87264	0.439688	0.220869	0.121548	0.111453	0.0578008	1	1.163	0.966366	0.885607	0.323695	0.244602	0.158261	0.120526	1	1.01217	0.850835	0.482107	0.352818	0.176483	0.223033	0.166622	1	1.17236	0.963146	0.678228	0.251617	0.169985	0.147749	0.119442	50.1376
P13498	1	0.670654	0.415987	0.14408	0.107385	0.0442416	0.0281454	0.0258686	1	0.533118	0.236779	0.119766	0.0619667	0.0321128	0.024788	0.0205919	1	0.750384	0.35783	0.117715	0.0543262	0.0341835	0.0267158	0.0254467	1	0.70766	0.34173	0.128231	0.0818365	0.0404762	0.0301971	0.034647	1	0.712484	0.344527	0.132823	0.0720368	0.0375129	0.0259752	0.0218093	1	0.92913	0.407463	0.162175	0.0831553	0.042002	0.0348985	0.0302469	46.5637
P13598	1	0.942092		0.437588		0.211443		0.183741	1	0.672434	0.300076	0.404061	0.384629		0.139163	0.201009									1	0.856288	0.696409	0.295585			0.122884	0.0122728	1		0.629531	0.293756	0.0669546	0.126494	0.104581										51.0814
P13612	1	0.773052	0.721153	0.417238	0.310162	0.198917	0.149705	0.130123	1	0.744065	0.558869	0.416936	0.278066	0.177812	0.143776	0.118577	1	0.980604	0.771274	0.416122	0.281379	0.16163	0.110577	0.0870288	1	0.949355	0.726726	0.449299	0.319592	0.18864	0.131159	0.115094	1	0.883753	0.704627	0.412142	0.267754	0.179146	0.128249	0.108162	1	1.06839	0.782688	0.482597	0.292391	0.147898	0.11978	0.101936	51.0154
P13639	1	0.770185	0.752201	0.478748	0.263373	0.0283889	0.00515108	0.00296354	1	0.741742	0.599052	0.473266	0.2589	0.0229939	0.00576533	0.00298168	1	1.02501	0.892382	0.534238	0.295553	0.0229553	0.00285732	0.0012165	1	1.0336	0.813469	0.598731	0.309571	0.022017	0.00400471	0.00191779	1	0.887498	0.799244	0.505478	0.280693	0.0276198	0.00451669	0.00202377	1	1.10595	0.951081	0.609076	0.313138	0.0273822	0.00398189	0.00187791	51.1386
P13645	1	0.421976	0.95729	0.192204	0.128293	0.288448	0.0945232	0.123129	1	0.18781	0.633681	0.258702	0.0811177	0.0741279	0.134993	0.169751	1	0.658068	0.421849	0.22966	0.299227	0.443775	0.193669	0.067603	1	1.0547	1.82095	0.397359	0.343011	1.59658	0.263145	0.102913	1	0.367518	2.46425	0.957122	0.324816	0.0882731	0.174648	0.0927598	1	3.44878	3.20416	1.05517	0.815055	0.696758	0.378666	0.404038	49.0338
P13646
P13647	1	0.485291	1.13053	0.22412	0.139732	0.72281	0.0752404	0.136995	1	0.0939644	0.578238	0.223986	0.0587409	0.057032	0.308215	0.182759	1	0.675744	0.45875	0.188626	0.485151	0.271768	0.191859	0.0624717	1	0.823138	1.26623	0.27913	0.332411	1.59566	0.229802	0.0771284	1	0.41085	1.38589	1.13444	0.580238	0.0803826	0.114179	0.0767147	1	2.18702	2.17932	1.66299	0.558664	0.707381	0.189565	0.390542	52.158
P13667	1	0.737709	0.573595	0.201372	0.116226	0.0502598	0.023268	0.0179639	1	0.689096	0.44	0.17833	0.0879228	0.0364199	0.019856	0.0160272	1	1.00735	0.64136	0.176063	0.0800361	0.0313116	0.0158148	0.0146692	1	0.978634	0.593267	0.217465	0.103651	0.0400762	0.0222769	0.0162979	1	0.838813	0.555432	0.189844	0.0863467	0.0356859	0.0190901	0.0145393	1	1.08366	0.656922	0.223963	0.0921516	0.0335353	0.0185677	0.0164143	48.1247
P13674	1	0.670948	0.306961	0.0856597	0.0557332	0.0168865	0.00445953	0.00427259	1	0.610704	0.239529	0.071449	0.0316413	0.0108268	0.00443652	0.00283287	1	0.925301	0.36097	0.0706987	0.026569	0.00491396	0.00261732	0.00200086	1	0.881814	0.351068	0.0852809	0.0346549	0.0107486	0.00458788	0.00592216	1	0.769021	0.304658	0.0857529	0.0328633	0.0120312	0.00308605	0.00183042	1	0.999161	0.385288	0.0974949	0.0341703	0.00910244	0.00232991	0.00211672	45.84
P13693	1	0.691172	0.617634	0.201201	0.092034	0.0419938	0.0348819	0.0366744	1	0.694433	0.525064	0.220014	0.0776193	0.0390873	0.0313378	0.0353744	1	1.05429	0.759778	0.260597	0.0717206	0.0255837	0.0257082	0.0251591	1	0.966521	0.710445	0.270388	0.0804994	0.0340104	0.028876	0.0295924	1	0.827081	0.671709	0.242574	0.0707306	0.0356694	0.028681	0.0290273	1	1.04577	0.801758	0.290556	0.075564	0.0306567	0.0275068	0.028719	48.1281
P13716	1	0.784326	0.836559	0.707481	0.686007	0.619821	0.645633	0.648773	1	0.756155	0.650213	0.688138	0.648427	0.61765	0.575415	0.576932	1	1.22155	1.08153	0.838164	0.865238	0.760516	0.709071	0.644222	1	1.14369	0.953832	0.791584	0.787136	0.698748	0.696884	0.708056	1	0.929191	0.875426	0.719211	0.64964	0.649596	0.599715	0.591757	1	1.06321	0.959937	0.778953	0.771576	0.652343	0.67423	0.657938
P13747	1	0.527066	0.368511		0.0885707				1	0.6624	0.172935	0.0302612	0.035023				1	1.06947							1	0.704229	0.425648						1	0.659501	0.33219						1	0.696758	0.168879						45.2003
P13796	1	0.738305	0.75207	0.530235	0.495268	0.415185	0.161739	0.0224161	1	0.701216	0.617085	0.557825	0.485818	0.403229	0.131085	0.0197332	1	1.06201	0.949099	0.667501	0.549016	0.414418	0.119744	0.019776	1	0.981878	0.770893	0.66882	0.584546	0.449607	0.140203	0.0238179	1	0.904802	0.81284	0.586022	0.514855	0.467641	0.17369	0.0246258	1	1.14736	0.997689	0.74294	0.624321	0.471212	0.174418	0.0258899	53.7792
P13798	1	0.761706	0.773266	0.608713	0.545408	0.453615	0.216256	0.00473572	1	0.703469	0.618064	0.589149	0.52788	0.424844	0.211996	0.0042043	1	1.04206	0.922459	0.703368	0.618551	0.496399	0.243111	0.00348396	1	1.0257	0.844059	0.685215	0.612829	0.485631	0.24762	0.00326391	1	0.879832	0.81597	0.639914	0.535546	0.492196	0.23108	0.00792919	1	1.0773	0.948977	0.735495	0.632248	0.502473	0.263582	0.00468071	55.1997
P13804	1	0.708634	0.629608	0.319211	0.188349	0.0502601	0.0125874	0.00523357	1	0.675477	0.508316	0.322625	0.173637	0.0448824	0.0115727	0.00340459	1	1.03722	0.755921	0.397475	0.211008	0.0530741	0.00857595	0.00163416	1	0.973909	0.680724	0.383768	0.18436	0.0454	0.0125982	0.00412795	1	0.853089	0.657039	0.364885	0.182334	0.0519927	0.0105421	0.00259015	1	1.05231	0.774389	0.441717	0.213955	0.0498316	0.0102695	0.00173718	48.9793
P13807	1	1.19525	1.48017	0.90317	1.38211	0.118646	0.0442803		1	0.699399	0.22339	0.233265	0.153905	0.0331822	0.0136776	0.00393973	1	1.14352	1.04713	0.474127	0.365593				1	0.489065	0.339497	0.16909	0.102946	0.0159033	0.10066		1	0.609329	0.399736	0.455826	0.285278	0.0243639		0.00270928	1	1.08667	0.313685	0.179381	0.187395			0.113265	59.4287
P13861	1	0.610579	0.42041	0.123624	0.0551941	0.0119857	0.00225174	0.00262541	1	0.51851	0.276449	0.104832	0.0254174	0.00608486	0.00327624	0.00251587	1	0.73223	0.39308	0.131295	0.0221661	0.00226632		0.00234478	1	0.727224	0.39645	0.138215	0.0252388	0.00548111	0.00247512	0.00218333	1	0.647762	0.372405	0.134956	0.0311237	0.00507177	0.00358409	0.00194345	1	0.830425	0.425863	0.168188	0.031471	0.00384876	0.00137751	0.0015749	46.2101
P13929	1	0.988391	0.784204	0.582377	0.415364	0.133627	0.00909287		1	0.630385	0.584544	0.527766	0.351725	0.114479	0.0107872	0.0030248	1	1.02791	0.8788	0.604533	0.502023	0.179507	0.0206237	0.00369505	1	1.50328	1.18768	0.955746	0.770833	0.176399	0.0198483	0.0051748	1	1.11677	0.859922	0.601776	0.44557	0.173174	0.0188157	0.00897372	1	1.04285	0.940755	0.770127	0.514413	0.211476	0.0364908	0.00359582	53.3456
P13984	1	0.776158	0.713187	0.408837	0.170129	0.0987823	0.0812875	0.080667	1	0.775676	0.589401	0.367504	0.149905	0.0568432	0.0614577	0.0625199	1	0.920231	0.727354	0.379375	0.140222	0.0530028	0.0442514	0.0434261	1	0.870437	0.695744	0.437715	0.202345	0.0981109	0.0643894	0.0693696	1	0.841779	0.722128	0.377584	0.136315	0.062979	0.0617056	0.0550893	1	0.887987	0.793845	0.418592	0.125844	0.0586319	0.0484732	0.0555479	50.2858
P13994																																									1						0.196088	0.399875
P13995	1	0.573113	0.243164	0.0265229	0.0221005	0.00919121	0.00141215	0.00131222	1	0.535185	0.156672	0.0326858	0.0139331	0.00808066	0.00216023	0.00194173	1	0.697472	0.214607	0.0153601	0.0112193	0.00496525	0.00167823		1	0.696893	0.203992	0.0242012	0.0116371	0.00520224	0.0043183	0.00336972	1	0.61789	0.201774	0.0448388	0.0172134	0.00599103	0.00330888	0.00259269	1	0.804983	0.230678	0.0366771	0.0107861	0.00518439		0.00223611	44.9329
P14174	1	0.795283	0.846838	0.630213	0.576636	0.409605	0.340636	0.313579	1	0.951571	0.800386	0.683016	0.493555	0.482349	0.454556	0.369638	1	1.10588	0.76764	0.502156	0.407935	0.274279	0.353144	0.313423	1	0.743028	0.588093	0.567808	0.402191	0.381152	0.34322	0.290199	1	0.977907	0.865652	0.697208	0.514243	0.557129	0.777241	0.58948	1	1.09773	0.894067	0.664495	0.501959	0.403696	0.366821	0.250896	57.4292
P14314	1	0.777943	0.742308	0.516271	0.382724	0.287555	0.292144	0.326093	1	0.71169	0.64122	0.476332	0.356596	0.259671	0.275422	0.289855	1	1.05478	0.838972	0.504697	0.380272	0.250932	0.240111	0.252853	1	0.980262	0.800002	0.548003	0.387148	0.281438	0.265588	0.301465	1	0.885807	0.784855	0.517007	0.360815	0.287553	0.27354	0.292753	1	1.14038	0.936645	0.621597	0.41692	0.277883	0.302734	0.320889	52.3146
P14316	1	2.16495	1.44364	1.43625	1.13107	1.35774	0.843233	0.321983	1	1.16976	0.481795	0.502557	0.606318	0.546292	0.410789	0.18396	1		0.405137	0.262555	0.266341	0.364855	0.298308	0.0959515	1	0.760282	0.688026	0.439154	0.497876	0.435817	0.27388	0.105483	1	1.36815	1.21016	0.751183	0.600431	0.621061	0.504211	0.178564	1	0.656433	0.536651	0.407472	0.423553	0.346553	0.343164	0.22661	64.616
P14317	1	0.753984	0.818514	0.628429	0.561284	0.527613	0.525078	0.539257	1	0.731826	0.653279	0.62926	0.547749	0.518826	0.494642	0.506	1	1.05675	1.00088	0.769057	0.659451	0.593273	0.540142	0.540639	1	0.991285	0.871602	0.739401	0.654458	0.566877	0.551157	0.57902	1	0.886413	0.802309	0.647314	0.560761	0.562269	0.49829	0.503301	1	1.15558	0.976218	0.763795	0.662777	0.602119	0.575323	0.563453
P14324	1	0.642856	0.167372	0.02199	0.0231447	0.00610045	0.00113031	0.000984524	1	0.615551	0.115729	0.0172321	0.00679108	0.0034928	0.00178862	0.00107012	1	1.00874	0.221212	0.0164061	0.00665885	0.00121825	0.000504136	0.000237704	1	1.0108	0.185384	0.0204028	0.00613355	0.00197065	0.000899115	0.000763595	1	0.774384	0.163243	0.0250183	0.00785472	0.00310177	0.000933059	0.000514127	1	1.05339	0.209223	0.0289953	0.00676243	0.00196123	0.000878253	0.000339014	45.0132
P14384	1	0.829887	0.805396	0.483421	0.306521	0.125085	0.072747	0.0560588	1	0.777379	0.609351	0.46418	0.278456	0.103498	0.069814	0.0489704	1	1.03228	0.740107	0.494263	0.273283	0.0920563	0.0523572	0.0280313	1	0.8907	0.752559	0.448112	0.301389	0.118397	0.0690836	0.0532075	1	0.80585	0.722755	0.446434	0.26783	0.117475	0.0680641	0.0491651	1	1.03172	0.818994	0.508666	0.299986	0.08031	0.0592733	0.0368095	52.046
P14406	1	0.62408	0.36914	0.133632	0.0895313	0.0414512	0.0152822	0.0266095	1	0.693578	0.474404	0.11922	0.0586362	0.0366472	0.0303652	0.0424277	1	0.84474	0.222744	0.071175	0.0269374	0.0145011	0.0120149	0.0227332	1	0.83281	0.38895	0.106606	0.0659365	0.0463133	0.031464	0.0350281	1	0.719416	0.29921	0.115464	0.0567071	0.0347399	0.0312966	0.0356784	1	0.628284	0.249165	0.0705817	0.0444865	0.0188182	0.0178931	0.0156148	46.0014
P14543	1	0.479884	0.557849			0.0175123			1	0.526962	0.275509	0.188945	0.0898029				1	0.609952			0.115565				1	0.814214	0.39807	0.24567	0.145389	0.0562094	0.0392949		1	0.611717	0.199235		0.113689	0.0223533			1	0.85818	0.157066		0.0760542				46.7746
P14550	1	0.71121	0.598386	0.0383917	0.020597	0.00518741		0.0016294	1	0.680908	0.493189	0.0332855	0.00770247	0.0027786	0.00112819	0.0690116	1	1.11921	0.722592	0.0240343	0.00722845		0.00518211		1	1.0454	0.661808	0.0433674	0.00867083	0.0710647	0.0197997	0.0452852	1	0.867776	0.601995	0.0523574	0.0094957	0.00362118	0.00121266	0.0385318	1	1.0982	0.74156	0.0588571	0.00869998	0.0399118	0.00895885		47.6204
[truncated: 5,488 more rows]
[truncated: 53 more columns]
